# Supplementary material for: Mechanochemical Cis/Trans Isomerization of a Metal Centre Involving a Metal‐Organic Halogen‐Bonded (MOXB) Cocrystal
Source: Angew Chem Int Ed Engl. 2025 Oct 6;64(47):e202517004. doi: 10.1002/anie.202517004 (PMC12624328; doi:10.1002/anie.202517004)
Supplement: Supplementary file 2 — Supporting Information [file ANIE-64-e202517004-s001.zip]

Archive with 5 entries (5 files):
- (cis-CoCl2bzpy2)(14tfib).cif
- (cis-CoCl2bzpy2)(14tfib)2.cif
- (trans-CoCl2bzpy2)(14tfib).cif
- (trans-CoCl2bzpy2)(14tfib)2.cif
- cis-CoCl2bzpy2.cif
