# Supplementary material for: Mechanochemical Cis/Trans Isomerization of a Metal Centre Involving a Metal‐Organic Halogen‐Bonded (MOXB) Cocrystal
Source: Angew Chem Int Ed Engl. 2025 Oct 6;64(47):e202517004. doi: 10.1002/anie.202517004 (PMC12624328; doi:10.1002/anie.202517004)
Supplement: Supplementary file 2 — Supporting Information [file ANIE-64-e202517004-s001.zip › (cis-CoCl2bzpy2)(14tfib).cif]

 
data_shelx
 
_audit_creation_method            'SHELXL-2014/7'
_shelx_SHELXL_version_number      '2014/7'
_chemical_name_systematic         ?
_chemical_name_common             ?
_chemical_melting_point           ?
_chemical_formula_moiety          ?
_chemical_formula_sum
 'C30 H18 Cl2 Co F4 I2 N2 O2' 
_chemical_formula_weight          898.09

loop_
 _atom_type_symbol
 _atom_type_description
 _atom_type_scat_dispersion_real
 _atom_type_scat_dispersion_imag
 _atom_type_scat_source
 'C'  'C'   0.0033   0.0016
 'International Tables Vol C Tables 4.2.6.8 and 6.1.1.4'
 'H'  'H'   0.0000   0.0000
 'International Tables Vol C Tables 4.2.6.8 and 6.1.1.4'
 'N'  'N'   0.0061   0.0033
 'International Tables Vol C Tables 4.2.6.8 and 6.1.1.4'
 'O'  'O'   0.0106   0.0060
 'International Tables Vol C Tables 4.2.6.8 and 6.1.1.4'
 'F'  'F'   0.0171   0.0103
 'International Tables Vol C Tables 4.2.6.8 and 6.1.1.4'
 'Cl'  'Cl'   0.1484   0.1585
 'International Tables Vol C Tables 4.2.6.8 and 6.1.1.4'
 'Co'  'Co'   0.3494   0.9721
 'International Tables Vol C Tables 4.2.6.8 and 6.1.1.4'
 'I'  'I'  -0.4742   1.8119
 'International Tables Vol C Tables 4.2.6.8 and 6.1.1.4'
 
_space_group_crystal_system       monoclinic
_space_group_IT_number            13
_space_group_name_H-M_alt         'P 2/c'
_space_group_name_Hall            '-P 2yc'
 
_shelx_space_group_comment
;
The symmetry employed for this shelxl refinement is uniquely defined
by the following loop, which should always be used as a source of
symmetry information in preference to the above space-group names.
They are only intended as comments.
;
 
loop_
 _space_group_symop_operation_xyz
 'x, y, z'
 '-x, y, -z+1/2'
 '-x, -y, -z'
 'x, -y, z-1/2'
 
_cell_length_a                    12.0913(6)
_cell_length_b                    11.4056(5)
_cell_length_c                    12.5566(7)
_cell_angle_alpha                 90
_cell_angle_beta                  110.214(6)
_cell_angle_gamma                 90
_cell_volume                      1625.01(15)
_cell_formula_units_Z             2
_cell_measurement_temperature     295
_cell_measurement_reflns_used     4963
_cell_measurement_theta_min       3.6780
_cell_measurement_theta_max       30.1600
 
_exptl_crystal_description        'prism'
_exptl_crystal_colour             'red'
_exptl_crystal_density_meas       ?
_exptl_crystal_density_method     ?
_exptl_crystal_density_diffrn     1.835          
_exptl_crystal_F_000              862
_exptl_transmission_factor_min    ?
_exptl_transmission_factor_max    ?
_exptl_crystal_size_max           0.71
_exptl_crystal_size_mid           0.66
_exptl_crystal_size_min           0.45
_exptl_absorpt_coefficient_mu     2.645
_shelx_estimated_absorpt_T_min    ?
_shelx_estimated_absorpt_T_max    ?
_exptl_absorpt_correction_type    'multi-scan'
_exptl_absorpt_correction_T_min   0.54974
_exptl_absorpt_correction_T_max   1.0000
_exptl_absorpt_process_details    ?
_exptl_absorpt_special_details    ?
_diffrn_ambient_temperature       295
_diffrn_radiation_wavelength      0.71073
_diffrn_radiation_type            MoK\a
_diffrn_source                    'Enhance (Mo) X-ray Source'
_diffrn_measurement_device_type   'XCalibur, Sapphire3'
_diffrn_measurement_method        ?
_diffrn_detector_area_resol_mean  16.3426
_diffrn_reflns_number             12553
_diffrn_reflns_av_unetI/netI      0.0283
_diffrn_reflns_av_R_equivalents   0.0307
_diffrn_reflns_limit_h_min        -14
_diffrn_reflns_limit_h_max        13
_diffrn_reflns_limit_k_min        -14
_diffrn_reflns_limit_k_max        14
_diffrn_reflns_limit_l_min        -13
_diffrn_reflns_limit_l_max        15
_diffrn_reflns_theta_min          3.300
_diffrn_reflns_theta_max          25.991
_diffrn_reflns_theta_full         25.242
_diffrn_measured_fraction_theta_max   0.997
_diffrn_measured_fraction_theta_full  0.998
_diffrn_reflns_Laue_measured_fraction_max    0.997
_diffrn_reflns_Laue_measured_fraction_full   0.998
_diffrn_reflns_point_group_measured_fraction_max   0.997
_diffrn_reflns_point_group_measured_fraction_full  0.998
_reflns_number_total              3186
_reflns_number_gt                 2584
_reflns_threshold_expression      'I > 2\s(I)'
_reflns_Friedel_coverage          0.000
_reflns_Friedel_fraction_max      .
_reflns_Friedel_fraction_full     .
 
_reflns_special_details
;
 Reflections were merged by SHELXL according to the crystal
 class for the calculation of statistics and refinement.
 
 _reflns_Friedel_fraction is defined as the number of unique
 Friedel pairs measured divided by the number that would be
 possible theoretically, ignoring centric projections and
 systematic absences.
;
 
_computing_data_collection        ?
_computing_cell_refinement        ?
_computing_data_reduction         ?
_computing_structure_solution     ?
_computing_structure_refinement 'SHELXL-2014/7 (Sheldrick, 2014)'
_computing_molecular_graphics     ?
_computing_publication_material   ?
_refine_special_details           ?
_refine_ls_structure_factor_coef  Fsqd
_refine_ls_matrix_type            full
_refine_ls_weighting_scheme       calc
_refine_ls_weighting_details
'w=1/[\s^2^(Fo^2^)+(0.0393P)^2^] where P=(Fo^2^+2Fc^2^)/3'
_atom_sites_solution_primary      ?
_atom_sites_solution_secondary    ?
_atom_sites_solution_hydrogens    geom
_refine_ls_hydrogen_treatment     constr
_refine_ls_extinction_method      none
_refine_ls_extinction_coef        .
_refine_ls_number_reflns          3186
_refine_ls_number_parameters      195
_refine_ls_number_restraints      0
_refine_ls_R_factor_all           0.0400
_refine_ls_R_factor_gt            0.0295
_refine_ls_wR_factor_ref          0.0743
_refine_ls_wR_factor_gt           0.0685
_refine_ls_goodness_of_fit_ref    1.031
_refine_ls_restrained_S_all       1.031
_refine_ls_shift/su_max           0.002
_refine_ls_shift/su_mean          0.000
 
loop_
 _atom_site_label
 _atom_site_type_symbol
 _atom_site_fract_x
 _atom_site_fract_y
 _atom_site_fract_z
 _atom_site_U_iso_or_equiv
 _atom_site_adp_type
 _atom_site_occupancy
 _atom_site_site_symmetry_order  
 _atom_site_calc_flag
 _atom_site_refinement_flags_posn
 _atom_site_refinement_flags_adp
 _atom_site_refinement_flags_occupancy
 _atom_site_disorder_assembly
 _atom_site_disorder_group
I1 I 0.68538(2) 1.02516(2) 0.34034(2) 0.04847(10) Uani 1 1 d . . . . .
Co1 Co 1.0000 0.17707(6) 0.2500 0.04044(17) Uani 1 2 d S T P . .
Cl1 Cl 0.84330(8) 0.04419(9) 0.18422(8) 0.0521(2) Uani 1 1 d . . . . .
F1 F 0.6119(2) 0.80679(19) 0.4637(2) 0.0714(7) Uani 1 1 d . . . . .
F2 F 0.4684(2) 0.7882(2) 0.5816(2) 0.0736(7) Uani 1 1 d . . . . .
N1 N 0.9716(2) 0.2203(2) 0.4015(2) 0.0399(6) Uani 1 1 d . . . . .
O1 O 0.8711(2) 0.3232(2) 0.2059(2) 0.0624(7) Uani 1 1 d . . . . .
C14 C 0.5771(3) 1.0100(3) 0.4379(3) 0.0426(8) Uani 1 1 d . . . . .
C13 C 0.5579(3) 0.9050(3) 0.4816(3) 0.0478(8) Uani 1 1 d . . . . .
C15 C 0.4818(3) 0.8950(3) 0.5408(3) 0.0475(8) Uani 1 1 d . . . . .
C12 C 1.0166(3) 0.1590(3) 0.4969(3) 0.0478(8) Uani 1 1 d . . . . .
H12 H 1.0741 0.1032 0.5017 0.057 Uiso 1 1 calc R U . . .
C8 C 0.8912(3) 0.3027(3) 0.3967(3) 0.0456(8) Uani 1 1 d . . . . .
C7 C 0.8456(3) 0.3643(3) 0.2842(3) 0.0489(9) Uani 1 1 d . . . . .
C6 C 0.7732(3) 0.4717(3) 0.2670(3) 0.0532(9) Uani 1 1 d . . . . .
C11 C 0.9809(4) 0.1753(4) 0.5890(3) 0.0581(10) Uani 1 1 d . . . . .
H11 H 1.0142 0.1314 0.6547 0.070 Uiso 1 1 calc R U . . .
C9 C 0.8500(3) 0.3222(4) 0.4852(3) 0.0597(10) Uani 1 1 d . . . . .
H9 H 0.7925 0.3784 0.4791 0.072 Uiso 1 1 calc R U . . .
C5 C 0.7991(3) 0.5616(4) 0.3456(4) 0.0652(11) Uani 1 1 d . . . . .
H5 H 0.8601 0.5533 0.4148 0.078 Uiso 1 1 calc R U . . .
C10 C 0.8962(4) 0.2566(4) 0.5823(3) 0.0673(12) Uani 1 1 d . . . . .
H10 H 0.8699 0.2676 0.6430 0.081 Uiso 1 1 calc R U . . .
C1 C 0.6836(4) 0.4860(4) 0.1630(4) 0.0788(14) Uani 1 1 d . . . . .
H1 H 0.6674 0.4274 0.1082 0.095 Uiso 1 1 calc R U . . .
C4 C 0.7337(4) 0.6646(4) 0.3209(5) 0.0780(13) Uani 1 1 d . . . . .
H4 H 0.7515 0.7255 0.3734 0.094 Uiso 1 1 calc R U . . .
C3 C 0.6447(5) 0.6765(4) 0.2214(5) 0.0933(16) Uani 1 1 d . . . . .
H3 H 0.6006 0.7452 0.2062 0.112 Uiso 1 1 calc R U . . .
C2 C 0.6182(5) 0.5892(5) 0.1422(5) 0.1032(18) Uani 1 1 d . . . . .
H2 H 0.5561 0.5987 0.0740 0.124 Uiso 1 1 calc R U . . .
 
loop_
 _atom_site_aniso_label
 _atom_site_aniso_U_11
 _atom_site_aniso_U_22
 _atom_site_aniso_U_33
 _atom_site_aniso_U_23
 _atom_site_aniso_U_13
 _atom_site_aniso_U_12
I1 0.03872(15) 0.06204(18) 0.04674(17) -0.00513(11) 0.01745(11) -0.00230(10)
Co1 0.0479(4) 0.0407(4) 0.0362(3) 0.000 0.0189(3) 0.000
Cl1 0.0426(5) 0.0675(6) 0.0507(5) -0.0084(4) 0.0220(4) -0.0080(4)
F1 0.0813(15) 0.0543(14) 0.0971(17) -0.0044(13) 0.0544(14) 0.0144(12)
F2 0.0934(17) 0.0506(14) 0.0967(18) 0.0058(13) 0.0582(14) 0.0017(12)
N1 0.0488(15) 0.0355(15) 0.0376(15) 0.0010(12) 0.0176(12) -0.0005(12)
O1 0.0904(19) 0.0573(17) 0.0450(14) 0.0073(13) 0.0303(14) 0.0269(14)
C14 0.0356(18) 0.054(2) 0.0390(19) -0.0101(16) 0.0139(15) -0.0035(14)
C13 0.0430(19) 0.050(2) 0.052(2) -0.0132(18) 0.0176(16) 0.0009(15)
C15 0.049(2) 0.046(2) 0.050(2) -0.0062(17) 0.0222(17) -0.0048(16)
C12 0.057(2) 0.045(2) 0.040(2) 0.0016(16) 0.0164(17) -0.0012(16)
C8 0.054(2) 0.045(2) 0.0427(19) -0.0050(16) 0.0229(16) -0.0016(16)
C7 0.057(2) 0.040(2) 0.053(2) -0.0014(17) 0.0227(18) 0.0082(16)
C6 0.056(2) 0.047(2) 0.059(2) 0.0005(19) 0.0222(19) 0.0100(17)
C11 0.079(3) 0.059(3) 0.038(2) -0.0006(18) 0.0223(19) -0.009(2)
C9 0.069(3) 0.064(3) 0.056(2) -0.005(2) 0.034(2) 0.011(2)
C5 0.057(2) 0.055(2) 0.082(3) -0.011(2) 0.023(2) 0.0062(19)
C10 0.084(3) 0.082(3) 0.050(2) -0.001(2) 0.041(2) 0.001(2)
C1 0.091(4) 0.057(3) 0.074(3) 0.001(2) 0.011(3) 0.021(2)
C4 0.076(3) 0.057(3) 0.108(4) -0.020(3) 0.040(3) 0.008(2)
C3 0.085(4) 0.058(3) 0.131(5) 0.005(3) 0.029(3) 0.029(3)
C2 0.091(4) 0.077(4) 0.111(4) 0.004(3) -0.004(3) 0.029(3)
 
_geom_special_details
;
 All esds (except the esd in the dihedral angle between two l.s. planes)
 are estimated using the full covariance matrix.  The cell esds are taken
 into account individually in the estimation of esds in distances, angles
 and torsion angles; correlations between esds in cell parameters are only
 used when they are defined by crystal symmetry.  An approximate (isotropic)
 treatment of cell esds is used for estimating esds involving l.s. planes.
;
 
loop_
 _geom_bond_atom_site_label_1
 _geom_bond_atom_site_label_2
 _geom_bond_distance
 _geom_bond_site_symmetry_2
 _geom_bond_publ_flag
I1 C14 2.087(3) . ?
Co1 N1 2.105(2) . ?
Co1 N1 2.105(2) 2_755 ?
Co1 O1 2.218(3) . ?
Co1 O1 2.218(3) 2_755 ?
Co1 Cl1 2.3425(10) 2_755 ?
Co1 Cl1 2.3425(10) . ?
F1 C13 1.354(4) . ?
F2 C15 1.352(4) . ?
N1 C12 1.330(4) . ?
N1 C8 1.339(4) . ?
O1 C7 1.221(4) . ?
C14 C13 1.370(5) . ?
C14 C15 1.372(5) 3_676 ?
C13 C15 1.374(5) . ?
C15 C14 1.372(5) 3_676 ?
C12 C11 1.379(5) . ?
C12 H12 0.9300 . ?
C8 C9 1.383(5) . ?
C8 C7 1.501(5) . ?
C7 C6 1.477(5) . ?
C6 C5 1.382(6) . ?
C6 C1 1.388(6) . ?
C11 C10 1.362(6) . ?
C11 H11 0.9300 . ?
C9 C10 1.374(6) . ?
C9 H9 0.9300 . ?
C5 C4 1.390(6) . ?
C5 H5 0.9300 . ?
C10 H10 0.9300 . ?
C1 C2 1.391(6) . ?
C1 H1 0.9300 . ?
C4 C3 1.345(6) . ?
C4 H4 0.9300 . ?
C3 C2 1.364(7) . ?
C3 H3 0.9300 . ?
C2 H2 0.9300 . ?
 
loop_
 _geom_angle_atom_site_label_1
 _geom_angle_atom_site_label_2
 _geom_angle_atom_site_label_3
 _geom_angle
 _geom_angle_site_symmetry_1
 _geom_angle_site_symmetry_3
 _geom_angle_publ_flag
N1 Co1 N1 152.90(15) . 2_755 ?
N1 Co1 O1 74.30(10) . . ?
N1 Co1 O1 85.32(9) 2_755 . ?
N1 Co1 O1 85.32(9) . 2_755 ?
N1 Co1 O1 74.30(10) 2_755 2_755 ?
O1 Co1 O1 82.51(16) . 2_755 ?
N1 Co1 Cl1 101.40(8) . 2_755 ?
N1 Co1 Cl1 96.05(7) 2_755 2_755 ?
O1 Co1 Cl1 170.87(8) . 2_755 ?
O1 Co1 Cl1 89.17(8) 2_755 2_755 ?
N1 Co1 Cl1 96.05(7) . . ?
N1 Co1 Cl1 101.40(8) 2_755 . ?
O1 Co1 Cl1 89.17(8) . . ?
O1 Co1 Cl1 170.87(8) 2_755 . ?
Cl1 Co1 Cl1 99.37(5) 2_755 . ?
C12 N1 C8 118.3(3) . . ?
C12 N1 Co1 123.2(2) . . ?
C8 N1 Co1 117.8(2) . . ?
C7 O1 Co1 116.0(2) . . ?
C13 C14 C15 116.2(3) . 3_676 ?
C13 C14 I1 122.3(3) . . ?
C15 C14 I1 121.5(3) 3_676 . ?
F1 C13 C14 119.9(3) . . ?
F1 C13 C15 118.2(3) . . ?
C14 C13 C15 121.8(3) . . ?
F2 C15 C14 120.0(3) . 3_676 ?
F2 C15 C13 118.1(3) . . ?
C14 C15 C13 121.9(3) 3_676 . ?
N1 C12 C11 122.3(4) . . ?
N1 C12 H12 118.8 . . ?
C11 C12 H12 118.8 . . ?
N1 C8 C9 122.3(3) . . ?
N1 C8 C7 113.3(3) . . ?
C9 C8 C7 124.3(3) . . ?
O1 C7 C6 120.1(3) . . ?
O1 C7 C8 117.7(3) . . ?
C6 C7 C8 122.2(3) . . ?
C5 C6 C1 119.7(4) . . ?
C5 C6 C7 122.3(4) . . ?
C1 C6 C7 117.7(4) . . ?
C10 C11 C12 119.1(4) . . ?
C10 C11 H11 120.4 . . ?
C12 C11 H11 120.4 . . ?
C10 C9 C8 118.5(4) . . ?
C10 C9 H9 120.8 . . ?
C8 C9 H9 120.8 . . ?
C6 C5 C4 119.8(4) . . ?
C6 C5 H5 120.1 . . ?
C4 C5 H5 120.1 . . ?
C11 C10 C9 119.4(4) . . ?
C11 C10 H10 120.3 . . ?
C9 C10 H10 120.3 . . ?
C2 C1 C6 118.9(5) . . ?
C2 C1 H1 120.5 . . ?
C6 C1 H1 120.5 . . ?
C3 C4 C5 120.2(4) . . ?
C3 C4 H4 119.9 . . ?
C5 C4 H4 119.9 . . ?
C4 C3 C2 120.9(5) . . ?
C4 C3 H3 119.5 . . ?
C2 C3 H3 119.5 . . ?
C3 C2 C1 120.4(5) . . ?
C3 C2 H2 119.8 . . ?
C1 C2 H2 119.8 . . ?
 
_refine_diff_density_max    0.705
_refine_diff_density_min   -0.641
_refine_diff_density_rms    0.074

_shelx_res_file
;

    shelx.res created by SHELXL-2014/7

TITL shelxt_a.res in P2/c
CELL  0.71073  12.0913  11.4056  12.5566   90.000  110.214   90.000
ZERR     2.00   0.0006   0.0005   0.0007    0.000    0.006    0.000
LATT   1
SYMM  - X,   Y, 1/2 - Z
SFAC  C    H    N    O    F    CL   CO   I
UNIT  60 36 4 4 8 4 2 4
MERG   2
OMIT    -4.00  52.00
OMIT 0 0 2
FMAP   2
PLAN   20
ACTA
BOND   $H
LIST   6
L.S.  10
WGHT    0.039300
FVAR       3.71470
I1    8    0.685378    1.025160    0.340341    11.00000    0.03872    0.06204 =
         0.04674   -0.00513    0.01745   -0.00230
CO1   7    1.000000    0.177066    0.250000    10.50000    0.04789    0.04068 =
         0.03619    0.00000    0.01889    0.00000
CL1   6    0.843304    0.044185    0.184224    11.00000    0.04263    0.06749 =
         0.05068   -0.00843    0.02204   -0.00795
F1    5    0.611914    0.806795    0.463705    11.00000    0.08128    0.05429 =
         0.09713   -0.00438    0.05438    0.01440
F2    5    0.468414    0.788181    0.581590    11.00000    0.09342    0.05063 =
         0.09674    0.00584    0.05825    0.00173
N1    3    0.971572    0.220303    0.401465    11.00000    0.04880    0.03552 =
         0.03758    0.00102    0.01763   -0.00052
O1    4    0.871131    0.323245    0.205917    11.00000    0.09043    0.05727 =
         0.04498    0.00727    0.03027    0.02687
C14   1    0.577079    1.010042    0.437921    11.00000    0.03560    0.05389 =
         0.03903   -0.01009    0.01393   -0.00350
C13   1    0.557933    0.905015    0.481597    11.00000    0.04303    0.04976 =
         0.05167   -0.01319    0.01760    0.00087
C15   1    0.481767    0.894956    0.540796    11.00000    0.04935    0.04643 =
         0.05048   -0.00622    0.02215   -0.00478
C12   1    1.016573    0.159003    0.496889    11.00000    0.05726    0.04536 =
         0.04029    0.00161    0.01639   -0.00123
AFIX  43
H12   2    1.074142    0.103157    0.501684    11.00000   -1.20000
AFIX   0
C8    1    0.891159    0.302741    0.396715    11.00000    0.05402    0.04486 =
         0.04271   -0.00496    0.02292   -0.00162
C7    1    0.845575    0.364299    0.284239    11.00000    0.05727    0.03963 =
         0.05282   -0.00139    0.02275    0.00820
C6    1    0.773247    0.471719    0.266969    11.00000    0.05620    0.04670 =
         0.05857    0.00053    0.02221    0.01002
C11   1    0.980874    0.175341    0.588951    11.00000    0.07850    0.05945 =
         0.03820   -0.00064    0.02232   -0.00923
AFIX  43
H11   2    1.014190    0.131449    0.654714    11.00000   -1.20000
AFIX   0
C9    1    0.850036    0.322220    0.485194    11.00000    0.06892    0.06439 =
         0.05556   -0.00479    0.03409    0.01086
AFIX  43
H9    2    0.792464    0.378443    0.479112    11.00000   -1.20000
AFIX   0
C5    1    0.799109    0.561632    0.345607    11.00000    0.05748    0.05487 =
         0.08206   -0.01141    0.02252    0.00616
AFIX  43
H5    2    0.860076    0.553251    0.414805    11.00000   -1.20000
AFIX   0
C10   1    0.896200    0.256589    0.582304    11.00000    0.08421    0.08241 =
         0.04966   -0.00133    0.04145    0.00092
AFIX  43
H10   2    0.869851    0.267557    0.642958    11.00000   -1.20000
AFIX   0
C1    1    0.683557    0.485955    0.163031    11.00000    0.09080    0.05723 =
         0.07442    0.00120    0.01059    0.02133
AFIX  43
H1    2    0.667411    0.427435    0.108190    11.00000   -1.20000
AFIX   0
C4    1    0.733691    0.664579    0.320898    11.00000    0.07587    0.05660 =
         0.10765   -0.02012    0.03953    0.00812
AFIX  43
H4    2    0.751501    0.725474    0.373376    11.00000   -1.20000
AFIX   0
C3    1    0.644704    0.676462    0.221351    11.00000    0.08479    0.05779 =
         0.13070    0.00512    0.02895    0.02912
AFIX  43
H3    2    0.600590    0.745181    0.206236    11.00000   -1.20000
AFIX   0
C2    1    0.618230    0.589163    0.142242    11.00000    0.09114    0.07706 =
         0.11081    0.00372   -0.00392    0.02901
AFIX  43
H2    2    0.556146    0.598699    0.074012    11.00000   -1.20000
AFIX   0
HKLF    4

REM  shelxt_a.res in P2/c
REM R1 =  0.0295 for    2584 Fo > 4sig(Fo)  and  0.0400 for all    3186 data
REM    195 parameters refined using      0 restraints

END

WGHT      0.0366      0.0532

REM Highest difference peak  0.705,  deepest hole -0.641,  1-sigma level  0.074
Q1    1   0.6725  1.0950  0.3376  11.00000  0.05    0.71
Q2    1   0.6842  0.9233  0.3359  11.00000  0.05    0.53
Q3    1   1.0000  0.2232  0.7500  10.50000  0.05    0.50
Q4    1   0.6291  0.8210  0.5652  11.00000  0.05    0.50
Q5    1   1.0590  0.0266  0.5212  11.00000  0.05    0.50
Q6    1   1.0000  0.1207  0.7500  10.50000  0.05    0.46
Q7    1   0.8406 -0.0921  0.1830  11.00000  0.05    0.28
Q8    1   0.8263  0.1240  0.1638  11.00000  0.05    0.27
Q9    1   1.0000  0.0683  0.7500  10.50000  0.05    0.27
Q10   1   0.6838  0.9802  0.5688  11.00000  0.05    0.26
Q11   1   0.5594  0.9439  0.4347  11.00000  0.05    0.24
Q12   1   0.9032  0.3932  0.1779  11.00000  0.05    0.24
Q13   1   0.8802  0.3392  0.3548  11.00000  0.05    0.24
Q14   1   0.5404  0.9041  0.5352  11.00000  0.05    0.23
Q15   1   0.6449  0.4419  0.1944  11.00000  0.05    0.23
Q16   1   1.0056  0.0204  0.6691  11.00000  0.05    0.23
Q17   1   0.5266  1.0153  0.2882  11.00000  0.05    0.22
Q18   1   0.5154  1.0391  0.4068  11.00000  0.05    0.22
Q19   1   1.1087  0.0367  0.6656  11.00000  0.05    0.21
Q20   1   0.6733  0.7974  0.4303  11.00000  0.05    0.21
;
_shelx_res_checksum   72868

_shelx_hkl_file
;
   0   0   2 93499.4 1349.26   2
   0   0   3 187.805 119.674   2
   0   0  -3 370.761 130.804   3
   0   0  -4 33203.2 950.964   3
   0   0   4 34929.2 1203.71   2
   0   0   5 49.7956 187.150   2
   0   0  -5-95.0446 154.778   3
   0   0   6 133719. 2929.39   1
   0   0   6 134065. 2879.03   2
   0   0  -6 133079. 2179.48   3
   0   0   7-122.870 225.411   1
   0   0   7 62.7265 250.252   2
   0   0  -7 161.452 140.900   3
   0   0   8 5562.22 735.910   1
   0   0   8 5110.63 705.014   2
   0   0  -8 5941.49 511.282   3
   0   0   9-94.3990 281.002   1
   0   0   9-135.065 407.675   2
   0   0  -9-13.9762 144.392   3
   0   0  10 26339.9 1691.36   1
   0   0 -10 26325.2 1085.46   3
   0   0  10 26937.9 1812.82   2
   0   0  11 186.743 327.274   1
   0   0  11 416.075 477.178   2
   0   0 -11-88.7104 147.798   3
   0   0  12 48905.6 2737.40   2
   0   0  13-250.886 452.207   2
   0   0  14 692.743 532.626   2
   0   0  15 975.390 743.769   2
   0   0  16 657.585 599.868   2
   0   0  17-1354.58 1004.56   2
   0   0  18 1606.80 846.859   2
   0  -1  -2 621.846 163.806   2
   0  -1   2 775.039 133.703   2
   0   1  -2 898.681 149.328   2
   0   1   2 450.151 125.546   2
   0  -1   3 20065.2 767.826   2
   0   1   3 20779.2 856.949   4
   0   1   3 20235.9 875.606   2
   0   1   4 57012.1 1147.88   1
   0   1   4 55381.0 1630.25   4
   0   1  -4 56658.5 791.243   3
   0  -1   4 58417.8 1497.26   2
   0   1   4 55300.0 1610.97   2
   0   1   5 5218.45 431.692   1
   0   1   5 4699.15 544.294   4
   0   1   5 5894.23 597.484   2
   0  -1   5 5295.56 536.851   2
   0   1  -5 5757.93 298.686   3
   0   1   6 168044. 2733.54   1
   0  -1  -6 170235. 3070.39   3
   0   1   6 174271. 3503.71   4
   0  -1   6 173264. 3208.24   2
   0   1   6 173710. 3461.73   2
   0   1  -6 176867. 1797.10   3
   0  -1   7 6394.78 828.135   1
   0   1   7 6334.14 603.856   1
   0  -1  -7 6798.47 651.134   3
   0  -1   7 6895.88 746.054   2
   0   1   7 7909.71 837.808   2
   0   1  -7 6855.19 389.149   3
   0  -1   8 13445.7 1258.89   1
   0   1   8 12230.3 884.826   1
   0   1   8 12375.5 1116.64   2
   0  -1   8 13805.8 1111.57   2
   0  -1  -8 13256.1 932.455   3
   0   1  -8 13561.2 560.655   3
   0   1   9 778.578 312.900   1
   0  -1   9 727.564 363.619   1
   0   1   9 792.902 466.752   2
   0  -1   9 1098.57 434.152   2
   0  -1  -9 978.283 317.443   3
   0   1  -9 882.428 161.992   3
   0   1  10 32968.3 1618.92   1
   0  -1  10 35735.8 2223.31   1
   0   1 -10 35046.4 916.788   3
   0  -1 -10 35362.7 1544.71   3
   0  -1  10 37390.5 2068.77   2
   0   1  10 37473.1 2171.72   2
   0  -1  11 2100.62 640.164   1
   0  -1  11 2033.93 669.547   2
   0   1  11 1071.38 532.960   2
   0  -1 -11 916.696 272.090   3
   0  -1  12 29402.8 2150.31   1
   0   1  12 30208.3 2206.31   2
   0  -1  12 30178.4 2144.72   2
   0  -1  13 1900.74 715.167   2
   0   1  13 3693.86 916.516   2
   0  -1  14 1117.50 642.375   2
   0   1  14 1059.55 618.266   2
   0  -1  15 1827.02 769.017   2
   0   1  15 1287.02 701.127   2
   0  -1  16 1157.73 757.987   2
   0   1  16 69.3379 501.926   2
   0  -1  17-273.610 622.029   2
   0   1  17-739.603 665.846   2
   0   1  18-460.140 775.299   2
   0  -1  18-1788.43 970.024   2
   0   2   0 164630. 1857.44   2
   0  -2   1 153618. 1847.98   2
   0   2   1 177962. 2314.68   4
   0  -2   2 214441. 2420.80   2
   0   2   2 209591. 2732.01   4
   0  -2   3 3911.67 391.265   2
   0   2   3 4102.00 434.506   4
   0  -2   3 3893.82 224.377   3
   0  -2   4 158418. 2538.84   2
   0   2   4 155694. 2844.84   4
   0  -2   4 156626. 1362.18   3
   0   2   4 159271. 2988.94   2
   0  -2   5 30326.4 1238.26   2
   0   2   5 30526.7 1373.23   4
   0   2   5 29789.8 1414.64   2
   0  -2   5 33142.7 704.104   3
   0   2   6 406261. 2958.61   1
   0   2   6 406643. 5477.40   4
   0  -2   6 419286. 5061.45   2
   0   2   6 423212. 5719.74   2
   0   2  -6 419367. 2263.38   3
   0  -2   7 2012.69 437.568   2
   0   2   7 1820.64 262.613   1
   0   2  -7 2435.88 187.238   3
   0   2   7 2153.16 518.313   2
   0  -2   8 27393.8 1921.59   1
   0   2   8 26556.6 998.556   1
   0  -2  -8 28811.0 1555.85   3
   0   2   8 27135.5 1612.70   4
   0   2   8 27291.3 1705.79   2
   0  -2   8 25989.6 1474.47   2
   0   2  -8 28558.4 597.213   3
   0   2   9 3748.35 423.677   1
   0  -2   9 3565.08 827.436   1
   0  -2   9 3693.23 668.920   2
   0  -2  -9 3430.07 635.744   3
   0   2   9 2871.36 650.162   2
   0  -2  10 40694.7 2577.14   1
   0  -2 -10 43591.7 1957.39   3
   0  -2  10 41849.8 2201.08   2
   0   2  10 44809.0 2418.18   2
   0  -2  11 18627.8 1849.64   1
   0  -2 -11 22269.6 1408.28   3
   0  -2  11 20840.6 1681.69   2
   0   2  11 19688.6 1711.04   2
   0  -2  12 8727.62 1349.35   1
   0   2  12 9469.15 1316.13   2
   0  -2  12 9921.73 1285.07   2
   0  -2  13 3283.31 878.160   1
   0  -2  13 3789.03 902.753   2
   0   2  13 3296.82 914.935   2
   0  -2  14 494.485 410.146   2
   0   2  14 542.207 453.693   2
   0  -2  15-220.629 583.254   2
   0   2  15 985.750 641.685   2
   0  -2  16 2426.27 924.280   2
   0   2  16 922.298 545.931   2
   0  -2  17-42.6520 579.535   2
   0   2  17 634.470 661.682   2
   0  -2  18-406.942 673.487   2
   0  -3   0 236578. 2715.14   2
   0  -3   1 91819.3 1708.26   2
   0   3   1 90948.4 2014.82   4
   0  -3   2 153474. 2316.03   2
   0   3   2 156640. 2771.41   4
   0  -3   3 10212.8 656.181   2
   0   3   3 9892.48 737.912   4
   0  -3   4 145801. 2603.63   2
   0   3   4 139412. 2910.58   4
   0  -3   4 142454. 1633.29   3
   0  -3   5 23263.9 1160.33   2
   0   3   5 23767.3 1295.15   4
   0  -3   5 23560.4 634.904   3
   0  -3   6 259410. 4085.96   2
   0   3   6 254299. 4481.37   4
   0  -3   6 250981. 2067.14   3
   0  -3   7 53817.0 2033.65   2
   0   3   7 50130.2 2098.95   4
   0   3   7 55706.2 2379.40   2
   0   3   8 43214.8 2088.50   4
   0  -3   8 45333.9 2024.33   2
   0   3   8 49916.6 2393.14   2
   0  -3   9-94.1536 309.669   2
   0  -3   9 15.4562 462.552   1
   0   3   9 112.571 284.983   4
   0   3   9-320.417 493.606   2
   0  -3  -9 676.842 481.182   3
   0  -3  10 3351.74 703.199   2
   0  -3  10 3372.48 882.853   1
   0   3  10 3236.60 656.351   4
   0   3  10 4167.05 879.688   2
   0  -3 -10 3945.31 726.080   3
   0  -3  11 5468.49 1071.58   1
   0  -3  11 6518.98 931.943   2
   0   3  11 7150.78 1102.09   2
   0  -3 -11 5247.74 810.462   3
   0  -3  12 1693.15 839.405   1
   0  -3  12 828.232 537.070   2
   0   3  12 1041.43 709.445   2
   0  -3 -12 206.072 302.021   3
   0  -3  13-172.033 454.600   1
   0  -3  13 940.895 503.328   2
   0   3  13 898.496 468.688   2
   0  -3  14 1063.98 571.146   1
   0  -3  14 493.302 468.901   2
   0   3  14 1175.05 720.592   2
   0  -3  15 340.620 507.293   2
   0  -3  16 3681.97 1041.26   2
   0  -3  17-588.956 767.285   2
   0  -3  18 584.472 663.285   2
   0  -4   0 266907. 3482.76   2
   0   4   0 251780. 3926.37   4
   0  -4   1 95259.0 1999.93   2
   0   4   1 92543.0 2344.20   4
   0  -4   2 29337.0 1161.98   2
   0   4   2 28564.9 1349.90   4
   0  -4   3 44072.0 1485.61   2
   0  -4  -3 43854.5 972.764   1
   0   4   3 41688.7 1677.44   4
   0  -4   4 174742. 3126.50   2
   0   4   4 180240. 3612.56   4
   0  -4   4 170808. 2220.78   3
   0   4   5 136294. 3279.58   4
   0  -4   5 137996. 1844.44   3
   0  -4   6 40828.2 1749.31   2
   0   4   6 42981.1 1952.65   4
   0  -4   6 39607.3 938.474   3
   0   4   7 114590. 3338.68   4
   0  -4   7 113737. 1512.54   3
   0  -4   8 13279.8 1144.82   2
   0   4   8 10815.8 1084.85   4
   0  -4   9 1831.88 603.016   2
   0  -4   9 2983.70 914.105   1
   0   4   9 2587.71 638.505   4
   0  -4  10 12493.4 1649.58   1
   0  -4 -10 14443.6 1410.40   3
   0   4  10 12382.4 1292.58   4
   0  -4  10 13541.6 1322.79   2
   0  -4  11 627.098 413.176   2
   0  -4  11 112.333 533.556   1
   0   4  11 409.035 356.652   4
   0  -4 -11 814.252 541.946   3
   0  -4  12 9771.60 1656.38   1
   0  -4  12 11907.9 1403.29   2
   0  -4 -12 10923.7 1233.59   3
   0  -4  13 316.151 479.671   2
   0  -4  13 111.777 535.002   1
   0  -4  14 148.422 453.656   2
   0  -4  14 1029.85 919.025   1
   0  -4  15 1857.76 775.514   2
   0  -4  16 2033.80 860.532   2
   0  -4  17-65.7187 663.138   2
   0  -4  18 3597.22 1011.86   2
   0  -5   0 233215. 3568.53   2
   0   5   0 226625. 4156.97   4
   0  -5   1 109204. 2409.86   2
   0  -5  -1 106921. 2442.38   2
   0   5   1 108121. 2824.95   4
   0  -5   2 11868.9 823.366   2
   0   5   2 10987.7 936.912   4
   0  -5   3 12011.3 853.941   2
   0  -5  -3 11415.5 639.475   1
   0  -5   4 43192.0 1689.91   2
   0  -5  -4 42294.5 957.101   1
   0   5   4 39965.0 1840.02   4
   0  -5   5 110979. 2830.68   2
   0   5   5 109253. 3161.79   4
   0  -5   5 101960. 1885.82   3
   0  -5   6 4482.57 635.448   2
   0   5   6 4495.16 694.339   4
   0  -5   6 4079.55 353.423   3
   0  -5   7 52686.8 2155.51   2
   0   5   7 51500.2 2364.13   4
   0  -5   7 48277.2 1153.71   3
   0  -5   8-113.761 329.992   2
   0   5   8 127.164 326.268   4
   0  -5   9 2863.30 657.473   2
   0  -5   9 3433.74 1062.19   1
   0   5   9 1705.70 559.803   4
   0  -5  10 20640.8 2286.94   1
   0   5  10 18173.5 1589.59   4
   0  -5  10 20572.1 1637.28   2
   0  -5  11 8370.37 1155.16   2
   0  -5  11 6784.92 1429.07   1
   0   5  11 7323.02 1075.71   4
   0  -5 -11 6807.77 1071.52   3
   0  -5  12 10055.1 1801.00   1
   0   5  12 10151.1 1306.53   4
   0  -5  12 11924.6 1446.96   2
   0  -5 -12 12443.0 1409.29   3
   0  -5  13 2739.87 1114.10   1
   0  -5  13 1939.04 695.550   2
   0  -5 -13 2095.38 642.441   3
   0  -5  14-1212.30 739.505   2
   0  -5  14-472.784 894.985   1
   0  -5  15 335.189 511.038   2
   0  -5  15 430.620 830.005   1
   0  -5  16 171.604 555.778   2
   0  -5  17 1088.83 863.755   2
   0  -6   0 243519. 4003.53   2
   0   6   0 247118. 4783.43   4
   0  -6   1 194067. 3550.33   2
   0   6   1 189536. 4159.61   4
   0  -6   2 58955.8 1995.13   2
   0   6   2 56689.1 2233.13   4
   0  -6   3-348.972 388.931   2
   0   6   3 136.117 291.232   4
   0  -6  -3-96.4077 203.757   1
   0  -6   4 3093.72 561.801   2
   0   6   4 2660.16 565.412   4
   0  -6  -4 2598.21 321.939   1
   0  -6   5 66736.0 2337.21   2
   0   6   5 69281.7 2669.24   4
   0  -6  -5 66965.8 1084.00   1
   0  -6   6 6520.49 835.770   2
   0   6   6 6656.21 914.791   4
   0  -6   7 16267.4 1287.08   2
   0   6   7 16754.3 1442.45   4
   0  -6   8 1800.65 510.975   2
   0   6   8 1271.52 468.340   4
   0  -6   8 1826.91 774.888   1
   0  -6   9-183.418 430.838   2
   0   6   9 181.878 346.981   4
   0  -6   9 382.771 665.053   1
   0  -6  10 10072.6 1237.69   2
   0  -6  10 8847.16 1632.63   1
   0   6  10 7100.54 1026.22   4
   0  -6  11 13777.5 2050.84   1
   0   6  11 14527.4 1544.60   4
   0  -6  11 15878.6 1569.20   2
   0  -6  12 6601.46 1120.38   2
   0  -6  12 6374.09 1534.52   1
   0   6  12 5399.58 947.169   4
   0  -6 -12 7422.99 1189.44   3
   0  -6  13 4663.43 981.488   2
   0  -6  13 3750.81 1242.82   1
   0   6  13 3237.54 846.524   4
   0  -6 -13 3141.36 810.179   3
   0  -6  14 394.572 499.162   2
   0  -6  14 768.762 618.716   1
   0  -6  15-698.349 647.015   2
   0  -6  15-1314.43 908.429   1
   0  -6  16-225.813 553.904   2
   0  -6  17 562.674 553.273   2
   0  -7   0 1340.89 404.151   2
   0   7   0 1080.89 488.517   4
   0  -7   1 207903. 4064.49   2
   0   7   1 218721. 4844.16   4
   0  -7   2 751.670 387.403   2
   0   7   2 1105.37 481.276   4
   0  -7  -2 1248.18 402.636   1
   0  -7  -2 792.092 380.880   2
   0  -7   3 10273.0 975.812   2
   0   7   3 11513.3 1165.61   4
   0  -7  -3 11014.5 862.021   1
   0  -7   4 10417.5 1000.07   2
   0   7   4 10351.1 1095.43   4
   0  -7  -4 10498.3 748.015   1
   0  -7   5 33339.8 1823.74   2
   0   7   5 34305.8 2012.92   4
   0  -7  -5 35249.7 1090.99   1
   0  -7   6 10271.8 1060.26   2
   0   7   6 10278.6 1169.54   4
   0  -7   7 9026.00 1014.59   2
   0   7   7 8179.18 1048.50   4
   0  -7   8 1159.98 508.630   2
   0   7   8 857.852 472.600   4
   0  -7   8 680.477 744.255   1
   0  -7   9 4096.26 796.025   2
   0   7   9 4113.95 836.319   4
   0  -7   9 2946.97 1092.06   1
   0  -7  10 4328.67 929.969   2
   0   7  10 4133.46 855.849   4
   0  -7  10 5894.05 1386.80   1
   0  -7  11 13747.8 1541.94   2
   0  -7  11 16984.6 2294.42   1
   0   7  11 13078.0 1482.70   4
   0  -7  12 1287.90 679.557   2
   0  -7  12 1954.08 1205.71   1
   0   7  12 2334.28 717.481   4
   0  -7 -12 68.6948 472.318   3
   0  -7  13 4037.99 935.065   2
   0  -7  13 4955.41 1440.48   1
   0   7  13 4500.11 997.313   4
   0  -7 -13 5820.76 1161.81   3
   0  -7  14 1116.26 665.144   2
   0   7  14 648.998 483.205   4
   0  -7  14 1675.11 885.462   1
   0  -7  15-642.172 812.522   2
   0  -7  15 18.5669 606.208   1
   0  -7  16 893.017 681.492   2
   0  -7  16 713.343 749.805   1
   0  -7  17-447.768 756.739   2
   0  -8   0 14192.8 1171.85   2
   0   8   0 12756.4 1345.07   4
   0  -8   1 55867.4 2294.17   2
   0  -8  -1 61240.8 2479.20   2
   0   8   1 58284.7 2725.60   4
   0   8  -1 59838.9 2869.22   4
   0  -8  -1 58771.8 2415.32   1
   0  -8   2 2514.94 631.300   2
   0  -8  -2 1644.87 512.849   2
   0   8   2 2461.20 634.600   4
   0  -8  -2 2574.93 517.326   1
   0  -8   3 3810.47 681.083   2
   0   8   3 2818.29 706.994   4
   0  -8  -3 3843.48 597.212   1
   0  -8  -3 3387.07 656.092   2
   0  -8   4 10812.9 1099.17   2
   0   8   4 13156.7 1337.35   4
   0  -8  -4 12266.7 918.920   1
   0  -8   5 41189.2 2129.22   2
   0   8   5 41881.6 2372.92   4
   0  -8  -5 43701.6 1465.92   1
   0  -8   6 5857.93 901.280   2
   0   8   6 4971.64 874.123   4
   0  -8   7 19599.1 1558.82   2
   0   8   7 22635.0 1843.81   4
   0  -8   7 24410.1 2405.82   1
   0  -8   8 1255.63 579.225   2
   0   8   8 385.221 418.413   4
   0  -8   8 1033.20 911.214   1
   0  -8   9 2769.59 719.143   2
   0   8   9 2663.69 762.030   4
   0  -8   9 3645.56 1226.82   1
   0  -8  10 1056.00 519.471   2
   0   8  10 1354.39 581.796   4
   0  -8  10 1736.07 1191.41   1
   0  -8  11 9827.57 1320.72   2
   0  -8  11 11759.5 2102.14   1
   0   8  11 9827.94 1323.45   4
   0  -8  12-390.000 544.563   2
   0  -8  12-770.767 898.387   1
   0   8  12 747.677 542.969   4
   0  -8 -12 1012.79 741.699   3
   0  -8  13 1378.37 637.306   2
   0   8  13 1797.29 673.607   4
   0  -8 -13 1400.37 716.489   3
   0  -8  14 1849.43 771.503   2
   0   8  14 603.179 554.031   4
   0  -8  15-1166.15 839.570   2
   0  -8  15-709.466 941.488   1
   0  -8  16-466.700 714.398   2
   0  -8  16 390.654 872.888   1
   0  -9   0 1542.14 532.307   2
   0   9   0 3049.76 806.544   4
   0  -9   0 2756.53 719.466   1
   0  -9   1 44574.5 2185.61   2
   0  -9  -1 48622.6 2361.61   2
   0   9   1 45403.0 2607.97   4
   0   9  -1 44788.6 2703.09   4
   0  -9  -1 47365.2 2379.56   1
   0  -9   1 47662.6 2578.66   1
   0  -9  -2 6433.39 935.676   2
   0  -9   2 4942.04 818.979   2
   0   9  -2 7703.32 1279.06   4
   0   9   2 5819.18 971.160   4
   0  -9  -2 6298.01 881.205   1
   0  -9  -3 323.890 403.132   2
   0  -9   3 295.854 361.409   2
   0   9   3 350.768 507.939   4
   0  -9  -3 1112.52 455.768   1
   0  -9   4 3372.32 740.593   2
   0   9   4 4431.94 905.052   4
   0  -9  -4 5236.93 682.042   1
   0  -9  -4 4760.79 897.926   2
   0  -9   5 32078.5 1999.60   2
   0   9   5 34462.4 2283.52   4
   0  -9  -5 36886.6 1535.39   1
   0  -9   5 34086.1 2648.30   1
   0  -9   6 952.736 493.281   2
   0   9   6 625.791 447.405   4
   0  -9   6 684.498 844.591   1
   0  -9   7 25193.9 1874.31   2
   0   9   7 23795.6 1967.82   4
   0  -9   7 29043.2 2671.33   1
   0  -9   8 699.218 520.806   2
   0   9   8 28.4488 387.529   4
   0  -9   8 972.594 742.233   1
   0  -9   9 751.738 569.725   2
   0   9   9 467.420 438.627   4
   0  -9   9 286.118 733.386   1
   0  -9  10-611.288 696.788   2
   0   9  10-638.304 607.727   4
   0  -9  10 732.198 902.965   1
   0  -9  11 5954.49 1085.26   2
   0   9  11 4115.25 958.372   4
   0  -9  11 4222.52 1510.25   1
   0  -9  12 228.175 425.772   2
   0  -9  12 1844.21 1271.67   1
   0   9  12 1186.66 529.796   4
   0  -9  13-1158.53 673.282   2
   0   9  13 683.150 479.192   4
   0  -9 -13-10.8671 707.104   3
   0  -9  14 202.121 673.579   2
   0  -9  14 867.206 841.266   1
   0  -9  15 1010.41 700.633   2
   0  -9  15 1450.99 1021.50   1
   0  -9  16 1211.44 894.336   1
   0 -10   0 1485.69 539.037   2
   0  10   0 1021.27 611.398   4
   0 -10   0 1232.39 551.226   1
   0 -10   1 9318.99 1123.04   2
   0 -10  -1 9315.97 1183.16   2
   0  10  -1 9727.33 1423.07   4
   0  10   1 9829.56 1374.70   4
   0 -10   1 11719.3 1423.23   1
   0 -10  -1 9560.77 1167.78   1
   0 -10   2 6426.10 1004.94   2
   0 -10  -2 6741.11 1050.78   2
   0  10   2 5700.64 1010.49   4
   0  10  -2 7677.86 1280.10   4
   0 -10  -2 5787.51 949.171   1
   0 -10   2 6294.55 1102.93   1
   0 -10   3 21227.0 1650.09   2
   0 -10  -3 20921.8 1723.73   2
   0  10   3 21649.7 1973.30   4
   0 -10   3 22052.1 2046.25   1
   0 -10  -3 24505.8 1709.29   1
   0 -10  -4 539.439 544.650   2
   0 -10   4-232.322 541.663   2
   0  10   4 457.856 382.239   4
   0 -10   4 182.575 635.951   1
   0 -10  -4 203.914 282.715   1
   0 -10  -5 23983.4 1957.50   2
   0 -10   5 24744.6 1864.64   2
   0  10   5 22691.5 1992.36   4
   0 -10   5 27579.7 2480.92   1
   0 -10   6 2481.06 715.235   2
   0  10   6 1900.59 686.177   4
   0 -10   6 1254.35 723.962   1
   0 -10   7 13109.4 1467.06   2
   0  10   7 14701.9 1657.71   4
   0 -10   7 14619.7 2015.61   1
   0 -10   8 1089.35 657.205   2
   0  10   8 1072.95 524.911   4
   0 -10   8 208.761 741.226   1
   0 -10   9 910.919 560.552   2
   0  10   9 491.894 372.885   4
   0 -10   9-68.1565 1186.11   1
   0 -10  10-50.9414 619.832   2
   0  10  10 1266.01 675.126   4
   0 -10  10-1023.82 1267.51   1
   0 -10  11 347.229 448.717   2
   0  10  11 1006.33 590.965   4
   0 -10  11 597.476 824.658   1
   0 -10  12-498.261 620.178   2
   0  10  12 712.241 645.654   4
   0 -10  13 694.545 754.103   2
   0 -10  13-1224.66 1018.17   1
   0  10  13-144.590 435.823   4
   0 -10 -13-1304.34 1118.06   3
   0 -10  14 333.649 462.416   2
   0 -10  14-868.441 1380.68   1
   0 -10  15 1874.16 823.665   2
   0 -10  15 1340.98 1011.57   1
   0 -11   0 184.307 534.533   2
   0  11   0 138.214 453.769   4
   0 -11   0-410.388 595.780   1
   0 -11   1 23878.3 1845.54   2
   0 -11  -1 25308.2 1919.43   2
   0  11  -1 28039.5 2433.47   4
   0  11   1 26267.4 2287.81   4
   0 -11   1 22635.7 2021.22   1
   0 -11  -1 23846.5 1975.51   1
   0 -11  -2-31.9336 498.031   2
   0 -11   2 198.806 466.052   2
   0  11  -2 64.5450 677.299   4
   0  11   2-391.970 684.457   4
   0 -11  -2 109.500 417.398   1
   0 -11   2 611.951 681.746   1
   0 -11   3 2932.57 738.243   2
   0 -11  -3 2873.63 887.322   2
   0  11  -3 3602.79 1088.16   4
   0  11   3 3756.21 911.362   4
   0 -11  -3 4316.55 844.890   1
   0 -11   3 4952.92 1136.44   1
   0 -11   4 5125.92 944.873   2
   0 -11  -4 3444.15 870.922   2
   0  11   4 2775.77 820.499   4
   0 -11   4 5636.14 1270.83   1
   0 -11  -4 6062.55 882.310   1
   0 -11   5 15079.7 1566.82   2
   0 -11  -5 14447.6 1691.00   2
   0  11   5 12410.4 1578.64   4
   0 -11   5 14989.9 1948.90   1
   0 -11   6 5889.94 1061.23   2
   0  11   6 4438.55 1001.23   4
   0 -11  -6 5816.36 1158.75   2
   0 -11   6 5297.56 1415.04   1
   0 -11   7 1594.22 601.718   2
   0  11   7 4286.98 941.730   4
   0 -11   7 3969.53 1283.15   1
   0 -11   8 2880.62 783.792   2
   0  11   8 2275.68 735.396   4
   0 -11   8 4856.25 1483.69   1
   0 -11   9-564.962 563.306   2
   0  11   9 604.640 593.804   4
   0 -11   9 1459.32 1164.76   1
   0 -11  10 3390.04 979.659   2
   0  11  10 2303.22 746.583   4
   0 -11  10 2848.15 1307.90   1
   0 -11  11 3381.55 966.887   2
   0  11  11 3210.28 940.430   4
   0 -11  11 4222.69 1573.64   1
   0 -11  12-231.668 477.646   2
   0 -11  12-813.871 960.833   1
   0  11  12-281.066 474.535   4
   0 -11  13 1785.92 892.900   1
   0 -11  13-1112.78 598.806   2
   0 -11 -13 497.839 865.489   3
   0 -11  14-636.013 991.571   1
   0 -11  14-294.793 634.643   2
   0 -11 -14-2641.46 1098.96   3
   0 -12   0 660.303 541.565   2
   0  12   0 1194.77 719.967   4
   0 -12   0 91.9771 498.192   1
   0 -12  -1 6171.32 1039.30   2
   0 -12   1 7164.08 1160.66   2
   0  12   1 5686.63 1242.86   4
   0  12  -1 8093.67 1395.34   4
   0 -12   1 7597.39 1300.01   1
   0 -12  -1 6270.70 1171.71   1
   0 -12  -2 66.2478 525.457   2
   0 -12   2-51.9461 460.387   2
   0  12   2 215.268 473.996   4
   0  12  -2 77.3547 672.518   4
   0 -12   2 490.591 573.119   1
   0 -12  -2 559.989 504.246   1
   0 -12  -3 1208.79 606.611   2
   0 -12   3 872.755 571.418   2
   0  12   3-641.257 705.685   4
   0  12  -3 528.026 660.187   4
   0 -12   3 479.876 734.023   1
   0 -12  -3 1149.11 488.267   1
   0 -12  -4 2869.67 971.017   2
   0 -12   4 4016.78 933.091   2
   0  12  -4 1857.69 933.895   4
   0  12   4 1504.60 539.100   4
   0 -12   4 1520.01 1025.62   1
   0 -12   5 1101.99 624.352   2
   0 -12  -5 1795.47 621.124   2
   0  12   5 2044.26 788.288   4
   0 -12   5 2096.30 837.261   1
   0 -12  -6 390.631 648.997   2
   0 -12   6 528.304 485.206   2
   0  12   6 878.967 607.090   4
   0 -12   6 1424.55 1090.57   1
   0 -12   7-65.5057 483.939   2
   0  12   7 1254.45 568.379   4
   0 -12  -7 2115.20 836.791   2
   0 -12   7 664.348 926.370   1
   0 -12   8 442.653 536.271   2
   0  12   8 1705.06 661.170   4
   0 -12   8 2695.08 974.401   1
   0 -12  -8 2145.07 846.164   2
   0 -12   9 1339.04 667.550   2
   0  12   9 1177.87 687.865   4
   0 -12   9 2153.85 1215.40   1
   0 -12  10-651.802 759.611   2
   0  12  10 355.887 673.750   4
   0 -12  10 1124.29 1054.72   1
   0 -12  11 4232.21 1029.29   2
   0  12  11 3759.25 1001.11   4
   0 -12  11 3930.67 1552.80   1
   0 -12  12 624.888 539.681   2
   0  12  12 1827.96 774.054   4
   0 -12  12 755.502 1009.86   1
   0 -12  13-179.749 507.610   2
   0 -12  13 1991.93 1298.74   1
   0 -13   0 1595.95 565.780   2
   0  13   0 3572.27 1139.03   4
   0 -13   0 3003.69 938.578   1
   0 -13   1 5510.10 1065.39   2
   0 -13  -1 4407.00 1022.36   2
   0  13   1 6089.69 1321.50   4
   0  13  -1 6511.30 1415.62   4
   0 -13  -1 5981.66 1169.17   1
   0 -13   1 7357.64 1343.26   1
   0 -13  -2 844.181 475.682   2
   0 -13   2 625.236 447.000   2
   0  13   2 1276.37 882.998   4
   0  13  -2 1415.70 819.205   4
   0 -13  -2 2499.45 828.217   1
   0 -13   2 768.883 634.454   1
   0 -13  -3 984.615 644.268   2
   0 -13   3 1365.48 590.165   2
   0  13   3 847.760 609.247   4
   0  13  -3 161.412 723.805   4
   0 -13  -3 2205.54 664.552   1
   0 -13   3 701.494 802.879   1
   0 -13  -4-638.738 698.392   2
   0 -13   4-388.525 555.620   2
   0  13   4-783.016 644.261   4
   0  13  -4-71.8604 638.499   4
   0 -13   4-273.263 774.813   1
   0 -13   5 1154.96 525.402   2
   0 -13  -5 414.050 599.169   2
   0  13   5 680.935 666.114   4
   0  13  -5 687.322 747.393   4
   0 -13   5 1694.17 935.429   1
   0 -13   6 675.128 497.408   2
   0 -13  -6 1231.65 698.450   2
   0  13  -6 1663.61 1192.37   4
   0  13   6 1150.85 564.257   4
   0 -13   6 2130.26 1112.03   1
   0 -13   7 885.516 622.595   2
   0 -13  -7 673.706 632.099   2
   0  13   7 766.660 624.050   4
   0 -13   7-331.142 719.917   1
   0 -13  -8-703.063 909.984   2
   0 -13   8 367.782 668.912   2
   0  13   8 541.257 507.790   4
   0 -13   8 849.477 815.588   1
   0 -13   9 1913.11 692.629   2
   0  13   9 4092.02 1110.33   4
   0 -13  -9 3733.53 1036.72   2
   0 -13   9 2601.55 1366.84   1
   0 -13  10 1360.24 692.016   2
   0  13  10 435.747 572.429   4
   0 -13  10-547.402 1101.17   1
   0 -13 -10-1062.28 958.382   2
   0 -13  11 152.867 561.232   2
   0  13  11 242.677 496.303   4
   0 -13  12 54.4885 571.286   2
   0 -13 -12-107.261 550.390   2
   0 -14   0 4715.31 1074.78   2
   0  14   0 6162.58 1450.73   4
   0 -14   0 6464.68 1316.27   1
   0 -14  -1 1698.22 763.414   2
   0 -14   1 3271.40 963.398   2
   0  14  -1 1923.17 1001.20   4
   0  14   1 2791.07 1084.09   4
   0 -14  -1 3064.27 973.476   1
   0 -14   1 2667.28 963.209   1
   0 -14  -2 3121.80 976.841   2
   0 -14   2 1635.86 762.141   2
   0  14   2 3008.29 1075.42   4
   0  14  -2 2953.61 1115.45   4
   0 -14  -2 1727.49 771.188   1
   0 -14   2 2581.92 963.503   1
   0 -14   3 1025.63 603.646   2
   0 -14  -3 128.149 544.105   2
   0  14  -3 1436.92 965.357   4
   0  14   3 748.078 494.331   4
   0 -14   3-482.208 961.885   1
   0 -14  -4 2845.24 984.972   2
   0 -14   4 173.589 387.713   2
   0  14   4 720.317 548.625   4
   0  14  -4 1383.11 856.799   4
   0 -14   4 1151.19 849.382   1
   0 -14   5 2150.67 871.150   2
   0 -14  -5 886.948 722.392   2
   0  14   5 2053.90 897.769   4
   0  14  -5 1786.57 998.966   4
   0 -14   5 339.688 731.991   1
   0 -14   6 421.984 452.833   2
   0 -14  -6 727.786 803.509   2
   0  14  -6 1044.72 912.568   4
   0  14   6 1566.05 842.075   4
   0 -14   6-211.470 749.878   1
   0 -14   7 1007.53 674.302   2
   0 -14  -7 353.102 460.673   2
   0  14  -7 1146.19 953.321   4
   0  14   7 747.764 692.348   4
   0 -14   7-461.402 992.112   1
   0 -14  -8-296.605 458.265   2
   0 -14   8 94.5732 485.455   2
   0  14   8 94.0748 764.922   4
   0  14  -8-868.062 922.695   4
   0 -14   8-705.324 914.343   1
   0 -14   9 965.113 638.098   2
   0 -14  -9-1071.52 1063.82   2
   0  14   9 199.549 544.196   4
   0 -14   9-1123.59 1300.33   1
   0 -14  10-84.6821 735.765   2
   0 -14 -10 623.057 590.864   2
   0  14  10 535.322 679.160   4
   0 -14 -11 387.113 634.599   2
   0 -14  11 2408.70 942.167   2
   0  14  11 669.648 440.741   4
   0 -14  11 1560.87 1101.12   1
   0 -15   0 807.265 667.913   2
   0  15   0 1662.89 906.345   4
   0 -15  -1 577.008 504.715   2
   0 -15   1 1508.41 715.494   2
   0  15  -1 503.695 799.044   4
   0  15   1 299.868 756.507   4
   0 -15  -1 582.697 551.285   1
   0 -15   1-1584.39 860.620   1
   0 -15  -2 160.999 431.638   2
   0 -15   2-841.980 704.320   2
   0  15   2 532.122 559.813   4
   0  15  -2 652.700 761.014   4
   0 -15   2 168.077 742.691   1
   0 -15   3 575.086 661.865   2
   0 -15  -3 1296.93 706.650   2
   0  15  -3 1277.44 919.821   4
   0  15   3 2333.80 1010.49   4
   0 -15   3 1692.72 830.515   1
   0 -15  -4-1154.68 975.282   2
   0 -15   4-700.060 768.036   2
   0  15   4-442.578 611.649   4
   0  15  -4 324.543 737.026   4
   0 -15   4 670.439 988.271   1
   0 -15   5 889.418 710.947   2
   0 -15  -5 2495.21 987.510   2
   0  15  -5-118.050 744.350   4
   0  15   5 1351.01 841.844   4
   0 -15   5 183.135 997.463   1
   0 -15   6 780.254 617.729   2
   0 -15  -6 9.52035 721.830   2
   0  15   6 1525.60 824.348   4
   0  15  -6 1668.83 1094.32   4
   0 -15   6 162.779 843.258   1
   0 -15   7 552.108 558.428   2
   0 -15  -7-493.164 720.357   2
   0  15  -7 1340.16 1125.64   4
   0  15   7 1019.98 856.589   4
   0 -15   7-1149.17 1096.75   1
   0 -15   8 1220.99 634.766   2
   0  15   8 460.145 458.320   4
   0  15  -8 1220.63 1036.30   4
   0 -15   8 239.591 854.859   1
   0 -15  -9 1414.32 810.847   2
   0 -15   9-1279.92 724.582   2
   0  15  -9-125.168 772.134   4
   0  15   9 496.790 567.195   4
   0 -15   9 315.059 846.230   1
   0 -15 -10 2387.18 900.267   2
   0  15 -10-166.068 853.018   4
   0  15  10-2013.88 906.329   4
   0 -15  10 528.091 941.857   1
   0 -16   0 943.372 612.726   2
   0  16   0 302.946 610.493   4
   0 -16   0-150.230 746.087   1
   0 -16  -1 395.469 526.161   2
   0 -16   1 344.762 600.052   2
   0  16   1 628.839 719.825   4
   0  16  -1-243.159 929.661   4
   0 -16   1 1177.61 865.185   1
   0 -16  -2-439.876 657.368   2
   0 -16   2-279.413 550.563   2
   0  16   2-176.975 610.860   4
   0  16  -2-533.729 808.772   4
   0 -16   2-15.8025 563.285   1
   0 -16   3-469.912 553.174   2
   0 -16  -3-600.107 827.458   2
   0  16   3 606.202 526.039   4
   0  16  -3-70.7265 799.024   4
   0 -16   3 101.207 873.152   1
   0 -16  -4-839.333 1003.90   2
   0 -16   4-170.529 580.272   2
   0  16  -4 589.945 938.619   4
   0  16   4 570.245 578.097   4
   0 -16   4 167.835 574.940   1
   0 -16  -5 1769.42 844.742   2
   0 -16   5 884.859 692.284   2
   0  16  -5 1186.85 955.102   4
   0  16   5 1239.72 740.096   4
   0 -16   5 1204.17 861.895   1
   0 -16   6 1546.90 633.240   2
   0 -16  -6 3138.40 990.360   2
   0  16   6 385.124 448.517   4
   0  16  -6 1900.21 1109.39   4
   0 -16   6 137.881 682.471   1
   0 -16  -7-583.830 634.372   2
   0 -16   7 421.134 561.956   2
   0  16  -7-1071.92 919.774   4
   0  16   7-252.029 490.256   4
   0 -16   7-1213.38 982.572   1
   0 -16  -8-1143.74 935.006   2
   0  16  -8 1860.11 1231.07   4
   0  16   8 1391.21 650.168   4
   0 -16   8-1643.51 1449.78   1
   0  16   9 699.114 504.439   4
   0  16  -9-640.896 815.432   4
   0 -17   0-1532.63 873.781   2
   0  17   0-459.332 815.531   4
   0 -17  -1 476.391 726.054   2
   0 -17   1-1118.29 954.237   2
   0  17  -1 122.822 804.379   4
   0  17   1-1216.39 1087.35   4
   0 -17   1 1112.26 582.772   1
   0 -17   2-837.582 772.914   2
   0 -17  -2 182.005 495.390   2
   0  17   2 944.796 805.784   4
   0  17  -2 1453.82 906.150   4
   0 -17   2 2175.31 1009.94   1
   0 -17   3 661.570 867.057   2
   0 -17  -3-1222.48 928.088   2
   0  17   3 2121.31 1033.59   4
   0  17  -3 449.199 914.732   4
   0 -17   3 1717.05 849.452   1
   0 -17  -4 184.334 514.974   2
   0 -17   4 651.413 835.534   2
   0  17   4-625.493 826.104   4
   0  17  -4 762.543 782.297   4
   0 -17   4-1174.01 1042.18   1
   0 -17  -5-861.865 926.899   2
   0 -17   5 853.178 801.281   1
   0  17  -5 262.151 735.626   4
   0  17   5 759.318 505.302   4
   0 -17   6 1711.20 1042.18   1
   0  17   6 1474.78 787.958   4
   0  17  -6 250.354 879.030   4
   0  17   7 147.814 466.391   4
   0  17  -7 1219.10 1014.00   4
   0  17   8 472.905 457.516   4
   0  18   0 1332.78 1121.94   4
   0  18  -1 1973.14 977.917   4
   0  18   1 196.374 744.280   4
   0  18   2 385.104 643.918   4
   0  18  -2-79.8997 780.933   4
   0 -18   3 126.561 749.318   1
   0  18   3 403.920 802.115   4
   0  18  -3 354.833 640.146   4
   0 -18   4 752.171 707.042   1
   0  18   4 382.790 653.413   4
   0  18   5 1392.52 758.078   4
  -1   0  18 1452.02 745.710   2
  -1   0  17-38.2491 583.307   2
  -1   0  16-42.8407 489.980   2
  -1   0  15-182.486 504.313   2
  -1   0  14 7488.62 1152.10   2
  -1   0  13 331.691 489.016   2
  -1   0  12 4948.61 817.905   1
  -1   0  12 5974.09 924.305   2
  -1   0  11 188.507 322.323   1
  -1   0  11 97.3068 338.995   2
  -1   0  10 7315.08 876.375   1
  -1   0  10 7568.49 917.749   2
   1   0 -10 8393.17 539.904   3
  -1   0   9-136.029 304.877   1
  -1   0   9 3.65841 323.721   2
   1   0  -9 345.827 184.493   3
  -1   0   8 231087. 4258.16   1
  -1   0   8 229090. 4260.16   2
   1   0  -8 239196. 2886.19   3
  -1   0   7 304.907 222.867   1
  -1   0   7-28.7828 209.076   2
   1   0  -7 265.940 128.234   3
  -1   0   6 159052. 2972.77   1
  -1   0   6 158121. 2882.15   2
  -1   0   5 231.591 216.526   1
  -1   0   5-177.286 202.102   2
  -1   0   4 5107.70 441.510   1
  -1   0   4 4811.75 509.763   4
  -1   0   4 5065.50 425.138   2
   1   0  -3 709.970 147.585   2
  -1   0   3 468.541 136.573   2
   1   0  -3 414.403 117.670   1
  -1   0   3 646.062 183.223   1
  -1   0   3 557.246 199.266   4
  -1   0   2 59787.2 817.175   2
   1   0   2 631252. 3931.52   3
  -1   0  -2 643221. 3783.76   3
   1   0   3 428.678 186.842   3
  -1   0  -3 151.953 135.088   3
   1   0   4 137403. 2577.64   2
  -1   0  -4 134107. 2139.72   3
   1   0   5-139.423 211.916   2
  -1   0  -5 185.307 145.349   3
   1   0   6 24436.9 1343.13   2
  -1   0  -6 23169.4 1019.03   3
   1   0   7 5.94508 268.722   2
  -1   0  -7-55.5290 129.594   3
  -1   0  -8 30989.9 1255.18   3
   1   0   8 28493.3 1734.19   2
   1   0   9-273.634 359.979   1
   1   0   9-91.8183 461.130   2
  -1   0  -9 4.04505 167.683   3
   1   0  10 29333.1 1894.79   1
   1   0  10 32257.7 2084.10   2
  -1   0 -10 28112.8 1233.46   3
   1   0  11 421.930 364.573   1
   1   0  11 316.330 481.483   2
  -1   0 -11-6.70656 166.514   3
   1   0  12 14194.7 1552.17   2
   1   0  13-122.247 479.316   2
   1   0  14 18679.9 1994.32   2
   1   0  16 3444.98 1017.47   2
   1   0  17-1018.55 760.924   2
   1   0  18-25.1355 630.766   2
  -1   1  18 4448.55 1198.98   2
  -1  -1  18 2781.50 937.949   2
  -1   1  17-1940.36 833.763   2
  -1  -1  17-623.374 788.393   2
  -1  -1  16 285.886 458.244   2
  -1   1  16 1092.87 605.509   2
  -1  -1  15 827.679 610.855   2
  -1   1  15 682.775 611.857   2
  -1  -1  14 2905.21 763.627   2
  -1   1  14 5433.38 1104.76   2
  -1  -1  13 157.682 397.764   1
  -1  -1  13-621.717 541.933   2
  -1   1  13-214.724 433.088   2
  -1  -1  12 10506.1 1299.16   1
  -1  -1  12 11074.3 1275.40   2
  -1   1  12 12402.0 1373.57   2
  -1  -1  11-570.624 530.925   1
  -1   1  11 460.843 283.557   1
  -1  -1  11 373.421 343.057   2
  -1   1  11 138.500 427.418   2
   1  -1 -11 298.008 198.603   3
  -1   1  10 138.227 203.688   1
  -1  -1  10 206.064 350.539   1
  -1  -1  10 652.431 377.649   2
  -1   1  10-159.028 342.589   2
   1  -1 -10 523.757 290.054   3
  -1  -1   9 7616.97 955.166   1
  -1   1   9 7538.18 729.441   1
  -1   1   9 7925.01 905.399   2
   1  -1  -9 7388.39 696.493   3
  -1  -1   9 7611.63 852.528   2
  -1  -1   8 161646. 4027.05   1
  -1   1   8 149119. 2971.05   1
  -1  -1   8 155441. 3442.28   2
  -1   1   8 152877. 3598.29   2
  -1   1   7 7152.00 598.880   1
  -1  -1   7 7364.12 823.621   1
  -1   1   7 6941.39 786.879   4
  -1  -1   7 7387.11 698.447   2
  -1   1   7 6767.10 731.884   2
  -1  -1   6 98229.7 2705.92   1
  -1   1   6 97686.0 1986.78   1
  -1   1   6 95360.9 2638.31   4
  -1   1   6 95551.8 2393.85   2
  -1  -1   6 92659.6 2177.26   2
  -1   1   5 69359.6 1487.06   1
  -1  -1   5 71547.6 2092.83   1
  -1   1   5 66569.6 2023.74   4
  -1  -1   5 68017.3 1681.03   2
  -1   1   5 68107.4 1821.76   2
  -1  -1   4 13607.4 667.595   2
   1  -1  -4 13367.0 548.453   1
  -1   1   4 14414.1 583.231   1
  -1  -1   4 14631.0 855.250   1
  -1   1   4 13640.5 831.570   4
  -1   1   4 14284.1 749.293   2
  -1  -1   3 82907.5 1356.77   2
  -1   1   3 83882.4 1214.61   1
  -1  -1   3 85654.5 1810.30   1
   1  -1  -3 77518.2 1122.18   1
  -1   1   3 82220.2 1822.24   4
  -1   1   3 79350.9 1512.83   2
   1  -1  -3 77875.6 1460.78   2
  -1  -1   2 82819.8 1129.07   2
  -1   1   2 93514.5 1125.65   1
  -1  -1   2 94597.4 1644.42   1
  -1   1   2 81642.8 1570.44   4
   1   1   1 125768. 1342.04   1
   1  -1   2 383384. 3194.82   2
   1   1   2 378890. 2454.15   1
  -1  -1  -2 383677. 3931.00   3
   1   1   2 385692. 2846.86   4
   1   1   2 385500. 3701.65   2
  -1   1  -2 387529. 2519.76   3
   1  -1   2 390149. 2555.27   3
   1   1   3 93526.7 1744.19   4
  -1  -1  -3 93207.1 2077.16   3
   1  -1   3 96257.9 1869.65   2
   1   1   3 95685.3 2098.17   2
   1  -1   3 96597.6 1430.65   3
  -1   1  -3 95112.2 1358.42   3
   1   1   4 90016.3 1958.40   4
  -1   1  -4 95985.4 1499.27   3
  -1  -1  -4 92788.5 2200.95   3
   1  -1   4 97188.3 2124.95   2
   1   1   4 92036.4 2267.97   2
   1  -1   4 96327.7 1641.75   3
   1   1   5 3002.05 482.097   2
   1  -1   5 2390.56 399.751   2
   1  -1   5 2794.31 346.672   3
   1   1   5 2673.94 405.529   4
  -1   1  -5 2563.09 273.924   3
  -1  -1  -5 2663.28 419.438   3
   1  -1   6 226.104 247.071   2
   1   1   6 416.623 285.609   2
  -1   1  -6 542.558 161.284   3
  -1  -1  -6 237.793 217.741   3
   1  -1   7 2436.71 520.525   2
   1   1   7 1454.05 450.050   2
  -1  -1  -7 2159.66 421.500   3
  -1   1  -7 2111.26 289.042   3
   1   1   8 54112.9 2071.99   1
  -1   1  -8 54798.5 1419.79   3
   1  -1   8 55643.2 2295.38   2
  -1  -1  -8 57756.1 1992.54   3
   1   1   8 59407.8 2496.22   2
   1   1   9 5506.74 873.942   2
   1  -1   9 5762.41 846.503   2
  -1   1  -9 5986.54 489.680   3
  -1  -1  -9 6395.66 711.284   3
   1   1  10 27141.9 1579.58   1
   1  -1  10 25184.8 1959.03   1
  -1   1 -10 24696.7 994.837   3
   1   1  10 28266.9 1977.76   2
   1  -1  10 26339.6 1866.48   2
  -1  -1 -10 26717.9 1411.52   3
   1  -1  11-92.5504 402.063   1
   1  -1  11 156.303 387.465   2
   1   1  11 245.975 462.534   2
  -1  -1 -11 627.937 279.878   3
   1  -1  12 6120.47 1056.75   1
   1  -1  12 7631.47 1182.48   2
   1   1  12 6246.51 1136.21   2
   1  -1  13 4095.50 964.099   2
   1   1  13 4950.36 1159.80   2
   1   1  14 12227.2 1640.89   2
   1  -1  14 14252.9 1733.21   2
   1  -1  15 1010.22 728.204   2
   1   1  15 2514.57 815.651   2
   1  -1  16 3392.69 948.811   2
   1   1  16 1126.63 665.618   2
   1  -1  17-174.300 607.086   2
   1   1  17 1185.24 700.815   2
   1   1  18-536.754 591.483   2
   1  -1  18 2301.92 928.983   2
  -1  -2  18 1394.91 826.830   2
  -1  -2  17 1421.73 773.135   2
  -1   2  17 1494.94 667.346   2
  -1  -2  16 418.971 558.032   2
  -1   2  16-242.393 545.928   2
  -1  -2  15 920.207 576.829   2
  -1   2  15 789.176 474.560   2
  -1  -2  14 8972.76 1277.82   2
  -1   2  14 11177.7 1474.50   2
  -1  -2  13 138.780 487.874   1
  -1  -2  13-534.505 543.354   2
  -1   2  13-291.838 519.548   2
  -1  -2  12 45025.5 2811.68   1
   1  -2 -12 47970.0 2002.49   3
  -1  -2  12 45096.2 2447.45   2
  -1   2  12 47814.7 2686.68   2
  -1  -2  11 144.406 447.342   1
  -1  -2  11 247.680 377.894   2
  -1   2  11 812.906 407.719   2
   1  -2 -11 211.129 263.425   3
  -1  -2  10-10.5102 389.413   1
  -1   2  10 221.409 160.540   1
  -1  -2  10-364.538 323.687   2
   1  -2 -10 46.0150 322.904   3
  -1   2  10-376.829 308.823   2
  -1  -2   9 29283.5 2044.07   1
  -1   2   9 29903.0 1136.33   1
  -1   2   9 28516.3 1810.54   4
  -1  -2   9 28999.5 1621.45   2
  -1   2   9 29769.9 1772.80   2
  -1   2   8 22628.0 924.689   1
  -1  -2   8 24220.2 1754.02   1
  -1   2   8 21785.6 1492.87   4
  -1   2   8 24217.0 1499.50   2
  -1  -2   8 22804.8 1322.69   2
  -1  -2   7 18189.1 1381.71   1
  -1   2   7 17820.6 737.536   1
  -1   2   7 17235.6 1245.57   4
  -1   2   7 18213.2 1214.97   2
  -1  -2   7 18229.2 1092.33   2
  -1  -2   6 16747.4 961.207   2
  -1   2   6 18138.8 652.692   1
  -1  -2   6 15737.6 1194.02   1
  -1   2   6 15746.9 1104.44   4
  -1   2   6 15736.3 1053.70   2
  -1  -2   5 24549.8 1046.53   2
  -1   2   5 22948.9 621.103   1
  -1  -2   5 23695.1 1353.89   1
  -1   2   5 24748.9 1288.04   4
  -1   2   5 22063.2 1155.55   2
  -1  -2   4 31571.2 1060.40   2
  -1   2   4 32794.6 1382.56   4
  -1  -2   4 32768.9 1441.15   1
   1  -2  -4 33659.6 654.540   1
  -1   2   4 30375.0 620.470   1
  -1  -2   3 5863.14 417.960   2
  -1   2   3 4962.31 512.129   4
   1  -2  -3 5219.65 275.210   1
  -1  -2   3 4984.65 525.851   1
  -1  -2   2 197400. 2168.06   2
  -1   2   2 199569. 2883.54   4
  -1  -2   2 202731. 2851.35   1
   1   2  -1 3646.08 295.589   2
  -1  -2   1 3616.29 295.184   2
  -1   2   1 3373.31 359.031   4
  -1  -2   1 3529.78 347.805   1
  -1   2   0 283868. 2398.57   2
  -1  -2   0 279337. 2558.62   1
  -1   2   0 287906. 3135.04   4
   1  -2   1 15524.5 621.973   2
  -1  -2  -1 16172.2 540.408   1
   1   2   1 15623.3 556.466   1
   1   2   1 15000.8 620.036   4
   1  -2   1 15837.6 579.350   3
   1  -2   2 96307.0 1703.38   2
  -1  -2  -2 93925.7 1154.64   1
   1   2   2 91431.5 1186.35   1
   1   2   2 95047.4 1696.50   4
  -1   2  -2 99410.7 1414.88   3
   1  -2   2 96635.3 1396.34   3
   1  -2   3 145573. 2352.22   2
   1   2   3 140991. 2313.06   4
   1  -2   3 143571. 1709.58   3
   1   2   3 142974. 2853.19   2
  -1   2  -3 145385. 1727.93   3
   1  -2   4 144404. 2636.20   2
   1   2   4 137192. 1397.02   1
   1   2   4 140233. 2571.39   4
   1  -2   4 146011. 1837.50   3
  -1   2  -4 147731. 1810.65   3
   1   2   4 145140. 3073.43   2
   1  -2   5 4591.64 563.801   2
   1   2   5 4111.70 277.627   1
   1   2   5 3816.00 477.720   4
  -1   2  -5 4121.76 324.284   3
  -1  -2  -5 3685.82 569.054   3
   1  -2   5 4570.20 367.978   3
   1   2   5 4145.12 590.474   2
   1   2   6 6361.44 397.204   1
  -1  -2  -6 7201.41 784.830   3
   1   2   6 6780.78 680.352   4
   1   2   6 7191.56 837.776   2
   1  -2   6 6404.32 496.089   3
   1  -2   6 6901.79 717.478   2
  -1   2  -6 6483.41 426.743   3
   1  -2   7-149.694 273.824   2
   1   2   7 229.285 148.490   1
   1   2   7 34.0354 232.825   4
  -1  -2  -7-291.871 346.228   3
   1   2   7 0.43901 313.512   2
  -1   2  -7 281.914 124.832   3
   1   2   8 73994.1 1900.13   1
   1   2   8 75237.9 2958.17   2
  -1   2  -8 73486.9 1499.25   3
   1  -2   8 73216.6 2655.64   2
  -1  -2  -8 74520.0 2552.92   3
   1   2   9 820.996 281.527   1
   1  -2   9 795.325 442.484   2
  -1   2  -9 423.088 138.057   3
   1   2   9 987.314 584.205   2
  -1  -2  -9 1020.99 390.585   3
   1  -2  10 20970.8 1937.25   1
  -1  -2 -10 21943.3 1448.29   3
   1  -2  10 22958.4 1722.86   2
  -1   2 -10 20816.4 787.499   3
   1   2  10 22192.7 1812.48   2
   1  -2  11 651.039 416.157   1
   1  -2  11 253.553 345.033   2
   1   2  11 484.153 461.770   2
  -1  -2 -11 736.668 335.535   3
   1  -2  12 610.045 461.254   1
   1  -2  12 664.703 593.603   2
   1   2  12 739.026 603.533   2
   1  -2  13 3332.52 825.334   1
   1  -2  13 4140.47 901.204   2
   1   2  13 3494.01 922.225   2
   1  -2  14 5670.16 1230.12   2
   1   2  14 7167.15 1329.32   2
   1  -2  15 1463.89 746.036   2
   1   2  15 3502.92 1055.77   2
   1  -2  16 139.869 588.179   2
   1   2  16 56.5886 564.883   2
   1  -2  17-449.518 642.490   2
   1   2  17-967.126 844.650   2
   1  -2  18 1170.79 758.391   2
  -1  -3  18 588.852 503.713   2
  -1  -3  17-133.563 565.116   2
  -1  -3  16 816.559 585.810   2
  -1  -3  15 969.259 631.098   2
  -1  -3  14 10506.0 1589.34   1
  -1  -3  14 11731.7 1434.02   2
  -1   3  14 12030.7 1558.57   2
  -1  -3  13 3673.51 887.701   1
  -1  -3  13 4817.69 906.245   2
  -1   3  13 4120.76 924.628   2
  -1  -3  12 39216.0 2865.30   1
   1  -3 -12 41220.9 2111.49   3
  -1  -3  12 41099.5 2393.79   2
  -1   3  12 41274.2 2608.21   2
  -1  -3  11 7201.30 980.604   2
  -1  -3  11 4805.43 1026.76   1
  -1   3  11 6295.96 1023.72   4
  -1   3  11 5629.88 955.260   2
   1  -3 -11 5508.80 820.850   3
  -1  -3  10 1121.30 487.258   2
  -1  -3  10 1593.61 706.280   1
  -1   3  10 1942.98 585.293   4
  -1   3  10 1036.40 520.960   2
  -1  -3   9-163.269 313.553   2
  -1  -3   9 708.753 472.190   1
  -1   3   9-127.157 343.128   4
  -1   3   9 8.72424 336.456   2
  -1  -3   8 22008.7 1344.80   2
  -1  -3   8 19819.2 1697.78   1
  -1   3   8 23705.8 1587.46   4
  -1   3   8 24991.7 1627.41   2
  -1  -3   7 9721.46 851.278   2
  -1   3   7 9143.49 962.273   4
  -1  -3   7 8581.52 1090.75   1
  -1  -3   6 21574.7 1136.93   2
  -1  -3   6 23020.4 1584.14   1
  -1   3   6 23860.2 1425.89   4
  -1  -3   5 814.820 260.261   2
  -1  -3   5 1236.70 439.163   1
  -1   3   5 906.563 341.083   4
  -1  -3   5 618.354 86.4827   3
  -1  -3   4 50853.2 1474.51   2
  -1   3   4 50148.0 1834.76   4
  -1  -3   4 51287.9 1989.51   1
  -1  -3   3 13722.9 729.917   2
  -1   3   3 13003.2 890.386   4
  -1  -3   3 13924.8 976.151   1
   1  -3  -3 15272.0 596.578   1
  -1  -3   2 367324. 3532.63   2
  -1   3   2 366664. 4507.39   4
  -1  -3   2 365334. 4404.97   1
   1  -3  -1 5283.11 410.296   2
  -1  -3   1 5314.56 437.659   2
  -1   3   1 5818.36 577.451   4
  -1  -3   1 5119.56 508.476   1
   1  -3   0 51455.6 1240.24   2
  -1   3   0 48468.6 1555.00   4
  -1  -3   0 48961.5 1312.66   1
   1  -3   1 1295.61 262.615   2
  -1  -3  -1 886.404 186.788   1
   1   3   1 1328.46 262.689   4
   1  -3   2 45559.8 1328.87   2
   1   3   2 42867.1 1013.46   1
  -1  -3  -2 43894.1 944.091   1
   1   3   2 44455.4 1395.87   4
   1  -3   2 44553.2 1117.00   3
   1  -3   3 14673.2 814.085   2
  -1  -3  -3 14538.0 445.704   1
   1   3   3 13439.6 458.435   1
   1   3   3 14786.7 856.053   4
   1  -3   3 13896.9 613.961   3
   1  -3   4 55153.2 1708.78   2
   1   3   4 52099.5 1705.99   4
   1  -3   4 53527.4 1184.12   3
   1  -3   5 6080.61 659.227   2
   1   3   5 5407.99 612.927   4
   1  -3   5 6118.04 413.638   3
   1  -3   6 30282.5 1494.84   2
   1   3   6 28863.3 1449.40   4
   1  -3   6 29481.8 949.675   3
   1   3   6 32722.9 1821.60   2
   1   3   7 6663.80 759.193   4
  -1  -3  -7 7356.22 908.487   3
   1  -3   7 7352.53 521.796   3
   1  -3   7 8042.99 872.711   2
   1   3   7 7700.73 952.780   2
  -1  -3  -8 119391. 3497.67   3
   1   3   8 112283. 3267.32   4
   1  -3   8 115930. 3377.25   2
   1   3   8 124485. 3906.28   2
   1   3   9 13217.4 1209.36   4
  -1  -3  -9 13279.8 1224.14   3
   1  -3   9 11745.2 1172.26   2
   1   3   9 13787.9 1422.35   2
   1  -3  10 39757.1 2261.29   2
  -1  -3 -10 42654.9 2178.03   3
   1   3  10 42682.0 2552.73   2
   1  -3  11 21.8086 520.645   1
  -1  -3 -11-321.003 363.027   3
   1   3  11-377.930 485.713   2
   1  -3  12 912.497 673.561   1
   1  -3  12 1883.45 764.755   2
   1   3  12 145.787 524.968   2
  -1  -3 -12 1264.07 452.667   3
   1  -3  13 1534.63 713.987   1
   1  -3  13 69.8276 569.499   2
   1   3  13 1352.99 725.248   2
   1  -3  14 4997.55 1054.84   2
   1   3  14 5910.51 1264.55   2
   1  -3  15 1075.28 578.612   2
   1   3  15 669.793 737.168   2
   1  -3  16 489.979 607.682   2
   1  -3  17 1206.93 695.392   2
  -1  -4  18-1326.11 928.046   2
  -1  -4  17-434.226 634.145   2
  -1  -4  16-810.803 632.541   2
  -1  -4  15 2019.80 952.268   1
  -1  -4  15 2498.02 784.379   2
  -1  -4  14 2669.68 930.862   1
  -1  -4  14 3099.41 789.390   2
  -1  -4  13 9895.51 1611.65   1
  -1  -4  13 12077.0 1453.78   2
  -1  -4  12 16190.8 2000.49   1
   1  -4 -12 19426.9 1628.36   3
  -1   4  12 17716.9 1717.85   4
  -1  -4  12 16460.3 1571.20   2
  -1  -4  11 16978.4 1995.41   1
  -1   4  11 14586.7 1479.97   4
  -1  -4  11 16707.8 1478.39   2
  -1  -4  10 471.467 452.533   2
  -1   4  10 332.897 339.707   4
  -1  -4   9 1187.68 401.699   2
  -1   4   9 2238.42 583.174   4
  -1  -4   9 2484.67 762.404   1
  -1  -4   8 33441.4 1700.77   2
  -1   4   8 31662.2 1903.00   4
  -1  -4   8 31342.1 2242.80   1
  -1  -4   7 21171.5 1269.07   2
  -1  -4   7 18829.7 1677.79   1
  -1   4   7 18542.9 1402.97   4
  -1  -4   6 39793.1 1629.82   2
  -1  -4   6 43211.7 2306.40   1
  -1   4   6 41415.6 1982.94   4
  -1  -4   6 39508.8 780.813   3
  -1  -4   5 1088.83 297.076   2
  -1  -4   5 1157.90 425.554   1
  -1   4   5 882.389 334.305   4
  -1  -4   5 687.847 129.881   3
  -1  -4   4 22540.6 1103.90   2
  -1   4   4 21622.4 1302.75   4
   1  -4  -4 22105.5 695.437   1
  -1  -4   4 22336.2 1454.61   1
  -1  -4   3 32946.4 1250.18   2
  -1   4   3 31350.5 1533.43   4
  -1  -4   3 31984.7 1564.66   1
  -1  -4   2 161583. 2670.27   2
  -1   4   2 162926. 3361.24   4
  -1  -4   2 158621. 3241.06   1
   1  -4  -1 77199.3 1772.36   2
  -1  -4   1 74722.7 1819.02   2
  -1   4   1 76552.6 2232.71   4
  -1  -4   1 69919.5 1980.40   1
   1  -4   0 37733.0 1244.14   2
  -1   4   0 36338.9 1556.00   4
  -1  -4   0 35393.0 1298.86   1
   1  -4   1 19066.5 923.170   2
   1   4   1 18363.8 1012.94   4
  -1  -4  -1 18587.9 845.503   1
   1  -4   2 35225.5 1309.20   2
  -1  -4  -2 32494.4 976.424   1
   1   4   2 32812.0 1366.79   4
   1  -4   3 193.306 194.475   2
  -1  -4  -3 226.856 76.0286   1
   1   4   3 620.425 223.778   4
   1  -4   3 379.468 143.300   3
   1  -4   4 28520.2 1310.00   2
   1   4   4 27297.9 1366.24   4
   1  -4   4 26398.0 945.014   3
   1  -4   5 1655.98 414.823   2
   1   4   5 1597.85 373.739   4
   1  -4   5 1673.04 245.181   3
   1  -4   6 466.476 344.866   2
   1   4   6 696.840 307.911   4
   1  -4   6 577.128 163.899   3
   1  -4   7 41512.9 1941.08   2
   1  -4   7 38612.4 1139.34   3
   1  -4   8 34649.0 1871.84   2
   1   4   8 30228.6 1768.53   4
  -1  -4  -8 28874.8 1891.55   3
   1   4   9 46792.0 2276.59   4
  -1  -4  -9 48563.6 2503.73   3
   1  -4   9 54015.8 2492.85   2
   1   4  10 14149.9 1333.11   4
  -1  -4 -10 15139.8 1442.44   3
   1  -4  10 16503.4 1492.11   2
   1  -4  11 4818.44 1261.14   1
   1  -4  11 5063.15 936.431   2
  -1  -4 -11 6109.69 940.183   3
   1  -4  12 127.784 629.143   1
   1  -4  12-111.988 512.828   2
  -1  -4 -12 1066.61 442.921   3
   1  -4  13 1246.38 906.348   1
   1  -4  13 911.071 619.595   2
   1  -4  14 6090.45 1346.87   1
   1  -4  14 5884.65 1162.47   2
   1  -4  15-581.834 667.069   2
   1  -4  16 1296.44 732.603   2
   1  -4  17 1337.88 720.407   2
  -1  -5  18 2147.80 940.376   2
  -1  -5  17-904.648 774.618   2
  -1  -5  16-123.438 399.828   2
  -1  -5  15 1493.13 811.335   1
  -1  -5  15 473.965 598.332   2
  -1  -5  14-398.558 792.062   1
  -1  -5  14 673.364 518.635   2
  -1  -5  13 7303.39 1524.38   1
  -1   5  13 9148.36 1344.88   4
   1  -5 -13 11822.2 1409.93   3
  -1  -5  13 10487.1 1374.50   2
  -1  -5  12 3318.24 729.472   2
  -1  -5  12 3678.31 1152.99   1
  -1   5  12 3315.46 740.345   4
   1  -5 -12 3846.53 833.042   3
  -1  -5  11 7966.04 1434.41   1
  -1   5  11 6575.51 1052.80   4
  -1  -5  11 9342.19 1186.09   2
  -1  -5  10 2279.05 616.260   2
  -1   5  10 2417.87 676.763   4
  -1  -5  10 3111.70 1003.72   1
  -1  -5   9 1220.83 534.659   2
  -1   5   9 938.732 519.614   4
  -1  -5   9 884.725 560.824   1
  -1  -5   8 66216.2 2468.09   2
  -1  -5   8 64920.1 3421.22   1
  -1   5   8 62888.2 2794.22   4
  -1  -5   7 11655.0 1033.20   2
  -1  -5   7 11211.1 1411.81   1
  -1   5   7 10970.8 1162.78   4
  -1  -5   7 8831.36 419.474   3
  -1  -5   6 19102.3 1215.22   2
  -1  -5   6 19249.8 1685.38   1
  -1   5   6 18213.1 1387.68   4
  -1  -5   6 17488.0 691.982   3
  -1  -5   5 982.049 362.142   2
  -1   5   5 875.613 341.841   4
   1  -5  -5 857.348 129.056   1
  -1  -5   5 1209.66 485.782   1
  -1  -5   4-23.6026 257.259   2
  -1  -5   4-22.4138 377.557   1
  -1  -5   3 70739.3 2026.01   2
  -1   5   3 69782.8 2458.64   4
  -1  -5   3 74122.6 2597.66   1
  -1  -5   2 47606.4 1620.07   2
   1  -5  -2 45483.5 1591.58   2
  -1   5   2 46231.7 1957.99   4
  -1  -5   2 46696.6 1921.02   1
  -1  -5   1 122078. 2582.35   2
   1  -5  -1 121941. 2561.94   2
  -1   5   1 113751. 3023.57   4
  -1  -5   1 117823. 2831.64   1
  -1  -5   0 10816.2 792.088   2
   1  -5   0 10500.2 764.688   2
   1   5   0 9375.64 855.314   4
  -1   5   0 10348.2 960.605   4
  -1  -5   0 10249.0 801.662   1
   1  -5   1 6735.29 653.902   2
   1   5   1 6343.04 677.040   4
  -1  -5  -1 5880.30 571.102   1
   1  -5   2 142200. 2843.45   2
   1   5   2 136689. 3074.63   4
  -1  -5  -2 136925. 2369.96   1
   1  -5   3 13795.7 956.214   2
   1   5   3 13621.7 1012.39   4
  -1  -5  -3 13615.6 674.251   1
   1  -5   4 135207. 3036.67   2
   1   5   4 132554. 3229.93   4
  -1  -5  -4 138649. 1753.59   1
   1  -5   5 614.180 335.658   2
   1   5   5 257.416 230.950   4
   1  -5   6 7226.09 843.174   2
   1   5   6 7203.95 845.594   4
   1  -5   7 11106.1 1067.87   2
   1   5   7 11784.0 1121.99   4
   1  -5   7 9954.78 613.714   3
   1  -5   8 6899.50 918.463   2
   1   5   8 7025.43 906.606   4
   1  -5   9 26230.2 1787.65   2
  -1  -5  -9 25959.5 2000.52   3
   1   5   9 25921.0 1765.54   4
   1  -5  10 5205.77 912.466   2
   1   5  10 6013.59 897.487   4
  -1  -5 -10 5455.68 968.320   3
   1  -5  11 1719.54 558.024   2
   1  -5  11 2118.17 1024.67   1
   1   5  11 2704.18 667.307   4
  -1  -5 -11 2698.68 735.576   3
   1  -5  12 4424.79 1284.48   1
   1  -5  12 3785.48 931.787   2
  -1  -5 -12 4044.56 873.377   3
   1  -5  13 1215.23 621.598   2
   1  -5  13 2687.77 1073.24   1
   1  -5  14 4312.75 1002.00   2
   1  -5  14 5189.53 1414.61   1
   1  -5  15 2873.51 960.854   2
   1  -5  16-419.671 711.052   2
   1  -5  17 707.639 602.666   2
  -1  -6  18 191.357 603.225   2
  -1  -6  17 487.970 539.291   2
  -1  -6  16-355.302 549.052   2
  -1  -6  16-386.587 1026.32   1
  -1  -6  15 128.290 620.755   2
  -1  -6  15 151.440 634.670   1
  -1  -6  14 992.279 646.792   2
  -1  -6  14 163.949 618.961   1
  -1   6  14 625.880 509.419   4
  -1  -6  13 4988.95 987.627   2
  -1  -6  13 5193.33 1326.89   1
  -1   6  13 5032.21 1034.97   4
   1  -6 -13 8557.36 1351.73   3
  -1  -6  12 1780.92 653.080   2
  -1   6  12 203.871 398.674   4
  -1  -6  12 1323.57 808.607   1
  -1  -6  11 2419.52 679.245   2
  -1   6  11 2408.21 686.823   4
  -1  -6  11 2770.18 1066.12   1
  -1  -6  10 348.265 424.364   2
  -1   6  10 692.249 475.540   4
  -1  -6  10-74.9018 603.391   1
  -1  -6   9 16327.4 1404.44   2
  -1   6   9 15014.2 1500.26   4
  -1  -6   9 14783.0 1828.85   1
  -1  -6   8 52864.0 2318.41   2
  -1   6   8 50367.8 2608.33   4
  -1  -6   8 53719.3 3259.78   1
  -1  -6   7 28717.1 1640.53   2
  -1   6   7 27760.2 1877.36   4
  -1  -6   7 28062.6 2244.96   1
  -1  -6   6 19713.2 1317.48   2
  -1   6   6 19790.8 1536.54   4
  -1  -6   6 22837.3 1894.10   1
  -1  -6   5 6585.19 769.151   2
  -1   6   5 6809.08 892.135   4
   1  -6  -5 7219.19 496.644   1
   1  -6  -5 5542.88 435.985   1
  -1  -6   5 5986.20 966.338   1
  -1  -6   4 13053.6 998.219   2
  -1   6   4 12888.6 1205.16   4
  -1  -6   4 14037.8 1349.24   1
  -1  -6   3 32405.5 1515.73   2
  -1   6   3 29363.8 1741.58   4
  -1  -6   3 30955.3 1839.16   1
   1  -6  -2 36625.8 1553.01   2
  -1  -6   2 38231.6 1607.08   2
  -1   6   2 36714.6 1885.98   4
  -1  -6   2 36638.7 1839.93   1
  -1  -6   1 17980.5 1105.60   2
   1  -6  -1 16373.3 1036.59   2
  -1   6   1 18218.2 1333.83   4
  -1  -6   1 17302.1 1225.56   1
  -1  -6   0 8403.20 814.437   2
   1  -6   0 7743.82 711.532   2
   1   6   0 7756.09 859.566   4
  -1   6   0 8674.53 972.637   4
  -1  -6   0 7758.47 798.501   1
   1  -6   1 13180.0 961.754   2
   1   6   1 12593.4 1061.13   4
  -1  -6  -1 14098.5 1051.36   2
  -1  -6  -1 11869.7 891.505   1
   1  -6   2 58164.6 2002.52   2
   1   6   2 57561.0 2202.12   4
  -1  -6  -2 61190.3 1837.04   1
   1  -6   3 111506. 2880.31   2
   1   6   3 108225. 3085.30   4
  -1  -6  -3 111346. 2225.85   1
   1  -6   4 73768.4 2427.77   2
   1   6   4 73105.5 2610.47   4
  -1  -6  -4 76067.6 1584.44   1
   1  -6   5 15423.3 1198.65   2
   1   6   5 14594.4 1205.49   4
  -1  -6  -5 14221.8 441.656   1
   1  -6   6 1908.26 513.479   2
   1   6   6 1812.98 495.205   4
   1  -6   7 10784.7 1116.40   2
   1   6   7 10944.7 1125.83   4
   1  -6   8 866.974 561.819   2
   1   6   8 954.103 410.578   4
   1  -6   9 11837.6 1302.65   2
   1   6   9 12265.0 1275.00   4
   1  -6  10 2745.06 680.483   2
   1  -6  10 2677.81 1110.59   1
   1   6  10 2112.90 619.288   4
  -1  -6 -10 3098.03 797.616   3
   1  -6  11 315.661 490.792   2
   1  -6  11 541.501 659.672   1
   1   6  11 217.228 353.533   4
  -1  -6 -11 532.131 528.298   3
   1  -6  12 1769.59 684.779   2
   1  -6  12 2115.15 973.277   1
   1   6  12 1847.66 609.189   4
  -1  -6 -12 2117.84 669.070   3
   1  -6  13 4124.73 1316.63   1
   1  -6  13 4974.05 1050.64   2
  -1  -6 -13 5975.08 1128.59   3
   1  -6  14 1649.20 765.688   2
   1  -6  14 2862.60 1241.89   1
   1  -6  15 2437.39 897.833   2
   1  -6  15 2088.74 973.460   1
   1  -6  16-244.184 612.042   2
  -1  -7  17-1122.59 848.714   2
  -1  -7  16 139.649 506.896   2
  -1  -7  16 224.833 601.780   1
  -1  -7  15 19.1371 531.222   2
  -1  -7  15 268.589 590.662   1
  -1  -7  14 737.819 561.092   2
  -1  -7  14 546.539 961.056   1
  -1   7  14 29.1052 414.653   4
  -1  -7  13 3543.21 945.450   2
  -1  -7  13 3691.66 1270.44   1
  -1   7  13 3178.45 822.806   4
   1  -7 -13 3927.89 1007.39   3
  -1  -7  12 410.088 381.299   2
  -1   7  12 1157.92 630.256   4
  -1  -7  12 299.239 756.992   1
  -1  -7  11 1279.14 533.919   2
  -1   7  11 968.504 602.340   4
  -1  -7  11 1338.66 800.645   1
  -1  -7  10 548.336 440.964   2
  -1   7  10 114.138 345.987   4
  -1  -7  10 521.728 843.204   1
  -1  -7   9 13018.5 1336.04   2
  -1   7   9 12736.7 1454.72   4
  -1  -7   9 11398.0 1715.05   1
  -1  -7   8 14292.4 1280.33   2
  -1   7   8 16773.5 1581.37   4
  -1  -7   8 14337.2 1881.13   1
  -1  -7   7 46538.8 2203.99   2
  -1   7   7 45813.7 2526.84   4
  -1  -7   7 45055.3 2980.40   1
  -1  -7   6 9659.53 1010.84   2
  -1   7   6 9707.40 1169.37   4
  -1  -7   6 9518.40 1410.08   1
   1  -7  -6 9465.77 465.476   1
  -1  -7   5 34864.3 1802.77   2
  -1   7   5 36735.0 2139.01   4
   1  -7  -5 38992.0 1360.62   1
  -1  -7   5 35078.2 2357.57   1
  -1  -7   4 2618.60 579.332   2
  -1   7   4 2831.26 647.057   4
  -1  -7   4 3032.08 754.084   1
  -1  -7   3 207.753 334.161   2
  -1   7   3 156.670 391.749   4
   1  -7  -3 104.926 310.221   2
  -1  -7   3-182.319 493.105   1
   1  -7  -2 57259.2 2163.83   2
  -1  -7   2 56796.1 2122.47   2
  -1   7   2 51379.5 2386.32   4
  -1  -7   2 55323.1 2434.21   1
   1  -7  -1 713.266 381.805   2
  -1  -7   1 238.995 303.452   2
  -1   7   1 425.859 312.799   4
  -1  -7   1 782.530 399.430   1
  -1  -7   0 98.7163 342.904   2
   1  -7   0 186.765 294.194   2
  -1   7   0-84.1908 357.864   4
   1   7   0 337.786 338.936   4
  -1  -7   0 70.0807 296.166   1
  -1  -7  -1 24305.2 1491.29   2
   1  -7   1 24305.6 1409.27   2
  -1   7  -1 23448.2 1732.38   4
   1   7   1 22294.2 1529.57   4
  -1  -7  -1 22475.2 1346.06   1
   1  -7   2 2529.40 506.321   2
   1   7   2 1581.05 460.269   4
  -1  -7  -2 2299.48 434.298   1
   1  -7   3 74008.9 2517.73   2
   1   7   3 71270.9 2726.80   4
  -1  -7  -3 79392.2 2140.24   1
   1  -7   4 29867.9 1690.10   2
   1   7   4 26401.7 1705.57   4
  -1  -7  -4 27631.2 1146.86   1
   1  -7   5 35666.5 1873.47   2
   1   7   5 33290.8 1933.33   4
  -1  -7  -5 33438.6 994.253   1
   1  -7   6 451.565 354.870   2
   1   7   6 286.521 294.975   4
   1  -7   7 5073.71 827.768   2
   1   7   7 5180.52 830.368   4
   1  -7   8 7200.40 1040.46   2
   1   7   8 5409.64 891.934   4
   1  -7   9 3059.79 755.631   2
   1   7   9 4055.34 768.985   4
   1  -7  10 4826.00 936.432   2
   1  -7  10 6328.47 1538.33   1
   1   7  10 4432.89 852.877   4
  -1  -7 -10 4520.02 962.439   3
   1  -7  11-502.628 485.390   2
   1  -7  11 291.926 726.257   1
   1   7  11-74.2740 406.084   4
  -1  -7 -11 520.556 676.598   3
   1  -7  12 434.036 527.649   2
   1  -7  12-403.387 965.127   1
   1   7  12 735.335 468.079   4
  -1  -7 -12 638.372 554.102   3
   1  -7  13 5272.03 1124.88   2
   1  -7  13 4930.04 1492.67   1
   1   7  13 4086.62 880.084   4
  -1  -7 -13 4697.47 1045.40   3
   1  -7  14-18.3998 601.187   2
   1  -7  14 328.470 816.752   1
   1  -7  15 5668.96 1281.48   2
   1  -7  15 2046.74 1046.46   1
   1  -7  16 1836.46 757.844   2
  -1  -8  17-356.022 818.877   2
  -1  -8  17 83.3976 866.601   1
  -1  -8  16-1104.45 757.143   2
  -1  -8  16 1847.07 1289.08   1
  -1  -8  15-619.765 649.083   2
  -1   8  15 349.682 549.333   4
  -1  -8  15-288.472 800.831   1
  -1  -8  14 421.044 503.040   2
  -1   8  14 584.951 500.768   4
  -1  -8  14 791.999 1123.55   1
  -1  -8  13 4295.58 981.337   2
  -1   8  13 5075.09 1060.75   4
  -1  -8  13 5429.29 1614.59   1
  -1  -8  12 3010.23 898.208   2
  -1   8  12 3057.27 862.157   4
  -1  -8  12 2643.68 1085.42   1
  -1  -8  11 249.567 490.764   2
  -1   8  11 292.079 409.125   4
  -1  -8  11 670.761 898.879   1
  -1  -8  10 639.475 382.662   2
  -1   8  10 105.314 351.768   4
  -1  -8  10 471.500 750.443   1
  -1  -8   9 12993.3 1352.72   2
  -1   8   9 13965.2 1570.09   4
  -1  -8   9 12431.0 1919.66   1
  -1  -8   8 527.065 363.571   2
  -1   8   8 33.0977 393.618   4
  -1  -8   7 37734.0 2114.09   2
  -1   8   7 35385.9 2351.05   4
  -1  -8   7 39008.1 2863.62   1
  -1  -8   6-369.561 385.264   2
  -1   8   6 793.508 483.422   4
   1  -8  -6 525.499 196.747   1
  -1  -8   6 580.811 700.848   1
  -1  -8   5 4008.63 721.650   2
  -1   8   5 4536.11 878.543   4
   1  -8  -5 4781.99 596.910   1
  -1  -8   5 3868.60 987.653   1
   1  -8  -4 17006.2 1398.84   2
  -1  -8   4 16043.4 1277.31   2
  -1   8   4 16318.4 1556.76   4
   1  -8  -4 17465.5 1179.10   1
  -1  -8   4 19282.5 1777.17   1
  -1  -8   3 24971.5 1573.40   2
   1  -8  -3 26980.1 1651.67   2
  -1   8   3 25426.8 1874.79   4
  -1  -8   3 24966.0 1908.55   1
  -1  -8   2 23366.4 1491.86   2
   1  -8  -2 21630.9 1488.96   2
  -1   8   2 22548.7 1744.44   4
  -1  -8   2 23130.0 1725.09   1
   1  -8  -1 27755.2 1601.98   2
  -1  -8   1 30586.8 1717.91   2
  -1   8   1 30137.7 2050.15   4
   1   8  -1 30911.6 2049.08   4
  -1  -8   1 27765.5 1805.17   1
   1  -8   0 19057.8 1334.40   2
  -1  -8   0 20264.4 1440.02   2
  -1   8   0 19633.0 1673.05   4
   1   8   0 18659.1 1566.53   4
  -1  -8   0 18849.3 1435.72   1
  -1  -8  -1 9689.13 1056.91   2
   1  -8   1 7488.83 868.969   2
   1   8   1 8801.67 1114.59   4
  -1   8  -1 8460.01 1179.77   4
  -1  -8  -1 8165.20 917.708   1
   1  -8   2 449.299 447.122   2
   1   8   2 593.648 360.611   4
  -1  -8  -2 650.268 287.464   1
  -1  -8  -2 704.742 443.833   2
   1  -8   3 57642.1 2370.98   2
   1   8   3 56511.9 2646.77   4
  -1  -8  -3 58993.1 2076.92   1
   1  -8   4 5584.98 871.507   2
   1   8   4 4691.51 803.078   4
  -1  -8  -4 4902.99 562.334   1
   1  -8   5 10699.9 1112.59   2
   1   8   5 9712.51 1127.82   4
  -1  -8  -5 9967.61 655.671   1
   1  -8   6 292.840 476.397   2
   1   8   6-414.364 418.384   4
   1  -8   7 6719.42 993.765   2
   1   8   7 5868.06 949.585   4
   1  -8   8 2545.61 653.263   2
   1   8   8 1433.35 552.923   4
   1  -8   9 10357.6 1286.11   2
   1   8   9 9123.20 1169.25   4
   1  -8  10 2504.63 744.469   2
   1   8  10 1152.65 514.455   4
   1  -8  11 696.170 690.310   2
   1  -8  11-11.2662 1013.49   1
   1   8  11 108.048 453.025   4
  -1  -8 -11 70.9298 606.960   3
   1  -8  12-1136.24 807.361   2
   1  -8  12 357.492 910.891   1
   1   8  12 667.220 405.439   4
  -1  -8 -12-1688.35 1032.17   3
   1  -8  13 2783.21 1165.45   1
   1  -8  13 2144.67 736.607   2
  -1  -8 -13 3980.39 1049.76   3
   1  -8  14 730.092 731.995   2
   1  -8  14 427.998 867.959   1
   1  -8  15 2186.15 879.224   2
   1  -8  15 3532.18 1396.03   1
   1  -8  16 1401.34 896.082   2
   1  -8  16 31.8347 1009.91   1
  -1  -9  17-545.778 805.876   1
  -1  -9  16-1578.85 871.077   2
  -1  -9  16-1380.11 1146.33   1
  -1  -9  15-464.870 729.088   2
  -1  -9  15 139.357 679.104   1
  -1   9  15-735.984 801.396   4
  -1  -9  14 1256.39 637.055   2
  -1  -9  14 1471.06 1249.78   1
  -1   9  14 675.504 569.374   4
   1  -9 -14-214.626 601.869   3
  -1  -9  13 4966.86 1160.34   2
  -1   9  13 5910.84 1187.80   4
  -1  -9  13 6936.02 1809.11   1
  -1  -9  12-321.865 688.703   2
  -1   9  12 654.205 593.338   4
  -1  -9  11 4403.61 972.903   2
  -1   9  11 3736.21 907.525   4
  -1  -9  11 3706.07 1340.19   1
  -1  -9  10-383.721 442.013   2
  -1   9  10 162.648 464.593   4
  -1  -9  10 913.441 970.693   1
  -1  -9   9 1327.72 596.314   2
  -1   9   9 1628.64 704.425   4
  -1  -9   9 937.926 840.828   1
  -1  -9   8 1071.90 544.944   2
  -1   9   8 228.654 519.050   4
  -1  -9   8 2152.63 1060.04   1
  -1  -9   7 8193.61 1139.12   2
  -1   9   7 7802.25 1171.39   4
  -1  -9   7 8036.82 1476.52   1
  -1  -9   6 64.2124 408.754   2
  -1   9   6 769.930 547.602   4
  -1  -9   6-450.373 819.270   1
  -1  -9   5 1126.08 612.717   2
  -1   9   5 294.387 427.068   4
  -1  -9   5 1502.90 826.773   1
   1  -9  -5 1199.52 521.144   2
   1  -9  -5 1658.66 418.813   1
   1  -9  -4 12058.3 1243.78   2
  -1  -9   4 12012.3 1206.91   2
  -1   9   4 12744.3 1447.03   4
  -1  -9   4 11033.8 1429.43   1
   1  -9  -4 13803.7 1173.20   1
   1  -9  -3 20944.7 1571.18   2
  -1  -9   3 21161.6 1555.40   2
  -1   9   3 21781.4 1862.89   4
  -1  -9   3 22523.2 1907.10   1
   1  -9  -2 13509.2 1262.29   2
  -1  -9   2 11615.6 1190.72   2
  -1   9   2 12902.0 1437.75   4
  -1  -9   2 11919.6 1393.18   1
  -1  -9   1 48007.2 2287.72   2
   1  -9  -1 46331.3 2204.98   2
   1   9  -1 51048.5 2771.89   4
  -1   9   1 44232.8 2661.97   4
  -1  -9   1 47819.7 2504.86   1
   1  -9   0 20703.0 1500.64   2
  -1  -9   0 20731.2 1581.72   2
   1   9   0 21551.4 1837.04   4
  -1   9   0 20361.7 1851.15   4
  -1  -9   0 20240.8 1608.21   1
   1  -9   1-152.693 365.590   2
  -1  -9  -1 600.407 531.494   2
   1   9   1 122.265 375.452   4
  -1   9  -1 246.225 536.285   4
  -1  -9  -1-427.983 405.836   1
  -1  -9  -2 5507.93 913.661   2
   1  -9   2 3732.21 725.871   2
   1   9   2 5247.80 915.017   4
  -1   9  -2 4834.78 1135.43   4
  -1  -9  -2 5336.88 786.808   1
  -1  -9  -3 25448.3 1877.61   2
   1  -9   3 23361.2 1644.06   2
   1   9   3 24187.7 1869.12   4
  -1  -9  -3 27260.4 1577.79   1
   1  -9   4 720.652 485.343   2
   1   9   4 421.929 403.701   4
  -1  -9  -4 520.422 257.744   1
   1  -9   5 6287.47 928.795   2
   1   9   5 4505.35 835.040   4
  -1  -9  -5 4736.34 523.975   1
   1  -9   6 712.747 506.702   2
   1   9   6 522.537 392.579   4
   1  -9   7 4511.27 927.446   2
   1   9   7 3491.93 783.317   4
   1  -9   8 3551.70 924.454   2
   1   9   8 3690.13 833.957   4
   1  -9   9 17082.5 1705.14   2
   1   9   9 15186.8 1629.31   4
   1  -9   9 15036.5 2261.87   1
   1  -9  10 2173.78 803.366   2
   1  -9  10 2061.81 1079.79   1
   1   9  10 1199.50 602.334   4
   1  -9  11 699.919 577.513   2
   1  -9  11-436.634 1051.12   1
   1   9  11 749.148 485.881   4
  -1  -9 -11 2133.86 827.272   3
   1  -9  12 347.484 586.808   2
   1  -9  12-129.299 906.640   1
   1   9  12-278.525 329.649   4
  -1  -9 -12-454.232 809.082   3
   1  -9  13 171.878 891.537   1
   1  -9  13 950.230 574.484   2
  -1  -9 -13 936.593 600.943   3
   1  -9  14 306.626 797.849   1
   1  -9  14-2043.96 930.502   2
   1  -9  15 324.505 785.222   1
   1  -9  15 729.647 519.811   2
   1  -9  16-241.741 953.189   1
  -1 -10  16 2080.57 1274.41   1
  -1 -10  15-216.194 948.235   1
  -1 -10  15 1352.78 777.742   2
  -1 -10  14-212.091 581.656   2
  -1 -10  14 265.309 1015.17   1
  -1  10  14-687.526 679.126   4
   1 -10 -14 1333.32 831.262   3
  -1 -10  13 3489.62 1008.08   2
  -1  10  13 4488.64 1047.42   4
  -1 -10  13 2673.61 1232.25   1
  -1 -10  12-156.084 530.749   2
  -1  10  12-109.362 447.244   4
  -1 -10  12-497.850 905.641   1
  -1 -10  11 3526.69 895.547   2
  -1  10  11 4998.44 1111.31   4
  -1 -10  11 5971.14 1720.45   1
  -1 -10  10-570.031 677.706   2
  -1  10  10-773.496 641.127   4
  -1 -10  10 854.789 796.515   1
  -1 -10   9-27.2944 555.781   2
  -1  10   9 339.399 479.905   4
  -1 -10   9 816.850 942.891   1
  -1 -10   8 248.779 438.255   2
  -1  10   8-374.934 524.905   4
  -1 -10   8 480.232 917.012   1
  -1 -10   7 11538.5 1346.76   2
  -1  10   7 13347.2 1604.61   4
  -1 -10   7 13203.8 1903.38   1
  -1 -10   6 852.682 506.899   2
  -1  10   6-72.4722 477.172   4
  -1 -10   6 1168.31 726.730   1
   1 -10  -6 703.837 434.113   2
  -1 -10   5-78.4810 501.605   2
   1 -10  -5 313.422 550.622   2
  -1  10   5 68.3880 422.730   4
  -1 -10   5 1364.22 592.265   1
   1 -10  -5 575.164 293.146   1
   1 -10  -4-6.48613 393.496   2
  -1 -10   4-100.751 514.853   2
  -1  10   4 221.908 408.989   4
  -1 -10   4-250.275 549.586   1
   1 -10  -4-17.8020 324.764   1
  -1 -10   3 22221.8 1702.36   2
   1 -10  -3 22659.5 1792.84   2
  -1  10   3 20736.4 1923.84   4
   1 -10  -3 24281.6 1731.60   1
  -1 -10   3 21367.2 1970.72   1
   1 -10  -2 344.933 418.307   2
  -1 -10   2 820.640 449.360   2
  -1  10   2 1402.62 722.071   4
   1  10  -2 922.685 691.810   4
  -1 -10   2 474.979 548.448   1
  -1 -10   1 32746.7 2061.38   2
   1 -10  -1 31341.6 1953.04   2
  -1  10   1 33830.2 2501.24   4
   1  10  -1 36236.9 2545.88   4
  -1 -10   1 37228.0 2392.91   1
   1 -10   0 6708.22 940.841   2
  -1 -10   0 8538.58 1123.83   2
   1  10   0 9640.76 1311.46   4
  -1  10   0 8243.01 1321.37   4
  -1 -10   0 7977.96 1190.44   1
   1 -10   1 157.628 422.171   2
  -1 -10  -1 358.463 568.951   2
   1  10   1 277.772 517.904   4
  -1  10  -1 330.746 565.610   4
  -1 -10  -1-347.497 399.108   1
  -1 -10  -2 3542.15 834.008   2
   1 -10   2 3105.41 701.505   2
  -1  10  -2 4456.00 1146.11   4
   1  10   2 3909.45 901.567   4
  -1 -10  -2 4496.45 811.005   1
   1 -10   3 5453.14 921.211   2
  -1 -10  -3 4661.90 848.871   2
  -1  10  -3 3403.42 999.170   4
   1  10   3 3961.84 878.438   4
  -1 -10  -3 5389.74 836.732   1
   1 -10   4 1481.89 671.120   2
   1  10   4 1480.07 554.616   4
  -1 -10  -4 1474.58 414.496   1
  -1 -10  -4 1635.09 649.133   2
   1 -10   5-195.635 490.592   2
   1  10   5-310.317 520.813   4
   1 -10   6 1657.13 591.704   2
   1  10   6 1866.55 710.388   4
   1 -10   7 8260.47 1158.83   2
   1  10   7 8578.42 1242.24   4
   1 -10   8-190.719 539.876   2
   1  10   8 64.5312 411.224   4
   1 -10   8 435.417 861.158   1
   1 -10   9 18036.1 1803.46   2
   1  10   9 17571.3 1807.14   4
   1 -10   9 18095.3 2566.43   1
   1 -10  10-469.055 545.638   2
   1 -10  10-568.798 855.303   1
   1  10  10 814.998 574.483   4
   1 -10  11 675.331 518.953   2
   1 -10  11 2723.78 1348.59   1
   1  10  11 3668.50 915.613   4
  -1 -10 -11 595.976 818.529   3
   1 -10  12-499.584 499.678   2
  -1 -10 -12-1682.22 1115.89   3
   1 -10  13 888.816 1115.49   1
   1 -10  13 2491.65 935.131   2
  -1 -10 -13 2268.23 983.201   3
   1 -10  14 41.0551 781.748   1
   1 -10  14 247.191 453.578   2
   1 -10  15 1163.90 1289.52   1
  -1 -11  15 498.181 978.558   1
  -1 -11  14 456.420 533.491   2
  -1 -11  14 1372.41 1102.78   1
  -1  11  14 631.874 486.074   4
   1 -11 -14 1682.90 861.816   3
  -1 -11  13 1186.82 818.645   2
  -1  11  13 2702.36 845.305   4
  -1 -11  13 1373.67 993.162   1
  -1 -11  12 1217.07 764.586   2
  -1  11  12 756.532 504.441   4
  -1 -11  12-404.249 1061.75   1
  -1 -11  11 708.167 632.422   2
  -1  11  11 2192.83 825.169   4
  -1 -11  11 2035.93 1140.46   1
  -1 -11  10 109.664 557.631   2
  -1  11  10 855.868 575.319   4
  -1 -11  10 787.508 875.793   1
  -1 -11   9 2110.50 777.151   2
  -1  11   9 1197.27 601.340   4
  -1 -11   9 518.189 772.562   1
  -1 -11   8 671.647 503.920   2
  -1  11   8 798.661 470.505   4
  -1 -11   8 1556.77 1077.58   1
   1 -11  -8-41.5939 668.170   2
  -1 -11   7 8982.67 1261.02   2
  -1  11   7 7690.58 1318.47   4
   1 -11  -7 9039.82 1364.53   2
  -1 -11   7 7629.04 1584.30   1
  -1 -11   6 739.060 482.573   2
   1 -11  -6 505.173 515.098   2
  -1  11   6 742.959 604.047   4
  -1 -11   6 1054.82 851.102   1
  -1 -11   5-612.746 509.577   2
   1 -11  -5-185.672 440.766   2
  -1  11   5-280.325 413.867   4
  -1 -11   5-911.948 960.099   1
  -1 -11   4 45.2609 508.164   2
   1 -11  -4 319.375 484.784   2
  -1  11   4 283.032 598.244   4
   1 -11  -4-669.909 354.274   1
  -1 -11   4 154.200 592.201   1
  -1 -11   3 20697.4 1741.79   2
   1 -11  -3 22680.3 1866.95   2
   1  11  -3 20897.7 2172.75   4
  -1  11   3 18877.3 1988.07   4
  -1 -11   3 23410.0 2173.08   1
   1 -11  -3 23049.6 1853.11   1
  -1 -11   2 1417.82 687.939   2
   1 -11  -2 1104.05 486.072   2
   1  11  -2 669.903 784.500   4
  -1  11   2 1984.36 816.858   4
  -1 -11   2 2566.56 882.498   1
   1 -11  -2 1815.02 620.562   1
  -1 -11   1 16467.1 1595.99   2
   1 -11  -1 20693.8 1722.16   2
   1  11  -1 18421.5 1924.80   4
  -1  11   1 18236.6 1921.57   4
  -1 -11   1 19183.6 1840.16   1
   1 -11  -1 16777.4 1716.10   1
   1 -11   0 517.841 559.448   2
  -1 -11   0-556.146 560.063   2
   1  11   0-335.714 641.699   4
  -1  11   0 11.4899 619.606   4
  -1 -11   0 696.309 482.954   1
  -1 -11  -1 147.608 449.315   2
   1 -11   1-162.123 466.817   2
  -1  11  -1 1144.23 684.311   4
   1  11   1 275.254 554.757   4
  -1 -11  -1-109.070 517.807   1
   1 -11   2 7128.06 1068.31   2
  -1 -11  -2 7270.97 1206.87   2
  -1  11  -2 9672.46 1555.89   4
   1  11   2 7107.91 1175.97   4
  -1 -11  -2 8713.97 1180.57   1
  -1 -11  -3 14593.7 1631.49   2
   1 -11   3 13180.8 1407.92   2
   1  11   3 13567.9 1578.97   4
  -1  11  -3 14540.4 1966.02   4
  -1 -11  -3 15036.9 1414.15   1
  -1 -11  -4 2288.47 720.875   2
   1 -11   4 2333.64 768.960   2
  -1  11  -4 3428.86 1095.42   4
   1  11   4 3191.62 840.820   4
  -1 -11  -4 2511.95 605.879   1
   1 -11   5 1478.18 612.099   2
   1  11   5 1155.59 532.409   4
  -1 -11  -5 1675.49 755.601   2
   1 -11   6 4269.54 970.366   2
   1  11   6 3066.83 858.941   4
   1 -11   6 3077.21 1256.96   1
   1 -11   7 1513.24 566.796   2
   1  11   7 996.991 567.706   4
   1 -11   7 251.089 835.849   1
   1 -11   8 1121.55 602.581   2
   1  11   8 1130.13 639.542   4
   1 -11   8 1440.28 817.026   1
   1 -11   9 5811.98 1123.92   2
   1  11   9 5791.12 1127.31   4
   1 -11   9 4899.93 1505.69   1
   1 -11  10 1132.94 583.902   2
   1 -11  10 335.792 921.656   1
   1  11  10 1521.84 683.042   4
   1 -11  11 3111.62 993.725   2
   1 -11  11 514.812 1077.19   1
   1  11  11 991.000 625.045   4
  -1 -11 -11 2675.79 1210.09   3
   1 -11  12 1345.36 1167.36   1
  -1 -11 -12 3164.66 1163.25   3
   1 -11  13 1965.20 1059.62   1
   1 -11  13 922.308 600.192   2
   1 -11  14 493.647 785.274   1
  -1 -12  14-2287.63 1528.03   1
  -1 -12  13 841.404 712.309   2
  -1  12  13 602.968 639.599   4
  -1 -12  13 106.538 733.843   1
  -1 -12  12-1351.25 702.988   2
  -1  12  12-847.085 785.153   4
  -1 -12  12-297.698 975.555   1
  -1 -12  11-346.271 485.383   2
  -1  12  11-855.103 617.848   4
  -1 -12  11-171.466 1092.52   1
  -1 -12  10-562.176 591.476   2
  -1  12  10 1055.58 672.046   4
  -1 -12  10 233.424 875.402   1
   1 -12 -10 111.291 611.317   2
  -1 -12   9 4599.96 1041.86   2
  -1  12   9 4948.98 1169.98   4
  -1 -12   9 4991.14 1574.63   1
   1 -12  -9 5949.86 1312.84   2
   1 -12  -8 971.802 749.258   2
  -1 -12   8 525.997 528.585   2
  -1  12   8 432.361 570.032   4
  -1 -12   8 464.603 757.547   1
   1 -12  -7 5339.18 1138.58   2
  -1 -12   7 4681.45 1011.29   2
  -1  12   7 4555.94 1136.19   4
  -1 -12   7 7376.93 1622.39   1
  -1 -12   6-98.5315 428.940   2
   1 -12  -6 452.590 508.442   2
  -1  12   6-570.134 754.902   4
  -1 -12   6-1032.72 836.244   1
   1 -12  -5 1299.71 694.770   2
  -1 -12   5 1855.66 759.718   2
  -1  12   5 1903.97 792.075   4
  -1 -12   5 543.402 629.491   1
  -1 -12   4 505.346 549.232   2
   1 -12  -4 367.881 503.782   2
  -1  12   4 807.932 528.502   4
   1  12  -4-55.9533 966.772   4
  -1 -12   4 272.506 732.199   1
   1 -12  -4 766.653 518.669   1
   1 -12  -3 1264.53 515.498   2
  -1 -12   3 2474.64 815.669   2
   1  12  -3 1704.27 888.977   4
  -1  12   3 2336.14 903.218   4
  -1 -12   3 1966.05 765.669   1
   1 -12  -3 1808.20 600.187   1
   1 -12  -2 1430.47 646.764   2
  -1 -12   2 446.910 534.951   2
  -1  12   2 902.373 734.896   4
   1  12  -2 779.819 773.756   4
  -1 -12   2 719.830 690.627   1
   1 -12  -2 2157.24 754.753   1
   1 -12  -1 3667.03 778.095   2
  -1 -12   1 3645.91 870.099   2
   1  12  -1 4045.89 1061.16   4
  -1  12   1 2901.32 860.161   4
   1 -12  -1 3638.72 928.228   1
  -1 -12   1 3116.82 884.107   1
  -1 -12   0 596.439 598.299   2
   1 -12   0 1664.26 662.235   2
   1  12   0 1181.33 728.370   4
  -1  12   0 364.945 563.019   4
  -1 -12   0-77.9387 458.875   1
   1 -12   0 1274.03 637.709   1
   1 -12   1 1204.21 677.313   2
  -1 -12  -1-333.090 626.084   2
  -1  12  -1 279.850 655.837   4
   1  12   1 871.690 660.714   4
  -1 -12  -1 538.211 478.606   1
   1 -12   1 498.278 610.923   1
  -1 -12  -2 1152.30 658.820   2
   1 -12   2 375.941 590.969   2
   1  12   2 530.509 466.010   4
  -1  12  -2 776.573 868.695   4
  -1 -12  -2-681.733 656.010   1
   1 -12   2-377.314 617.827   1
   1 -12   3 17172.3 1715.65   2
  -1 -12  -3 24185.4 2245.04   2
   1  12   3 22847.6 2201.99   4
  -1  12  -3 20473.6 2389.03   4
  -1 -12  -3 24015.6 1914.21   1
   1 -12   3 22348.7 2419.21   1
   1 -12   4 44.6481 447.720   2
  -1 -12  -4-83.1767 592.678   2
  -1  12  -4 1689.91 1026.26   4
   1  12   4 1070.26 734.440   4
   1 -12   4 337.650 788.156   1
  -1 -12  -5 4887.22 1108.55   2
   1 -12   5 4916.43 967.166   2
   1  12   5 3885.42 994.384   4
  -1  12  -5 4271.51 1258.90   4
   1 -12   5 5502.07 1433.85   1
   1 -12   6 935.541 579.420   2
   1  12   6 332.695 358.803   4
  -1 -12  -6-438.901 784.319   2
   1 -12   7 747.040 666.937   2
   1  12   7 504.709 584.544   4
  -1 -12  -7 2030.22 928.774   2
   1 -12   7-112.110 856.585   1
   1 -12   8-353.143 635.268   2
   1  12   8 432.007 503.362   4
   1 -12   8-378.346 773.945   1
   1 -12   9 1815.76 889.375   2
   1  12   9 1752.74 709.099   4
   1 -12   9 1763.03 1164.80   1
   1 -12  10-1237.10 818.080   2
   1 -12  10-1177.26 1202.14   1
   1  12  10 453.268 432.756   4
   1 -12  11-831.459 1092.70   1
   1 -12  11 1522.33 690.118   2
  -1 -12 -11 1701.58 1268.44   3
   1 -12  12-730.443 813.584   1
   1 -12  12 1326.08 837.328   2
  -1 -12 -12-684.617 901.738   3
   1 -12  13 321.287 830.244   1
  -1  13  13 577.598 572.535   4
  -1 -13  13 211.473 999.592   1
   1 -13 -13 106.676 541.148   2
  -1 -13  12 163.088 518.966   2
  -1  13  12-383.968 507.324   4
  -1 -13  12 524.022 1106.71   1
   1 -13 -12 2223.85 855.106   2
  -1 -13  11-140.890 731.830   2
  -1  13  11-1521.94 715.202   4
  -1 -13  11-188.202 800.124   1
   1 -13 -10 1242.77 828.598   2
  -1 -13  10 1084.18 771.719   2
  -1  13  10 1062.36 763.255   4
  -1 -13  10 2466.00 971.567   1
  -1 -13   9 4052.75 1061.81   2
   1 -13  -9 4952.70 1217.72   2
  -1  13   9 3451.74 1075.22   4
  -1 -13   9 3632.01 1203.83   1
   1 -13  -8 508.616 642.814   2
  -1 -13   8 997.550 621.406   2
  -1  13   8 1706.10 880.055   4
  -1 -13   8 148.200 862.346   1
   1 -13  -7 7454.92 1348.82   2
  -1 -13   7 5718.20 1176.89   2
  -1  13   7 6608.26 1338.38   4
  -1 -13   7 5761.80 1485.31   1
  -1 -13   6 276.660 651.594   2
   1 -13  -6 829.719 669.579   2
  -1  13   6-880.618 850.399   4
  -1 -13   6-228.851 719.910   1
  -1 -13   5 1954.32 746.926   2
   1 -13  -5-1.78208 650.804   2
  -1  13   5 1185.67 624.435   4
   1  13  -5 2184.98 922.266   4
  -1 -13   5 722.735 728.411   1
   1 -13  -4 23.4420 638.758   2
  -1 -13   4 309.763 401.562   2
  -1  13   4 361.880 614.035   4
   1  13  -4-297.074 735.594   4
  -1 -13   4-405.708 928.311   1
   1 -13  -3 687.166 403.428   2
  -1 -13   3 363.099 523.729   2
   1  13  -3 165.540 671.429   4
  -1  13   3-215.581 630.789   4
   1 -13  -3 395.305 440.193   1
  -1 -13   3 544.686 607.534   1
   1 -13  -2-142.236 452.640   2
  -1 -13   2 283.542 604.253   2
  -1  13   2 126.478 542.430   4
   1  13  -2-184.318 617.345   4
   1 -13  -2 551.693 638.947   1
  -1 -13   2-107.105 578.079   1
  -1 -13   1 2306.19 757.553   2
   1 -13  -1 1723.00 666.559   2
  -1  13   1 1918.29 855.811   4
   1  13  -1 516.473 614.166   4
  -1 -13   1 1859.98 762.745   1
   1 -13  -1 1508.66 676.273   1
   1 -13   0 1013.54 754.045   2
  -1 -13   0-530.963 502.644   2
   1  13   0-159.921 768.514   4
  -1  13   0-44.8403 624.941   4
   1 -13   0 1664.69 757.667   1
  -1 -13   0 185.916 454.386   1
  -1 -13  -1 1136.76 630.869   2
   1 -13   1 1592.14 675.256   2
  -1  13  -1 808.177 713.878   4
   1  13   1 2275.31 898.044   4
  -1 -13  -1 2957.85 861.522   1
   1 -13   1 905.099 714.395   1
   1 -13   2 1914.88 809.930   2
  -1 -13  -2 2206.09 863.402   2
  -1  13  -2 2121.86 974.592   4
   1  13   2 305.728 555.370   4
   1 -13   2 1233.41 601.992   1
  -1 -13  -2-110.659 567.679   1
   1 -13   3 10351.5 1423.21   2
  -1 -13  -3 10348.4 1509.59   2
  -1  13  -3 11948.2 1968.85   4
   1  13   3 12412.9 1730.30   4
   1 -13   3 11780.0 1730.11   1
   1 -13   4 3.15665 495.714   2
  -1 -13  -4 1604.41 731.501   2
   1  13   4 263.947 561.705   4
  -1  13  -4 3.72395 912.778   4
   1 -13   4 811.838 772.588   1
   1 -13   5 2305.23 833.331   2
  -1 -13  -5 2185.94 872.267   2
  -1  13  -5 2955.35 1059.68   4
   1  13   5 2452.68 766.712   4
   1 -13   5 1717.90 989.518   1
   1 -13   6 157.016 496.583   2
  -1 -13  -6-191.758 517.417   2
   1  13   6-648.295 690.503   4
  -1  13  -6-21.5726 675.840   4
   1 -13   6 622.186 750.691   1
  -1 -13  -7 1211.11 704.141   2
   1 -13   7 6.07286 464.606   2
   1  13   7 662.139 485.221   4
  -1  13  -7 1282.96 932.201   4
   1 -13   7-56.8056 1058.08   1
   1 -13   8 714.506 468.483   2
   1  13   8 470.689 508.122   4
  -1 -13  -8 321.385 541.149   2
   1 -13   8 544.278 944.175   1
   1 -13   9 870.056 619.988   2
   1  13   9 578.326 407.303   4
   1 -13   9 676.133 1043.12   1
  -1 -13  -9-157.407 888.240   2
   1 -13  10 586.747 544.480   2
   1  13  10 660.738 594.715   4
  -1 -13 -10-297.890 492.227   2
   1 -13  11 189.720 516.889   2
   1 -13  11 1222.21 1197.84   1
   1 -13  12-588.696 976.367   1
   1 -14 -12 4.09522 470.545   2
  -1  14  12 822.031 555.527   4
  -1 -14  11-121.576 494.493   2
   1 -14 -11 218.814 586.063   2
  -1  14  11-539.578 742.658   4
  -1 -14  11-623.838 1064.64   1
  -1 -14  10 90.4358 610.257   2
   1 -14 -10 1146.64 687.632   2
  -1  14  10-1.18983 502.087   4
  -1 -14  10-868.703 1158.00   1
  -1 -14   9 2664.32 890.824   2
   1 -14  -9 1097.99 773.564   2
  -1  14   9 933.806 777.205   4
  -1 -14   9 783.063 944.721   1
  -1 -14   8 460.155 588.266   2
   1 -14  -8 616.983 743.847   2
  -1  14   8 1449.71 813.145   4
  -1 -14   8 1463.15 955.787   1
  -1 -14   7 2391.54 944.555   2
   1 -14  -7 1044.72 826.921   2
   1  14  -7 1459.56 865.390   4
  -1  14   7 4120.06 1225.03   4
  -1 -14   7 4004.96 1395.52   1
  -1 -14   6 1590.39 671.235   2
   1 -14  -6 2119.02 854.106   2
   1  14  -6 3056.40 1109.26   4
  -1  14   6 528.062 581.716   4
  -1 -14   6 1713.27 929.419   1
  -1 -14   5-414.195 523.595   2
   1 -14  -5 743.010 665.035   2
   1  14  -5 2043.88 952.125   4
  -1  14   5 1766.12 897.449   4
  -1 -14   5 665.683 803.841   1
  -1 -14   4-720.365 576.481   2
   1 -14  -4 207.578 519.110   2
   1  14  -4 742.456 777.883   4
  -1  14   4-21.9294 588.949   4
  -1 -14   4 191.236 748.848   1
  -1 -14   3 3300.71 917.624   2
   1 -14  -3 2884.72 835.375   2
  -1  14   3 4088.31 1139.56   4
   1  14  -3 1726.62 1007.00   4
  -1 -14   3 2104.78 1003.29   1
   1 -14  -2-78.1881 532.396   2
  -1 -14   2 1350.05 765.772   2
   1  14  -2 273.906 640.799   4
  -1  14   2 292.958 560.529   4
  -1 -14   2 702.511 734.055   1
   1 -14  -2 540.628 468.532   1
  -1 -14   1 2452.83 885.317   2
   1 -14  -1 3156.91 915.247   2
   1  14  -1 2051.28 930.939   4
  -1  14   1 2297.23 1034.82   4
   1 -14  -1 4342.14 1088.35   1
  -1 -14   1 2250.18 754.214   1
  -1 -14   0 883.822 674.357   2
   1 -14   0-468.150 786.655   2
  -1  14   0-501.385 619.200   4
   1  14   0 540.306 701.626   4
  -1 -14   0 1201.25 808.573   1
   1 -14   0-45.1835 568.857   1
  -1 -14  -1 23.6583 621.765   2
   1 -14   1 417.080 425.373   2
  -1  14  -1 183.239 855.203   4
   1  14   1 378.535 596.195   4
  -1 -14  -1-428.712 685.161   1
   1 -14   1 768.461 774.833   1
  -1 -14  -2 545.283 621.631   2
   1 -14   2 1252.23 566.101   2
   1  14   2 1845.16 830.825   4
  -1  14  -2 1344.37 940.750   4
   1 -14   2 642.775 692.645   1
   1 -14   3 3427.18 972.066   2
  -1 -14  -3 3742.72 1027.06   2
   1  14   3 1012.38 685.722   4
  -1  14  -3 2394.99 1088.29   4
   1 -14   3 1290.32 867.059   1
   1 -14   4 867.994 497.702   2
  -1 -14  -4 577.079 680.335   2
  -1  14  -4 1117.42 965.189   4
   1  14   4 1086.46 694.928   4
   1 -14   4 855.507 909.951   1
   1 -14   5 2242.21 866.314   2
  -1 -14  -5 1651.15 775.930   2
   1  14   5 296.906 586.349   4
  -1  14  -5 343.815 705.587   4
   1 -14   5 242.103 815.255   1
  -1 -14  -6-841.985 962.248   2
   1 -14   6-503.967 576.918   2
   1  14   6 235.544 495.609   4
  -1  14  -6-29.2512 779.362   4
   1 -14   7-1143.51 865.474   2
  -1 -14  -7-1724.07 1121.40   2
   1  14   7-21.4930 425.715   4
  -1  14  -7 1021.05 1095.07   4
   1 -14   7-203.171 809.683   1
  -1 -14  -8-731.020 876.541   2
   1 -14   8-1564.78 899.913   2
  -1  14  -8 145.367 636.211   4
   1  14   8-1066.85 630.784   4
   1 -14   8-1239.61 958.817   1
  -1 -14  -9 947.253 725.901   2
   1 -14   9 1485.06 752.644   2
   1  14   9 708.659 547.475   4
  -1  14  -9 1638.74 1162.56   4
   1 -14   9 201.188 889.136   1
   1 -14  10-1556.60 805.688   2
   1 -14  10 767.168 1107.05   1
  -1 -14 -11 415.043 712.948   2
   1 -14  11 1587.68 1240.55   1
   1 -15 -11 811.526 637.485   2
  -1  15  11-1168.42 850.318   4
   1 -15 -10 1326.43 820.849   2
  -1  15  10-37.0321 523.946   4
  -1 -15  10-195.866 934.452   1
  -1 -15   9-489.342 598.040   2
   1 -15  -9-2092.36 956.591   2
  -1  15   9-442.115 724.978   4
   1  15  -9 386.709 809.800   4
  -1 -15   9-402.858 889.604   1
  -1 -15   8 469.205 438.145   2
   1 -15  -8 832.591 711.560   2
   1  15  -8-323.381 869.394   4
  -1  15   8-116.907 460.733   4
  -1 -15   8-1228.13 1379.91   1
  -1 -15   7 1152.52 747.371   2
   1 -15  -7-385.317 469.182   2
  -1  15   7 1277.03 820.365   4
   1  15  -7 2436.46 1295.69   4
  -1 -15   7 572.486 862.060   1
  -1 -15   6 2043.69 873.202   2
   1 -15  -6 405.828 620.295   2
  -1  15   6 1807.50 917.402   4
  -1 -15   6-209.295 891.379   1
   1 -15  -5-1128.23 746.453   2
  -1 -15   5-171.792 426.956   2
  -1  15   5 230.568 559.069   4
   1  15  -5 382.663 679.782   4
  -1 -15   5 809.030 845.201   1
  -1 -15   4 202.596 557.941   2
   1 -15  -4-983.454 765.201   2
   1  15  -4-26.1380 733.032   4
  -1  15   4 1081.28 766.932   4
  -1 -15   4-1033.79 1036.14   1
  -1 -15   3 2257.14 828.280   2
   1 -15  -3 1455.15 692.407   2
   1  15  -3 3435.06 1196.30   4
  -1  15   3 2943.89 1171.87   4
  -1 -15   3 3904.31 1170.33   1
  -1 -15   2-40.4351 657.057   2
   1 -15  -2 442.286 501.837   2
  -1  15   2-14.4577 825.723   4
   1  15  -2-659.458 574.278   4
  -1 -15   2 1061.55 660.210   1
   1 -15  -1 2985.77 889.436   2
  -1 -15   1 3851.86 1123.84   2
   1  15  -1 3079.69 1180.35   4
  -1  15   1 2912.95 1182.62   4
  -1 -15   1 3474.44 1133.13   1
   1 -15  -1 2525.09 832.938   1
   1 -15   0 231.412 562.828   2
  -1 -15   0 1259.57 946.858   2
   1  15   0-462.332 724.491   4
  -1  15   0 382.543 686.936   4
   1 -15   0 558.167 655.855   1
  -1 -15   0 1142.80 800.757   1
   1 -15   1 379.396 554.265   2
  -1 -15  -1-722.498 639.777   2
   1  15   1 501.731 785.688   4
  -1  15  -1 687.816 883.433   4
  -1 -15  -1 274.619 607.037   1
   1 -15   1-930.766 827.926   1
   1 -15   2 1086.83 607.743   2
  -1 -15  -2 2624.07 949.886   2
   1  15   2-782.955 816.320   4
  -1  15  -2 903.460 815.070   4
   1 -15   2 832.513 864.850   1
   1 -15   3-313.850 717.551   2
  -1 -15  -3 305.244 732.182   2
   1  15   3 1417.41 852.744   4
  -1  15  -3 824.137 789.087   4
   1 -15   3 348.340 700.739   1
   1 -15   4-552.102 539.704   2
  -1 -15  -4 1965.10 798.849   2
  -1  15  -4 315.683 641.557   4
   1  15   4 604.198 734.780   4
   1 -15   4 417.179 814.109   1
   1 -15   5-205.806 571.638   2
  -1 -15  -5-1144.40 1003.68   2
   1  15   5-157.044 500.468   4
  -1  15  -5 544.843 697.023   4
   1 -15   5 698.193 767.080   1
   1 -15   6 836.907 510.261   2
  -1 -15  -6-445.925 578.021   2
   1  15   6-103.906 431.391   4
  -1  15  -6-697.602 912.723   4
   1 -15   7-2612.93 969.817   2
  -1 -15  -7 131.313 727.694   2
   1  15   7 1502.38 760.290   4
  -1  15  -7-2572.97 1221.63   4
   1 -15   7-326.386 805.255   1
  -1 -15  -8 840.209 754.855   2
   1 -15   8-972.807 852.393   2
   1  15   8 27.9677 722.460   4
  -1  15  -8-1271.28 1250.17   4
   1 -15   8 739.264 975.185   1
  -1 -15  -9 2806.50 1011.17   2
   1  15   9 1022.41 603.843   4
  -1  15  -9 1907.70 1298.66   4
  -1  15 -10-1301.97 1080.99   4
  -1  16  11 872.093 685.423   4
  -1  16  10 813.479 632.990   4
   1 -16  -9 277.366 594.885   2
  -1  16   9 936.611 747.079   4
   1  16  -9-600.490 997.869   4
   1 -16  -8-660.148 933.206   2
  -1  16   8 371.404 740.937   4
   1  16  -8 69.3264 602.964   4
  -1 -16   8 1510.22 921.051   1
   1 -16  -7 1510.95 843.796   2
  -1 -16   7 607.710 631.174   2
   1  16  -7 1792.74 1245.78   4
  -1  16   7-828.537 728.824   4
  -1 -16   7-637.694 969.154   1
   1 -16  -6-1003.13 825.022   2
  -1 -16   6-1462.70 846.171   2
  -1  16   6 100.379 551.937   4
   1  16  -6-72.1451 775.884   4
  -1 -16   6-1240.37 918.054   1
  -1 -16   5-1018.31 793.221   2
   1 -16  -5 68.8709 653.030   2
   1  16  -5-57.2977 657.815   4
  -1 -16   5 783.560 1020.35   1
   1 -16  -4 86.8560 538.900   2
  -1 -16   4-239.741 650.649   2
  -1  16   4 389.076 747.979   4
   1  16  -4-600.319 809.136   4
  -1 -16   4 1321.99 941.953   1
   1 -16  -3 1906.77 863.845   2
  -1 -16   3-247.636 842.475   2
   1  16  -3 1262.63 802.691   4
  -1  16   3 724.841 702.059   4
  -1 -16   3 1829.40 1052.38   1
  -1 -16   2 2395.78 869.144   2
   1 -16  -2 610.464 575.040   2
   1  16  -2-622.320 1020.91   4
  -1  16   2 1126.84 958.969   4
  -1 -16   2 878.340 747.459   1
  -1 -16   1 732.817 703.851   2
   1 -16  -1 864.702 648.342   2
   1  16  -1 891.254 1012.32   4
  -1  16   1 2001.69 995.697   4
  -1 -16   1 871.715 642.647   1
   1 -16   0-826.381 715.016   2
  -1 -16   0-396.102 546.606   2
   1  16   0 1000.69 730.486   4
  -1  16   0-315.446 611.170   4
  -1 -16   0 160.340 586.291   1
   1 -16   0-1.25476 537.000   1
  -1 -16  -1 1222.07 878.254   2
   1 -16   1 360.199 572.247   2
   1  16   1 994.192 832.347   4
  -1  16  -1-1482.53 998.825   4
  -1 -16  -2-1490.12 943.581   2
   1 -16   2-1086.11 796.358   2
   1  16   2-21.9548 581.349   4
  -1  16  -2 587.430 885.475   4
   1 -16   2 361.264 620.275   1
  -1 -16  -3-447.341 828.688   2
   1 -16   3-184.544 583.006   2
   1  16   3 2257.64 909.236   4
  -1  16  -3-285.231 718.657   4
   1 -16   3 1254.56 988.100   1
  -1 -16  -4 411.596 717.304   2
   1 -16   4 33.3848 436.863   2
   1  16   4 1010.17 734.791   4
  -1  16  -4 2911.52 1327.66   4
   1 -16   4 1919.22 1061.12   1
   1 -16   5-393.738 799.355   2
  -1 -16  -5-1457.89 1008.23   2
  -1  16  -5-313.489 828.605   4
   1  16   5 1279.77 825.579   4
   1 -16   5-631.535 1194.18   1
  -1 -16  -6-1459.82 1129.27   2
   1 -16   6 409.185 554.914   2
   1  16   6-453.779 622.719   4
  -1  16  -6-870.662 1105.17   4
   1 -16   6-1570.85 1187.69   1
   1  16   7 2330.99 889.631   4
  -1  16  -7 1122.94 862.646   4
   1 -16   7 150.894 901.026   1
   1  16   8 425.308 587.368   4
  -1  16  -8-1121.37 1023.28   4
  -1  17   9 1147.13 924.045   4
  -1  17   8 2447.38 935.867   4
   1  17  -7-850.319 1030.29   4
  -1  17   7 451.606 638.693   4
   1 -17  -6 1177.82 740.491   2
   1  17  -6-544.040 896.981   4
  -1  17   6 513.695 768.586   4
  -1 -17   6-1757.21 1291.03   1
   1 -17  -5 78.2175 666.040   2
  -1  17   5-1351.93 1040.90   4
  -1 -17   5-2583.40 1192.59   1
  -1 -17   4 307.734 597.917   2
  -1  17   4 322.444 468.878   4
   1  17  -4-187.109 754.341   4
  -1 -17   4-515.924 688.493   1
  -1 -17   3 426.452 482.253   2
   1  17  -3-358.376 729.732   4
  -1 -17   3-1203.60 915.745   1
  -1 -17   2 1218.46 745.584   2
   1 -17  -2-237.394 703.407   2
   1  17  -2 1507.90 999.472   4
  -1  17   2 1114.85 645.996   4
  -1 -17   2 634.051 589.884   1
  -1 -17   1-451.303 688.447   2
  -1  17   1-17.4842 576.607   4
   1  17  -1 771.756 637.171   4
  -1 -17   1-1103.42 1060.32   1
  -1 -17   0 452.913 573.444   2
   1 -17   0-6.88812 517.147   2
  -1  17   0 1098.54 889.419   4
   1  17   0 184.429 764.796   4
   1 -17   1-907.359 668.156   2
  -1 -17  -1-905.613 813.804   2
   1  17   1-868.243 1003.24   4
  -1  17  -1-798.118 848.904   4
   1 -17   1 340.436 683.494   1
   1 -17   2-5.82161 545.084   2
   1  17   2-757.895 830.954   4
  -1  17  -2 477.414 926.528   4
   1 -17   2 890.260 732.283   1
   1 -17   3-27.0752 512.871   2
  -1 -17  -3 1059.22 688.684   2
   1  17   3-79.0792 753.805   4
  -1  17  -3 495.766 867.414   4
   1 -17   3-1396.46 1056.66   1
   1 -17   4-788.132 830.535   2
   1 -17   4 284.778 557.806   1
  -1  17  -4-88.3005 1013.21   4
   1  17   4-1997.25 1050.23   4
   1 -17   5-275.907 748.348   1
  -1  17  -5-1668.72 1190.76   4
   1  17   5-2109.25 1033.16   4
   1 -17   6 792.064 757.155   1
  -1  17  -6 952.033 1007.74   4
   1  17   6 133.028 474.178   4
   1  17   7-1038.43 755.514   4
  -1  18   5-1760.34 947.377   4
  -1 -18   4 215.619 729.532   1
   1  18  -4-470.647 827.344   4
  -1  18   4 597.250 837.333   4
   1  18  -3 1324.91 994.018   4
  -1  18   3 577.686 814.162   4
  -1 -18   2 38.5998 673.002   1
   1  18  -2-561.606 808.766   4
  -1  18   2 1520.08 927.653   4
  -1  18   1-197.754 568.085   4
   1  18  -1-183.099 895.953   4
  -1  18   0-473.764 755.299   4
   1  18   0 251.022 799.747   4
   1  18   1-480.213 994.719   4
  -1  18  -1 432.729 892.943   4
   1 -18   2-1005.88 783.521   1
   1  18   2 219.286 507.032   4
  -1  18  -2 1321.99 899.374   4
   1 -18   3 139.793 615.367   1
  -1  18  -3-134.420 841.018   4
   1  18   4 1447.85 837.459   4
   1  18   5 916.623 745.702   4
   1  18   6 256.046 614.190   4
  -2   0  17-7.51751 496.493   2
  -2   0  16 4443.61 1015.06   2
  -2   0  15-37.5228 441.370   2
  -2   0  14 8395.97 1254.21   2
  -2   0  13 496.115 393.761   2
  -2   0  12-1005.26 402.271   1
  -2   0  12-34.2427 416.851   2
  -2   0  11 229.051 293.128   1
  -2   0  11 324.641 405.919   2
   2   0 -10 96466.7 1659.64   3
   2   0 -10 97705.7 1546.78   3
  -2   0  10 98354.5 3120.23   2
  -2   0   9-22.2484 267.942   1
  -2   0   9 105.583 261.455   2
   2   0  -9 106.952 76.4966   3
   2   0  -9-69.8300 120.281   3
  -2   0   8 15240.8 1107.18   1
  -2   0   8 14896.8 1027.53   2
  -2   0   7-0.89188 212.708   1
  -2   0   7-135.250 194.759   2
   2   0  -7-77.1336 71.4117   3
  -2   0   6 604264. 5886.42   1
  -2   0   6 600947. 5199.18   2
   2   0  -6 595248. 3265.24   3
  -2   0   5-32.3149 169.809   2
  -2   0   5-228.888 181.156   1
  -2   0   5 372.973 255.148   4
   2   0  -5 188.943 77.2355   3
   2   0  -4 435035. 3113.89   2
  -2   0   4 454141. 4262.33   1
  -2   0   4 457624. 4833.58   4
  -2   0   4 443249. 3239.45   2
   2   0  -4 433566. 2590.63   3
   2   0  -3 185.076 65.7726   2
  -2   0   3 203.982 74.3346   2
  -2   0   3 486.726 202.256   1
  -2   0   3 120.689 170.128   4
   2   0  -3 62.5091 62.3842   3
  -2   0   3 403.401 92.4207   3
  -2   0   2 2318.01 301.053   1
  -2   0   2 2636.08 288.878   4
  -2   0   2 2208.92 195.954   3
  -2   0   1 145.645 79.2564   3
  -2   0   0 19035.4 749.397   1
  -2   0   0 21788.0 614.062   2
   2   0   1 108.710 101.203   2
  -2   0  -1-148.420 126.967   3
   2   0   1 121.979 104.911   3
   2   0   2 999999. 6010.37   2
   2   0   2 996401. 5787.22   3
   2   0   3-34.9133 252.160   2
  -2   0  -3 309.343 178.344   3
   2   0   3 152.106 166.209   3
   2   0   4 6579.71 603.945   3
   2   0   4 6360.86 620.605   2
  -2   0  -4 5894.62 527.848   3
   2   0   5 127.709 241.191   2
  -2   0  -5 112.016 146.063   3
   2   0   6 161268. 3662.47   2
  -2   0  -6 158218. 2930.86   3
   2   0   7-362.358 469.127   2
  -2   0  -7 10.6453 220.780   3
  -2   0  -8 130891. 2841.92   3
   2   0   8 137100. 3925.19   2
   2   0   9 250.135 425.617   2
  -2   0  -9 128.341 219.931   3
   2   0  10 3966.80 872.912   2
  -2   0 -10 2474.31 432.323   3
   2   0  11-627.025 420.567   1
   2   0  11-119.948 488.605   2
  -2   0 -11 74.6679 207.950   3
   2   0  12 2597.00 806.825   2
   2   0  13-477.464 672.176   2
   2   0  14 110.502 680.586   2
   2   0  15-1206.69 687.810   2
   2   0  16 253.240 554.493   2
   2   0  17 168.809 582.106   2
  -2  -1  18 1048.23 633.875   2
  -2  -1  17-16.1346 573.736   2
  -2   1  17 787.842 573.114   2
  -2  -1  16 5908.04 1135.33   2
  -2   1  16 4278.87 1016.69   2
  -2  -1  15 525.143 488.308   2
  -2   1  15 1198.36 592.846   2
  -2  -1  14 7465.56 1153.66   2
  -2   1  14 9167.45 1296.70   2
  -2  -1  13 1279.80 495.097   1
  -2  -1  13 2328.33 662.675   2
  -2   1  13 766.387 621.456   2
  -2  -1  12 2002.41 662.192   1
  -2   1  12 1658.59 558.116   2
  -2  -1  12 1187.44 504.421   2
  -2   1  11 1652.79 435.425   1
  -2  -1  11 821.316 363.648   1
  -2   1  11 1987.61 606.628   2
  -2  -1  11 1032.74 461.012   2
   2  -1 -11 1174.64 309.682   3
  -2   1  10 51332.3 1976.93   1
  -2  -1  10 53439.9 2554.87   1
   2  -1 -10 54714.4 1850.23   3
  -2   1  10 56867.6 2423.43   2
  -2  -1  10 54341.0 2232.44   2
  -2  -1   9 794.041 363.941   1
  -2   1   9 352.865 264.538   1
  -2   1   9 383.965 300.234   2
  -2  -1   9 9.97091 293.625   2
  -2   1   8 36837.7 1496.08   1
  -2  -1   8 36138.4 1863.62   1
  -2   1   8 36254.7 1929.01   4
  -2   1   8 36871.6 1660.55   2
  -2  -1   8 35610.1 1555.35   2
  -2   1   7 25064.3 1157.39   1
  -2  -1   7 25579.9 1449.61   1
  -2   1   7 24810.2 1482.44   4
  -2  -1   7 26267.3 1199.79   2
  -2   1   7 26383.9 1288.77   2
  -2  -1   6 179255. 3524.19   1
  -2   1   6 179983. 2866.19   1
  -2   1   6 180966. 3714.12   4
  -2  -1   6 178384. 2808.38   2
  -2   1   6 175621. 2997.60   2
  -2  -1   5 96631.5 1804.47   2
  -2  -1   5 96289.0 2373.99   1
  -2   1   5 96375.6 1938.50   1
  -2   1   5 95831.2 2495.55   4
  -2   1   5 91483.8 1920.29   2
  -2  -1   4 658668. 4037.81   2
  -2   1   4 662945. 6001.45   4
  -2   1   4 653794. 4420.87   2
  -2  -1   3 113771. 1404.47   2
   2   1  -3 115434. 1436.55   2
  -2  -1   3 120810. 2234.90   1
  -2   1   3 117518. 1828.26   1
  -2   1   3 121006. 2309.91   4
  -2  -1   3 116709. 1192.76   3
   2  -1  -3 113649. 1440.13   2
   2  -1  -3 108936. 1585.60   3
   2   1  -3 107100. 1280.14   3
   2   1  -2 350880. 2280.17   2
  -2  -1   2 382736. 2229.30   2
  -2  -1   2 385983. 3669.63   1
  -2   1   2 388091. 3235.19   1
  -2   1   2 393144. 3662.40   4
  -2   1   2 377816. 2845.44   3
  -2  -1   2 381254. 2552.02   3
  -2   1   1 860.992 96.1283   2
   2  -1  -1 82.8876 40.8697   2
  -2   1   1 642.384 155.441   1
  -2  -1   1 673.183 170.297   1
  -2   1   1 958.612 189.738   4
   2   1  -1-39.1627 65.5783   3
  -2  -1   1 937.734 174.485   3
   2  -1  -1 141.456 85.6692   3
  -2   1   1 667.440 147.972   3
  -2   1   0 1352.96 153.389   2
  -2  -1   0 1189.42 212.645   1
  -2   1   0 1542.18 210.552   4
  -2  -1   0 1388.13 214.402   2
   2   1   0 1011.51 210.057   3
  -2   1   0 1413.05 185.571   3
   2  -1   0 1216.59 178.434   3
  -2  -1  -1 101356. 1702.83   1
   2   1   1 109244. 2138.89   3
  -2   1  -1 106112. 1602.37   3
   2  -1   1 106369. 1631.59   3
   2   1   1 101730. 1892.64   2
  -2  -1  -1 105273. 2041.08   3
   2   1   2 878859. 6795.41   3
  -2   1  -2 889133. 4912.32   3
  -2  -1  -2 868810. 6396.44   3
   2  -1   2 884208. 4947.02   3
   2   1   2 878421. 6298.93   2
   2  -1   2 870890. 5515.59   2
   2  -1   3 42992.1 1388.85   2
   2   1   3 42021.6 1526.89   2
  -2  -1  -3 42322.6 1504.15   3
  -2   1  -3 44687.3 1192.33   3
   2  -1   3 45394.6 1225.69   3
   2  -1   4 743.301 262.192   2
   2   1   4 641.071 287.380   2
  -2  -1  -4 1108.52 299.222   3
   2  -1   4 1380.89 253.324   3
  -2   1  -4 347.429 135.989   3
   2  -1   5 2096.51 412.314   2
   2   1   5 1307.35 417.927   2
  -2   1  -5 1987.63 294.313   3
  -2  -1  -5 1650.47 379.202   3
   2  -1   5 1447.23 297.914   3
  -2   1  -6 89776.8 1998.94   3
   2  -1   6 90006.9 2690.61   2
  -2  -1  -6 88605.5 2471.09   3
   2   1   6 90266.6 2839.06   2
  -2   1  -7 18075.1 930.942   3
  -2  -1  -7 18427.9 1180.94   3
   2   1   7 21049.8 1480.08   2
   2  -1   7 19870.1 1363.83   2
   2   1   8 113725. 3655.46   2
  -2  -1  -8 112573. 2993.42   3
  -2   1  -8 108617. 2337.18   3
   2  -1   8 114425. 3448.49   2
   2   1   9 8397.62 1135.52   2
   2  -1   9 8746.41 1051.95   2
  -2  -1  -9 8050.41 834.677   3
  -2   1  -9 7359.18 634.814   3
   2   1  10 1207.75 385.589   1
   2   1  10 1349.34 564.662   2
   2  -1  10 1841.78 670.545   2
  -2  -1 -10 1270.18 354.110   3
  -2   1 -10 980.059 240.435   3
   2  -1  11-73.8977 467.686   1
   2   1  11 545.072 490.248   2
   2  -1  11-207.391 463.319   2
  -2  -1 -11 319.585 239.561   3
   2  -1  12 6689.96 1187.76   2
   2   1  12 7745.75 1252.61   2
   2  -1  13 911.967 508.371   2
   2   1  13-150.878 521.181   2
   2  -1  14 3913.68 1026.86   2
   2   1  14 857.275 557.677   2
   2  -1  15 1273.64 774.397   2
   2   1  15-851.773 666.884   2
   2  -1  16 429.345 447.545   2
   2   1  16 1330.27 766.013   2
   2  -1  17-756.550 827.142   2
   2   1  17-406.871 657.024   2
  -2  -2  18 47.3043 345.396   2
  -2  -2  17 1119.56 547.755   2
  -2   2  17-165.564 630.124   2
  -2  -2  16 3291.49 882.126   2
  -2   2  16 4484.27 1046.66   2
  -2  -2  15 2599.40 871.177   2
  -2   2  15 6184.57 1881.97   2
  -2  -2  14 1538.28 703.167   1
  -2  -2  14 1245.60 617.086   2
  -2   2  14 674.123 449.134   2
  -2  -2  13 137.048 371.807   1
  -2  -2  13 200.067 433.536   2
  -2   2  13 243.047 427.060   2
  -2  -2  12 21828.4 1981.64   1
   2  -2 -12 23580.6 1399.32   3
  -2  -2  12 21951.9 1641.42   2
  -2   2  12 22586.2 1806.62   2
  -2  -2  11 2077.69 703.851   1
  -2  -2  11 2633.47 608.476   2
   2  -2 -11 2755.82 552.834   3
  -2   2  11 2050.55 609.149   2
  -2   2  10 68058.4 1910.49   1
  -2  -2  10 68471.4 3157.67   1
  -2   2  10 67757.3 2994.17   4
  -2  -2  10 68280.3 2526.34   2
  -2   2  10 67212.9 2711.59   2
  -2  -2   9-46.6934 289.399   2
  -2  -2   9-79.7833 330.628   1
  -2   2   9-85.4280 168.564   1
  -2   2   9 470.948 388.147   4
  -2   2   9-169.900 335.313   2
  -2  -2   8 60132.0 2592.21   1
  -2   2   8 59815.5 1621.13   1
  -2   2   8 57987.6 2456.52   4
  -2  -2   8 56166.7 1946.53   2
  -2   2   8 57515.1 2181.99   2
  -2  -2   7 15418.7 942.830   2
  -2  -2   7 13159.0 1140.82   1
  -2   2   7 14071.6 724.762   1
  -2   2   7 14218.1 1152.65   4
  -2   2   7 14667.0 1039.77   2
  -2  -2   6 5973.87 550.532   2
  -2   2   6 5535.99 436.474   1
  -2  -2   6 6507.76 763.622   1
  -2   2   6 6106.18 722.705   4
  -2   2   6 6473.15 649.787   2
  -2  -2   5 146529. 2357.48   2
  -2   2   5 146127. 2035.11   1
  -2  -2   5 145354. 3218.50   1
  -2  -2   4 411680. 3568.32   2
  -2  -2   4 416559. 4985.60   1
  -2   2   4 406960. 3319.72   1
   2  -2  -4 416066. 3520.81   1
  -2   2   4 413204. 5027.58   4
  -2  -2   4 412523. 2224.67   3
  -2  -2   3 74940.8 1391.19   2
  -2   2   3 75330.7 1456.23   1
  -2  -2   3 74952.2 1947.28   1
  -2   2   3 76083.5 2006.68   4
  -2  -2   3 76119.4 1321.75   3
   2  -2  -2 5545.94 319.001   2
  -2  -2   2 5494.51 367.406   2
  -2  -2   2 6026.64 528.154   1
  -2   2   2 5470.97 537.026   4
  -2  -2   2 5602.89 457.260   3
   2  -2  -1 1498.77 178.347   2
  -2   2   1 1917.84 204.662   2
  -2  -2   1 1531.33 283.108   1
  -2   2   1 2301.18 343.834   4
   2  -2  -1 1469.33 216.341   3
  -2  -2   1 2346.69 382.261   3
   2  -2   0 685331. 3933.41   2
  -2  -2   0 704698. 4856.26   1
  -2  -2   0 676975. 5994.38   3
  -2   2   0 700167. 5277.27   4
  -2   2   0 711469. 4375.48   3
   2  -2   0 701993. 4431.11   3
   2  -2   1 13559.6 627.579   2
  -2  -2  -1 13770.5 650.117   1
  -2  -2  -1 13644.1 918.760   3
   2   2   1 13747.9 536.952   4
   2  -2   1 13683.0 621.855   3
  -2   2  -1 14190.5 634.238   3
   2  -2   2 404821. 3841.41   2
  -2  -2  -2 402122. 3389.99   1
   2   2   2 398114. 3465.48   1
  -2  -2  -2 415998. 5129.85   3
   2   2   2 401748. 3149.54   4
  -2   2  -2 415630. 3470.97   3
   2  -2   2 408409. 3423.67   3
   2   2   2 415915. 4850.25   2
   2  -2   3 2480.51 366.339   2
   2   2   3 2479.19 268.445   1
   2   2   3 2830.75 309.474   4
   2   2   3 3121.16 529.557   2
  -2   2  -3 2913.96 318.860   3
  -2  -2  -3 3529.27 591.975   3
   2  -2   3 2671.42 294.005   3
   2  -2   4 10533.2 790.683   2
   2   2   4 10854.5 679.727   4
   2   2   4 11544.8 944.903   2
  -2   2  -4 9599.43 568.318   3
   2  -2   4 10579.4 613.062   3
  -2  -2  -4 11343.5 941.196   3
   2   2   5 38731.5 1433.91   4
  -2   2  -5 42134.8 1234.36   3
   2  -2   5 41400.3 1670.16   2
   2  -2   5 39321.7 1290.55   3
   2   2   5 42855.5 1909.98   2
  -2  -2  -5 40558.1 1791.99   3
   2   2   6 29768.3 1386.22   4
   2   2   6 33236.9 1802.50   2
   2  -2   6 30399.5 1560.39   2
  -2   2  -6 29827.1 1075.57   3
   2  -2   6 28872.8 1186.66   3
  -2  -2  -6 29471.3 1587.16   3
   2   2   7 36054.7 2040.39   2
   2  -2   7 34341.5 1785.53   2
  -2  -2  -7 33079.0 1740.15   3
  -2   2  -7 33603.2 1180.31   3
   2   2   8 28162.3 1905.47   2
   2  -2   8 29268.3 1767.45   2
  -2  -2  -8 27350.4 1607.41   3
  -2   2  -8 27412.2 1099.93   3
   2   2   9 10866.0 878.916   1
   2  -2   9 12459.4 1299.07   2
   2   2   9 10264.6 1250.31   2
  -2   2  -9 10399.6 699.886   3
  -2  -2  -9 11365.2 1059.08   3
   2  -2  10-156.174 400.055   2
  -2  -2 -10 87.3852 281.303   3
   2   2  10-5.34963 582.784   2
  -2   2 -10 224.410 174.638   3
   2  -2  11 713.928 497.205   2
   2   2  11-216.131 594.473   2
  -2  -2 -11 698.800 357.022   3
   2  -2  12 19229.1 1999.57   1
   2   2  12 17928.1 1873.51   2
   2  -2  12 17920.1 1818.44   2
   2  -2  13-44.2046 573.093   2
   2   2  13 614.165 614.703   2
   2  -2  14 4858.12 1128.99   2
   2   2  14 3682.56 946.912   2
   2  -2  15 1493.73 731.080   2
   2   2  15-961.144 908.023   2
   2  -2  16-600.320 592.886   2
   2   2  16 1250.91 847.063   2
   2  -2  17 502.045 613.047   2
   2   2  17 1397.21 992.580   2
  -2  -3  17 294.723 758.848   2
  -2  -3  16 745.232 495.681   2
  -2  -3  15 140.341 447.385   2
  -2  -3  14-577.570 783.501   1
  -2  -3  14 202.136 361.335   2
  -2  -3  13 753.513 450.422   1
  -2  -3  13 963.428 500.163   2
  -2   3  13 174.908 443.199   2
  -2  -3  12 8371.42 1373.65   1
   2  -3 -12 10252.1 1085.55   3
  -2  -3  12 8558.87 1067.09   2
  -2   3  12 9750.60 1254.73   2
  -2  -3  11 10791.6 1468.62   1
  -2   3  11 13395.4 1438.81   4
  -2  -3  11 14184.0 1286.84   2
  -2   3  11 13247.9 1402.57   2
  -2  -3  10 71577.6 3459.02   1
  -2   3  10 69605.6 3040.90   4
  -2   3  10 77260.2 3094.12   2
  -2  -3  10 75705.7 2724.25   2
  -2   3   9 17215.4 648.944   1
  -2  -3   9 18412.9 1669.71   1
  -2   3   9 15900.4 1426.43   4
  -2   3   9 16314.5 1354.50   2
  -2  -3   9 18274.3 1263.47   2
  -2  -3   8 55560.3 2022.52   2
  -2   3   8 53160.2 2387.69   4
  -2  -3   8 54583.9 2664.31   1
  -2   3   8 52877.9 1115.26   1
  -2  -3   7 5372.04 609.415   2
  -2   3   7 5065.74 738.805   4
  -2   3   7 4177.75 310.211   1
  -2  -3   7 5150.44 850.455   1
  -2  -3   6 10645.3 767.215   2
  -2   3   6 10418.8 492.006   1
  -2  -3   6 11263.9 1081.72   1
   2  -3  -6 11570.7 534.577   1
  -2   3   6 10333.3 979.319   4
  -2  -3   5 18813.5 930.023   2
  -2  -3   5 18948.4 1285.35   1
   2  -3  -5 19085.2 718.031   1
  -2   3   5 18352.7 1236.01   4
  -2  -3   5 19253.3 575.439   3
  -2  -3   4 287540. 3409.44   2
  -2   3   4 281585. 4511.30   4
  -2  -3   4 292197. 3178.79   3
  -2  -3   4 283062. 4518.68   1
  -2  -3   3 108720. 1976.92   2
  -2   3   3 107317. 2642.98   4
  -2  -3   3 107376. 2569.05   1
  -2  -3   2 55893.4 1371.26   2
   2  -3  -2 54350.2 1239.37   2
  -2   3   2 56089.8 1848.87   4
  -2  -3   2 55165.1 1702.06   1
   2  -3  -1-41.8041 115.834   2
  -2  -3   1 175.090 165.157   2
  -2  -3   1 112.840 206.084   1
  -2   3   1 148.072 174.860   4
   2  -3   0 609511. 4351.90   2
  -2  -3   0 604636. 4924.40   1
  -2   3   0 605694. 5845.58   4
   2  -3   0 603263. 4646.52   3
  -2  -3  -1 342221. 3461.07   1
   2   3   1 341751. 3423.19   4
   2  -3   1 336028. 3428.82   3
   2  -3   2 294528. 3511.29   2
  -2  -3  -2 285250. 2977.93   1
   2   3   2 290036. 3334.35   4
   2  -3   2 294490. 3186.05   3
  -2   3  -2 296556. 3191.20   3
   2  -3   3 65072.9 1813.83   2
   2   3   3 62186.6 1349.17   1
  -2  -3  -3 66102.7 1350.11   1
   2   3   3 65357.6 1661.27   4
  -2   3  -3 63662.0 1486.24   3
   2  -3   3 62316.1 1462.88   3
   2  -3   4 106455. 2540.05   2
   2   3   4 101998. 1625.67   1
   2   3   4 103737. 2278.99   4
  -2  -3  -4 107551. 3107.96   3
  -2   3  -4 108775. 1986.69   3
   2  -3   4 103436. 1946.88   3
   2  -3   5 3449.43 580.152   2
   2   3   5 3054.54 273.494   1
   2   3   5 3126.62 454.479   4
   2   3   5 4055.68 705.491   2
   2  -3   5 2697.80 344.275   3
  -2   3  -5 3297.46 371.891   3
  -2  -3  -5 3522.12 639.920   3
   2   3   6 24301.5 767.065   1
   2   3   6 27647.8 1379.30   4
  -2   3  -6 26519.9 1013.14   3
  -2  -3  -6 27498.2 1670.28   3
   2  -3   6 26918.7 1488.60   2
   2   3   6 27864.2 1749.08   2
   2   3   7 7914.92 435.823   1
   2   3   7 10434.0 918.795   4
  -2   3  -7 10904.6 674.736   3
   2   3   7 9987.21 1163.86   2
  -2  -3  -7 10179.3 1058.07   3
   2  -3   7 10961.8 1073.89   2
   2   3   8 14593.6 697.622   1
   2   3   8 14227.3 1145.15   4
   2   3   8 15030.6 1496.71   2
   2  -3   8 13922.9 1267.78   2
  -2  -3  -8 14409.2 1283.47   3
  -2   3  -8 13482.6 768.504   3
   2   3   9 7637.47 1131.73   2
   2  -3   9 7857.60 1075.82   2
  -2   3  -9 8173.05 602.856   3
  -2  -3  -9 7845.21 992.192   3
   2  -3  10 461.643 442.008   2
  -2  -3 -10 807.728 382.026   3
   2   3  10 281.910 425.116   2
   2  -3  11-66.7080 517.082   2
  -2  -3 -11 67.6660 289.973   3
   2   3  11-94.6590 598.004   2
   2  -3  12 18440.2 2069.66   1
   2  -3  12 20167.1 1919.60   2
   2   3  12 21395.4 2139.87   2
  -2  -3 -12 21361.2 1660.76   3
   2  -3  13 2618.91 870.226   1
   2  -3  13 1569.72 678.595   2
   2   3  13 3641.85 1043.78   2
   2  -3  14 2524.19 941.485   2
   2   3  14 1121.60 812.522   2
   2  -3  15 1424.15 728.074   2
   2   3  15-441.275 707.217   2
   2  -3  16-783.333 925.782   2
   2  -3  17 617.166 640.161   2
  -2  -4  18 1468.79 688.231   2
  -2  -4  17-210.207 489.686   2
  -2  -4  16 1139.80 669.394   2
  -2  -4  15 106.820 391.301   2
  -2  -4  15 621.149 454.870   1
  -2  -4  14 1274.51 462.978   2
  -2  -4  14 1411.82 649.560   1
  -2  -4  13 3107.00 820.165   2
  -2   4  13 3232.18 892.701   4
  -2  -4  13 4343.31 1139.56   1
  -2  -4  12 848.763 450.957   2
  -2  -4  12 1192.60 663.294   1
  -2   4  12 221.317 450.103   4
  -2  -4  11 19339.4 2072.75   1
  -2   4  11 17915.4 1670.57   4
  -2  -4  11 20074.0 1562.92   2
  -2  -4  10 47498.6 3016.11   1
  -2   4  10 50719.7 2702.19   4
  -2  -4  10 49540.2 2251.23   2
  -2  -4   9 56462.6 2253.75   2
  -2   4   9 50102.5 2516.40   4
  -2  -4   9 54817.4 3024.61   1
  -2  -4   8 29545.5 1558.10   2
  -2   4   8 31205.7 1923.61   4
  -2  -4   8 32260.3 2197.04   1
  -2  -4   7 164.750 228.775   2
  -2  -4   7-90.0632 457.022   1
  -2   4   7 609.981 349.626   4
  -2  -4   6 64938.8 1991.34   2
   2  -4  -6 71141.2 1234.32   1
  -2  -4   6 69034.1 2807.38   1
  -2   4   6 65011.4 2547.08   4
  -2  -4   6 67388.4 1320.06   3
  -2  -4   5 99929.4 2367.93   2
  -2   4   5 99593.8 3028.52   4
   2  -4  -5 101609. 1707.92   1
  -2  -4   5 99148.1 3148.08   1
  -2  -4   4 52574.7 1615.18   2
  -2   4   4 50930.3 2076.67   4
  -2  -4   4 50973.5 2094.58   1
  -2  -4   3 77831.0 1900.13   2
  -2   4   3 78967.2 2495.28   4
  -2  -4   3 75674.8 2366.12   1
  -2  -4   2 43162.1 1393.30   2
   2  -4  -2 44425.0 1322.12   2
  -2   4   2 42945.4 1805.62   4
  -2  -4   2 39022.0 1583.70   1
  -2  -4   1 39291.4 1344.51   2
   2  -4  -1 38166.3 1214.31   2
  -2   4   1 37150.6 1645.40   4
  -2  -4   1 37539.4 1445.24   1
   2  -4   0 140038. 2396.66   2
  -2   4   0 137218. 3167.80   4
  -2  -4   0 131518. 2512.02   1
   2  -4   1 223684. 3197.52   2
   2   4   1 214564. 3266.21   4
  -2  -4  -1 216490. 3045.15   1
   2  -4   2 246093. 3509.89   2
   2   4   2 237038. 3514.00   4
  -2  -4  -2 238796. 2975.48   1
   2  -4   3 120562. 2624.19   2
   2   4   3 120431. 2591.53   4
  -2  -4  -3 118633. 1905.84   1
   2  -4   4 17030.6 1073.16   2
   2   4   4 17858.7 1058.20   4
   2   4   4 16192.0 672.023   1
  -2  -4  -4 18879.3 695.608   1
   2  -4   5 8445.66 848.901   2
   2   4   5 9060.51 789.842   4
   2   4   5 8477.92 399.694   1
   2  -4   6 51729.2 2098.69   2
  -2  -4  -6 47839.7 2358.81   3
   2   4   6 49401.0 1946.49   4
   2  -4   7 1329.06 480.473   2
   2   4   7 1972.26 413.034   4
  -2  -4  -7 2885.59 711.296   3
   2   4   8 10690.5 1012.88   4
   2  -4   8 11252.2 1148.74   2
  -2  -4  -8 12253.6 1307.58   3
   2  -4   9 1356.24 483.178   2
   2   4   9 1362.63 461.183   4
  -2  -4  -9 665.514 424.432   3
   2  -4  10 770.995 501.927   2
  -2  -4 -10 884.248 486.504   3
   2  -4  11 2564.71 798.268   2
  -2  -4 -11 2913.35 710.583   3
   2  -4  12 8991.92 1752.11   1
   2  -4  12 9792.49 1447.89   2
  -2  -4 -12 9944.69 1209.54   3
   2  -4  13 5206.10 1110.32   2
   2  -4  13 4310.45 1171.86   1
   2  -4  14 2622.50 975.099   2
   2  -4  15 454.907 677.119   2
   2  -4  16 161.989 518.098   2
   2  -4  17-365.368 603.103   2
  -2  -5  18-49.0036 592.086   2
  -2  -5  17 35.4133 573.145   2
  -2  -5  16 2715.09 792.978   2
  -2  -5  15 689.315 579.001   2
  -2  -5  15 340.334 696.783   1
  -2  -5  14 5016.71 973.192   2
  -2   5  14 3680.94 896.605   4
  -2  -5  14 4689.82 1269.12   1
  -2  -5  13 1047.22 561.765   2
  -2   5  13 1125.45 509.212   4
  -2  -5  13 1330.16 821.953   1
  -2  -5  12 1195.24 483.422   2
  -2  -5  12 1931.46 906.825   1
  -2   5  12 1594.27 676.627   4
  -2  -5  11 21840.7 2264.83   1
  -2   5  11 19546.9 1811.10   4
  -2  -5  11 20123.4 1582.85   2
  -2  -5  10 14671.5 1298.28   2
  -2   5  10 13645.4 1443.58   4
  -2  -5  10 13587.6 1768.88   1
  -2  -5   9 57047.8 2382.89   2
  -2   5   9 53202.4 2722.36   4
  -2  -5   9 56187.7 3285.63   1
  -2  -5   8 7358.35 835.389   2
  -2  -5   8 7726.40 1226.23   1
  -2   5   8 7799.91 1024.54   4
  -2  -5   7 112.058 284.503   2
  -2  -5   7 261.219 500.593   1
  -2   5   7-145.133 350.947   4
  -2  -5   7 89.5291 60.3089   3
  -2  -5   7 396.180 162.955   3
  -2  -5   6 85059.8 2489.24   2
  -2   5   6 87975.4 3131.83   4
   2  -5  -6 88792.2 1487.78   1
  -2  -5   6 86447.0 3359.21   1
  -2  -5   5 69141.9 2142.50   2
  -2   5   5 69609.8 2699.32   4
  -2  -5   5 68715.8 2797.70   1
  -2  -5   4 39894.9 1544.65   2
  -2   5   4 38764.7 1951.59   4
  -2  -5   4 41046.7 2027.97   1
  -2  -5   3 17115.5 1008.68   2
   2  -5  -3 16447.6 953.785   2
  -2   5   3 18008.8 1312.04   4
  -2  -5   3 16465.0 1219.67   1
  -2  -5   2 78410.8 2105.51   2
  -2   5   2 78784.5 2678.23   4
  -2  -5   2 74964.9 2393.79   1
   2  -5  -1 13435.2 833.942   2
  -2  -5   1 14369.2 932.939   2
  -2   5   1 13152.4 1084.87   4
  -2  -5   1 12303.3 923.260   1
   2  -5   0 943.019 241.502   2
  -2   5   0 805.235 345.103   4
  -2  -5   0 661.694 297.721   1
   2  -5   1 240719. 3668.01   2
  -2   5  -1 251828. 4930.31   4
   2   5   1 243771. 3967.35   4
  -2  -5  -1 246767. 3564.78   1
   2  -5   2 52233.3 1808.50   2
   2   5   2 52927.7 1840.02   4
  -2  -5  -2 49768.7 1490.21   1
   2  -5   3 171314. 3383.51   2
   2   5   3 178934. 3506.81   4
  -2  -5  -3 170637. 2562.02   1
   2  -5   4 4955.29 633.789   2
   2   5   4 5416.76 644.761   4
  -2  -5  -4 6364.59 430.565   1
   2  -5   5 486.782 383.554   2
   2   5   5 603.614 295.886   4
   2  -5   6 74143.9 2664.42   2
   2   5   6 71823.1 2490.37   4
   2  -5   7 31233.7 1817.85   2
  -2  -5  -7 29113.8 2035.72   3
   2   5   7 30289.2 1689.32   4
   2  -5   8 27120.4 1804.01   2
   2   5   8 22145.3 1508.58   4
  -2  -5  -8 23531.0 1877.39   3
   2  -5   9 1864.47 651.087   2
   2   5   9 2047.01 507.100   4
   2  -5  10 36.2730 377.042   2
   2   5  10-318.512 272.298   4
  -2  -5 -10 434.875 425.937   3
   2  -5  11 3494.23 883.945   2
  -2  -5 -11 4840.46 927.275   3
   2  -5  12 1194.97 920.829   1
   2  -5  12 320.384 546.381   2
  -2  -5 -12-383.144 496.571   3
   2  -5  13 4481.91 1064.10   2
   2  -5  13 2631.76 904.549   1
   2  -5  14 173.678 489.692   2
   2  -5  14 880.842 816.740   1
   2  -5  15 425.037 667.508   2
   2  -5  16 1097.19 838.229   2
  -2  -6  18-679.567 669.339   2
  -2  -6  17 1012.74 677.806   2
  -2  -6  16 2140.77 797.591   2
  -2  -6  16 1391.12 1028.53   1
  -2  -6  15 3106.39 795.135   2
  -2  -6  15 1986.74 965.342   1
  -2  -6  14 1665.71 632.206   2
  -2   6  14 1911.48 741.240   4
  -2  -6  14-128.626 762.647   1
  -2  -6  13-103.640 498.727   2
  -2   6  13 177.162 412.538   4
  -2  -6  13 29.7710 703.405   1
  -2  -6  12 3328.63 833.651   2
  -2   6  12 3120.04 859.002   4
  -2  -6  12 3667.99 1259.06   1
  -2  -6  11 14071.0 1426.88   2
  -2   6  11 13099.5 1512.11   4
  -2  -6  11 14148.6 1965.62   1
  -2  -6  10 2309.10 644.425   2
  -2   6  10 2740.38 751.828   4
  -2  -6  10 3902.43 1126.28   1
  -2  -6   9 24140.7 1627.25   2
  -2  -6   9 23376.4 2245.60   1
  -2   6   9 22015.9 1845.81   4
  -2  -6   8 90.7726 342.930   2
  -2  -6   8 11.1937 539.508   1
  -2   6   8 771.054 544.895   4
  -2  -6   8 278.025 135.092   3
  -2  -6   7 8070.04 904.048   2
  -2  -6   7 6520.74 1136.51   1
  -2   6   7 7821.80 1030.81   4
  -2  -6   7 6654.01 463.323   3
  -2  -6   6 27423.0 1511.55   2
  -2   6   6 30726.2 1982.25   4
  -2  -6   6 25400.0 1965.19   1
  -2  -6   5 92827.5 2658.37   2
  -2   6   5 90110.4 3243.50   4
  -2  -6   5 89557.8 3386.36   1
  -2  -6   4 76729.1 2339.61   2
  -2   6   4 75489.4 2900.11   4
  -2  -6   4 76491.0 2958.85   1
   2  -6  -3 102742. 2562.23   2
  -2  -6   3 102003. 2628.56   2
  -2   6   3 98673.9 3255.11   4
  -2  -6   3 101802. 3224.12   1
  -2  -6   2 28561.6 1417.86   2
   2  -6  -2 29103.9 1356.51   2
  -2   6   2 29543.4 1767.74   4
  -2  -6   2 26382.7 1548.60   1
   2  -6  -1 599.183 274.997   2
  -2  -6   1 916.368 378.289   2
  -2   6   1 1070.10 394.973   4
  -2  -6   1 795.739 387.021   1
  -2  -6   0 11014.8 945.417   2
   2  -6   0 11186.4 873.975   2
   2   6   0 10941.8 1001.58   4
  -2   6   0 11441.5 1134.25   4
  -2  -6   0 11463.3 916.322   1
   2  -6   1 76758.2 2247.29   2
  -2   6  -1 77508.8 2987.87   4
   2   6   1 79012.5 2526.63   4
  -2  -6  -1 74542.8 2190.98   1
   2  -6   2 21478.6 1288.09   2
   2   6   2 20180.8 1280.01   4
  -2  -6  -2 22302.5 1138.63   1
   2  -6   3 65733.8 2252.09   2
   2   6   3 63693.7 2301.73   4
  -2  -6  -3 64621.9 1757.43   1
   2  -6   4 2499.95 531.804   2
   2   6   4 2777.61 542.589   4
  -2  -6  -4 2438.20 312.436   1
   2  -6   5 17586.2 1322.30   2
   2   6   5 16601.8 1260.22   4
  -2  -6  -5 16788.4 614.974   1
   2  -6   6 35277.4 1919.13   2
   2   6   6 34482.4 1828.77   4
   2  -6   7 62090.4 2649.26   2
   2   6   7 62937.8 2580.96   4
   2  -6   8 16814.3 1510.48   2
   2   6   8 14147.8 1270.13   4
  -2  -6  -8 14940.2 1663.16   3
   2  -6   9 8410.38 1127.07   2
   2   6   9 8393.04 1013.30   4
  -2  -6  -9 8084.80 1252.47   3
   2  -6  10 407.175 468.812   2
   2   6  10 9.32315 307.511   4
  -2  -6 -10-316.118 658.398   3
   2  -6  11 379.158 511.598   2
   2   6  11 186.002 322.901   4
  -2  -6 -11-67.5199 479.628   3
   2  -6  12 404.695 681.079   1
   2  -6  12 25.8821 639.952   2
  -2  -6 -12 846.146 508.598   3
   2  -6  13 754.526 938.423   1
   2  -6  13 524.550 489.082   2
  -2  -6 -13 1556.60 697.591   3
   2  -6  14 556.704 741.887   2
   2  -6  14-53.6408 847.170   1
   2  -6  15-1174.47 887.592   2
   2  -6  15 571.119 731.607   1
   2  -6  16-230.052 745.495   2
  -2  -7  18-699.700 849.850   2
  -2  -7  17 2488.68 865.213   2
  -2  -7  16 179.921 486.795   2
  -2  -7  16 616.489 878.388   1
  -2  -7  15 2978.41 836.979   2
  -2   7  15 1645.42 685.760   4
  -2  -7  15 3287.30 1389.42   1
  -2  -7  14-536.015 601.995   2
  -2   7  14 192.572 440.249   4
  -2  -7  14 162.175 795.389   1
  -2  -7  13 795.185 494.138   2
  -2   7  13 588.896 478.211   4
  -2  -7  13-113.537 808.872   1
  -2  -7  12 1007.99 481.838   2
  -2   7  12 1087.47 648.477   4
  -2  -7  12 612.379 636.439   1
  -2  -7  11 4851.08 925.369   2
  -2   7  11 5032.61 1064.04   4
  -2  -7  11 7162.25 1595.79   1
  -2  -7  10 1672.00 524.456   2
  -2   7  10 1987.44 710.800   4
  -2  -7  10 3677.04 1296.01   1
  -2  -7   9 7268.95 997.329   2
  -2  -7   9 8349.95 1527.99   1
  -2   7   9 6534.88 1107.22   4
  -2  -7   8 1755.36 550.986   2
  -2  -7   8 2453.64 1011.48   1
  -2   7   8 617.575 450.642   4
  -2  -7   8 1569.43 427.803   3
  -2  -7   7 16126.7 1307.55   2
  -2   7   7 15552.5 1498.83   4
  -2  -7   7 15224.7 1735.88   1
   2  -7  -7 16796.3 588.673   1
  -2  -7   6 265.347 357.753   2
  -2   7   6-183.131 389.221   4
  -2  -7   6-32.0338 566.702   1
  -2  -7   5 116020. 3201.23   2
  -2   7   5 123470. 3998.22   4
  -2  -7   5 119363. 4173.57   1
  -2  -7   4 33260.8 1683.15   2
   2  -7  -4 35456.1 1727.35   2
  -2   7   4 34715.1 2105.91   4
  -2  -7   4 34171.3 2135.67   1
   2  -7  -3 188787. 3864.24   2
  -2  -7   3 189068. 3903.90   2
  -2   7   3 184136. 4779.54   4
  -2  -7   3 182434. 4599.65   1
   2  -7  -2 2452.58 479.858   2
  -2  -7   2 4135.85 622.086   2
  -2   7   2 3707.47 738.297   4
  -2  -7   2 2995.82 675.115   1
  -2  -7   1-81.1640 297.219   2
   2  -7  -1-13.8163 268.310   2
  -2   7   1 216.835 351.972   4
  -2  -7   1-2.44808 324.801   1
   2  -7   0 12415.6 980.541   2
  -2  -7   0 12039.9 1080.45   2
   2   7   0 12123.2 1123.28   4
  -2   7   0 12170.8 1294.32   4
  -2  -7   0 12171.5 1032.97   1
   2  -7   1 43559.9 1841.39   2
   2   7   1 47224.4 2173.96   4
  -2   7  -1 49125.6 2560.99   4
  -2  -7  -1 43049.2 1827.21   1
  -2  -7  -1 45341.9 2066.62   2
   2  -7   2 1905.82 476.320   2
   2   7   2 1196.15 449.327   4
  -2  -7  -2 1082.22 334.557   1
   2  -7   3 29190.4 1649.17   2
   2   7   3 28611.6 1676.61   4
  -2  -7  -3 28064.1 1282.26   1
   2  -7   4 1164.63 427.495   2
   2   7   4 1069.04 444.371   4
  -2  -7  -4 985.440 241.493   1
   2  -7   5 4752.30 751.820   2
   2   7   5 4733.93 763.439   4
  -2  -7  -5 4806.52 389.636   1
   2  -7   6 700.324 375.487   2
   2   7   6 2193.63 545.840   4
   2  -7   7 31592.5 1968.68   2
   2   7   7 29821.2 1887.76   4
   2  -7   8 1354.36 557.642   2
   2   7   8 1655.12 585.141   4
   2  -7   9 11670.8 1394.78   2
   2   7   9 8103.79 1052.26   4
  -2  -7  -9 10662.5 1509.09   3
   2  -7  10-139.153 392.268   2
   2   7  10 762.222 455.182   4
  -2  -7 -10 145.273 486.975   3
   2  -7  11 272.300 529.139   2
   2  -7  11 435.071 889.977   1
   2   7  11 50.4647 256.211   4
  -2  -7 -11 180.354 418.690   3
   2  -7  12 2948.51 1244.16   1
   2  -7  12 2219.78 759.224   2
  -2  -7 -12 1661.45 714.869   3
   2  -7  13 269.613 716.664   1
   2  -7  13 1917.84 831.926   2
  -2  -7 -13 2385.85 818.902   3
   2  -7  14 17.6042 523.810   2
   2  -7  14 628.094 736.116   1
   2  -7  15 818.135 542.322   2
   2  -7  15-679.459 878.804   1
  -2  -8  17 726.290 571.710   2
  -2  -8  17-370.854 1215.45   1
  -2  -8  16-556.611 493.273   2
  -2   8  16 628.790 407.833   4
  -2  -8  16-435.575 814.475   1
  -2  -8  15 1373.02 635.574   2
  -2   8  15 2392.68 778.918   4
  -2  -8  15 3266.22 1324.29   1
  -2  -8  14-144.164 385.743   2
  -2   8  14 900.901 595.673   4
  -2  -8  14 682.121 799.076   1
  -2  -8  13 29.5029 468.551   2
  -2   8  13-581.089 608.009   4
  -2  -8  13-634.178 782.238   1
  -2  -8  12 283.496 577.887   2
  -2   8  12 438.076 433.927   4
  -2  -8  12-1039.56 1161.36   1
  -2  -8  11 6430.83 1064.04   2
  -2   8  11 5807.45 1136.96   4
  -2  -8  11 3879.89 1339.86   1
  -2  -8  10 2880.90 733.313   2
  -2   8  10 2753.16 817.813   4
  -2  -8  10 4001.25 1137.79   1
  -2  -8   9 6288.08 953.991   2
  -2   8   9 4432.60 913.325   4
  -2  -8   9 4427.93 1174.72   1
  -2  -8   8 7794.44 1007.55   2
  -2   8   8 8220.95 1244.53   4
  -2  -8   8 8576.66 1461.64   1
  -2  -8   7-327.361 398.728   2
  -2   8   7 88.5504 492.251   4
  -2  -8   7 434.217 620.594   1
  -2  -8   6 13955.8 1269.67   2
  -2   8   6 15668.2 1597.71   4
  -2  -8   6 15271.1 1771.54   1
   2  -8  -5 91819.3 3104.95   2
  -2  -8   5 89907.7 3022.17   2
  -2   8   5 96874.5 3758.98   4
  -2  -8   5 92636.1 3869.59   1
  -2  -8   4 1856.90 550.379   2
   2  -8  -4 917.034 397.491   2
  -2   8   4 2149.69 667.264   4
  -2  -8   4 1912.38 708.395   1
  -2  -8   3 112704. 3313.00   2
   2  -8  -3 116903. 3360.38   2
  -2   8   3 121137. 4128.89   4
  -2  -8   3 116673. 3920.18   1
  -2  -8   2 2371.18 619.595   2
   2  -8  -2 1164.19 447.791   2
  -2   8   2 1968.67 640.622   4
  -2  -8   2 1414.09 605.317   1
   2  -8  -1 539.840 323.662   2
  -2  -8   1 177.606 439.227   2
  -2   8   1-109.141 376.894   4
  -2  -8   1-448.362 410.271   1
  -2  -8   0 11899.3 1220.99   2
   2  -8   0 10441.4 1029.36   2
  -2   8   0 12836.6 1421.73   4
   2   8   0 11453.9 1205.14   4
  -2  -8   0 11599.3 1100.75   1
   2  -8   1 77460.2 2677.53   2
  -2  -8  -1 85863.0 3052.10   2
  -2   8  -1 87609.7 3701.11   4
   2   8   1 85560.5 3164.45   4
  -2  -8  -1 87940.5 2816.91   1
   2  -8   2 11459.8 1098.27   2
  -2   8  -2 11066.2 1418.31   4
   2   8   2 9842.64 1090.62   4
  -2  -8  -2 10413.1 962.271   1
   2  -8   3 5522.61 803.567   2
   2   8   3 6038.63 914.632   4
  -2  -8  -3 5842.45 676.560   1
   2  -8   4-42.1251 350.112   2
   2   8   4 664.838 424.095   4
  -2  -8  -4 327.023 174.082   1
   2  -8   5 4304.67 736.282   2
   2   8   5 3884.08 727.602   4
  -2  -8  -5 3556.29 393.801   1
   2  -8   6 985.490 531.022   2
   2   8   6 880.461 427.831   4
   2  -8   7 36420.7 2235.22   2
   2   8   7 33556.1 2081.74   4
   2  -8   8 1110.80 595.645   2
   2   8   8 417.503 346.087   4
   2  -8   9 11114.1 1441.91   2
   2   8   9 9608.37 1216.86   4
  -2  -8  -9 11002.4 1608.88   3
   2  -8  10 1505.20 652.514   2
   2   8  10 1289.10 493.849   4
  -2  -8 -10 2615.19 909.715   3
   2  -8  11 571.082 568.740   2
   2   8  11 371.301 333.659   4
  -2  -8 -11 713.994 609.203   3
   2  -8  12 1656.19 713.494   2
  -2  -8 -12 1421.39 782.319   3
   2  -8  13 77.5017 1040.27   1
   2  -8  13 1708.16 791.231   2
  -2  -8 -13 1880.70 748.035   3
   2  -8  14-146.267 528.143   2
   2  -8  14 1320.22 1121.96   1
   2  -8  15-664.180 607.779   2
   2  -8  15 201.873 673.870   1
  -2  -9  17 1107.48 1116.33   1
  -2  -9  16-638.043 752.995   2
  -2   9  16-1153.25 654.394   4
  -2  -9  16 333.539 708.204   1
  -2  -9  15 1056.46 716.935   2
  -2   9  15-821.533 732.463   4
  -2  -9  15 353.622 836.795   1
  -2  -9  14 473.457 491.425   2
  -2   9  14-35.4994 577.522   4
  -2  -9  14-1182.32 1328.00   1
  -2  -9  13-130.364 425.452   2
  -2   9  13-255.313 645.188   4
  -2  -9  13-471.645 1062.36   1
  -2  -9  12 293.048 532.050   2
  -2   9  12 1291.19 777.720   4
  -2  -9  12-484.120 897.882   1
  -2  -9  11 10314.0 1379.30   2
  -2   9  11 9772.27 1507.90   4
  -2  -9  11 9856.75 1825.49   1
  -2  -9  10 1445.62 600.139   2
  -2   9  10 106.716 540.842   4
  -2  -9  10 567.811 786.912   1
  -2  -9   9 15721.2 1538.99   2
  -2   9   9 15336.5 1754.15   4
  -2  -9   9 18649.4 2293.22   1
  -2  -9   8 5543.78 943.597   2
  -2   9   8 5816.64 1049.48   4
  -2  -9   8 5109.41 1237.86   1
  -2  -9   7 3005.47 689.499   2
  -2   9   7 3037.03 853.578   4
  -2  -9   7 2094.95 940.717   1
  -2  -9   6 477.143 498.484   2
  -2   9   6 346.072 430.047   4
  -2  -9   6 434.603 719.027   1
   2  -9  -6-134.409 533.329   2
   2  -9  -6 207.362 223.394   1
  -2  -9   5 18111.8 1482.83   2
   2  -9  -5 17639.1 1523.12   2
  -2   9   5 17398.3 1718.33   4
  -2  -9   5 17888.3 1817.59   1
  -2  -9   4 3482.33 746.081   2
   2  -9  -4 3452.21 675.940   2
  -2   9   4 3602.18 833.633   4
  -2  -9   4 4135.34 942.651   1
   2  -9  -3 5802.21 876.439   2
  -2  -9   3 4352.05 763.354   2
  -2   9   3 5071.23 1011.97   4
  -2  -9   3 4618.27 892.279   1
  -2  -9   2 5691.38 851.015   2
   2  -9  -2 5897.36 828.612   2
  -2   9   2 6307.00 1127.69   4
  -2  -9   2 4812.11 884.105   1
   2  -9  -1 7218.87 933.747   2
  -2  -9   1 6261.33 917.350   2
  -2   9   1 6937.35 1205.81   4
   2   9  -1 7609.06 1097.56   4
  -2  -9   1 7633.01 1050.07   1
   2  -9   0 2026.94 614.910   2
  -2  -9   0 1222.88 533.054   2
  -2   9   0 1958.80 581.857   4
   2   9   0 1314.00 622.839   4
  -2  -9   0 1098.01 494.988   1
  -2  -9  -1 108411. 3622.58   2
   2  -9   1 101790. 3276.74   2
  -2   9  -1 106293. 4349.12   4
   2   9   1 105624. 3789.82   4
  -2  -9  -1 105455. 3354.09   1
   2  -9   2 5525.53 834.512   2
  -2   9  -2 5914.48 1159.19   4
   2   9   2 6157.76 987.484   4
  -2  -9  -2 6503.38 842.903   1
  -2  -9  -2 6449.48 1001.43   2
   2  -9   3 18555.6 1485.76   2
  -2   9  -3 17967.0 1922.95   4
   2   9   3 17651.9 1545.60   4
  -2  -9  -3 18504.0 1319.45   1
   2  -9   4 910.296 487.259   2
   2   9   4 788.142 372.272   4
  -2  -9  -4 324.139 198.476   1
   2  -9   5 1426.03 591.128   2
   2   9   5 1471.85 534.475   4
   2  -9   6-375.135 423.802   2
   2   9   6 105.562 317.611   4
   2  -9   7 11932.6 1357.18   2
   2   9   7 9359.57 1209.11   4
   2  -9   8 2060.31 638.915   2
   2   9   8 1380.18 581.641   4
   2  -9   9 1320.98 572.597   2
   2   9   9 616.876 425.499   4
  -2  -9  -9 463.261 894.656   3
   2  -9  10 1952.74 675.978   2
   2  -9  10 2541.48 1133.17   1
   2   9  10 2235.70 648.580   4
  -2  -9 -10 2383.12 927.813   3
   2  -9  11 1496.90 1258.88   1
   2  -9  11 2413.76 883.369   2
  -2  -9 -11 3935.55 1202.98   3
   2  -9  12 1406.56 825.597   2
  -2  -9 -12 2582.36 880.930   3
   2  -9  13 1597.65 1233.46   1
   2  -9  13 2464.22 944.798   2
  -2  -9 -13 1167.82 740.822   3
   2  -9  14 441.644 677.278   2
   2  -9  14-862.571 819.886   1
   2  -9  15-647.555 885.835   1
  -2 -10  16-522.049 602.200   2
  -2  10  16-2089.42 883.273   4
  -2 -10  15-108.783 439.043   2
  -2  10  15-832.975 616.802   4
  -2 -10  14 935.094 490.013   2
  -2  10  14 571.651 546.149   4
  -2 -10  13-33.9723 419.477   2
  -2  10  13 128.480 426.599   4
  -2 -10  13 1013.96 1037.58   1
  -2 -10  12 586.224 498.620   2
  -2  10  12 1010.04 596.186   4
  -2 -10  12 638.974 782.493   1
  -2 -10  11 3354.69 904.417   2
  -2  10  11 4304.31 1110.53   4
  -2 -10  11 5306.78 1493.65   1
  -2 -10  10 495.842 483.542   2
  -2  10  10 251.070 482.591   4
  -2 -10  10 434.136 743.124   1
  -2 -10   9 19895.1 1807.83   2
  -2  10   9 18331.3 1990.31   4
  -2 -10   9 23807.0 2663.85   1
  -2 -10   8 1274.55 591.613   2
  -2  10   8 989.502 608.036   4
  -2 -10   8 1837.77 1030.08   1
  -2 -10   7-127.246 475.346   2
  -2  10   7 743.541 448.907   4
   2 -10  -7-268.951 533.618   2
   2 -10  -6 631.216 508.029   2
  -2 -10   6 1350.39 602.203   2
  -2  10   6 1100.73 593.551   4
  -2 -10   6 106.946 674.226   1
  -2 -10   5 18667.0 1595.42   2
   2 -10  -5 18256.6 1609.18   2
  -2  10   5 17148.1 1803.28   4
  -2 -10   5 19462.1 2019.34   1
   2 -10  -5 23485.0 1611.44   1
   2 -10  -4 2141.39 627.832   2
  -2 -10   4 2346.75 679.578   2
  -2  10   4 1078.88 572.847   4
  -2 -10   4 1058.01 696.067   1
  -2 -10   3 7695.96 1046.58   2
   2 -10  -3 9330.52 1139.35   2
  -2  10   3 7967.57 1288.68   4
  -2 -10   3 8142.37 1228.58   1
  -2 -10   2-274.871 449.080   2
   2 -10  -2 479.152 421.314   2
  -2  10   2 506.578 496.927   4
   2  10  -2 775.611 577.250   4
  -2 -10   2 614.800 541.730   1
  -2 -10   1 5.55913 537.795   2
   2 -10  -1 309.234 402.248   2
   2  10  -1-496.174 507.952   4
  -2  10   1 645.374 676.385   4
  -2 -10   1-276.405 507.604   1
   2 -10   0 4596.92 846.421   2
  -2 -10   0 4357.18 855.921   2
   2  10   0 4239.73 932.306   4
  -2  10   0 5204.97 1162.07   4
  -2 -10   0 4281.22 844.355   1
   2 -10   1 37865.1 2130.81   2
  -2 -10  -1 39658.5 2450.97   2
  -2  10  -1 40383.0 2899.24   4
   2  10   1 38265.2 2493.95   4
  -2 -10  -1 39603.7 2258.24   1
   2 -10   2 675.420 551.271   2
  -2 -10  -2 969.805 578.559   2
   2  10   2-100.972 517.260   4
  -2  10  -2 842.217 724.019   4
  -2 -10  -2 275.990 328.255   1
   2 -10   3 43643.2 2415.20   2
  -2 -10  -3 47323.4 2737.56   2
   2  10   3 44013.6 2617.40   4
  -2  10  -3 46700.1 3217.01   4
  -2 -10  -3 46872.8 2240.24   1
   2 -10   4 2268.29 642.377   2
   2  10   4 2392.00 713.641   4
  -2  10  -4 1946.41 808.566   4
  -2 -10  -4 2141.48 472.366   1
   2 -10   5-309.306 512.583   2
   2  10   5 266.237 407.983   4
   2 -10   6 563.263 567.376   2
   2  10   6 87.5419 348.560   4
   2 -10   7 3344.53 797.064   2
   2  10   7 2983.25 767.898   4
   2 -10   8-340.909 588.609   2
   2  10   8 891.800 532.746   4
   2 -10   9-413.676 534.901   2
   2  10   9 502.792 475.234   4
   2 -10  10 992.331 632.350   2
   2 -10  10-24.6738 999.487   1
   2  10  10 117.088 387.728   4
  -2 -10 -10 1281.39 905.919   3
   2 -10  11 3783.35 1510.27   1
   2 -10  11 1587.55 753.386   2
  -2 -10 -11 1813.69 874.410   3
   2 -10  12-621.544 1047.08   1
   2 -10  12-732.094 725.331   2
  -2 -10 -12 1271.64 871.373   3
   2 -10  13 2488.05 1452.43   1
   2 -10  13-366.525 746.394   2
  -2 -10 -13 2098.10 1013.00   3
   2 -10  14 603.147 672.933   2
   2 -10  14-840.071 1353.05   1
   2 -10  15-1345.29 1414.24   1
  -2  11  15 526.629 509.550   4
  -2 -11  15-164.305 965.394   1
  -2 -11  14 516.461 518.752   2
  -2  11  14 596.451 613.802   4
  -2 -11  14 309.654 907.460   1
  -2 -11  13 790.175 760.871   2
  -2  11  13-683.891 518.654   4
  -2 -11  13-126.937 762.571   1
  -2 -11  12 2069.89 925.726   2
  -2  11  12 1692.80 718.183   4
  -2 -11  12 140.805 1188.92   1
  -2 -11  11 1939.49 789.359   2
  -2  11  11 2634.71 965.420   4
  -2 -11  11 2384.09 890.017   1
  -2 -11  10 1847.96 750.592   2
  -2  11  10 677.557 668.829   4
  -2 -11  10 844.404 695.019   1
  -2 -11   9 11309.3 1476.08   2
  -2  11   9 11397.7 1607.74   4
   2 -11  -9 11456.3 1571.24   2
  -2 -11   9 13632.6 2186.41   1
  -2 -11   8 105.021 405.074   2
  -2  11   8 12.0010 515.013   4
   2 -11  -8-769.711 788.789   2
  -2 -11   8 197.780 838.499   1
  -2 -11   7 1316.83 694.368   2
   2 -11  -7 367.367 486.160   2
  -2  11   7-332.079 537.961   4
  -2 -11   7 209.568 708.796   1
   2 -11  -6 896.153 636.764   2
  -2 -11   6 1663.02 644.601   2
  -2  11   6-151.184 556.842   4
  -2 -11   6 1083.18 740.903   1
  -2 -11   5 8398.99 1195.51   2
   2 -11  -5 9071.16 1275.40   2
  -2  11   5 8470.47 1388.24   4
  -2 -11   5 11031.1 1636.02   1
   2 -11  -5 12133.7 1289.58   1
   2 -11  -4 1004.36 490.757   2
  -2 -11   4-565.324 464.321   2
  -2  11   4-76.6580 599.268   4
   2 -11  -4 1099.14 572.720   1
  -2 -11   4 945.678 657.034   1
  -2 -11   3 1248.62 443.898   2
   2 -11  -3 2435.56 686.962   2
  -2  11   3 1570.34 805.006   4
  -2 -11   3 1533.42 690.992   1
  -2 -11   2 340.666 496.772   2
   2 -11  -2 446.227 464.142   2
   2  11  -2 1267.82 637.828   4
  -2  11   2-180.963 580.458   4
  -2 -11   2 1089.29 677.065   1
  -2 -11   1 3602.17 839.560   2
   2 -11  -1 3224.51 747.821   2
  -2  11   1 4502.81 1050.57   4
   2  11  -1 3942.52 964.154   4
  -2 -11   1 3148.37 808.084   1
  -2 -11   0 3803.83 906.959   2
   2 -11   0 5637.65 963.808   2
  -2  11   0 4917.05 1158.06   4
   2  11   0 4664.81 1043.37   4
  -2 -11   0 4875.63 954.606   1
  -2 -11  -1 20808.2 1862.76   2
   2 -11   1 17810.6 1580.54   2
  -2  11  -1 19101.8 2164.69   4
   2  11   1 18155.0 1835.40   4
  -2 -11  -1 20195.7 1731.95   1
  -2 -11  -2 3045.95 785.166   2
   2 -11   2 1950.00 579.322   2
  -2  11  -2 3099.16 868.630   4
   2  11   2 3868.92 891.705   4
  -2 -11  -2 3248.75 781.864   1
   2 -11   3 11464.3 1343.70   2
  -2 -11  -3 13133.8 1572.87   2
  -2  11  -3 13489.2 1865.96   4
   2  11   3 14424.9 1667.23   4
  -2 -11  -3 14406.7 1371.24   1
   2 -11   4 12819.7 1454.38   2
  -2 -11  -4 13319.2 1633.08   2
  -2  11  -4 13226.3 2010.74   4
   2  11   4 12612.4 1549.13   4
   2 -11   5 2434.55 834.266   2
   2  11   5 2577.13 736.856   4
  -2  11  -5 3847.46 1275.99   4
   2 -11   6 772.793 464.945   2
   2  11   6 300.914 528.836   4
   2 -11   7 4505.30 995.355   2
   2  11   7 3959.04 897.763   4
   2 -11   8 801.812 505.909   2
   2  11   8 47.4927 389.786   4
   2 -11   9 766.419 569.416   2
   2 -11   9 619.581 1260.67   1
   2  11   9-336.337 417.588   4
   2 -11  10-654.512 895.930   1
   2 -11  10-1139.96 803.931   2
  -2 -11 -10-494.504 802.980   3
   2 -11  11 750.230 1154.05   1
   2 -11  11 2139.28 834.742   2
  -2 -11 -11 739.051 861.346   3
   2 -11  12-949.136 1348.83   1
   2 -11  12 348.293 595.826   2
   2 -11  13 2822.45 1521.49   1
   2 -11  13 1509.17 740.612   2
  -2 -11 -13 4312.41 1364.26   3
   2 -11  14-1406.47 1368.71   1
  -2  12  15-1098.02 758.895   4
  -2 -12  14-205.812 506.970   2
  -2  12  14 1115.51 705.676   4
  -2 -12  14-63.3403 932.605   1
  -2 -12  13-59.3443 530.455   2
  -2  12  13 1778.74 971.463   4
  -2 -12  13-653.566 1079.64   1
  -2 -12  12 411.916 654.654   2
  -2  12  12 845.564 615.086   4
  -2 -12  12 631.667 1119.52   1
   2 -12 -12 357.931 554.715   2
  -2 -12  11-258.029 655.524   2
  -2  12  11-881.908 863.404   4
   2 -12 -11 918.031 672.975   2
  -2 -12  11-810.813 865.271   1
  -2 -12  10 2253.80 855.148   2
  -2  12  10 1896.66 860.244   4
   2 -12 -10-175.883 566.954   2
  -2 -12  10 1068.27 1027.33   1
   2 -12  -9 878.557 681.603   2
  -2 -12   9 115.808 508.270   2
  -2  12   9 1797.04 894.257   4
  -2 -12   9 1456.86 1141.41   1
  -2 -12   8 1791.85 683.353   2
   2 -12  -8 1620.62 721.873   2
  -2  12   8 1685.57 672.455   4
  -2 -12   8 2149.33 1121.53   1
  -2 -12   7 18.2754 495.428   2
   2 -12  -7 311.707 388.946   2
  -2  12   7 1290.89 612.351   4
  -2 -12   7 74.2803 675.977   1
  -2 -12   6-329.198 501.348   2
   2 -12  -6 457.745 484.543   2
  -2  12   6-237.182 559.552   4
  -2 -12   6 212.589 642.325   1
  -2 -12   5 4868.92 1004.06   2
   2 -12  -5 5189.37 988.236   2
  -2  12   5 7429.57 1378.60   4
  -2 -12   5 4164.94 1116.94   1
  -2 -12   4 279.360 440.548   2
   2 -12  -4 1029.22 622.174   2
  -2  12   4-511.382 645.366   4
   2 -12  -4 183.237 425.575   1
  -2 -12   4-714.326 806.418   1
  -2 -12   3 16557.6 1738.95   2
   2 -12  -3 13554.3 1537.46   2
  -2  12   3 13970.1 1830.84   4
   2  12  -3 15528.3 1906.13   4
  -2 -12   3 14668.0 1806.76   1
   2 -12  -3 16783.1 1736.93   1
  -2 -12   2-8.41731 435.973   2
   2 -12  -2 125.059 458.063   2
  -2  12   2 763.130 688.446   4
   2  12  -2 455.881 715.828   4
  -2 -12   2 292.953 721.871   1
  -2 -12   1 2.13736 465.240   2
   2 -12  -1 379.460 529.330   2
  -2  12   1 936.585 701.955   4
   2  12  -1-1088.34 706.384   4
  -2 -12   1-503.727 477.271   1
   2 -12   0 2801.28 781.558   2
  -2 -12   0 1904.95 749.891   2
   2  12   0 2436.62 855.403   4
  -2  12   0 1424.76 774.595   4
  -2 -12   0 2182.79 733.363   1
   2 -12   1 2993.13 772.502   2
  -2 -12  -1 3551.83 964.538   2
   2  12   1 4440.13 967.488   4
  -2  12  -1 3619.81 1195.46   4
  -2 -12  -1 3368.63 835.327   1
   2 -12   2 3624.94 856.408   2
  -2 -12  -2 3215.04 850.116   2
   2  12   2 3432.44 921.203   4
  -2  12  -2 2688.46 1055.18   4
  -2 -12  -2 4814.35 942.097   1
   2 -12   3 535.822 563.534   2
  -2 -12  -3 729.490 536.800   2
   2  12   3 272.182 562.132   4
  -2  12  -3 534.378 683.410   4
  -2 -12  -3 282.228 324.759   1
   2 -12   4 6326.32 1121.09   2
  -2 -12  -4 3772.42 977.496   2
  -2  12  -4 5471.90 1321.74   4
   2  12   4 4393.04 1002.91   4
   2 -12   5 2871.23 847.583   2
  -2  12  -5 5140.56 1399.75   4
   2  12   5 6238.86 1169.26   4
  -2 -12  -5 4663.52 1164.05   2
   2 -12   6 61.2655 491.428   2
   2  12   6 75.9669 415.241   4
  -2  12  -6 15.6900 718.096   4
  -2 -12  -6-770.662 820.310   2
   2 -12   7 5262.52 1080.80   2
   2  12   7 4437.07 987.238   4
   2 -12   7 4132.82 1406.41   1
   2 -12   8 618.225 647.019   2
   2  12   8-298.440 552.914   4
   2 -12   8-229.364 922.398   1
   2 -12   9 1311.81 624.127   2
   2 -12   9-168.849 1050.87   1
   2  12   9 113.459 443.231   4
   2 -12  10-986.883 1309.14   1
   2 -12  10 13.7476 517.606   2
  -2 -12 -10-1866.14 1098.34   3
   2 -12  11-743.720 1270.94   1
   2 -12  11-631.604 730.341   2
  -2 -12 -11 1261.67 1058.92   3
   2 -12  12 440.114 502.041   2
   2 -12  12 681.265 1082.56   1
   2 -12  13-1295.04 1508.66   1
  -2  13  14 407.106 482.861   4
  -2 -13  13 223.175 484.099   2
  -2  13  13 839.405 655.943   4
   2 -13 -13 540.287 699.959   2
  -2 -13  12 1042.60 619.791   2
  -2  13  12 297.160 642.164   4
  -2 -13  12-282.126 1061.79   1
   2 -13 -11 1798.64 709.921   2
  -2  13  11-865.290 747.730   4
  -2 -13  11 237.658 986.761   1
   2 -13 -10 861.156 746.162   2
  -2 -13  10-411.642 573.872   2
  -2  13  10-436.581 507.823   4
  -2 -13  10-875.103 955.590   1
  -2 -13   9-58.1278 483.278   2
   2 -13  -9-726.264 711.601   2
  -2 -13   9 68.9781 732.196   1
   2 -13  -8 737.080 672.610   2
  -2 -13   8 406.042 460.348   2
  -2  13   8-269.054 486.063   4
  -2 -13   8-224.462 821.155   1
   2 -13  -7 1226.49 823.269   2
  -2 -13   7-547.563 492.888   2
  -2  13   7-37.6755 643.594   4
  -2 -13   7 1850.43 975.215   1
  -2 -13   6-0.81723 644.622   2
   2 -13  -6 2425.98 838.695   2
  -2  13   6 1908.34 710.547   4
  -2 -13   6 315.977 786.554   1
   2 -13  -5 6511.60 1168.33   2
  -2 -13   5 6306.99 1175.21   2
  -2  13   5 5365.39 1240.96   4
  -2 -13   5 6138.30 1416.79   1
   2 -13  -4 2056.65 734.968   2
  -2 -13   4 2171.49 706.775   2
  -2  13   4 1448.17 644.514   4
   2  13  -4 2433.51 1011.17   4
  -2 -13   4 1124.11 706.248   1
  -2 -13   3 9996.80 1399.25   2
   2 -13  -3 12368.7 1540.95   2
   2  13  -3 11230.2 1733.60   4
  -2  13   3 10526.9 1753.09   4
   2 -13  -3 14235.1 1728.99   1
  -2 -13   3 10381.1 1665.26   1
   2 -13  -2 1094.69 545.930   2
  -2 -13   2 833.997 636.189   2
   2  13  -2 2270.44 925.068   4
  -2  13   2 2078.79 933.065   4
  -2 -13   2 482.876 588.631   1
   2 -13  -2 1947.17 733.780   1
   2 -13  -1 549.330 557.532   2
  -2 -13   1 247.079 528.078   2
   2  13  -1 101.901 483.791   4
  -2  13   1-477.433 917.339   4
   2 -13  -1 884.328 663.135   1
  -2 -13   1-723.599 609.342   1
  -2 -13   0 760.410 546.741   2
   2 -13   0 382.582 469.124   2
  -2  13   0 597.944 606.418   4
   2  13   0 662.533 594.986   4
  -2 -13   0 628.639 574.457   1
   2 -13   0-40.7948 651.607   1
  -2 -13  -1 1806.78 750.761   2
   2 -13   1 2066.99 752.768   2
  -2  13  -1 3126.56 1140.50   4
   2  13   1 3041.22 982.511   4
  -2 -13  -1 2452.86 842.874   1
  -2 -13  -2 511.570 509.441   2
   2 -13   2 401.807 402.656   2
  -2  13  -2 1741.41 936.571   4
   2  13   2 463.187 530.706   4
  -2 -13  -2 791.283 542.799   1
   2 -13   3-213.170 550.479   2
  -2 -13  -3 14.4772 530.458   2
  -2  13  -3-251.141 779.733   4
   2  13   3 1065.30 658.721   4
  -2 -13  -4 10.7350 482.996   2
   2 -13   4 320.280 563.120   2
  -2  13  -4-175.479 707.075   4
   2  13   4-584.618 652.901   4
   2 -13   4 264.730 746.137   1
  -2 -13  -5 2442.53 866.739   2
   2 -13   5 676.316 533.449   2
  -2  13  -5 2386.53 951.299   4
   2  13   5 2879.07 831.836   4
   2 -13   5 1900.13 909.072   1
   2 -13   6 2537.06 889.109   2
  -2 -13  -6-416.176 650.357   2
   2  13   6-2.77520 455.065   4
  -2  13  -6 612.426 848.124   4
   2 -13   6 536.033 982.742   1
   2 -13   7 909.906 624.982   2
  -2  13  -7 1516.83 1153.39   4
   2  13   7 1739.55 695.451   4
   2 -13   7-555.974 1006.68   1
  -2 -13  -7 229.914 563.588   2
   2 -13   8 789.893 553.742   2
   2 -13   8 602.583 813.886   1
  -2 -13  -8 299.534 680.260   2
  -2  13  -8 1010.28 758.991   4
   2  13   8 228.861 435.190   4
   2 -13   9-1029.80 1197.46   1
   2 -13   9-1618.59 905.788   2
  -2 -13  -9 665.689 808.560   3
   2 -13  10 864.235 635.558   2
  -2 -13 -10 1755.19 1385.29   3
   2 -13  11-788.720 767.365   2
   2 -13  11 1184.26 1022.54   1
  -2  14  13-105.258 414.796   4
   2 -14 -12 3048.08 1016.12   2
  -2  14  12 1711.84 837.153   4
  -2 -14  11 1081.13 694.026   2
  -2  14  11-305.385 584.569   4
  -2 -14  11 1543.96 1289.87   1
   2 -14 -10-1044.44 724.434   2
  -2 -14  10 223.993 410.688   2
  -2  14  10 215.105 604.055   4
  -2 -14  10 254.216 920.939   1
   2 -14  -9 1823.15 890.733   2
  -2 -14   9 717.613 711.129   2
  -2  14   9 744.548 690.923   4
  -2 -14   9 813.581 933.704   1
   2 -14  -8-146.979 600.118   2
  -2 -14   8 2018.54 827.805   2
  -2  14   8 128.686 645.112   4
  -2 -14   8 182.878 729.770   1
  -2 -14   7-556.714 684.836   2
   2 -14  -7-411.950 630.216   2
  -2  14   7 1581.87 978.674   4
  -2 -14   7-89.2775 650.500   1
  -2 -14   6 893.240 595.624   2
   2 -14  -6-115.030 711.814   2
  -2  14   6 833.733 681.419   4
   2  14  -6 1026.50 820.867   4
  -2 -14   6 1511.31 932.702   1
  -2 -14   5 2912.65 880.399   2
   2 -14  -5 1667.22 730.447   2
  -2  14   5 3947.25 1229.36   4
   2  14  -5 473.238 690.750   4
  -2 -14   5 2730.19 1025.93   1
   2 -14  -4 6706.03 1284.56   2
  -2 -14   4 4762.21 1056.48   2
  -2  14   4 2857.18 1015.78   4
   2  14  -4 5372.60 1350.09   4
  -2 -14   4 4444.42 1143.87   1
   2 -14  -3 23.7578 453.456   2
  -2 -14   3 1103.23 742.101   2
  -2  14   3 2470.79 1100.35   4
   2  14  -3 1492.12 992.733   4
  -2 -14   3 2494.23 1024.42   1
   2 -14  -3 1174.37 676.966   1
  -2 -14   2 384.294 700.132   2
   2 -14  -2 823.419 428.826   2
   2  14  -2 1510.91 844.489   4
  -2  14   2 1593.50 797.877   4
  -2 -14   2 387.726 590.989   1
   2 -14  -2 2296.73 958.285   1
  -2 -14   1-450.624 536.557   2
   2 -14  -1 644.795 677.643   2
  -2  14   1-385.571 600.886   4
   2  14  -1-1605.84 960.736   4
   2 -14  -1 977.879 817.305   1
  -2 -14   1 195.687 554.991   1
  -2 -14   0 212.740 603.678   2
   2 -14   0 98.5942 405.823   2
   2  14   0 1193.69 777.944   4
  -2  14   0-169.981 680.579   4
   2 -14   0 1276.51 904.151   1
  -2 -14   0-41.4547 582.156   1
   2 -14   1 1439.04 720.123   2
  -2 -14  -1 1017.66 576.717   2
   2  14   1 69.8804 661.068   4
  -2  14  -1 2915.55 1140.45   4
   2 -14   1 1520.97 808.301   1
  -2 -14  -1 149.529 444.561   1
  -2 -14  -2 269.428 493.080   2
   2 -14   2 614.229 501.512   2
  -2  14  -2-286.072 717.476   4
   2  14   2 793.687 595.413   4
   2 -14   2 2242.27 857.210   1
   2 -14   3-324.365 555.586   2
  -2 -14  -3 229.579 477.137   2
   2  14   3 11.8633 539.316   4
  -2  14  -3 744.558 871.765   4
   2 -14   3 1829.27 1093.48   1
   2 -14   4-395.562 495.187   2
  -2 -14  -4 50.2340 743.037   2
  -2  14  -4-253.588 900.389   4
   2  14   4 371.449 672.049   4
   2 -14   4-203.998 930.477   1
  -2 -14  -5 1312.73 712.379   2
   2 -14   5-446.495 544.908   2
  -2  14  -5 356.479 964.808   4
   2  14   5-371.113 464.180   4
   2 -14   5 25.1819 960.883   1
  -2 -14  -6 742.440 571.885   2
   2 -14   6 581.611 626.125   2
  -2  14  -6-177.590 911.547   4
   2  14   6 509.153 582.704   4
   2 -14   6 549.520 696.732   1
  -2 -14  -7 2035.72 966.108   2
   2 -14   7 1998.09 781.267   2
  -2  14  -7 1705.10 964.779   4
   2  14   7 1329.67 667.704   4
   2 -14   7 2910.41 1269.36   1
  -2 -14  -8-1139.24 828.138   2
   2 -14   8 916.771 739.808   2
   2  14   8-153.599 601.069   4
  -2  14  -8 490.386 704.921   4
   2 -14   8 1209.56 1008.69   1
   2 -14   9 1654.34 862.259   2
  -2  14  -9-823.671 1068.72   4
   2 -14   9 296.623 922.780   1
  -2 -14  -9 54.2711 727.032   2
   2 -14  10-64.9173 459.605   2
  -2  14 -10 823.132 755.618   4
  -2 -14 -10-551.090 701.929   2
   2 -14  10 437.019 1106.23   1
  -2  14 -11-433.135 1055.14   4
  -2  15  12-1519.57 852.436   4
   2 -15 -11-1402.29 856.522   2
  -2  15  11 221.997 462.115   4
  -2 -15  10-950.438 698.900   2
  -2  15  10-1091.78 767.729   4
  -2 -15  10-480.292 685.926   1
   2 -15  -9-251.685 808.649   2
  -2 -15   9 294.003 775.739   2
  -2 -15   9 1449.76 1035.96   1
  -2 -15   8 751.145 675.496   2
   2 -15  -8 739.259 539.720   2
   2  15  -8 235.488 767.880   4
  -2  15   8 1514.06 897.091   4
  -2 -15   8 2434.78 1235.89   1
   2 -15  -7 310.218 496.232   2
  -2 -15   7-444.079 572.897   2
  -2  15   7-1823.66 1156.02   4
   2  15  -7 1271.76 839.008   4
  -2 -15   7-354.771 731.498   1
   2 -15  -6 123.076 514.456   2
  -2 -15   6 2427.65 970.167   2
  -2  15   6 446.434 660.971   4
   2  15  -6 577.191 617.432   4
  -2 -15   6 1755.58 1049.93   1
  -2 -15   5 1478.43 749.116   2
   2 -15  -5 20.4210 751.696   2
  -2  15   5 633.201 600.600   4
   2  15  -5-499.594 913.285   4
  -2 -15   5-1101.32 883.691   1
   2 -15  -4 1081.34 646.787   2
  -2 -15   4 2525.73 941.983   2
  -2  15   4 1921.86 1140.55   4
   2  15  -4 2842.45 1018.15   4
  -2 -15   4 2270.82 1065.63   1
   2 -15  -3-400.128 688.461   2
  -2 -15   3 324.013 547.825   2
   2  15  -3-1634.41 1076.65   4
  -2  15   3-705.406 859.319   4
  -2 -15   3-1075.50 759.446   1
  -2 -15   2 1289.10 849.340   2
   2 -15  -2 339.034 583.665   2
  -2  15   2 377.464 792.996   4
   2  15  -2 201.154 781.008   4
   2 -15  -2-1445.76 1015.26   1
  -2 -15   2 485.254 735.404   1
   2 -15  -1-732.336 734.915   2
  -2 -15   1-294.277 669.780   2
  -2  15   1 945.551 733.889   4
   2  15  -1-58.9991 505.993   4
   2 -15  -1 480.519 565.362   1
  -2 -15   1-225.645 687.217   1
  -2 -15   0-279.444 627.982   2
   2 -15   0-287.179 571.815   2
   2  15   0-295.989 672.233   4
  -2  15   0 54.1592 776.088   4
   2 -15   0-444.878 599.667   1
  -2 -15   0-365.131 507.328   1
  -2 -15  -1 3041.32 1066.67   2
   2 -15   1 2916.18 912.846   2
  -2  15  -1 1139.52 916.884   4
   2  15   1 2584.10 951.094   4
   2 -15   1 1813.06 954.036   1
   2 -15   2-609.908 822.720   2
  -2 -15  -2 1391.31 679.522   2
   2  15   2-386.621 580.278   4
  -2  15  -2-59.7472 722.147   4
   2 -15   2-877.013 1092.00   1
  -2 -15  -3-503.309 643.145   2
   2 -15   3 1594.74 855.406   2
   2  15   3 1925.69 932.762   4
  -2  15  -3-973.491 1028.60   4
   2 -15   3 1869.16 942.414   1
   2 -15   4 440.896 536.096   2
  -2 -15  -4 194.306 643.953   2
   2  15   4-722.102 762.705   4
  -2  15  -4-606.696 840.684   4
   2 -15   4-11.3508 871.706   1
   2 -15   5-949.422 830.644   2
  -2 -15  -5-21.2239 498.972   2
   2  15   5-391.221 466.280   4
  -2  15  -5-647.338 1019.51   4
   2 -15   5-396.152 738.533   1
  -2 -15  -6 1407.55 861.992   2
   2 -15   6-695.300 609.117   2
   2  15   6-1036.33 803.086   4
  -2  15  -6 2503.06 1247.60   4
   2 -15   6 1376.92 1215.42   1
  -2 -15  -7-464.399 625.107   2
   2 -15   7 10.5424 603.329   2
   2  15   7 422.224 438.414   4
  -2  15  -7 578.185 643.030   4
   2 -15   7-650.255 1175.86   1
   2 -15   8 663.377 557.804   2
  -2 -15  -8-75.4918 877.645   2
  -2  15  -8 45.4500 938.984   4
   2 -15   8 455.967 902.378   1
  -2 -15  -9 2001.54 959.537   2
  -2  15  -9 713.231 1015.08   4
   2 -15   9 29.1103 859.728   1
  -2  15 -10-1535.87 1096.26   4
  -2  16  11 1183.53 821.763   4
  -2  16  10 1583.76 817.715   4
   2 -16  -9 1984.91 883.361   2
   2  16  -9-17.8004 885.522   4
  -2  16   9-664.259 697.660   4
  -2 -16   8 115.901 666.804   2
   2 -16  -8-678.750 881.018   2
  -2  16   8-399.045 758.905   4
   2  16  -8 16.7552 846.510   4
  -2 -16   8 33.1796 745.117   1
   2 -16  -7 465.978 684.788   2
  -2 -16   7 57.8196 460.007   2
   2  16  -7-1208.59 1070.99   4
  -2  16   7 451.597 470.775   4
  -2 -16   7-1171.17 1020.21   1
  -2 -16   6 238.228 619.959   2
   2 -16  -6 1083.58 849.153   2
  -2  16   6 1517.18 981.156   4
   2  16  -6 649.418 949.449   4
  -2 -16   6-1097.53 960.449   1
   2 -16  -5 30.6283 771.325   2
  -2 -16   5 466.659 696.221   2
  -2  16   5-1374.55 1134.58   4
   2  16  -5-833.756 1016.36   4
  -2 -16   5-1951.72 1205.00   1
   2 -16  -4 520.481 481.247   2
  -2 -16   4 1899.15 836.614   2
  -2  16   4-1041.18 929.671   4
   2  16  -4 1329.86 927.226   4
  -2 -16   4 864.136 774.914   1
  -2 -16   3-119.001 604.082   2
   2 -16  -3 310.084 575.584   2
   2  16  -3-534.879 814.968   4
  -2  16   3 178.733 683.600   4
  -2 -16   3 1667.96 1027.92   1
   2 -16  -2 338.358 656.920   2
  -2 -16   2 364.233 695.384   2
  -2  16   2 93.1980 600.479   4
   2  16  -2-1600.29 893.136   4
  -2 -16   2-597.502 764.852   1
   2 -16  -1-512.824 637.726   2
  -2 -16   1-773.237 709.889   2
  -2  16   1 1049.30 857.058   4
   2  16  -1-855.880 1140.84   4
   2 -16  -1 549.825 662.790   1
  -2 -16   1-2279.37 1055.04   1
  -2 -16   0 842.694 788.460   2
   2 -16   0 70.8152 579.103   2
  -2  16   0 599.213 795.071   4
   2  16   0 505.616 723.213   4
   2 -16   0-189.850 518.265   1
  -2 -16  -1 904.834 711.954   2
   2 -16   1 1388.16 721.435   2
  -2  16  -1 1552.06 896.011   4
   2  16   1 1672.57 927.122   4
   2 -16   1 1131.59 665.207   1
   2 -16   2 1194.98 713.124   2
  -2 -16  -2 904.091 692.022   2
  -2  16  -2 1239.67 916.611   4
   2  16   2-257.275 758.193   4
   2 -16   2 1761.14 878.924   1
  -2 -16  -3 1883.96 943.296   2
   2 -16   3 1872.26 829.597   2
   2  16   3 1764.85 864.040   4
  -2  16  -3-149.580 655.869   4
   2 -16   3 929.133 900.369   1
  -2 -16  -4 394.623 655.402   2
   2 -16   4 706.166 568.129   2
  -2  16  -4-383.173 957.550   4
   2 -16   4-1410.11 994.681   1
  -2 -16  -5 2021.61 1083.53   2
   2 -16   5 963.042 778.253   2
  -2  16  -5 869.092 948.704   4
   2 -16   5-376.823 895.315   1
  -2 -16  -6-1994.32 1007.83   2
   2 -16   6-706.885 713.741   2
  -2  16  -6 1239.51 938.452   4
   2  16   6-653.047 535.667   4
   2 -16   6-613.858 1036.88   1
  -2  16  -7-1825.76 1149.82   4
   2 -16   7 2301.79 1217.68   1
  -2  16  -8-364.605 1016.15   4
  -2  17   8 505.202 610.909   4
   2  17  -7 984.733 754.547   4
  -2  17   7 753.919 666.998   4
  -2  17   6 140.792 599.998   4
   2  17  -6 2211.20 1051.56   4
  -2 -17   6 1173.26 987.979   1
   2 -17  -5 287.376 579.773   2
   2  17  -5-282.340 890.636   4
  -2  17   5 1345.05 863.614   4
  -2 -17   5-225.938 980.733   1
  -2 -17   4-141.673 495.895   2
   2 -17  -4-1632.17 883.677   2
  -2  17   4-424.137 747.677   4
   2  17  -4-332.585 731.562   4
  -2 -17   4-1933.75 1024.25   1
   2 -17  -3 1767.09 786.694   2
  -2 -17   3-371.795 743.943   2
   2  17  -3 2236.21 1054.47   4
  -2  17   3 1423.58 886.337   4
  -2 -17   3 1052.96 890.143   1
  -2 -17   2-109.901 581.153   2
   2 -17  -2-761.717 841.468   2
  -2  17   2 51.3694 941.791   4
   2  17  -2 938.440 808.246   4
  -2 -17   2 745.279 647.138   1
   2 -17  -1-1082.53 745.002   2
  -2 -17   1 1233.95 874.875   2
   2  17  -1 1048.03 694.858   4
  -2  17   1 748.629 879.202   4
   2 -17   0 96.1168 393.718   2
  -2 -17   0 3254.37 1151.48   2
   2  17   0-435.001 615.752   4
  -2  17   0 2158.59 1132.79   4
   2 -17   0 327.519 562.610   1
  -2 -17  -1 1033.63 765.506   2
   2 -17   1 963.376 514.647   2
   2  17   1 763.284 590.671   4
  -2  17  -1-1011.88 890.531   4
   2 -17   1-549.321 471.099   1
   2 -17   2 84.4239 439.151   2
  -2 -17  -2 937.400 849.972   2
  -2  17  -2 191.192 1047.05   4
   2  17   2-599.955 1022.01   4
   2 -17   2 457.483 728.525   1
   2 -17   3-1188.58 701.153   2
  -2 -17  -3-497.940 753.773   2
   2 -17   3-1636.24 911.007   1
  -2  17  -3-1319.26 1263.04   4
   2 -17   4-1548.05 1044.06   1
  -2  17  -4-257.884 993.620   4
   2 -17   5 881.086 824.859   1
  -2  17  -5 3281.31 1293.18   4
  -2  17  -6 424.832 583.687   4
  -2  18   5 358.776 552.747   4
  -2 -18   4-820.941 788.026   1
   2  18  -4 149.870 785.593   4
  -2  18   4 346.144 952.937   4
  -2 -18   3-1373.43 889.847   1
  -2  18   3-156.127 729.917   4
   2  18  -3 503.688 687.324   4
   2  18  -2 157.702 688.900   4
  -2  18   2-840.185 1014.90   4
  -2  18   1-1207.60 1388.87   4
   2  18  -1 723.629 615.904   4
   2  18   0-250.598 796.227   4
  -2  18   0-373.836 831.798   4
   2 -18   1 742.399 763.659   1
  -2  18  -1-595.583 935.993   4
   2  18   1 949.411 737.728   4
   2 -18   2 1366.89 903.686   1
  -2  18  -2 1658.20 958.709   4
   2  18   2 3612.51 1127.74   4
   2  18   3 1018.91 562.910   4
   2  18   4-366.920 506.576   4
   2  18   5 2020.82 811.157   4
  -3   0  16 1779.82 661.674   2
  -3   0  15-623.880 631.416   2
  -3   0  14 2162.06 603.124   2
  -3   0  13-102.837 332.639   1
  -3   0  13 172.323 306.605   2
  -3   0  12 79814.7 3039.75   1
  -3   0  12 81044.8 3062.52   2
  -3   0  11-85.8925 431.043   1
  -3   0  11 128.602 383.233   2
  -3   0  10 51464.2 2265.01   1
   3   0 -10 57422.6 1382.96   3
  -3   0  10 55226.9 2206.31   2
   3   0 -10 55296.4 1103.88   3
  -3   0   9-98.8058 278.437   1
  -3   0   9-4.55466 223.798   2
   3   0  -9-64.6423 84.2993   3
  -3   0   8 8859.70 871.060   1
   3   0  -8 9858.89 485.823   3
  -3   0   8 8980.43 751.732   2
  -3   0   7 93.7464 180.880   1
  -3   0   7-132.965 162.125   2
   3   0  -7-110.188 94.6307   3
  -3   0   6 103111. 2554.57   1
  -3   0   6 103753. 2850.33   4
   3   0  -6 99937.8 1522.79   3
  -3   0   6 98325.1 1894.05   2
  -3   0   5 67.9012 117.734   2
  -3   0   5 311.739 246.503   1
   3   0  -5 370.954 122.394   3
   3   0  -4 52315.9 851.596   2
  -3   0   4 53472.9 1644.16   1
  -3   0   4 54334.7 1725.19   4
   3   0  -4 49065.0 1094.11   3
  -3   0   4 52902.3 908.289   2
  -3   0   4 52892.8 1090.89   3
  -3   0   3 43.2358 180.504   1
  -3   0   3 123.900 144.465   4
   3   0  -3 127.013 86.3442   3
  -3   0   2 286058. 3463.17   1
  -3   0   2 288260. 3062.47   4
  -3   0   1 446.688 111.892   2
  -3   0   1 418.203 170.282   1
  -3   0   1 485.782 128.541   4
  -3   0   1 464.798 161.605   3
   3   0  -1 183.109 120.620   3
   3   0  -1 623.515 122.143   2
  -3   0   0 238195. 3244.45   1
   3   0   0 225569. 1918.07   4
  -3   0   0 228696. 1822.07   4
  -3   0   0 238422. 2818.43   3
  -3   0   0 229182. 2403.60   2
   3   0   0 223668. 2462.15   2
   3   0   0 236348. 2819.59   3
   3   0   1 60.5067 142.999   2
  -3   0  -1 57.4928 153.839   3
   3   0   1 157.688 174.022   3
  -3   0  -2 5017.23 491.151   3
   3   0   2 4853.49 499.406   2
   3   0   3-52.9569 226.287   2
  -3   0  -3-294.056 211.870   3
   3   0   4 351760. 4918.51   2
  -3   0  -4 354760. 4455.75   3
   3   0   5-374.819 353.241   2
  -3   0  -5-12.7112 191.040   3
   3   0   6 19482.6 1414.39   2
  -3   0  -6 19735.1 1145.87   3
   3   0   7-97.8941 451.112   2
  -3   0  -7 36.6361 184.448   3
  -3   0  -8 28893.9 1462.52   3
   3   0   8 29492.5 1966.04   2
   3   0   9 32.4727 472.975   2
  -3   0  -9-103.866 247.133   3
   3   0  10 65006.9 3162.92   2
  -3   0 -10 58328.3 2225.03   3
   3   0  11 360.585 476.538   2
  -3   0 -11 213.929 239.594   3
   3   0  12 15712.7 1800.79   2
   3   0  13-412.792 518.371   2
   3   0  14-444.705 870.102   2
   3   0  15 745.853 613.016   2
   3   0  16 1234.37 816.421   2
   3   0  17-471.123 839.291   2
  -3  -1  17 1360.92 752.461   2
  -3  -1  16 3462.60 893.868   2
  -3   1  16 5638.30 1100.79   2
  -3  -1  15-305.682 331.430   2
  -3   1  15-198.287 415.164   2
  -3  -1  14-227.814 448.550   2
  -3   1  14-535.223 458.621   2
  -3  -1  13 2668.24 676.026   1
  -3  -1  13 2435.30 623.331   2
  -3   1  13 2938.04 721.630   2
  -3   1  12 28295.0 1607.46   1
  -3  -1  12 30948.5 2119.83   1
  -3  -1  12 33031.0 1945.42   2
  -3   1  12 30985.0 1964.81   2
  -3  -1  11 22556.5 1775.04   1
  -3   1  11 23697.3 1436.24   1
  -3  -1  11 24608.9 1569.14   2
  -3   1  11 23368.0 1588.86   2
  -3   1  10 24536.0 1417.80   1
  -3  -1  10 24464.0 1756.45   1
   3  -1 -10 23939.1 1025.88   3
  -3   1  10 23484.8 1484.12   2
  -3  -1  10 23973.1 1408.80   2
  -3  -1   9 9352.23 1021.25   1
  -3   1   9 10833.6 917.145   1
  -3   1   9 9548.14 1090.94   4
  -3   1   9 10424.6 944.756   2
  -3  -1   9 8820.87 814.542   2
   3  -1  -9 10251.9 662.002   3
  -3  -1   8 4.62961 199.322   2
  -3   1   8 130.316 265.405   2
  -3   1   8 281.435 221.420   1
  -3  -1   8 236.801 318.639   1
  -3   1   8 603.557 408.582   4
   3  -1  -8 171.745 95.9208   3
  -3   1   7 3337.05 444.040   2
  -3  -1   7 3310.96 575.847   1
  -3   1   7 3560.66 501.452   1
  -3   1   7 3427.32 603.143   4
   3   1  -7 3929.26 226.042   3
   3  -1  -7 3347.75 366.506   3
  -3  -1   7 3489.53 437.842   2
  -3   1   6 159711. 2992.35   1
  -3  -1   6 154578. 3399.71   1
  -3   1   6 155868. 3524.21   4
   3  -1  -6 150321. 2247.08   3
  -3  -1   6 150708. 2345.34   2
  -3   1   6 150697. 2534.61   2
   3   1  -6 154243. 1597.44   3
  -3  -1   5 21834.9 773.144   2
  -3  -1   5 23791.3 1252.55   1
  -3   1   5 21343.0 1029.64   1
  -3   1   5 20992.3 1191.39   4
   3   1  -5 22853.4 669.741   3
  -3  -1   5 22240.4 608.019   3
  -3   1   5 21963.8 833.254   2
   3  -1  -5 21577.8 830.604   3
   3  -1  -4 414.600 98.7900   2
  -3  -1   4 250.018 97.4452   2
   3   1  -4 151.926 86.1742   2
  -3   1   4 20.7245 162.131   1
  -3  -1   4 52.0300 193.840   1
  -3   1   4 581.395 267.323   4
   3   1  -4 439.536 119.507   3
  -3  -1   4 88.0539 84.7632   3
   3  -1  -4-0.40148 97.8526   3
  -3  -1   3 445.201 107.251   2
   3   1  -3 446.383 97.1183   2
  -3   1   3 1804.30 297.860   1
  -3  -1   3 1714.31 396.516   1
  -3   1   3 541.367 246.596   4
  -3   1   3 282.730 142.422   3
   3   1  -3 188.763 133.246   3
  -3  -1   3 790.940 175.362   3
   3  -1  -3 281.141 123.805   3
  -3  -1   2 74573.4 1051.11   2
  -3   1   2 74237.2 1756.24   1
  -3  -1   2 73595.9 1874.03   1
  -3   1   2 74083.3 1710.75   4
  -3   1   2 71757.8 1437.49   3
   3   1  -2 68070.7 1466.80   3
  -3  -1   2 72991.9 1423.12   3
   3  -1  -2 69815.5 1445.98   3
  -3   1   1 23882.2 561.051   2
   3  -1  -1 22266.2 559.619   2
  -3   1   1 23338.5 1050.22   1
  -3  -1   1 24849.5 1050.66   1
  -3   1   1 25850.8 929.166   4
   3  -1  -1 23296.6 848.669   3
  -3  -1   1 23574.6 789.051   2
  -3  -1   1 24707.4 936.652   3
   3   1  -1 24682.1 955.525   3
  -3   1   1 24020.2 858.733   3
  -3  -1   0 296187. 3519.99   1
  -3   1   0 307245. 3084.60   4
   3  -1   0 304856. 2666.20   2
  -3   1   0 305719. 3145.67   3
  -3  -1   0 307532. 3566.45   3
   3  -1   0 301949. 3156.83   3
   3   1   0 305461. 3329.25   2
   3   1   0 300811. 3588.52   3
  -3  -1  -1 4665.04 471.865   1
  -3   1  -1 5305.85 415.783   4
   3  -1   1 4319.31 398.177   3
   3  -1   1 4613.64 405.207   2
  -3  -1  -1 5377.20 546.293   3
   3   1   1 5557.28 514.541   2
   3   1   1 4554.40 495.710   3
  -3   1  -1 5021.17 454.542   3
  -3  -1  -2 20255.2 1025.85   1
  -3   1  -2 20447.0 895.477   3
   3   1   2 20372.7 1081.11   2
   3  -1   2 20277.7 935.095   2
  -3  -1  -2 20827.8 1097.14   3
  -3  -1  -3 36272.8 1504.81   3
   3   1   3 35483.6 1519.45   2
   3  -1   3 36497.8 1397.08   2
  -3   1  -3 35646.1 1259.32   3
   3   1   4 109929. 2905.27   2
  -3   1  -4 112067. 2331.13   3
   3  -1   4 112544. 2720.23   2
  -3  -1  -4 110772. 2742.46   3
   3  -1   5 25867.6 1425.85   2
  -3  -1  -5 24549.1 1365.61   3
   3   1   5 24375.3 1488.87   2
  -3   1  -5 24525.9 1139.57   3
  -3  -1  -6 12045.1 1006.86   3
   3  -1   6 13232.9 1123.92   2
   3   1   6 13095.8 1210.27   2
  -3   1  -6 13098.4 882.343   3
  -3  -1  -7 12845.1 1060.38   3
   3  -1   7 14530.1 1253.57   2
  -3   1  -7 12579.4 886.695   3
   3   1   7 14016.0 1290.15   2
   3   1   8 17653.0 1536.24   2
   3  -1   8 19467.7 1521.32   2
  -3   1  -8 17103.0 1054.00   3
  -3  -1  -8 16780.7 1235.61   3
   3   1   9 9039.90 1230.03   2
   3  -1   9 9319.43 1156.03   2
  -3  -1  -9 8449.97 906.107   3
  -3   1  -9 7509.22 720.063   3
  -3   1 -10 36104.2 1595.08   3
  -3  -1 -10 37511.4 1894.48   3
   3  -1  10 37573.8 2424.37   2
   3   1  11 2643.86 841.727   2
   3  -1  11 2283.86 727.199   2
  -3  -1 -11 2218.48 476.103   3
   3   1  12 9735.00 1482.35   2
   3  -1  12 12900.0 1654.16   2
   3  -1  13 513.034 660.670   2
   3   1  13 1984.46 808.483   2
   3  -1  14 2225.35 880.770   2
   3   1  14 1954.86 874.706   2
   3  -1  15-399.025 602.494   2
   3   1  15 143.433 746.957   2
   3  -1  16 1937.90 760.756   2
   3   1  16 5421.52 1427.99   2
   3   1  17-1454.22 841.690   2
   3  -1  17 1719.14 846.033   2
  -3  -2  17-71.9588 389.984   2
  -3  -2  16 3536.42 832.049   2
  -3   2  16 4010.14 946.631   2
  -3   2  15 1498.84 605.142   2
  -3  -2  14 157.164 318.322   2
  -3   2  14-344.959 482.188   2
  -3  -2  13 3564.99 872.780   1
  -3  -2  13 2345.12 644.810   2
  -3   2  13 3013.12 736.849   2
  -3  -2  12 13039.0 1513.32   1
  -3   2  12 8965.08 1117.34   2
  -3  -2  12 11654.1 1197.39   2
  -3  -2  11 2694.11 568.900   2
  -3   2  11 2338.19 422.639   1
  -3  -2  11 3155.11 737.509   1
  -3   2  11 3111.53 793.210   4
  -3   2  11 2822.26 639.704   2
  -3   2  10 19652.1 1097.32   1
  -3  -2  10 20000.4 1692.62   1
  -3   2  10 21605.3 1729.30   4
  -3  -2  10 21638.9 1359.17   2
  -3   2  10 21789.8 1493.72   2
  -3  -2   9 7928.30 1034.31   1
  -3   2   9 6653.21 624.712   1
  -3   2   9 7235.84 987.541   4
  -3  -2   9 7110.32 735.868   2
  -3   2   9 8392.31 883.990   2
  -3   2   8 32172.5 1301.21   1
  -3  -2   8 33872.6 1952.49   1
  -3   2   8 34306.1 1941.09   4
  -3  -2   8 31897.3 1392.14   2
  -3   2   8 34534.1 1615.43   2
  -3  -2   7 2708.72 372.061   2
  -3  -2   7 2394.26 545.128   1
  -3   2   7 2455.89 359.875   1
  -3   2   7 2260.89 534.088   4
  -3   2   7 1750.15 354.032   2
  -3  -2   6 218356. 2980.34   2
  -3   2   6 218131. 3092.67   1
  -3   2   6 222773. 4340.08   4
  -3  -2   5 9479.32 575.884   2
  -3  -2   5 8715.92 837.843   1
  -3   2   5 9669.70 641.688   1
  -3   2   5 9242.55 857.790   4
   3   2  -5 11318.1 575.826   3
  -3  -2   5 10102.6 407.182   3
  -3  -2   4 109011. 1757.68   2
  -3  -2   4 108897. 2677.62   1
  -3   2   4 106381. 2082.95   1
  -3   2   4 108439. 2687.90   4
   3   2  -4 107994. 1964.91   3
   3  -2  -4 103555. 1751.58   2
  -3  -2   4 108470. 1558.24   3
   3  -2  -3 112414. 1360.80   2
  -3  -2   3 106520. 1626.64   2
  -3   2   3 113556. 2183.84   1
  -3  -2   3 108584. 2524.23   1
   3   2  -3 109061. 2144.50   3
  -3   2   3 107794. 2512.29   4
  -3  -2   3 107360. 1829.98   3
   3  -2  -3 102753. 1965.52   3
  -3  -2   2 82778.9 1441.16   2
  -3   2   2 84716.5 1186.00   2
   3  -2  -2 87239.7 1194.77   2
  -3  -2   2 85171.8 2097.50   1
   3   2  -2 80571.2 1980.92   3
  -3   2   2 85280.1 2103.09   4
  -3   2   2 80725.6 1700.36   3
   3  -2  -2 79569.3 1705.64   3
  -3  -2   2 86464.3 1855.24   3
   3  -2  -1 244994. 2200.55   2
  -3   2   1 244552. 2240.75   2
  -3  -2   1 245563. 3403.45   1
   3   2  -1 249836. 3676.05   3
  -3   2   1 245780. 3462.20   4
  -3  -2   1 246511. 3468.22   3
   3  -2  -1 239050. 2930.24   3
  -3   2   1 249151. 2967.37   3
   3  -2   0 76017.0 1420.78   2
  -3  -2   0 79368.1 1891.75   1
  -3   2   0 81573.8 1947.15   4
  -3   2   0 78801.9 1679.30   3
   3  -2   0 76521.1 1660.71   3
  -3  -2   0 77885.6 2139.80   3
   3  -2   1 9425.15 594.431   2
  -3  -2  -1 8921.75 630.626   1
  -3   2  -1 10195.7 706.635   4
   3   2   1 9757.71 394.096   4
  -3   2  -1 8593.14 609.173   3
  -3  -2  -1 9548.47 823.209   3
   3  -2   2 18943.6 919.665   2
  -3  -2  -2 18189.6 890.777   1
  -3  -2  -2 17528.7 594.682   4
   3   2   2 18309.2 564.290   4
  -3  -2  -2 18913.7 1179.18   3
   3   2   2 18100.1 1101.54   2
  -3   2  -2 18437.2 872.900   3
   3   2   3 20486.6 722.506   4
   3  -2   3 21831.2 1093.48   2
   3   2   3 23305.8 1308.58   2
  -3  -2  -3 21716.7 1301.58   3
  -3   2  -3 21770.7 975.928   3
   3   2   4 206292. 2699.92   4
   3  -2   4 209880. 3694.59   2
  -3   2  -4 209925. 3075.56   3
   3   2   4 211399. 4225.96   2
  -3  -2  -4 209988. 4199.48   3
   3  -2   5 5293.99 714.292   2
   3   2   5 5399.54 799.173   2
  -3  -2  -5 4488.48 667.250   3
  -3   2  -5 4604.58 487.196   3
   3   2   6 67054.2 2724.18   2
   3  -2   6 62674.8 2350.43   2
  -3  -2  -6 65456.5 2464.97   3
  -3   2  -6 61260.4 1780.41   3
  -3  -2  -7 11456.8 1095.58   3
   3  -2   7 14304.2 1243.00   2
  -3   2  -7 12255.9 830.539   3
   3   2   7 12388.8 1280.51   2
   3  -2   8 1600.73 578.213   2
  -3  -2  -8 1468.75 446.704   3
   3   2   8 937.322 429.267   2
  -3   2  -8 1251.55 308.532   3
   3   2   9 9265.55 1244.60   2
   3  -2   9 10630.2 1226.10   2
  -3  -2  -9 9993.47 1065.21   3
  -3   2  -9 8445.45 728.290   3
  -3  -2 -10 17335.3 1408.78   3
  -3   2 -10 17494.0 1044.41   3
   3  -2  10 18637.6 1720.86   2
   3   2  10 18855.6 1858.37   2
   3  -2  11 3348.79 898.703   2
  -3  -2 -11 3647.16 679.135   3
   3   2  11 3057.48 885.811   2
   3  -2  12 3103.20 781.245   2
   3   2  12 2140.98 791.494   2
   3  -2  13 666.061 675.592   2
   3   2  13 668.267 618.926   2
   3  -2  14 4341.84 1125.66   2
   3   2  14 5193.10 1284.88   2
   3  -2  15-636.265 605.070   2
   3   2  15-1185.21 1070.18   2
   3  -2  16 5775.50 1336.56   2
   3   2  16 4676.74 1288.03   2
  -3  -3  17 190.975 394.558   2
  -3  -3  16 7539.39 1272.48   2
  -3  -3  15 71.4073 607.533   1
  -3  -3  14 130.131 353.771   2
  -3  -3  14 414.315 545.650   1
  -3  -3  13 1203.62 510.381   2
  -3  -3  13 1489.34 645.550   1
  -3  -3  12 4569.95 768.624   2
  -3   3  12 4226.41 899.944   4
  -3  -3  12 4436.86 1063.35   1
  -3  -3  11 1295.88 474.390   2
  -3  -3  11 1664.52 669.028   1
  -3   3  11 1692.60 592.352   4
  -3   3  10 17950.3 862.755   1
  -3  -3  10 18646.4 1770.08   1
  -3   3  10 16203.8 1505.35   4
  -3  -3  10 19296.6 1320.63   2
  -3  -3   9 4408.74 627.834   2
  -3   3   9 4143.58 816.897   4
  -3   3   9 3872.34 409.490   1
  -3  -3   9 5156.96 933.227   1
  -3  -3   8 48396.8 1786.66   2
  -3   3   8 47926.4 2317.31   4
  -3   3   8 45372.3 1339.23   1
  -3  -3   8 46254.8 2408.40   1
  -3  -3   7 6663.54 637.027   2
  -3  -3   7 6224.50 879.423   1
  -3   3   7 5535.03 468.026   1
  -3   3   7 5148.06 771.843   4
  -3  -3   6 87465.3 2058.21   2
  -3  -3   6 87175.4 2894.18   1
  -3   3   6 87004.0 1841.00   1
  -3   3   6 85841.1 2852.52   4
  -3  -3   6 88004.0 1111.01   3
  -3  -3   5 45134.2 1399.51   2
  -3  -3   5 39783.5 1843.44   1
  -3   3   5 43115.3 1334.71   1
  -3   3   5 38948.6 1817.58   4
  -3  -3   5 41725.7 1019.04   3
  -3  -3   4 68917.5 1622.82   2
  -3  -3   4 74956.1 2360.62   1
  -3   3   4 69192.8 2315.66   4
  -3  -3   4 71078.5 1619.13   3
  -3  -3   3 1573.79 264.700   2
   3  -3  -3 1729.57 234.014   2
  -3  -3   3 2019.95 457.191   1
  -3   3   3 1979.62 431.958   4
  -3  -3   3 2247.67 371.330   3
  -3  -3   2 95019.4 1843.30   2
   3  -3  -2 96401.2 1606.02   2
  -3  -3   2 96282.0 2411.52   1
  -3   3   2 92349.2 2517.40   4
  -3  -3   2 93815.2 2375.21   3
   3  -3  -1 46020.9 1160.23   2
  -3  -3   1 42556.0 1511.64   1
  -3   3   1 44899.3 1708.84   4
  -3  -3   1 44224.6 1774.52   3
   3  -3   0 35.7212 133.754   2
  -3  -3   0-35.9646 206.039   1
  -3   3   0 204.384 234.051   4
  -3   3   0 219.317 151.726   3
  -3  -3   0 261.856 370.864   3
   3  -3   1 2731.77 361.367   2
  -3  -3  -1 2468.94 356.684   1
   3   3   1 2528.91 285.560   4
  -3   3  -1 2632.00 468.197   4
  -3   3  -1 2126.76 333.892   3
  -3  -3  -1 3397.57 617.760   3
   3  -3   2 20712.7 1006.61   2
  -3  -3  -2 19803.6 937.682   1
   3   3   2 20187.7 805.693   4
  -3  -3  -2 18169.1 1275.87   3
  -3   3  -2 20093.6 949.510   3
   3  -3   3 17296.3 1014.19   2
  -3  -3  -3 14813.1 805.884   1
   3   3   3 15690.1 744.585   4
  -3  -3  -3 14780.3 1197.57   3
  -3   3  -3 16712.9 881.382   3
   3  -3   4 253154. 4135.86   2
   3   3   4 246810. 3255.32   4
  -3   3  -4 250112. 3431.34   3
   3   3   4 247613. 4909.59   2
  -3  -3  -4 248700. 4941.22   3
   3   3   5 17479.1 959.769   4
   3   3   5 17737.2 1447.72   2
  -3  -3  -5 18274.4 1416.31   3
   3  -3   5 17232.6 1155.80   2
  -3   3  -5 17324.6 927.924   3
   3   3   6 73292.1 2105.65   4
  -3   3  -6 77588.4 1998.01   3
   3  -3   6 79385.6 2695.99   2
  -3  -3  -6 77510.5 2862.05   3
   3   3   6 78684.4 3099.20   2
   3  -3   7 3546.74 700.220   2
  -3  -3  -7 3036.43 645.770   3
   3   3   7 3205.58 758.662   2
  -3   3  -7 3480.89 457.553   3
   3  -3   8 590.948 412.749   2
  -3   3  -8 887.425 271.164   3
  -3  -3  -8 196.696 345.809   3
   3   3   8 1059.66 585.672   2
   3  -3   9 1855.50 563.433   2
   3   3   9 2472.73 802.972   2
  -3   3  -9 1205.77 283.181   3
  -3  -3  -9 1979.77 523.181   3
   3  -3  10 24938.7 1922.43   2
  -3  -3 -10 22974.3 1719.83   3
   3   3  10 24646.8 2116.34   2
   3  -3  11 6457.26 1126.12   2
   3   3  11 4282.39 976.928   2
  -3  -3 -11 5327.60 903.808   3
   3  -3  12 536.995 537.105   2
  -3  -3 -12 1002.60 449.779   3
   3   3  12 1665.83 823.023   2
   3  -3  13 490.104 594.919   1
   3  -3  13 646.599 702.242   2
   3   3  13 122.032 675.032   2
   3  -3  14 3330.60 1047.74   2
   3   3  14 2313.14 850.277   2
   3  -3  15 2273.80 861.881   2
   3  -3  16 2970.07 1057.25   2
  -3  -4  17 3119.65 889.392   2
  -3  -4  16 7347.72 1238.22   2
  -3  -4  15 2938.09 742.029   2
  -3  -4  15 1916.09 865.426   1
  -3  -4  14 273.220 457.281   2
  -3  -4  14 1096.28 661.474   1
  -3  -4  13 170.528 358.740   2
  -3   4  13-377.348 626.799   4
  -3  -4  13 517.788 466.138   1
  -3  -4  12 5864.50 893.544   2
  -3   4  12 6485.23 1075.93   4
  -3  -4  12 6055.44 1271.56   1
  -3  -4  11 3905.00 719.110   2
  -3   4  11 2909.47 736.295   4
  -3  -4  11 3521.31 888.265   1
  -3  -4  10 17437.1 1307.29   2
  -3   4  10 14775.9 1491.44   4
  -3  -4  10 15137.8 1691.60   1
  -3  -4   9 1128.35 385.171   2
  -3   4   9 1673.01 607.858   4
  -3  -4   9 578.343 497.319   1
  -3  -4   8 13634.0 994.169   2
  -3  -4   8 13892.4 1417.23   1
  -3   4   8 13155.7 1341.26   4
  -3  -4   7 31647.2 1436.49   2
  -3  -4   7 31499.4 2001.88   1
  -3   4   7 28655.1 1817.59   4
  -3  -4   7 30771.2 607.642   3
  -3  -4   6 103559. 2441.26   2
  -3  -4   6 106124. 3409.85   1
  -3   4   6 105877. 3336.36   4
  -3  -4   6 105156. 1708.32   3
  -3  -4   5 51002.2 1656.00   2
  -3  -4   5 51727.1 2234.81   1
  -3   4   5 56345.5 2339.18   4
  -3  -4   5 54885.3 1574.60   3
  -3  -4   4 7622.78 622.592   2
  -3  -4   4 8544.92 884.966   1
  -3   4   4 8728.35 921.784   4
  -3  -4   4 9482.23 776.233   3
   3  -4  -3 9577.72 617.353   2
  -3  -4   3 9651.90 688.051   2
  -3  -4   3 10089.1 889.850   3
  -3   4   3 8995.80 911.618   4
  -3  -4   3 11013.4 927.976   1
  -3  -4   2 26838.5 1142.37   2
   3  -4  -2 25673.3 976.747   2
  -3  -4   2 24261.1 1435.70   3
  -3   4   2 24829.3 1441.36   4
  -3  -4   2 26166.1 1330.58   1
   3  -4  -1 7295.08 551.371   2
  -3   4   1 7023.92 755.943   4
  -3  -4   1 6762.89 822.824   3
  -3  -4   1 6511.51 658.331   1
   3  -4   0 96831.9 2060.12   2
  -3   4   0 91358.9 2717.74   4
  -3  -4   0 93593.9 2278.63   1
   3  -4   1 16278.9 903.171   2
  -3  -4  -1 16153.3 905.853   1
  -3  -4  -1 16519.5 1297.18   3
  -3   4  -1 17138.8 1216.62   4
   3   4   1 16028.4 856.914   4
   3  -4   2 1370.38 346.775   2
  -3  -4  -2 1041.76 265.218   1
   3   4   2 823.993 224.084   4
  -3  -4  -2 563.830 471.775   3
   3  -4   3 131960. 2879.61   2
  -3  -4  -3 133979. 2419.42   1
  -3  -4  -3 137281. 3849.93   3
   3   4   3 136141. 2591.21   4
  -3   4  -3 133207. 2600.14   3
   3  -4   4 83259.8 2500.05   2
  -3  -4  -4 81688.7 1829.44   1
  -3  -4  -4 79157.5 2949.92   3
   3   4   4 81477.4 2084.77   4
  -3   4  -4 83344.6 2073.09   3
   3  -4   5 51220.2 2066.38   2
   3   4   5 46812.9 1688.93   4
  -3  -4  -5 45444.0 2308.48   3
  -3   4  -5 45315.8 1545.36   3
   3  -4   6 44993.7 2058.43   2
   3   4   6 37914.4 1589.47   4
  -3  -4  -6 41186.0 2243.38   3
  -3   4  -6 42268.0 1525.75   3
   3  -4   7 2363.75 655.722   2
   3   4   7 2269.29 447.070   4
  -3  -4  -7 2572.99 629.677   3
  -3   4  -7 2620.64 399.820   3
   3  -4   8 1559.64 598.612   2
   3   4   8 1492.21 412.201   4
  -3  -4  -8 660.520 457.827   3
  -3   4  -8 1130.79 290.942   3
   3  -4   9 3212.37 769.695   2
  -3  -4  -9 3517.92 780.267   3
  -3  -4 -10 11668.6 1319.23   3
   3  -4  10 14024.4 1507.55   2
   3  -4  11 5396.80 1065.46   2
  -3  -4 -11 3818.81 824.267   3
   3  -4  12 374.035 644.537   2
  -3  -4 -12 1070.38 495.576   3
   3  -4  13 541.316 633.563   2
   3  -4  13-610.771 932.181   1
   3  -4  14 1138.51 672.129   2
   3  -4  15 2209.58 862.806   2
   3  -4  16 2818.28 1125.46   2
  -3  -5  17 4520.06 1081.53   2
  -3  -5  16 951.511 622.915   2
  -3  -5  16-225.578 881.391   1
  -3  -5  15 2252.45 693.241   2
  -3  -5  15 2703.61 1163.59   1
  -3  -5  14 2984.13 798.330   2
  -3   5  14 4484.35 1055.92   4
  -3  -5  14 1301.11 761.336   1
  -3  -5  13 162.049 466.568   2
  -3  -5  13 321.785 575.194   1
  -3   5  13 252.508 489.366   4
  -3  -5  12 8907.56 1523.63   1
  -3   5  12 9190.30 1366.02   4
  -3  -5  12 9663.51 1155.61   2
  -3  -5  11 4921.14 804.420   2
  -3   5  11 4081.14 883.873   4
  -3  -5  11 4384.78 1008.97   1
  -3  -5  10 16244.3 1340.78   2
  -3   5  10 13591.6 1528.39   4
  -3  -5  10 13496.2 1660.13   1
  -3  -5   9-369.018 386.622   2
  -3   5   9 583.004 414.708   4
  -3  -5   9 424.461 547.450   1
  -3  -5   8 309.518 320.990   2
  -3  -5   8 456.743 457.596   1
  -3   5   8-91.2805 369.238   4
  -3  -5   7 40084.0 1750.58   2
  -3  -5   7 40510.2 2402.01   1
  -3   5   7 39409.0 2244.36   4
  -3  -5   7 39567.1 1100.46   3
  -3  -5   6 58997.0 2055.45   2
  -3  -5   6 59916.9 2722.85   1
  -3   5   6 57935.5 2630.02   4
  -3  -5   6 58851.2 1788.18   3
  -3  -5   5 26488.3 1309.91   2
  -3  -5   5 27001.7 1452.85   3
  -3   5   5 26098.7 1710.82   4
  -3  -5   5 24019.4 1625.61   1
   3  -5  -4 4924.64 538.376   2
  -3  -5   4 5323.17 590.970   2
  -3   5   4 5343.35 770.400   4
  -3  -5   4 4050.21 684.165   1
  -3  -5   3 1965.72 381.344   2
   3  -5  -3 2146.38 372.328   2
  -3   5   3 2100.48 515.280   4
  -3  -5   3 1738.55 479.359   1
  -3  -5   2 17835.6 1079.95   2
   3  -5  -2 17032.8 918.401   2
  -3   5   2 16827.4 1329.76   4
  -3  -5   2 16378.1 1151.35   1
  -3  -5   1 41673.2 1624.90   2
   3  -5  -1 39986.4 1438.01   2
  -3   5   1 41933.3 2009.26   4
  -3  -5   1 38624.8 1670.79   1
   3  -5   0 226305. 3467.00   2
  -3   5   0 227219. 4732.68   4
   3  -5   1 37721.4 1515.84   2
  -3   5  -1 37446.2 1971.58   4
   3   5   1 36115.7 1488.65   4
  -3  -5  -1 35469.5 1450.12   1
   3  -5   2 329.014 280.361   2
   3   5   2-103.403 192.375   4
  -3  -5  -2 90.3016 163.247   1
   3  -5   3 55337.3 1988.81   2
   3   5   3 55348.2 1870.92   4
  -3  -5  -3 56342.4 1615.75   1
   3  -5   4 18502.9 1252.82   2
  -3  -5  -4 21010.5 1703.61   3
   3   5   4 20141.0 1172.07   4
  -3  -5  -4 18426.7 873.439   1
   3  -5   5 71096.9 2537.57   2
   3   5   5 69080.7 2216.35   4
  -3  -5  -5 68948.8 3049.01   3
   3  -5   6 1577.34 534.100   2
   3   5   6 1990.63 420.712   4
  -3  -5  -6 1513.78 632.264   3
   3  -5   7 3840.76 697.550   2
   3   5   7 3937.08 601.796   4
  -3  -5  -7 2923.94 688.844   3
   3   5   8 11958.2 1061.93   4
   3  -5   8 15662.5 1449.99   2
  -3  -5  -8 13277.1 1444.94   3
   3  -5   9 4199.64 913.586   2
   3   5   9 3341.51 619.009   4
  -3  -5  -9 3686.34 866.042   3
   3  -5  10 10634.8 1349.20   2
  -3  -5 -10 10593.2 1348.85   3
   3  -5  11 1078.54 555.159   2
  -3  -5 -11 2793.34 748.124   3
   3  -5  12 5966.57 1206.68   2
  -3  -5 -12 5756.11 1052.21   3
   3  -5  13-515.773 606.005   2
   3  -5  13 1364.21 882.792   1
   3  -5  14-984.228 658.556   2
   3  -5  14 96.2850 677.777   1
   3  -5  15 2082.99 791.268   2
   3  -5  16 229.985 526.202   2
  -3  -6  17 2172.39 898.168   2
  -3  -6  16-858.401 655.306   2
  -3  -6  16 1009.34 724.478   1
  -3  -6  15-149.980 346.887   2
  -3   6  15 212.074 544.001   4
  -3  -6  15-131.285 672.630   1
  -3  -6  14 1712.65 632.487   2
  -3   6  14 1210.44 679.448   4
  -3  -6  14 144.263 638.729   1
  -3  -6  13 2279.13 719.678   2
  -3   6  13 3459.22 910.458   4
  -3  -6  13 2732.86 1190.19   1
  -3  -6  12 16233.1 1531.41   2
  -3   6  12 10770.2 1458.71   4
  -3  -6  12 13304.2 1985.34   1
  -3  -6  11 14748.9 1379.81   2
  -3   6  11 13381.4 1588.21   4
  -3  -6  11 12923.7 1905.73   1
  -3  -6  10 25564.0 1724.33   2
  -3   6  10 24093.3 2049.26   4
  -3  -6  10 24668.6 2412.76   1
  -3  -6   9 1882.82 522.012   2
  -3  -6   9 1606.20 668.091   1
  -3   6   9 2032.13 603.175   4
  -3  -6   8 13.7033 293.513   2
  -3  -6   8 91.0533 652.936   1
  -3   6   8-71.7967 486.699   4
  -3  -6   8 85.5544 123.920   3
  -3  -6   7 12520.3 1077.15   2
  -3  -6   7 12029.1 1426.90   1
  -3   6   7 11656.3 1358.78   4
  -3  -6   7 11674.1 845.808   3
  -3  -6   6 8634.14 860.280   2
  -3  -6   6 7618.98 864.133   3
  -3   6   6 8502.13 1103.93   4
  -3  -6   6 8591.69 1156.40   1
  -3  -6   5 11888.4 964.382   2
  -3   6   5 10607.5 1173.62   4
  -3  -6   5 11306.7 1211.88   1
   3  -6  -4 7324.19 696.620   2
  -3  -6   4 7371.22 781.104   2
  -3   6   4 7102.46 950.649   4
  -3  -6   4 8365.75 1011.29   1
  -3  -6   3 8260.25 797.730   2
   3  -6  -3 9099.63 773.194   2
  -3   6   3 8049.84 1021.84   4
  -3  -6   3 9351.08 972.277   1
  -3  -6   2 23750.3 1321.41   2
   3  -6  -2 24751.2 1219.27   2
  -3   6   2 24190.7 1696.35   4
  -3  -6   2 24057.9 1479.80   1
  -3  -6   1 55213.3 2044.53   2
   3  -6  -1 54524.4 1854.42   2
  -3   6   1 52921.2 2459.39   4
  -3  -6   1 54050.3 2085.22   1
   3  -6   0 137767. 3015.77   2
  -3   6   0 144831. 4114.18   4
   3   6   0 148947. 3461.50   4
  -3  -6   0 138614. 3225.07   1
   3  -6   1 10389.7 885.016   2
  -3   6  -1 8898.62 1097.74   4
   3   6   1 10002.0 885.260   4
  -3  -6  -1 9228.86 793.904   1
   3  -6   2 5319.34 686.132   2
  -3   6  -2 5474.64 941.352   4
   3   6   2 3560.68 550.904   4
  -3  -6  -2 3450.30 486.202   1
   3  -6   3 8379.83 858.584   2
   3   6   3 8134.27 808.495   4
  -3  -6  -3 8795.05 712.110   1
   3  -6   4 14439.5 1187.12   2
   3   6   4 13402.2 1060.72   4
  -3  -6  -4 13412.0 792.777   1
   3  -6   5 24026.7 1566.69   2
  -3  -6  -5 20756.8 861.278   1
   3   6   5 23715.9 1419.73   4
  -3  -6  -5 23710.9 1934.83   3
   3  -6   6 9698.79 1094.03   2
   3   6   6 6401.94 794.075   4
  -3  -6  -6 8507.61 1235.24   3
   3  -6   7 452.339 542.429   2
   3   6   7 413.087 256.976   4
  -3  -6  -7 1066.19 547.308   3
   3  -6   8 2831.75 717.643   2
   3   6   8 2216.01 509.140   4
  -3  -6  -8 3103.42 842.971   3
   3   6   9 14526.4 1263.18   4
   3  -6   9 18872.2 1682.72   2
  -3  -6  -9 16378.9 1729.22   3
   3  -6  10 9902.78 1350.23   2
   3   6  10 8620.04 997.993   4
  -3  -6 -10 8659.34 1295.04   3
   3  -6  11 7422.92 1248.66   2
  -3  -6 -11 8303.90 1275.14   3
   3  -6  12 5973.82 1221.14   2
  -3  -6 -12 7414.95 1214.69   3
   3  -6  13 185.647 574.788   2
   3  -6  13 659.667 1015.98   1
   3  -6  14-166.865 559.765   2
   3  -6  14-503.613 646.487   1
   3  -6  15 958.206 669.163   2
  -3  -7  17 2673.56 932.646   2
  -3  -7  17 711.781 887.735   1
  -3  -7  16 422.406 407.825   2
  -3   7  16 498.540 505.547   4
  -3  -7  16-423.121 1036.33   1
  -3  -7  15 212.936 435.578   2
  -3   7  15 281.115 514.084   4
  -3  -7  15 756.133 809.289   1
  -3  -7  14 516.392 520.835   2
  -3   7  14 517.891 536.050   4
  -3  -7  14 666.301 847.678   1
  -3  -7  13 2537.19 735.291   2
  -3   7  13 3572.21 948.347   4
  -3  -7  13 4305.25 1204.64   1
  -3  -7  12 1971.36 687.805   2
  -3   7  12 1166.58 523.899   4
  -3  -7  12 2594.80 1111.74   1
  -3  -7  11 32354.7 2140.17   2
  -3   7  11 32803.8 2509.10   4
  -3  -7  11 29655.7 2890.19   1
  -3  -7  10 2037.85 599.038   2
  -3   7  10 1589.74 607.727   4
  -3  -7  10 2824.81 1132.93   1
  -3  -7   9 11812.4 1193.77   2
  -3  -7   9 11068.6 1654.99   1
  -3   7   9 12598.8 1506.37   4
  -3  -7   8 3175.95 679.724   2
  -3  -7   8 2548.37 854.598   1
  -3   7   8 3686.64 876.702   4
  -3  -7   8 2849.55 452.841   3
  -3  -7   7 1924.77 527.547   2
  -3  -7   7 2331.56 854.311   1
  -3   7   7 2235.61 715.094   4
  -3  -7   7 2854.74 582.727   3
  -3  -7   6 13054.3 1123.90   2
  -3   7   6 12165.6 1392.32   4
  -3  -7   6 12219.5 1448.10   1
  -3  -7   5 9514.94 939.279   2
   3  -7  -5 9614.95 924.957   2
  -3   7   5 10552.6 1265.94   4
  -3  -7   5 11355.6 1312.63   1
   3  -7  -4 795.470 314.074   2
  -3  -7   4 250.078 294.016   2
  -3   7   4 555.915 400.381   4
  -3  -7   4 853.519 454.390   1
  -3  -7   3 18077.8 1253.48   2
   3  -7  -3 19207.7 1193.29   2
  -3   7   3 20306.1 1683.04   4
  -3  -7   3 17823.2 1454.15   1
   3  -7  -2 19436.2 1204.76   2
  -3  -7   2 20814.9 1366.92   2
  -3   7   2 22309.2 1750.36   4
  -3  -7   2 19972.8 1457.64   1
  -3  -7   1 69430.3 2480.07   2
   3  -7  -1 64745.0 2213.80   2
  -3   7   1 64231.6 2927.31   4
  -3  -7   1 62682.5 2443.59   1
   3  -7   0 30374.6 1524.21   2
  -3  -7   0 30211.3 1700.31   2
   3   7   0 27987.2 1670.25   4
  -3   7   0 26271.9 1926.16   4
  -3  -7   0 28450.8 1601.22   1
   3  -7   1 15989.9 1164.75   2
  -3   7  -1 16385.8 1569.87   4
   3   7   1 15034.9 1212.28   4
  -3  -7  -1 16996.5 1181.37   1
   3  -7   2 668.224 426.363   2
   3   7   2-143.912 341.352   4
  -3   7  -2 604.737 565.333   4
  -3  -7  -2 266.636 241.389   1
   3  -7   3 3678.63 624.525   2
   3   7   3 3668.25 644.114   4
  -3  -7  -3 3614.47 498.550   1
   3  -7   4 2607.80 601.108   2
   3   7   4 948.181 362.007   4
  -3  -7  -4 1836.90 345.042   1
   3  -7   5 26224.0 1702.29   2
  -3  -7  -5 22535.5 947.292   1
   3   7   5 24179.1 1561.68   4
   3  -7   6 3542.23 775.822   2
   3   7   6 4122.05 682.721   4
  -3  -7  -6 3759.19 975.439   3
   3  -7   7 428.908 407.935   2
   3   7   7 68.9822 299.581   4
  -3  -7  -7-142.431 514.993   3
   3  -7   8 1605.83 650.676   2
   3   7   8 1014.30 370.506   4
  -3  -7  -8 540.130 561.483   3
   3  -7   9 21686.5 1855.43   2
   3   7   9 18263.0 1478.79   4
  -3  -7  -9 21328.3 2031.62   3
   3  -7  10 2962.55 838.835   2
   3   7  10 1752.83 542.836   4
  -3  -7 -10 1099.42 583.905   3
   3  -7  11 11497.8 1570.42   2
  -3  -7 -11 12661.6 1634.82   3
   3  -7  12 127.393 771.405   1
   3  -7  12 265.177 573.762   2
  -3  -7 -12 708.242 501.859   3
   3  -7  13 812.531 908.948   1
   3  -7  13 1289.05 715.743   2
  -3  -7 -13-902.474 532.821   3
   3  -7  14-72.4142 625.703   2
   3  -7  14-396.887 1121.93   1
   3  -7  15-880.307 813.644   2
   3  -7  15 47.7656 822.655   1
  -3  -8  17-1465.05 889.089   2
  -3  -8  17 1569.58 1076.41   1
  -3  -8  16-1480.27 765.779   2
  -3   8  16-591.934 872.676   4
  -3  -8  16 59.6138 746.579   1
  -3  -8  15 461.162 473.082   2
  -3   8  15-407.657 639.453   4
  -3  -8  15 381.628 718.275   1
  -3  -8  14 74.0984 449.861   2
  -3   8  14 565.385 629.984   4
  -3  -8  14-559.002 961.305   1
  -3  -8  13 1320.44 644.306   2
  -3   8  13 1490.57 740.194   4
  -3  -8  13 2868.45 1268.27   1
  -3  -8  12 396.042 545.178   2
  -3   8  12-488.779 516.809   4
  -3  -8  12 748.121 735.069   1
  -3  -8  11 10453.1 1291.04   2
  -3   8  11 10807.2 1529.77   4
  -3  -8  11 10210.2 1863.83   1
  -3  -8  10 74.8551 380.134   2
  -3   8  10-352.639 423.708   4
  -3  -8  10 94.2466 747.527   1
  -3  -8   9 1828.66 550.615   2
  -3   8   9 2274.65 764.794   4
  -3  -8   9 3382.03 1132.07   1
  -3  -8   8 4042.07 734.748   2
  -3   8   8 4828.75 1002.93   4
  -3  -8   8 5183.88 1148.32   1
  -3  -8   7 16003.0 1360.22   2
  -3  -8   7 12278.0 1283.37   3
  -3   8   7 14398.1 1577.35   4
  -3  -8   7 13614.4 1689.39   1
  -3  -8   6 35820.6 1954.19   2
   3  -8  -6 36115.7 1935.86   2
  -3   8   6 36084.9 2431.77   4
  -3  -8   6 38228.0 2604.11   1
  -3  -8   5 5519.19 792.578   2
   3  -8  -5 4701.44 685.983   2
  -3   8   5 6553.85 1079.67   4
  -3  -8   5 5983.01 1059.87   1
   3  -8  -4 40092.4 1927.29   2
  -3  -8   4 38053.6 1961.72   2
  -3   8   4 36734.5 2396.15   4
  -3  -8   4 35327.8 2255.37   1
  -3  -8   3 13790.7 1214.69   2
   3  -8  -3 15828.8 1184.39   2
  -3   8   3 15457.3 1597.77   4
  -3  -8   3 14448.5 1387.35   1
   3  -8  -2 517.430 316.844   2
  -3  -8   2 596.374 447.997   2
  -3   8   2 550.139 515.950   4
  -3  -8   2 1103.44 439.508   1
   3  -8  -1 58137.6 2278.43   2
  -3   8   1 59952.8 3044.54   4
  -3  -8   1 63666.2 2645.97   1
   3  -8   0 2243.13 533.605   2
  -3  -8   0 1782.54 578.743   2
   3   8   0 1927.75 547.376   4
  -3   8   0 1703.33 692.084   4
  -3  -8   0 1081.92 465.477   1
   3  -8   1 22791.1 1479.46   2
   3   8   1 23615.4 1661.45   4
  -3   8  -1 24383.6 2087.25   4
  -3  -8  -1 26567.9 1767.26   2
  -3  -8  -1 23648.4 1510.14   1
   3  -8   2 569.401 529.361   2
   3   8   2 738.933 392.765   4
  -3   8  -2 745.962 767.843   4
  -3  -8  -2 389.178 314.105   1
   3  -8   3 4984.22 803.288   2
   3   8   3 4672.18 762.106   4
  -3   8  -3 4274.47 1035.18   4
  -3  -8  -3 4634.54 606.361   1
   3  -8   4 12109.0 1207.48   2
   3   8   4 8783.37 1024.95   4
  -3  -8  -4 10474.6 814.228   1
   3  -8   5 9584.97 1121.74   2
   3   8   5 8655.64 1028.59   4
  -3  -8  -5 7062.49 574.327   1
   3  -8   6 10136.1 1244.24   2
   3   8   6 10659.9 1140.16   4
   3  -8   7 638.620 494.363   2
   3   8   7 505.405 350.302   4
  -3  -8  -7 1033.47 740.945   3
   3  -8   8 852.839 459.329   2
   3   8   8 440.146 336.924   4
  -3  -8  -8 1066.24 599.760   3
   3  -8   9 13209.5 1552.46   2
   3   8   9 11559.7 1240.87   4
  -3  -8  -9 15437.3 1894.99   3
   3  -8  10 531.183 577.291   2
  -3  -8 -10-356.347 707.579   3
   3  -8  11 7673.50 1335.48   2
  -3  -8 -11 7956.86 1386.12   3
   3  -8  12-435.167 1057.26   1
   3  -8  12 416.377 591.860   2
  -3  -8 -12 871.946 663.428   3
   3  -8  13 1016.00 919.535   1
   3  -8  13-939.044 713.881   2
  -3  -8 -13 1561.67 613.203   3
   3  -8  14 857.593 683.163   2
   3  -8  14-920.626 1011.38   1
   3  -8  15-288.636 785.448   1
  -3  -9  17 738.874 669.906   2
  -3   9  17 557.876 538.654   4
  -3  -9  17 518.388 690.428   1
  -3  -9  16 1673.13 799.798   2
  -3   9  16-475.189 578.575   4
  -3  -9  16 1041.12 959.081   1
  -3  -9  15 1055.95 762.389   2
  -3   9  15 441.891 517.616   4
  -3  -9  15 2012.24 1272.29   1
  -3  -9  14 216.913 394.121   2
  -3   9  14-1012.37 719.560   4
  -3  -9  14-340.737 677.817   1
  -3  -9  13 722.324 478.956   2
  -3   9  13 1924.22 806.034   4
  -3  -9  13 1277.17 791.032   1
  -3  -9  12-274.081 515.736   2
  -3   9  12-786.317 544.269   4
  -3  -9  12-243.029 838.708   1
  -3  -9  11 3601.84 863.050   2
  -3   9  11 3671.32 1013.05   4
  -3  -9  11 3275.23 1240.17   1
  -3  -9  10-469.748 451.374   2
  -3   9  10-95.5623 584.264   4
  -3  -9  10-914.466 1057.78   1
  -3  -9   9 817.678 542.979   2
  -3   9   9-37.1875 415.666   4
  -3  -9   9 267.375 626.984   1
  -3  -9   8 3537.85 747.767   2
  -3   9   8 3610.06 916.582   4
  -3  -9   8 3767.62 1155.26   1
  -3  -9   7 22154.2 1697.09   2
   3  -9  -7 20595.7 1647.08   2
  -3   9   7 21327.3 2035.32   4
  -3  -9   7 23032.8 2245.35   1
   3  -9  -6 3948.95 748.446   2
  -3  -9   6 4867.13 831.319   2
  -3   9   6 3982.93 955.455   4
  -3  -9   6 4609.32 1037.31   1
   3  -9  -5 25921.1 1762.10   2
  -3  -9   5 27673.6 1805.33   2
  -3   9   5 32465.7 2374.37   4
  -3  -9   5 28842.7 2234.76   1
   3  -9  -4 557.873 326.351   2
  -3  -9   4 1223.38 554.130   2
  -3   9   4 882.372 593.842   4
  -3  -9   4 682.028 463.178   1
  -3  -9   3-303.512 378.009   2
   3  -9  -3-299.593 335.648   2
  -3  -9   3 276.538 500.625   1
   3  -9  -2 809.654 419.121   2
  -3  -9   2 471.870 388.984   2
  -3   9   2 614.167 606.758   4
  -3  -9   2 401.024 455.774   1
  -3  -9   1 22370.3 1653.07   2
   3  -9  -1 20705.8 1463.23   2
  -3   9   1 19072.7 1877.23   4
   3   9  -1 21730.2 1792.75   4
  -3  -9   1 21761.5 1676.11   1
  -3  -9   0 1666.20 610.007   2
   3  -9   0 2045.31 583.672   2
   3   9   0 2651.97 729.633   4
  -3   9   0 2291.69 764.792   4
  -3  -9   0 2037.10 593.791   1
  -3  -9  -1 7999.86 1102.18   2
   3  -9   1 7213.28 934.378   2
   3   9   1 7491.76 1019.28   4
  -3   9  -1 5852.00 1172.15   4
  -3  -9  -1 7776.87 999.756   1
   3  -9   2 586.378 500.145   2
   3   9   2 285.486 368.404   4
  -3   9  -2 1368.08 743.137   4
  -3  -9  -2 746.816 405.477   1
   3  -9   3 36876.7 2123.62   2
  -3   9  -3 38576.0 2885.83   4
   3   9   3 37549.7 2199.16   4
  -3  -9  -3 35780.8 1780.70   1
   3  -9   4 18326.8 1557.36   2
   3   9   4 17763.9 1542.31   4
  -3   9  -4 17889.0 2074.20   4
  -3  -9  -4 19349.2 1223.32   1
   3  -9   5 27500.1 1918.83   2
   3   9   5 21268.6 1676.79   4
   3  -9   6 1923.29 633.396   2
   3   9   6 1345.87 431.522   4
   3  -9   7 1954.19 617.277   2
   3   9   7 1733.52 531.202   4
  -3  -9  -7 2401.75 993.503   3
   3  -9   8 785.547 508.031   2
   3   9   8 474.735 369.249   4
  -3  -9  -8 1099.28 620.086   3
   3  -9   9 2412.67 844.862   2
   3   9   9 3344.67 755.902   4
  -3  -9  -9 649.006 641.022   3
   3  -9  10-26.9943 495.821   2
  -3  -9 -10-1130.91 864.627   3
   3  -9  11 3213.83 956.406   2
  -3  -9 -11 2132.82 881.591   3
   3  -9  12 117.684 1046.18   1
   3  -9  12-641.562 702.044   2
  -3  -9 -12 420.447 535.144   3
   3  -9  13 167.997 769.549   1
   3  -9  13-577.464 694.450   2
  -3  -9 -13-599.796 669.946   3
   3  -9  14-342.161 571.600   2
   3  -9  14 1118.45 1390.74   1
   3  -9  15 141.328 1178.83   1
  -3  10  17 3442.84 1032.16   4
  -3 -10  16-612.410 859.135   2
  -3  10  16 259.060 544.782   4
  -3 -10  16 1390.73 1247.08   1
  -3 -10  15 1772.15 815.961   2
  -3  10  15 1174.17 697.145   4
  -3 -10  15 1537.99 966.141   1
  -3 -10  14-953.503 667.839   2
  -3  10  14-855.919 677.707   4
  -3 -10  14-431.575 939.940   1
  -3 -10  13-216.201 469.113   2
  -3  10  13 440.925 561.745   4
  -3 -10  13 240.269 853.697   1
  -3 -10  12-182.833 546.371   2
  -3  10  12 441.929 672.205   4
  -3 -10  12-498.790 978.591   1
  -3 -10  11 1823.58 709.268   2
  -3  10  11 1217.92 602.977   4
  -3 -10  11 1805.49 949.376   1
  -3 -10  10 477.591 514.107   2
  -3  10  10-435.062 494.703   4
  -3 -10  10 128.371 708.896   1
  -3 -10   9 1097.52 550.509   2
  -3  10   9 55.9943 522.309   4
  -3 -10   9 669.480 681.218   1
   3 -10  -9-11.0007 606.249   2
  -3 -10   8 127.949 494.783   2
  -3  10   8 189.496 499.926   4
  -3 -10   8 160.651 706.769   1
   3 -10  -8 59.1920 373.591   2
  -3 -10   7 13104.5 1400.34   2
   3 -10  -7 13822.7 1432.10   2
  -3  10   7 13065.9 1656.58   4
  -3 -10   7 13572.2 1801.35   1
  -3 -10   6 1742.87 596.912   2
   3 -10  -6 1869.44 646.900   2
  -3  10   6 1568.18 751.789   4
  -3 -10   6 2250.49 806.227   1
  -3 -10   5 23870.9 1804.66   2
   3 -10  -5 23916.2 1752.16   2
  -3  10   5 24215.1 2203.14   4
  -3 -10   5 23480.1 2109.14   1
   3 -10  -4-470.961 527.489   2
  -3 -10   4-842.828 607.940   2
  -3  10   4 107.129 630.924   4
  -3 -10   4 416.494 716.677   1
   3 -10  -3 102.025 444.495   2
  -3 -10   3 376.869 435.580   2
  -3  10   3 684.115 520.739   4
  -3 -10   3 883.657 507.439   1
   3 -10  -2 63.7640 332.011   2
  -3 -10   2 632.170 480.106   2
  -3  10   2-148.172 569.733   4
  -3 -10   2-123.685 459.950   1
  -3 -10   1 3159.80 834.299   2
   3 -10  -1 3572.16 751.922   2
  -3  10   1 2189.01 907.409   4
   3  10  -1 2966.16 792.042   4
  -3 -10   1 3101.36 782.016   1
   3 -10   0 915.778 495.330   2
  -3 -10   0 710.751 675.485   2
  -3  10   0 678.569 561.654   4
   3  10   0 1612.54 621.215   4
  -3 -10   0 513.921 438.503   1
   3 -10   1 2848.59 669.913   2
  -3 -10  -1 4205.99 918.169   2
  -3  10  -1 4654.93 1096.85   4
   3  10   1 3655.05 838.117   4
  -3 -10  -1 3277.19 698.176   1
   3 -10   2 10596.8 1193.27   2
  -3  10  -2 11326.7 1735.41   4
   3  10   2 8719.95 1190.50   4
  -3 -10  -2 8602.77 1212.91   2
  -3 -10  -2 10841.9 1162.32   1
   3 -10   3 18091.8 1596.13   2
   3  10   3 15159.6 1556.43   4
  -3  10  -3 18591.1 2164.03   4
  -3 -10  -3 15220.4 1282.38   1
   3 -10   4 1818.19 620.075   2
  -3  10  -4 1479.67 890.900   4
   3  10   4 1606.77 550.550   4
   3 -10   5 29546.9 2140.70   2
   3  10   5 26200.6 1991.12   4
  -3  10  -5 28367.4 2766.63   4
   3 -10   6-191.423 442.097   2
   3  10   6-310.582 304.938   4
   3 -10   7 1050.58 574.289   2
   3  10   7 1194.57 513.008   4
  -3 -10  -7 1348.31 897.323   3
   3 -10   8 1278.95 752.514   2
   3  10   8-195.794 445.769   4
  -3 -10  -8 121.298 689.889   3
   3 -10   9 1475.58 765.840   2
  -3 -10  -9 1183.21 856.752   3
   3 -10  10-436.502 557.676   2
  -3 -10 -10-873.068 862.271   3
   3 -10  11 1729.79 1093.94   1
   3 -10  11 407.865 595.964   2
  -3 -10 -11 1471.44 868.524   3
   3 -10  12 1717.84 849.783   2
  -3 -10 -12 1083.01 742.552   3
   3 -10  13 563.000 849.748   1
   3 -10  13 111.816 596.618   2
  -3 -10 -13-37.4604 422.231   3
   3 -10  14-223.157 908.827   1
  -3  11  16 262.008 472.437   4
  -3 -11  15 1375.24 695.772   2
  -3  11  15 972.000 696.605   4
  -3 -11  15 993.660 1043.13   1
  -3 -11  14 571.147 499.043   2
  -3  11  14 349.087 578.848   4
  -3  11  13 250.501 555.536   4
  -3 -11  13 1347.47 849.999   1
  -3 -11  12-798.950 597.363   2
  -3  11  12 120.421 578.991   4
  -3 -11  12 430.311 899.150   1
  -3 -11  11 1340.87 735.875   2
  -3  11  11 1175.06 573.478   4
   3 -11 -11 4087.85 1026.21   2
  -3 -11  11 2156.66 1088.58   1
  -3 -11  10 180.360 440.437   2
  -3  11  10 162.398 587.057   4
   3 -11 -10 263.382 582.720   2
  -3 -11  10-97.8469 726.931   1
  -3 -11   9 1047.22 582.020   2
   3 -11  -9 672.764 538.217   2
  -3  11   9-78.9914 645.315   4
  -3 -11   9-140.838 642.233   1
  -3 -11   8 1006.82 531.724   2
   3 -11  -8 673.344 540.862   2
  -3  11   8 577.270 566.821   4
  -3 -11   8 707.489 697.079   1
   3 -11  -7 11819.9 1449.93   2
  -3 -11   7 9500.95 1278.60   2
  -3  11   7 9909.57 1494.51   4
  -3 -11   7 11291.8 1771.44   1
   3 -11  -6-119.018 361.830   2
  -3 -11   6 379.089 511.036   2
  -3  11   6 141.840 479.902   4
  -3 -11   6 582.674 742.334   1
  -3 -11   5 8564.75 1189.61   2
   3 -11  -5 7328.39 1067.96   2
  -3  11   5 7046.95 1279.47   4
  -3 -11   5 7927.22 1335.78   1
   3 -11  -4 566.172 413.908   2
  -3 -11   4 236.294 407.827   2
  -3  11   4 1225.59 693.939   4
  -3 -11   4-211.953 680.145   1
  -3 -11   3 493.641 409.436   2
   3 -11  -3 790.726 455.470   2
  -3  11   3 2052.50 969.882   4
  -3 -11   3 782.158 547.882   1
   3 -11  -2 935.860 505.546   2
  -3 -11   2 621.983 486.546   2
   3  11  -2 609.583 598.016   4
  -3  11   2 1211.00 732.402   4
  -3 -11   2 437.408 471.039   1
   3 -11  -1 9609.90 1200.13   2
  -3 -11   1 8908.70 1195.69   2
  -3  11   1 9957.55 1571.41   4
   3  11  -1 9914.45 1422.85   4
  -3 -11   1 10602.3 1367.86   1
  -3 -11   0 689.974 571.005   2
   3 -11   0 452.347 411.705   2
  -3  11   0 2575.00 949.186   4
   3  11   0 1739.30 689.656   4
  -3 -11   0 2014.95 668.014   1
   3 -11   1 2394.36 684.995   2
  -3 -11  -1 2583.36 735.893   2
  -3  11  -1 1890.52 815.259   4
   3  11   1 2425.66 783.268   4
  -3 -11  -1 2881.35 791.343   1
  -3 -11  -2 812.016 639.962   2
   3 -11   2 881.376 470.214   2
   3  11   2 1154.70 539.991   4
  -3  11  -2 1450.95 943.304   4
  -3 -11  -2 1185.10 502.635   1
   3 -11   3 3703.98 892.611   2
   3  11   3 2047.39 645.123   4
  -3  11  -3 2937.69 1053.60   4
  -3 -11  -3 3588.45 705.221   1
  -3 -11  -3 4669.17 1059.32   2
   3 -11   4 1884.42 677.582   2
  -3  11  -4 1506.85 811.208   4
   3  11   4 1375.41 536.160   4
  -3 -11  -4 71.2350 826.969   2
   3 -11   5 18598.5 1793.95   2
   3  11   5 17343.2 1758.30   4
  -3  11  -5 14447.1 2148.27   4
   3 -11   6 1586.99 757.830   2
   3  11   6 2414.67 696.951   4
  -3  11  -6 1220.13 680.038   4
   3 -11   7-263.558 555.370   2
   3  11   7 165.840 390.855   4
   3 -11   8 759.374 635.849   2
   3  11   8 86.8611 442.808   4
  -3 -11  -8 1085.46 721.098   3
   3 -11   9 339.354 531.940   2
  -3 -11  -9 2189.91 1086.56   3
   3 -11  10 621.588 867.190   1
   3 -11  10 1320.95 775.135   2
  -3 -11 -10 2049.66 1058.97   3
   3 -11  11 3310.65 1337.19   1
   3 -11  11 2402.30 843.832   2
  -3 -11 -11 1139.79 1035.87   3
   3 -11  12 696.486 705.562   1
  -3 -11 -12 197.081 473.755   3
   3 -11  13 1206.96 1158.81   1
  -3  12  16 457.598 487.902   4
  -3  12  15 40.2840 602.098   4
  -3  12  14-2191.25 933.180   4
  -3 -12  14-448.599 1053.10   1
  -3 -12  13 191.616 537.233   2
  -3  12  13 578.436 525.235   4
  -3 -12  13 1010.29 955.485   1
  -3 -12  12-1368.80 700.441   2
  -3  12  12 246.836 514.312   4
   3 -12 -12 1415.20 556.942   2
  -3 -12  12-150.850 1055.31   1
   3 -12 -11 4827.14 1149.87   2
  -3 -12  11 1554.60 686.577   2
  -3  12  11 1687.00 742.304   4
  -3 -12  11 3989.18 1483.88   1
  -3 -12  10 1385.14 776.107   2
   3 -12 -10 1116.15 732.146   2
  -3  12  10 423.128 503.355   4
  -3 -12  10-174.496 775.776   1
   3 -12  -9 634.619 459.531   2
  -3 -12   9 580.424 518.000   2
  -3  12   9-483.490 719.083   4
  -3 -12   9 578.885 892.226   1
   3 -12  -8 1489.29 640.398   2
  -3 -12   8 1531.75 736.750   2
  -3  12   8 1487.33 659.350   4
  -3 -12   8 798.494 898.103   1
   3 -12  -7 3880.53 907.293   2
  -3 -12   7 2981.71 745.835   2
  -3  12   7 3672.40 1102.86   4
  -3 -12   7 1738.37 892.881   1
  -3 -12   6 991.071 636.508   2
   3 -12  -6 851.679 461.030   2
  -3  12   6 716.378 675.264   4
  -3 -12   6 960.386 694.232   1
   3 -12  -5 4238.74 866.392   2
  -3 -12   5 3986.69 943.389   2
  -3  12   5 1769.38 796.343   4
  -3 -12   5 4375.98 1111.48   1
   3 -12  -4-479.462 583.234   2
  -3 -12   4 568.638 419.503   2
  -3  12   4-791.762 857.117   4
  -3 -12   4 35.1837 635.781   1
  -3 -12   3 1710.72 684.313   2
   3 -12  -3 2249.72 653.383   2
  -3  12   3 3984.32 1107.53   4
   3  12  -3 2213.79 781.333   4
  -3 -12   3 2428.10 893.087   1
  -3 -12   2 1053.95 514.151   2
   3 -12  -2 1706.74 627.914   2
  -3  12   2 905.227 746.726   4
   3  12  -2 2967.04 1003.56   4
  -3 -12   2 1467.97 763.390   1
   3 -12  -1 18289.3 1683.71   2
  -3 -12   1 18408.0 1857.33   2
  -3  12   1 19345.1 2256.27   4
   3  12  -1 20474.0 2142.44   4
  -3 -12   1 19581.9 1967.10   1
   3 -12   0 2696.44 737.109   2
  -3 -12   0 1623.51 593.128   2
  -3  12   0 1651.58 737.241   4
   3  12   0 1967.01 785.633   4
  -3 -12   0 2441.32 820.686   1
  -3 -12  -1 6452.71 1167.57   2
   3 -12   1 3915.59 858.360   2
  -3  12  -1 4151.11 1216.16   4
   3  12   1 7082.61 1237.96   4
  -3 -12  -1 6148.98 1085.88   1
  -3 -12  -2 1400.13 707.690   2
   3 -12   2 135.727 427.638   2
   3  12   2 281.318 432.678   4
  -3  12  -2 296.497 778.243   4
  -3 -12  -2 120.300 378.475   1
   3 -12   3 107.303 463.539   2
  -3 -12  -3 452.708 571.879   2
   3  12   3-426.762 646.093   4
  -3  12  -3-424.234 704.232   4
  -3 -12  -4 1102.45 647.845   2
   3 -12   4 1248.45 648.917   2
   3  12   4 857.533 519.957   4
  -3  12  -4 957.164 746.742   4
   3 -12   5 3258.99 765.385   2
  -3  12  -5 2914.15 1205.67   4
   3  12   5 3467.36 842.799   4
  -3 -12  -5 4434.66 1200.18   2
   3 -12   6 1028.93 524.874   2
  -3  12  -6 332.827 678.925   4
   3  12   6 768.813 491.034   4
   3 -12   7-5.94897 489.119   2
   3  12   7-463.990 566.865   4
  -3  12  -7 331.402 861.420   4
  -3 -12  -7 373.070 710.126   3
   3 -12   8-149.525 582.892   2
  -3  12  -8 1156.81 1007.27   4
  -3 -12  -8 1476.41 963.073   3
   3 -12   9 1290.00 1100.59   1
   3 -12   9 2364.68 886.039   2
  -3 -12  -9 345.877 767.595   3
   3 -12  10-470.831 1013.91   1
   3 -12  10 1106.02 667.453   2
  -3 -12 -10-47.4953 841.811   3
   3 -12  11 1026.46 550.115   2
   3 -12  11-559.550 1372.10   1
   3 -12  12 216.121 1027.55   1
  -3  13  15-2330.87 962.967   4
  -3  13  14 6158.91 1304.52   4
  -3 -13  13 840.597 700.823   2
  -3  13  13 752.651 596.141   4
  -3 -13  13 131.211 989.109   1
  -3 -13  12 4.03795 499.198   2
   3 -13 -12-1081.16 729.681   2
  -3  13  12-244.977 642.580   4
  -3 -13  12-1483.20 1225.83   1
   3 -13 -11 1932.74 729.918   2
  -3 -13  11 2375.64 951.270   2
  -3  13  11 2889.50 944.539   4
  -3 -13  11 5311.38 1612.81   1
   3 -13 -10-77.5721 689.099   2
  -3 -13  10 948.610 634.225   2
  -3  13  10 1488.54 964.316   4
  -3 -13  10-775.551 1034.07   1
   3 -13  -9 1511.77 786.687   2
  -3 -13   9 140.134 511.508   2
  -3  13   9-144.627 654.625   4
  -3 -13   9 978.400 718.937   1
   3 -13  -8-149.819 578.170   2
  -3 -13   8 64.7170 630.215   2
  -3  13   8 296.174 598.161   4
  -3 -13   8-228.703 697.901   1
  -3 -13   7-219.704 563.638   2
   3 -13  -7 1277.47 628.100   2
  -3  13   7 1520.53 977.998   4
  -3 -13   7 1095.89 818.671   1
  -3 -13   6 750.804 634.704   2
   3 -13  -6-419.345 584.714   2
  -3  13   6 1021.88 580.635   4
  -3 -13   6-53.7114 753.508   1
   3 -13  -5 679.246 542.121   2
  -3 -13   5 839.129 665.173   2
  -3  13   5 719.048 700.661   4
  -3 -13   5 1194.79 684.248   1
   3 -13  -4-505.319 596.863   2
  -3 -13   4 573.711 620.978   2
   3  13  -4 196.340 612.937   4
  -3  13   4-820.308 783.743   4
  -3 -13   4-189.355 596.605   1
   3 -13  -4-284.013 506.726   1
   3 -13  -3 3443.06 871.571   2
  -3 -13   3 441.491 644.652   2
   3  13  -3 4088.81 1182.48   4
  -3  13   3 2019.53 1090.91   4
  -3 -13   3 663.083 640.611   1
  -3 -13   2 1351.76 719.363   2
   3 -13  -2 1010.73 583.927   2
  -3  13   2 1472.44 910.445   4
   3  13  -2 1448.61 751.518   4
  -3 -13   2 1067.15 616.829   1
   3 -13  -1 10301.0 1349.86   2
  -3 -13   1 8353.98 1344.12   2
  -3  13   1 10406.9 1824.60   4
   3  13  -1 10644.2 1692.44   4
  -3 -13   1 11004.1 1609.10   1
   3 -13   0 975.241 540.529   2
  -3 -13   0-52.0963 522.823   2
   3  13   0 365.083 565.186   4
  -3  13   0 474.411 709.388   4
  -3 -13   0 1353.81 674.551   1
  -3 -13  -1 4180.49 1056.06   2
   3 -13   1 3655.40 847.093   2
  -3  13  -1 1438.84 952.919   4
   3  13   1 3033.37 927.704   4
  -3 -13  -1 2656.87 852.943   1
   3 -13   2-139.501 406.756   2
  -3 -13  -2-367.185 608.389   2
   3  13   2-167.640 436.062   4
  -3  13  -2 587.929 931.108   4
  -3 -13  -3 538.265 734.356   2
   3 -13   3 1265.74 661.239   2
   3  13   3 379.586 482.611   4
  -3  13  -3-416.137 888.468   4
   3 -13   4-692.095 651.854   2
  -3 -13  -4-446.371 690.510   2
   3  13   4 962.309 669.903   4
  -3  13  -4 1505.44 995.020   4
  -3 -13  -5 3081.03 1050.83   2
   3 -13   5 1164.58 569.842   2
   3  13   5 2005.14 775.963   4
  -3  13  -5 549.716 796.533   4
   3 -13   6 287.306 495.093   2
  -3 -13  -6-157.184 708.188   2
   3  13   6-880.806 673.520   4
  -3  13  -6-471.415 1212.44   4
   3 -13   7-545.702 635.648   2
  -3 -13  -7-634.774 630.495   2
   3  13   7-493.185 666.958   4
  -3  13  -7-6.23559 829.273   4
  -3 -13  -7-267.521 943.352   3
   3 -13   8-119.269 380.268   2
   3 -13   8-225.825 940.808   1
  -3  13  -8 284.683 843.338   4
  -3 -13  -8 21.4072 933.199   3
   3 -13   9 1264.42 855.597   2
   3 -13   9 519.796 976.298   1
  -3  13  -9-27.3364 826.222   4
  -3 -13  -9 1340.44 880.682   3
   3 -13  10 654.505 628.753   2
  -3  13 -10 2778.16 1364.10   4
   3 -13  10-724.099 1370.39   1
  -3  13 -11-415.848 779.051   4
   3 -13  11 665.606 1136.48   1
  -3  13 -12 1465.14 968.263   4
  -3  14  14-799.925 656.058   4
  -3  14  13 1845.23 868.232   4
  -3 -14  12 301.102 495.102   2
  -3  14  12 254.751 629.528   4
  -3 -14  12-932.473 888.391   1
  -3 -14  11-105.556 433.351   2
   3 -14 -11-962.811 707.351   2
  -3  14  11 416.814 514.801   4
  -3 -14  11-1727.82 1212.82   1
   3 -14 -10-26.6289 617.215   2
  -3 -14  10 194.830 497.457   2
  -3  14  10 323.849 564.621   4
  -3 -14  10-469.632 690.960   1
   3 -14  -9 330.185 364.985   2
  -3 -14   9-923.614 577.044   2
  -3  14   9 363.028 513.949   4
  -3 -14   9-472.049 1169.76   1
  -3 -14   8 1177.01 647.458   2
   3 -14  -8 90.8133 562.940   2
  -3  14   8 616.177 710.617   4
  -3 -14   8 1877.76 1043.10   1
  -3 -14   7 2001.23 820.072   2
   3 -14  -7 2217.41 867.764   2
  -3  14   7 2340.10 949.340   4
  -3 -14   7 2239.48 950.447   1
  -3 -14   6 213.511 425.034   2
   3 -14  -6 363.952 519.608   2
  -3  14   6-362.876 700.086   4
  -3 -14   6-335.666 703.216   1
   3 -14  -5 1438.87 672.994   2
  -3 -14   5 1063.30 697.086   2
  -3  14   5 1514.42 836.686   4
   3  14  -5 2337.97 1005.24   4
  -3 -14   5 2860.37 1104.18   1
   3 -14  -4 2797.83 957.216   2
  -3 -14   4 312.571 609.227   2
  -3  14   4 1979.74 905.504   4
   3  14  -4-772.153 809.374   4
  -3 -14   4-198.868 616.379   1
   3 -14  -3-229.490 493.585   2
  -3 -14   3 997.300 641.298   2
   3  14  -3 434.702 673.460   4
  -3  14   3-96.7175 729.353   4
  -3 -14   3-233.514 588.981   1
   3 -14  -3 794.582 733.448   1
  -3 -14   2 3835.55 1021.91   2
   3 -14  -2 4008.02 1007.28   2
  -3  14   2 3736.81 1237.66   4
   3  14  -2 2214.87 996.537   4
   3 -14  -2 5665.00 1234.95   1
  -3 -14   2 3157.28 925.317   1
   3 -14  -1 3032.90 864.159   2
  -3 -14   1 2825.73 969.602   2
  -3  14   1 2910.25 1045.33   4
   3  14  -1 2877.20 1108.59   4
  -3 -14   1 1416.47 557.366   1
   3 -14   0 293.843 501.750   2
  -3 -14   0 742.151 467.701   2
  -3  14   0 102.716 730.539   4
   3  14   0 2015.76 851.421   4
  -3 -14   0 2980.69 935.176   1
   3 -14   1 1450.49 591.826   2
  -3 -14  -1 2832.97 918.501   2
   3  14   1 1564.13 689.056   4
  -3  14  -1 954.983 778.781   4
  -3 -14  -1 2006.79 797.363   1
  -3 -14  -2 1035.17 843.583   2
   3 -14   2 112.511 535.581   2
  -3  14  -2 57.9956 765.907   4
   3  14   2 2015.46 910.542   4
   3 -14   3 1476.92 674.732   2
  -3 -14  -3-253.424 596.747   2
   3  14   3 369.071 456.373   4
  -3  14  -3-507.758 759.292   4
   3 -14   4 610.497 598.183   2
  -3 -14  -4 1305.73 834.686   2
  -3  14  -4 234.732 878.930   4
   3  14   4 113.107 463.417   4
  -3 -14  -5 1584.84 758.309   2
   3 -14   5 3122.10 943.223   2
   3  14   5 1884.57 765.486   4
  -3  14  -5 1470.36 1062.51   4
   3 -14   5 1746.16 1113.43   1
  -3 -14  -6-184.372 613.179   2
   3 -14   6 248.676 588.767   2
   3 -14   6 1339.70 874.479   1
   3  14   6-781.589 696.421   4
  -3  14  -6 70.3963 811.824   4
  -3 -14  -7-922.853 714.979   2
   3 -14   7-94.1038 508.538   2
   3 -14   7-544.041 817.845   1
  -3  14  -7-807.251 860.454   4
  -3 -14  -7-391.673 634.481   3
   3 -14   8 991.429 704.232   2
  -3  14  -8 823.189 993.381   4
   3 -14   8-432.525 1300.73   1
  -3 -14  -8 983.285 690.282   2
   3 -14   9 569.581 502.231   2
  -3  14  -9 584.285 830.419   4
  -3 -14  -9 1402.61 786.703   2
  -3  14 -10 357.891 959.458   4
   3 -14  10-2142.41 1669.37   1
  -3  14 -11-936.306 957.343   4
  -3  15  12 339.954 627.852   4
  -3  15  11-607.693 728.810   4
  -3 -15  10-928.973 660.758   2
  -3  15  10-1236.94 786.718   4
  -3 -15  10 343.200 943.361   1
   3 -15  -9-245.148 588.357   2
  -3 -15   9-165.108 746.224   2
  -3  15   9-100.081 677.449   4
  -3 -15   9-256.055 945.371   1
   3 -15  -8 9.89193 567.426   2
  -3  15   8-220.348 649.815   4
  -3 -15   8 134.223 775.986   1
  -3 -15   7 2537.62 954.252   2
   3 -15  -7 4175.17 1135.69   2
   3  15  -7 1962.76 947.696   4
  -3  15   7 2510.00 1022.13   4
  -3 -15   7 3207.00 1143.64   1
  -3 -15   6-828.929 573.421   2
   3 -15  -6 1334.26 696.080   2
  -3  15   6-157.392 640.793   4
   3  15  -6 1531.59 993.641   4
  -3 -15   6-1823.82 1315.14   1
   3 -15  -5 1015.88 677.905   2
  -3 -15   5 1200.48 627.846   2
   3  15  -5 2503.23 1078.40   4
  -3  15   5 1212.62 820.484   4
  -3 -15   5-360.814 787.176   1
   3 -15  -4-960.480 661.117   2
  -3 -15   4 37.6516 641.471   2
  -3  15   4-184.290 531.770   4
   3  15  -4-65.8102 846.946   4
  -3 -15   4-295.893 550.103   1
  -3 -15   3-195.623 701.779   2
   3 -15  -3-468.996 613.826   2
  -3  15   3 231.694 689.638   4
   3  15  -3 643.155 609.417   4
  -3 -15   3-227.892 666.390   1
   3 -15  -2-456.988 577.254   2
  -3 -15   2 428.398 542.549   2
  -3  15   2-29.6354 835.821   4
   3  15  -2 1195.46 838.088   4
  -3 -15   2 1454.73 795.270   1
   3 -15  -2 162.201 550.010   1
  -3 -15   1 487.082 622.423   2
   3 -15  -1 859.678 624.788   2
   3  15  -1 1453.68 742.054   4
  -3  15   1 162.219 770.122   4
  -3 -15   1 403.225 550.993   1
   3 -15  -1-234.496 639.420   1
   3 -15   0 1044.72 614.826   2
  -3 -15   0 2194.02 955.156   2
  -3  15   0 532.088 709.753   4
   3  15   0 406.921 680.566   4
  -3 -15   0 1262.84 753.260   1
   3 -15   0-1265.14 1000.88   1
  -3 -15  -1-1404.20 730.844   2
   3 -15   1 1302.07 694.590   2
  -3  15  -1-826.322 868.165   4
   3  15   1 433.072 640.741   4
   3 -15   1-433.966 881.175   1
   3 -15   2 596.332 741.449   2
  -3 -15  -2 678.765 635.015   2
  -3  15  -2-1214.35 1036.77   4
   3 -15   2 832.433 748.937   1
   3 -15   3 1327.01 663.796   2
  -3 -15  -3 1643.01 869.300   2
   3  15   3 1113.93 616.214   4
  -3  15  -3 711.270 927.966   4
   3 -15   3 515.800 639.696   1
  -3 -15  -4 1063.41 864.399   2
   3 -15   4 793.514 603.052   2
  -3  15  -4-595.483 783.529   4
   3  15   4-1110.20 692.831   4
   3 -15   4-577.551 858.211   1
  -3 -15  -5 2654.21 1063.66   2
   3 -15   5 756.972 665.288   2
   3  15   5 1487.76 819.430   4
  -3  15  -5 2092.43 1338.94   4
   3 -15   5 773.477 806.953   1
  -3 -15  -6 64.8377 542.251   2
   3 -15   6 151.402 482.694   2
  -3  15  -6 672.703 1036.93   4
   3 -15   6 713.764 1069.97   1
   3 -15   7 737.437 688.039   2
  -3 -15  -7 2000.21 952.748   2
  -3  15  -7 1121.83 1079.71   4
   3 -15   7 72.0457 1004.47   1
  -3 -15  -8-814.365 797.401   2
  -3  15  -8 867.360 1121.53   4
   3 -15   8 1039.08 1025.98   1
  -3  15  -9-221.030 851.845   4
  -3  16  10 1282.13 695.189   4
  -3  16   9 1594.35 1019.60   4
   3  16  -9 944.317 908.987   4
   3 -16  -8-190.554 759.626   2
  -3 -16   8-638.869 639.299   2
  -3  16   8 1650.83 1057.45   4
   3  16  -8 1273.18 809.229   4
  -3 -16   8 891.168 752.188   1
   3 -16  -7-512.097 621.394   2
  -3  16   7-104.287 624.075   4
   3  16  -7 2720.02 1206.41   4
  -3 -16   7 1763.60 991.050   1
   3 -16  -6 609.907 506.438   2
  -3 -16   6 488.913 655.762   2
   3  16  -6-407.006 879.398   4
  -3  16   6 337.615 645.812   4
   3 -16  -5-258.253 685.761   2
  -3 -16   5 1954.58 895.177   2
  -3  16   5 2047.72 1089.36   4
   3  16  -5 1280.91 942.835   4
  -3 -16   5-618.246 829.148   1
   3 -16  -4-99.4752 557.346   2
  -3 -16   4 798.631 542.319   2
  -3  16   4 891.842 674.843   4
   3  16  -4 57.2786 651.328   4
  -3 -16   4 645.196 540.801   1
  -3 -16   3-342.523 751.993   2
   3 -16  -3-820.438 666.345   2
  -3  16   3-251.076 737.587   4
   3  16  -3 403.184 540.401   4
  -3 -16   3-201.681 551.637   1
  -3 -16   2 499.960 695.739   2
   3 -16  -2 184.606 580.902   2
   3  16  -2 111.447 645.253   4
  -3  16   2-840.353 909.179   4
  -3 -16   2 1140.68 731.876   1
  -3 -16   1-344.463 588.473   2
   3 -16  -1-999.363 729.761   2
   3  16  -1 462.444 738.705   4
  -3  16   1 879.541 1099.56   4
  -3 -16   1 567.185 943.122   1
   3 -16  -1 322.802 596.709   1
  -3 -16   0 210.905 490.756   2
   3 -16   0-766.370 757.680   2
   3  16   0 1379.13 759.678   4
  -3  16   0 1133.99 859.131   4
   3 -16   0-1012.55 920.500   1
   3 -16   1 932.563 795.457   2
  -3 -16  -1 320.589 620.712   2
  -3  16  -1-251.234 1026.51   4
   3  16   1-1246.55 805.022   4
   3 -16   1 940.855 675.486   1
   3 -16   2 187.944 539.757   2
  -3 -16  -2-1824.20 1087.05   2
  -3  16  -2 900.036 1013.52   4
   3  16   2-144.199 477.133   4
   3 -16   2-696.999 692.746   1
   3 -16   3 249.437 510.794   2
  -3 -16  -3-36.6720 443.281   2
   3  16   3 44.3060 705.296   4
  -3  16  -3 1508.56 948.157   4
   3 -16   3 192.265 759.353   1
  -3 -16  -4 1990.35 963.238   2
   3 -16   4 2533.36 865.539   2
  -3  16  -4 976.055 960.109   4
   3  16   4 1752.93 823.037   4
   3 -16   4 1704.69 1233.53   1
   3 -16   5 838.048 669.118   2
   3  16   5 595.358 464.428   4
  -3  16  -5-310.675 740.033   4
   3 -16   5-839.753 942.136   1
  -3 -16  -6 1120.96 900.364   2
  -3  16  -6-241.153 954.710   4
   3 -16   6 1398.15 1054.24   1
  -3  16  -7-1631.83 1192.42   4
  -3  17   8-115.131 720.000   4
   3 -17  -7 1575.74 742.947   2
   3  17  -7 866.671 1056.58   4
  -3  17   7 981.167 785.783   4
   3 -17  -6 615.697 606.663   2
   3  17  -6 1868.42 1080.90   4
  -3  17   6 1539.08 1003.37   4
  -3 -17   6 3168.31 1202.19   1
   3 -17  -5 943.713 627.785   2
   3  17  -5 465.883 564.273   4
  -3  17   5 445.308 790.143   4
  -3 -17   5 28.0406 740.500   1
   3 -17  -4-1357.10 913.074   2
  -3 -17   4-366.828 678.529   2
   3  17  -4 342.518 719.877   4
  -3  17   4 816.730 896.043   4
  -3 -17   4-206.967 935.221   1
   3 -17  -3 1974.42 731.756   2
  -3 -17   3 1290.46 1014.56   2
   3  17  -3 239.947 608.986   4
  -3  17   3 141.655 912.133   4
  -3 -17   3 91.3266 481.189   1
   3 -17  -2 603.271 653.625   2
  -3 -17   2-324.561 938.516   2
  -3  17   2 549.104 819.628   4
   3  17  -2 298.429 751.547   4
  -3 -17   2 985.316 757.692   1
   3 -17  -1 1187.79 703.841   2
  -3 -17   1 1126.27 798.075   2
   3  17  -1 867.763 542.565   4
  -3  17   1-775.704 794.215   4
  -3 -17   0 847.826 822.047   2
   3 -17   0 547.872 667.496   2
   3  17   0-244.679 656.871   4
  -3  17   0-777.822 734.112   4
   3 -17   1-1410.37 872.283   2
  -3 -17  -1 439.343 584.539   2
  -3  17  -1-1251.58 779.644   4
   3  17   1-251.698 562.703   4
   3 -17   1 1557.13 997.048   1
   3 -17   2 1525.26 760.695   2
  -3 -17  -2 1624.93 863.121   2
  -3  17  -2 930.069 904.293   4
   3  17   2-646.197 563.675   4
   3 -17   2-151.401 577.533   1
   3 -17   3-773.738 631.924   2
   3 -17   3-457.652 795.707   1
  -3  17  -3 163.895 790.645   4
   3  17   3 1441.37 693.295   4
   3  17   4-1295.09 860.961   4
  -3  17  -4-2175.53 1121.31   4
  -3  17  -5 1508.94 1114.44   4
  -3 -18   4 1178.39 870.257   1
   3  18  -4-590.010 1139.42   4
  -3  18   4-502.541 1006.85   4
  -3 -18   3-591.855 745.599   1
   3  18  -3 1733.85 817.331   4
  -3  18   3 589.342 631.429   4
   3  18  -2 1449.71 864.298   4
  -3  18   2 364.109 624.702   4
  -3  18   1 1566.58 1117.55   4
   3  18  -1-199.572 845.982   4
  -3  18   0 793.157 838.130   4
  -3  18  -1 171.135 689.658   4
   3  18   1-376.292 782.632   4
   3 -18   2-569.319 926.111   1
   3  18   2 31.7505 487.467   4
   3  18   3 187.885 391.920   4
  -4   0  15-572.114 603.536   2
  -4   0  14 3615.08 761.449   2
  -4   0  13-41.9755 284.358   1
  -4   0  13-56.3246 277.366   2
  -4   0  12 1059.00 440.611   1
  -4   0  12 2121.97 521.550   2
  -4   0  11-212.315 352.651   1
  -4   0  11 187.335 281.821   2
  -4   0  10 93601.5 3158.94   1
  -4   0  10 97176.8 2756.38   2
   4   0 -10 92506.6 1571.30   3
  -4   0   9 225.629 247.812   1
  -4   0   9-142.974 225.067   2
   4   0  -9 212.776 112.079   3
  -4   0   8 284688. 5013.02   1
  -4   0   8 284024. 3835.55   2
   4   0  -8 281487. 2916.91   3
  -4   0   7-49.9424 172.685   2
  -4   0   7-247.957 304.756   4
   4   0  -7-0.55674 75.1077   3
  -4   0   6 221453. 4012.72   1
  -4   0   6 222187. 4260.68   4
   4   0  -6 219742. 2635.24   3
  -4   0   6 216393. 2469.25   2
   4   0  -5 153.516 82.6135   2
  -4   0   5-20.1213 81.5420   2
  -4   0   5 176.159 237.912   1
  -4   0   5 389.730 268.235   4
   4   0  -5-50.8444 92.8101   3
  -4   0   5 146.910 120.549   3
  -4   0   4 324020. 4485.27   1
  -4   0   4 316346. 4317.00   4
  -4   0   4 313212. 3162.01   3
   4   0  -4 312066. 3289.86   3
  -4   0   3-109.191 173.327   4
   4   0  -3 19.1398 116.339   3
  -4   0   3 101.204 151.357   3
  -4   0   2 214237. 3452.37   1
  -4   0   2 220289. 2846.51   4
  -4   0   2 215747. 2812.09   3
   4   0  -2 206036. 2818.09   3
  -4   0   2 209075. 1649.22   2
   4   0  -1 16.1661 109.481   2
  -4   0   1 243.406 119.754   2
  -4   0   1 10.8908 194.666   1
  -4   0   1 29.0037 90.4393   4
  -4   0   1 78.1436 204.314   3
  -4   0   0 8356.59 401.184   4
   4   0   0 8210.38 416.291   4
   4   0   0 8045.29 555.362   2
  -4   0   0 9013.47 667.175   3
   4   0   1 168.557 173.772   2
  -4   0  -1 219.941 68.1456   4
  -4   0  -1 85.3137 196.046   3
  -4   0  -2 140087. 1656.52   4
   4   0   2 143138. 2852.08   2
   4   0   3 106.347 275.928   2
  -4   0  -3-289.636 296.692   3
  -4   0  -4 295258. 4457.13   3
   4   0   4 301664. 4917.78   2
   4   0   5-349.724 407.308   2
  -4   0  -5-109.409 262.028   3
   4   0   6 275.711 437.657   2
  -4   0  -6 216.482 263.496   3
   4   0   7 6.30601 432.078   2
  -4   0  -7-221.539 332.144   3
   4   0   8 9603.56 1186.55   2
  -4   0  -8 8498.58 881.238   3
   4   0   9-445.733 520.734   2
  -4   0  -9 61.0144 239.113   3
   4   0  10 4987.16 972.387   2
  -4   0 -10 3866.31 656.456   3
   4   0  11 477.651 551.293   2
   4   0  12 3251.40 888.756   2
   4   0  13-390.556 843.894   2
   4   0  14 4520.67 1188.74   2
   4   0  15-1571.00 1069.99   2
   4   0  16 733.385 846.130   2
  -4  -1  16 1158.71 522.396   2
  -4  -1  15 115.800 372.312   2
  -4   1  15-19.3231 360.996   2
  -4  -1  14 18204.7 1739.17   1
  -4  -1  14 17202.7 1539.14   2
  -4   1  14 15790.9 1519.93   2
  -4  -1  13 2022.44 580.218   1
  -4  -1  13 858.593 407.704   2
  -4   1  13 937.026 504.876   2
  -4   1  12 4675.81 740.265   1
  -4  -1  12 5054.64 886.167   1
  -4  -1  12 3884.47 668.300   2
  -4   1  12 4689.06 749.215   2
  -4   1  11 12903.2 1139.58   1
  -4  -1  11 13531.5 1380.34   1
  -4   1  11 13235.7 1158.85   2
  -4  -1  11 12519.2 1058.03   2
  -4  -1  10 35432.6 2088.25   1
  -4   1  10 35052.4 1789.12   1
  -4   1  10 34028.0 1694.30   2
  -4  -1  10 33197.2 1560.50   2
  -4  -1   9 29225.1 1809.87   1
  -4   1   9 28241.4 1562.85   1
  -4   1   9 27638.1 1835.54   4
  -4   1   9 27933.3 1409.39   2
  -4  -1   9 27550.9 1311.01   2
   4   1  -9 28830.3 683.422   3
  -4  -1   8 224082. 4711.15   1
  -4   1   8 238070. 4322.65   1
  -4   1   8 229408. 4915.68   4
   4   1  -8 229558. 2253.53   3
  -4  -1   8 219736. 3342.15   2
  -4   1   8 227988. 3623.95   2
  -4  -1   7 25158.1 1516.80   1
  -4   1   7 25068.4 1325.70   1
  -4   1   7 25004.8 1540.90   4
  -4   1   7 24584.9 1055.97   2
  -4  -1   7 25086.1 994.512   2
   4   1  -7 24589.2 796.495   3
  -4  -1   6 62211.8 1364.16   2
  -4   1   6 65473.4 2060.70   1
  -4  -1   6 66882.0 2332.83   1
  -4   1   6 61638.6 2279.08   4
   4   1  -6 64793.3 1359.53   3
  -4  -1   6 61471.4 1234.15   3
  -4   1   6 63221.5 1436.50   2
  -4  -1   5 74894.5 1272.30   2
   4  -1  -5 76860.6 1056.44   2
  -4   1   5 74786.2 2106.01   1
  -4  -1   5 75354.7 2366.59   1
  -4   1   5 74933.2 2305.61   4
  -4  -1   5 75193.1 1428.67   3
   4   1  -5 75166.1 1561.97   3
  -4  -1   4 388517. 2512.93   2
   4   1  -4 389952. 2616.03   2
  -4  -1   4 398163. 5154.64   1
  -4   1   4 391766. 4711.04   1
  -4   1   4 388504. 4929.02   4
  -4  -1   4 384774. 3423.02   3
   4   1  -4 386646. 3708.90   3
  -4   1   4 384690. 3766.31   3
  -4  -1   3 42632.5 800.456   2
  -4   1   3 41541.0 1521.01   1
  -4  -1   3 43489.2 1696.99   1
  -4   1   3 42675.3 1512.21   4
  -4  -1   3 42860.4 1220.24   3
  -4   1   3 41552.7 1239.21   3
   4   1  -3 41286.8 1286.69   3
  -4   1   2 490320. 2278.74   2
  -4   1   2 505226. 5338.12   1
  -4  -1   2 504189. 5480.24   1
  -4   1   2 505839. 4732.63   4
   4   1  -2 499076. 4677.84   3
  -4  -1   2 478908. 3539.09   2
  -4   1   2 489425. 4370.33   3
  -4  -1   2 495110. 4394.89   3
   4  -1  -2 495744. 2465.23   2
   4  -1  -1 68.8060 95.9173   2
  -4   1   1 86.9319 77.9513   2
  -4  -1   1-62.8373 192.227   1
  -4  -1   1 1.62936 191.971   3
  -4   1   1-47.6087 161.993   3
  -4  -1   0 3769.13 488.309   1
  -4   1   0 3972.00 386.147   4
   4   1   0 3437.01 228.620   4
   4   1   0 3158.47 411.861   2
  -4  -1   0 4356.56 502.290   3
  -4   1   0 3671.32 419.512   3
   4  -1   0 3032.52 323.740   2
  -4  -1  -1 23343.7 1177.89   1
  -4   1  -1 21650.8 877.397   4
   4   1   1 22346.0 1116.78   2
  -4  -1  -1 23143.5 1177.13   3
  -4   1  -1 20757.0 999.493   3
   4  -1   1 22744.8 976.535   2
  -4  -1  -2 244320. 4006.40   1
  -4   1  -2 230423. 3054.35   4
   4  -1   2 233884. 3502.26   2
  -4  -1  -2 242455. 3992.60   3
  -4   1  -2 233759. 3424.02   3
   4   1   2 234549. 3874.28   2
  -4  -1  -3 10264.6 380.876   4
  -4   1  -3 11199.6 804.299   3
   4   1   3 12201.4 973.928   2
   4  -1   3 13187.6 940.702   2
  -4  -1  -3 10914.4 915.402   3
  -4  -1  -4 303635. 4891.19   3
   4   1   4 314289. 5206.20   2
   4  -1   4 312414. 4844.00   2
  -4   1  -4 310888. 4353.85   3
   4  -1   5 18689.6 1295.84   2
  -4  -1  -5 17576.4 1244.71   3
   4   1   5 17299.5 1339.92   2
  -4   1  -5 17365.7 1075.83   3
   4   1   6 184.886 341.822   2
   4  -1   6 182.063 333.252   2
  -4  -1  -6 747.626 382.561   3
  -4   1  -6 172.943 224.662   3
   4   1   7 2357.74 742.788   2
   4  -1   7 3555.50 759.838   2
  -4  -1  -7 2552.42 553.294   3
  -4   1  -7 2553.68 458.217   3
  -4   1  -8 20151.5 1273.00   3
  -4  -1  -8 20748.2 1478.76   3
   4  -1   8 23710.1 1784.45   2
   4   1   9 83.7923 570.647   2
   4  -1   9 1016.52 458.487   2
  -4   1  -9 1377.42 365.674   3
  -4  -1  -9 1511.75 421.142   3
   4   1  10 11248.8 1486.74   2
   4  -1  10 11725.5 1468.17   2
  -4   1 -10 9715.65 932.608   3
  -4  -1 -10 8882.40 1013.28   3
   4  -1  11-109.980 439.219   2
   4   1  11 309.182 508.675   2
  -4  -1 -11 703.026 355.515   3
   4  -1  12 1449.76 744.370   2
   4   1  12 2382.01 852.296   2
   4  -1  13-367.835 682.003   2
   4   1  13 64.9753 438.826   2
   4  -1  14 3369.08 992.406   2
   4   1  14 4237.19 1158.13   2
   4  -1  15 358.420 745.412   2
   4   1  15 430.510 726.060   2
   4   1  16 1060.68 728.590   2
   4  -1  16 648.145 793.364   2
  -4  -2  16 980.685 514.389   2
  -4  -2  15-133.174 465.353   2
  -4   2  15 1180.82 638.790   2
  -4  -2  14 23063.8 2168.73   1
  -4  -2  14 22233.1 1756.55   2
  -4   2  14 21288.9 1829.67   2
  -4  -2  13-523.673 550.564   1
  -4  -2  13-75.3839 368.109   2
  -4   2  13-1.77412 369.193   2
  -4  -2  12 14023.2 1559.25   1
  -4   2  12 16038.1 1400.53   2
  -4  -2  12 15258.5 1256.16   2
  -4  -2  11 790.807 380.035   2
  -4  -2  11 666.727 486.142   1
  -4   2  11 1058.42 321.257   1
  -4   2  11 542.304 513.647   4
  -4   2  11 1221.11 404.793   2
  -4  -2  10 24025.8 1876.64   1
  -4   2  10 21518.1 1238.15   1
  -4   2  10 24029.4 1825.83   4
  -4  -2  10 22697.1 1340.08   2
  -4   2  10 22064.7 1436.40   2
  -4   2   9 25170.2 1296.72   1
  -4  -2   9 26351.1 1865.10   1
  -4   2   9 24370.2 1756.41   4
  -4  -2   9 26153.7 1300.63   2
  -4   2   9 26957.2 1456.13   2
  -4  -2   8 103756. 3453.19   1
  -4   2   8 102464. 2553.25   1
  -4   2   8 98748.9 3332.50   4
  -4  -2   8 99863.5 2297.47   2
  -4  -2   7 13361.2 775.514   2
  -4   2   7 12894.5 889.724   1
  -4  -2   7 15610.8 1276.54   1
  -4   2   7 14660.3 1210.21   4
   4   2  -7 15783.1 699.626   3
  -4  -2   7 13948.2 488.037   3
  -4  -2   6 949.693 216.793   2
  -4   2   6 653.709 236.099   1
  -4  -2   6 742.633 323.363   1
  -4   2   6 1033.68 374.038   4
  -4  -2   6 1074.13 163.257   3
   4   2  -6 1252.77 233.985   3
  -4  -2   5 3995.23 361.852   2
  -4  -2   5 3273.26 554.680   1
  -4   2   5 3888.01 488.970   1
  -4   2   5 3743.19 586.449   4
   4  -2  -5 3859.70 336.926   2
  -4  -2   5 3588.15 325.668   3
   4   2  -5 3306.44 390.294   3
   4  -2  -4 104464. 1214.76   2
  -4  -2   4 100906. 1639.81   2
  -4  -2   4 103961. 2770.41   1
  -4   2   4 102513. 2369.58   1
  -4   2   4 99572.4 2673.76   4
  -4  -2   4 101408. 1836.15   3
   4  -2  -4 99763.7 1442.37   2
   4   2  -4 103163. 2182.24   3
   4  -2  -3 26895.3 601.147   2
  -4  -2   3 27442.0 854.298   2
  -4   2   3 25113.8 1202.42   1
  -4  -2   3 26098.6 1341.99   1
  -4   2   3 26638.0 1303.09   4
   4   2  -3 27286.7 1175.34   3
  -4  -2   3 26259.0 1035.65   3
  -4   2   3 25113.2 1049.41   3
  -4   2   2 359776. 2524.15   2
   4  -2  -2 354546. 2470.79   2
  -4  -2   2 358276. 4780.72   1
  -4   2   2 358279. 4523.32   4
  -4   2   2 351556. 3912.04   3
  -4  -2   2 357094. 4185.99   3
   4  -2  -1 114.689 114.144   2
  -4  -2   1 274.601 223.674   1
  -4   2   1 176.902 209.555   4
  -4   2   1-67.3797 187.403   3
  -4  -2   1 267.066 239.689   3
   4  -2   0 15277.8 707.751   2
  -4  -2   0 15594.8 955.157   1
  -4   2   0 16429.1 949.392   4
  -4   2   0 16293.6 877.744   3
  -4  -2   0 15619.2 1050.44   3
   4  -2   1 75018.1 1781.53   2
  -4  -2  -1 73151.2 2042.28   1
  -4   2  -1 76370.3 2037.33   4
  -4   2  -1 77432.0 1936.73   3
  -4  -2  -1 76056.1 2358.85   3
  -4  -2  -2 98144.2 2398.54   1
  -4   2  -2 100950. 2464.80   4
  -4   2  -2 104996. 2315.30   3
  -4  -2  -2 101763. 2853.24   3
   4  -2   2 101205. 2304.77   2
   4   2   2 100832. 2728.47   2
  -4  -2  -3 42481.6 871.286   4
   4   2   3 41579.4 1901.20   2
   4  -2   3 42952.8 1636.57   2
  -4  -2  -3 42713.1 1936.05   3
  -4   2  -3 45408.2 1569.86   3
  -4   2  -4 128827. 2737.35   3
   4  -2   4 126227. 3030.51   2
  -4  -2  -4 122956. 3416.03   3
   4   2   4 126948. 3489.70   2
  -4  -2  -5 52385.5 2274.16   3
   4   2   5 50205.8 2333.66   2
   4  -2   5 50755.7 2104.59   2
  -4   2  -5 49270.6 1743.73   3
   4  -2   6 2920.63 636.560   2
  -4  -2  -6 2473.47 584.325   3
   4   2   6 2181.07 570.849   2
  -4   2  -6 2083.10 408.769   3
   4  -2   7 131.502 394.454   2
  -4   2  -7 78.3965 209.112   3
  -4  -2  -7 387.222 382.603   3
   4   2   7 4.64001 529.010   2
  -4   2  -8 38804.9 1683.19   3
  -4  -2  -8 39198.8 2137.45   3
   4   2   8 44994.2 2579.58   2
   4  -2   8 44153.2 2379.81   2
   4  -2   9 23.5967 425.473   2
  -4   2  -9 27.5935 204.966   3
  -4  -2  -9-100.432 298.851   3
   4   2   9 433.449 456.992   2
   4   2  10 9628.55 1435.47   2
  -4   2 -10 9734.79 877.292   3
   4  -2  10 13655.8 1558.77   2
  -4  -2 -10 11817.4 1212.97   3
   4  -2  11-366.208 569.268   2
   4   2  11-52.6027 627.752   2
  -4  -2 -11 301.020 318.327   3
   4  -2  12-13.2495 481.757   2
   4   2  12-310.704 526.919   2
   4  -2  13-95.1309 534.350   2
   4   2  13 749.940 577.611   2
   4  -2  14 1809.13 835.809   2
   4   2  14 4353.20 1117.87   2
   4  -2  15 440.304 587.771   2
   4   2  15 457.463 655.845   2
   4  -2  16 128.647 504.688   2
   4   2  16 702.136 555.914   2
  -4  -3  16 2742.76 777.210   2
  -4  -3  15 2034.17 798.014   1
  -4  -3  15 982.726 517.082   2
  -4  -3  14 18852.8 2088.80   1
  -4  -3  14 19337.7 1630.34   2
  -4  -3  13 5308.40 831.629   2
  -4  -3  13 5556.78 1157.68   1
  -4   3  13 5269.34 1066.83   4
  -4  -3  12 13669.6 1673.08   1
  -4   3  12 13392.3 1542.16   4
  -4  -3  12 15000.2 1285.27   2
  -4  -3  11 324.260 360.766   2
  -4  -3  11-0.78083 490.611   1
  -4   3  11 312.602 500.237   4
  -4   3  10 26738.6 1233.02   1
  -4  -3  10 30715.8 2236.77   1
  -4   3  10 26399.3 1961.42   4
  -4  -3  10 27931.2 1511.33   2
  -4  -3   9 44256.5 1777.80   2
  -4   3   9 45886.2 2471.50   4
  -4   3   9 44645.9 1576.38   1
  -4  -3   9 46908.0 2587.97   1
  -4  -3   8 52274.9 1778.25   2
  -4   3   8 52209.5 1679.57   1
  -4  -3   8 50135.6 2526.33   1
  -4   3   8 50433.6 2448.65   4
  -4  -3   7 31170.0 1268.69   2
  -4  -3   7 31168.5 1882.27   1
  -4   3   7 31742.7 1307.31   1
  -4   3   7 30773.0 1837.11   4
  -4  -3   7 32337.7 763.497   3
  -4  -3   6 2517.87 370.704   2
  -4  -3   6 1711.74 454.058   1
  -4   3   6 2482.97 399.039   1
  -4   3   6 2007.30 483.941   4
  -4  -3   6 2102.67 245.776   3
  -4  -3   5 25708.8 1021.87   2
  -4  -3   5 25918.6 1552.72   1
  -4   3   5 26082.9 1206.01   1
  -4   3   5 24763.3 1501.78   4
  -4  -3   5 25777.5 937.542   3
   4  -3  -4 308265. 2785.52   2
  -4  -3   4 303288. 3374.35   2
  -4  -3   4 294925. 4890.82   1
  -4   3   4 298575. 4981.86   4
  -4  -3   4 300790. 3646.36   3
   4  -3  -3 68585.5 1299.60   2
  -4  -3   3 67591.9 1597.08   2
  -4  -3   3 67812.2 2234.53   1
  -4   3   3 69509.8 2317.88   4
  -4  -3   3 65683.8 1914.95   3
   4  -3  -2 574925. 4000.66   2
  -4  -3   2 574273. 6282.85   1
  -4   3   2 574647. 6485.26   4
  -4  -3   2 573162. 6120.94   3
   4  -3  -1 76502.1 1553.56   2
  -4  -3   1 75631.2 2186.05   1
  -4   3   1 76669.2 2340.74   4
  -4   3   1 73808.6 1896.83   3
  -4  -3   1 75749.8 2402.93   3
   4  -3   0 253136. 3130.57   2
  -4  -3   0 263098. 3987.99   1
  -4   3   0 255618. 4215.09   4
  -4  -3   0 258133. 4612.71   3
  -4   3   0 265385. 3665.90   3
   4  -3   1-26.4556 167.422   2
  -4  -3  -1 4.87554 164.802   1
  -4   3  -1 351.123 250.123   4
   4   3   1 13.8486 93.4042   4
  -4   3  -1 33.2624 183.621   3
  -4  -3  -1 164.034 325.579   3
   4  -3   2 70939.4 1985.45   2
  -4  -3  -2 68280.9 1979.19   1
  -4   3  -2 68170.9 2329.49   4
   4   3   2 72889.0 1319.96   4
  -4   3  -2 70745.0 1943.61   3
  -4  -3  -2 70370.8 2603.00   3
   4  -3   3 52892.4 1865.23   2
  -4  -3  -3 47324.7 1677.82   1
   4   3   3 49460.0 1154.29   4
  -4  -3  -3 50128.5 2265.62   3
  -4   3  -3 51711.6 1710.69   3
   4   3   4 37306.4 1115.54   4
   4   3   4 40843.3 2121.42   2
  -4   3  -4 39043.7 1524.81   3
  -4  -3  -4 37858.3 2014.94   3
   4  -3   4 39085.0 1742.39   2
   4   3   5 10964.4 687.584   4
  -4  -3  -5 11916.7 1206.31   3
   4  -3   5 10961.2 1004.52   2
  -4   3  -5 10835.4 831.205   3
   4   3   5 12025.2 1237.32   2
  -4   3  -6 15734.8 1022.71   3
   4   3   6 20309.8 1681.81   2
  -4  -3  -6 18442.3 1501.36   3
   4  -3   6 17948.1 1365.88   2
   4  -3   7 7407.83 991.178   2
  -4  -3  -7 7787.52 1002.32   3
  -4   3  -7 7035.07 700.289   3
   4   3   7 9169.64 1197.98   2
  -4   3  -8 51272.4 1908.14   3
   4  -3   8 57249.8 2738.84   2
  -4  -3  -8 56281.4 2687.23   3
   4   3   8 56191.7 3005.60   2
   4  -3   9 4555.57 945.935   2
  -4   3  -9 5053.29 630.249   3
   4   3   9 5082.53 988.119   2
  -4  -3  -9 5532.19 894.036   3
   4  -3  10 6888.23 1074.38   2
   4   3  10 6586.86 1219.30   2
  -4  -3 -10 5977.23 961.920   3
   4  -3  11 1015.35 727.835   2
  -4  -3 -11 1292.98 515.575   3
   4   3  11 2133.25 875.932   2
   4  -3  12-738.250 520.767   2
   4   3  12-430.215 633.362   2
   4  -3  13 338.886 600.262   2
   4   3  13 1215.98 888.676   2
   4  -3  14-137.073 765.758   2
   4   3  14 1195.75 875.796   2
   4  -3  15-1362.62 949.794   2
   4  -3  16-3.86562 527.490   2
  -4  -4  16 559.934 582.857   1
  -4  -4  16-71.6337 654.600   2
  -4  -4  15 7421.04 1503.79   1
  -4  -4  15 6066.75 1032.29   2
  -4  -4  14 11885.6 1849.14   1
  -4   4  14 11263.9 1574.76   4
  -4  -4  14 10569.1 1282.91   2
  -4  -4  13 11822.1 1717.14   1
  -4   4  13 11215.2 1519.92   4
  -4  -4  13 13396.6 1339.97   2
  -4  -4  12 3307.02 603.554   2
  -4   4  12 3715.65 905.100   4
  -4  -4  12 2054.97 760.422   1
  -4  -4  11 1254.13 483.123   2
  -4   4  11 1020.54 608.031   4
  -4  -4  11 886.190 551.555   1
  -4  -4  10 1925.57 459.911   2
  -4   4  10 1361.21 548.466   4
  -4  -4  10 1779.36 743.548   1
  -4  -4   9 12893.1 1013.54   2
  -4   4   9 13669.9 1424.78   4
  -4  -4   9 12842.6 1477.61   1
  -4  -4   8 69013.3 2166.39   2
  -4  -4   8 66116.6 3075.60   1
  -4   4   8 65268.4 2964.32   4
  -4  -4   7 9750.08 786.272   2
  -4  -4   7 10317.7 1155.81   1
  -4   4   7 10309.5 1203.58   4
  -4  -4   7 9896.33 497.924   3
  -4  -4   6 12422.2 859.690   2
  -4  -4   6 11975.7 1189.87   1
  -4   4   6 10571.3 1140.98   4
  -4  -4   6 11637.0 650.190   3
  -4  -4   5 64056.4 1806.52   2
   4  -4  -5 65630.8 1610.38   2
  -4  -4   5 66698.5 2590.39   1
  -4   4   5 65940.4 2633.08   4
  -4  -4   5 66195.3 1816.17   3
  -4  -4   4 113954. 2358.33   2
   4  -4  -4 123456. 2150.55   2
  -4  -4   4 116006. 3233.15   1
  -4   4   4 112083. 3315.92   4
  -4  -4   4 119507. 2747.13   3
   4  -4  -3 174766. 2487.06   2
  -4  -4   3 175078. 2908.71   2
  -4  -4   3 173190. 3784.29   1
  -4   4   3 172706. 3990.87   4
  -4  -4   3 172861. 3647.23   3
   4  -4  -2 72143.5 1648.99   2
  -4  -4   2 71999.3 1917.34   2
  -4  -4   2 68882.4 2262.67   1
  -4   4   2 69680.2 2520.07   4
  -4  -4   2 69110.4 2456.20   3
   4  -4  -1 271974. 3372.57   2
  -4  -4   1 259281. 4275.01   1
  -4   4   1 270340. 4918.40   4
  -4  -4   1 261949. 5003.30   3
   4  -4   0 5839.43 547.508   2
  -4  -4   0 5398.79 624.072   1
  -4   4   0 5677.62 758.178   4
  -4  -4   0 5454.43 834.428   3
   4  -4   1 20987.1 1073.41   2
  -4  -4  -1 21503.9 1162.62   1
  -4   4  -1 21322.2 1423.69   4
   4   4   1 21428.7 943.976   4
  -4  -4  -1 23285.0 1618.20   3
  -4   4  -1 20519.0 1112.34   3
   4  -4   2 105326. 2526.19   2
  -4  -4  -2 99754.9 2428.83   1
   4   4   2 103962. 2059.73   4
  -4   4  -2 103423. 3206.51   4
  -4   4  -2 101465. 2432.37   3
  -4  -4  -2 105821. 3429.53   3
   4  -4   3 43488.3 1753.27   2
  -4  -4  -3 41198.5 1555.69   1
   4   4   3 43416.4 1336.50   4
  -4  -4  -3 42828.3 2221.38   3
  -4   4  -3 43346.7 1621.26   3
   4  -4   4 43010.4 1876.27   2
  -4  -4  -4 45602.5 1603.08   1
   4   4   4 43104.1 1394.71   4
  -4   4  -4 44052.4 1672.02   3
  -4  -4  -4 42973.2 2293.61   3
   4  -4   5 2420.71 496.136   2
   4   4   5 2197.01 350.444   4
  -4   4  -5 1960.04 394.611   3
  -4  -4  -5 1852.32 565.279   3
   4  -4   6-40.8784 329.774   2
   4   4   6 772.095 246.003   4
  -4   4  -6 211.146 229.671   3
   4   4   7 9340.06 805.323   4
  -4   4  -7 9854.03 843.291   3
   4  -4   7 8001.49 1047.94   2
  -4  -4  -7 8759.14 1152.24   3
  -4  -4  -8 14965.2 1473.20   3
  -4   4  -8 17703.6 1132.46   3
   4  -4   8 15547.2 1495.74   2
  -4  -4  -9 12820.7 1405.15   3
  -4   4  -9 12998.0 991.951   3
   4  -4   9 13679.4 1463.55   2
   4  -4  10 3212.22 831.949   2
  -4  -4 -10 2907.83 686.086   3
   4  -4  11 2063.59 786.421   2
  -4  -4 -11 1208.19 527.488   3
   4  -4  12-416.192 720.766   2
  -4  -4 -12 1051.18 569.092   3
   4  -4  13-196.682 651.750   2
   4  -4  14 1203.68 631.291   2
   4  -4  15-874.991 959.210   2
  -4  -5  16-493.543 645.628   2
  -4  -5  16 108.719 586.878   1
  -4  -5  15 8631.94 1227.37   2
  -4   5  15 8820.22 1411.29   4
  -4  -5  15 7819.34 1643.86   1
  -4  -5  14 2994.88 749.067   2
  -4   5  14 5148.16 1128.34   4
  -4  -5  14 3640.86 1045.38   1
  -4  -5  13 7437.95 1004.18   2
  -4   5  13 7162.40 1263.27   4
  -4  -5  13 7972.40 1557.22   1
  -4  -5  12 491.543 422.534   2
  -4   5  12 418.302 454.264   4
  -4  -5  12-633.245 786.257   1
  -4  -5  11 642.772 435.796   2
  -4   5  11 330.201 523.365   4
  -4  -5  11 209.722 548.809   1
  -4  -5  10 269.179 276.032   2
  -4  -5  10 332.070 474.021   1
  -4  -5   9 10335.1 976.150   2
  -4  -5   9 12170.9 1468.27   1
  -4   5   9 11118.0 1333.45   4
  -4  -5   8 87309.8 2610.05   2
  -4  -5   8 92052.5 3798.54   1
  -4   5   8 87706.0 3561.74   4
  -4  -5   8 86306.1 1356.92   3
  -4  -5   7 37034.4 1646.45   2
  -4  -5   7 39149.9 2349.18   1
  -4   5   7 40656.0 2350.85   4
  -4  -5   7 37521.5 1198.87   3
  -4  -5   6 46545.2 1769.42   2
  -4  -5   6 46575.3 2393.97   1
  -4   5   6 45524.8 2385.55   4
  -4  -5   6 49131.2 1645.45   3
   4  -5  -5 28546.5 1201.47   2
  -4  -5   5 29833.7 1366.93   2
  -4  -5   5 29517.6 1817.26   1
  -4   5   5 27318.5 1818.37   4
  -4  -5   5 29546.2 1482.67   3
  -4  -5   4 54252.3 1805.73   2
   4  -5  -4 57562.4 1654.28   2
  -4  -5   4 57688.0 2402.78   1
  -4   5   4 59168.0 2584.99   4
  -4  -5   4 59060.9 2309.22   3
   4  -5  -3 224488. 3236.85   2
  -4  -5   3 221640. 3652.10   2
  -4  -5   3 224314. 4501.59   1
  -4   5   3 219774. 4907.67   4
  -4  -5   3 216479. 4693.03   3
   4  -5  -2 21625.7 1038.95   2
  -4  -5   2 22408.6 1202.32   2
  -4  -5   2 21478.7 1551.08   3
  -4   5   2 20791.5 1506.41   4
  -4  -5   2 20632.7 1351.06   1
   4  -5  -1 76176.1 1986.49   2
  -4  -5   1 69927.7 2349.47   1
  -4   5   1 71604.8 2751.20   4
  -4  -5   1 68088.1 2793.38   3
   4  -5   0 7050.51 667.239   2
  -4  -5   0 6569.89 729.127   1
  -4   5   0 6848.51 908.851   4
  -4  -5   0 6142.46 958.544   3
   4  -5   1 24196.8 1239.14   2
  -4  -5  -1 24036.1 1774.46   3
   4   5   1 24504.4 1177.78   4
  -4   5  -1 24709.8 1707.03   4
  -4  -5  -1 22262.3 1250.66   1
   4  -5   2 79251.4 2342.01   2
  -4  -5  -2 75244.8 2194.96   1
   4   5   2 80180.2 2128.98   4
  -4   5  -2 84655.3 3198.13   4
  -4  -5  -2 79496.5 3165.89   3
   4  -5   3 41230.6 1796.51   2
  -4  -5  -3 41197.1 1552.47   1
   4   5   3 40319.8 1513.47   4
  -4  -5  -3 40495.5 2327.03   3
   4  -5   4 41840.7 1934.98   2
  -4  -5  -4 37871.7 1473.18   1
   4   5   4 40628.5 1547.59   4
  -4  -5  -4 39588.6 2352.80   3
   4  -5   5 14743.8 1228.61   2
   4   5   5 13233.6 921.286   4
  -4  -5  -5 15448.0 1506.67   3
   4  -5   6 819.381 391.456   2
   4   5   6 1464.66 332.115   4
  -4  -5  -6 1356.09 606.190   3
   4  -5   7 6781.44 992.416   2
   4   5   7 5142.40 629.724   4
  -4  -5  -7 5781.26 981.706   3
   4  -5   8 8240.15 1138.35   2
   4   5   8 6161.15 718.162   4
  -4  -5  -8 6099.05 1035.86   3
   4  -5   9 15892.4 1607.44   2
  -4  -5  -9 13714.1 1529.41   3
   4  -5  10 863.781 574.286   2
  -4  -5 -10 1219.61 561.661   3
   4  -5  11 3823.54 1006.41   2
  -4  -5 -11 3030.79 750.222   3
   4  -5  12 4228.93 1096.56   2
  -4  -5 -12 3221.77 862.278   3
   4  -5  13-434.844 632.579   2
   4  -5  14 4139.91 1120.73   2
   4  -5  15 1442.03 743.828   2
  -4  -6  17 2908.45 1244.82   1
  -4  -6  16 388.425 504.131   2
  -4  -6  16 1982.31 1033.00   1
  -4  -6  15 2333.51 689.531   2
  -4   6  15 5045.76 1182.50   4
  -4  -6  15 2231.22 1074.83   1
  -4  -6  14 609.726 493.147   2
  -4   6  14 773.023 487.003   4
  -4  -6  14 196.194 758.122   1
  -4  -6  13 1142.53 538.412   2
  -4   6  13 438.215 468.171   4
  -4  -6  13 583.547 813.469   1
  -4  -6  12 1500.66 521.542   2
  -4   6  12 1990.72 779.490   4
  -4  -6  12 1738.92 707.225   1
  -4  -6  11 1945.03 560.399   2
  -4   6  11 1226.20 545.189   4
  -4  -6  11 1039.16 565.851   1
  -4  -6  10 6328.71 881.184   2
  -4   6  10 6971.19 1184.08   4
  -4  -6  10 4791.42 1161.26   1
  -4  -6   9 47843.5 2184.51   2
  -4  -6   9 44506.2 2942.02   1
  -4   6   9 43846.5 2693.94   4
  -4  -6   8 52254.7 2154.58   2
  -4  -6   8 50951.0 2977.65   1
  -4   6   8 52288.5 2880.45   4
  -4  -6   8 49402.4 1357.84   3
  -4  -6   7 64718.6 2337.75   2
  -4  -6   7 65111.7 3163.43   1
  -4   6   7 60483.3 2976.73   4
  -4  -6   7 62633.7 1924.27   3
  -4  -6   6 18088.0 1222.24   2
   4  -6  -6 19014.3 1151.66   2
  -4  -6   6 20266.8 1678.28   1
  -4   6   6 17499.0 1608.80   4
  -4  -6   6 19104.9 1268.46   3
   4  -6  -5 5082.88 581.337   2
  -4  -6   5 5203.20 678.866   2
  -4  -6   5 5478.03 870.711   1
  -4   6   5 5677.30 963.478   4
  -4  -6   5 5453.11 796.459   3
  -4  -6   4 10176.3 887.946   2
   4  -6  -4 9943.81 780.265   2
  -4  -6   4 11870.1 1255.02   3
  -4   6   4 9960.48 1136.64   4
  -4  -6   4 10618.5 1126.82   1
   4  -6  -3 159162. 3041.52   2
  -4  -6   3 157077. 3426.81   2
  -4  -6   3 160225. 4064.61   1
  -4   6   3 155784. 4443.71   4
  -4  -6   3 163113. 4558.17   3
  -4  -6   2 4008.58 599.073   2
   4  -6  -2 3903.15 513.409   2
  -4  -6   2 3141.70 613.268   1
  -4   6   2 4198.26 812.163   4
  -4  -6   2 4078.96 787.793   3
   4  -6  -1 31109.7 1417.09   2
  -4  -6   1 29797.0 1569.47   2
  -4  -6   1 28080.2 1582.48   1
  -4  -6   1 27501.9 1956.76   3
  -4   6   1 30668.2 1942.92   4
   4  -6   0 901.319 280.717   2
  -4  -6   0 1440.05 422.713   1
  -4   6   0 2427.68 660.495   4
   4   6   0 1003.82 377.511   4
  -4  -6   0 1924.55 650.724   3
   4  -6   1 19379.3 1216.58   2
   4   6   1 19652.8 1194.08   4
  -4   6  -1 18928.1 1650.58   4
  -4  -6  -1 20092.9 1691.16   3
  -4  -6  -1 17835.5 1175.41   1
   4  -6   2 48040.6 1964.85   2
  -4  -6  -2 47927.9 2626.21   3
   4   6   2 44938.9 1796.57   4
  -4   6  -2 44414.5 2540.75   4
  -4  -6  -2 46736.7 1832.55   1
   4  -6   3 42600.3 1945.84   2
  -4  -6  -3 42243.6 2488.02   3
  -4   6  -3 41711.4 2538.90   4
   4   6   3 44825.8 1795.61   4
  -4  -6  -3 39760.8 1590.61   1
   4  -6   4 18227.9 1347.47   2
  -4  -6  -4 15371.1 944.841   1
   4   6   4 16973.9 1119.03   4
  -4  -6  -4 15486.7 1611.22   3
   4  -6   5 16038.2 1360.71   2
  -4  -6  -5 15396.9 895.796   1
   4   6   5 16195.4 1114.30   4
  -4  -6  -5 18378.0 1712.07   3
   4   6   6 52.9398 194.639   4
  -4  -6  -6 663.305 644.486   3
   4  -6   7 2593.96 672.607   2
   4   6   7 1912.23 419.837   4
  -4  -6  -7 1287.98 520.973   3
   4  -6   8 2065.69 691.100   2
   4   6   8 1805.36 410.213   4
  -4  -6  -8 2041.56 749.806   3
   4  -6   9 6890.66 1108.83   2
  -4  -6  -9 7614.97 1167.99   3
   4  -6  10 818.334 662.679   2
  -4  -6 -10-646.161 580.582   3
   4  -6  11 1121.13 701.114   2
  -4  -6 -11 1191.81 600.516   3
   4  -6  12 3002.49 924.914   2
  -4  -6 -12 4102.51 938.561   3
   4  -6  13 209.082 734.617   2
   4  -6  13 2248.31 1201.35   1
   4  -6  14 1893.47 909.896   2
   4  -6  14 287.193 625.821   1
   4  -6  15 505.898 737.121   2
  -4  -7  17-358.694 691.490   1
  -4  -7  16-774.019 642.956   2
  -4   7  16-651.274 641.847   4
  -4  -7  16-982.804 996.005   1
  -4  -7  15 1628.58 723.390   2
  -4   7  15 886.645 627.314   4
  -4  -7  15 1471.46 1003.04   1
  -4  -7  14 2793.50 713.325   2
  -4   7  14 1743.47 594.968   4
  -4  -7  14 825.732 608.174   1
  -4  -7  13 368.677 385.758   2
  -4   7  13 1363.74 669.613   4
  -4  -7  13 790.938 882.507   1
  -4  -7  12 1667.77 591.142   2
  -4   7  12 821.477 582.460   4
  -4  -7  12 2590.65 1146.22   1
  -4  -7  11 5390.61 851.220   2
  -4   7  11 6042.56 1211.25   4
  -4  -7  11 3586.73 1109.95   1
  -4  -7  10-48.6169 435.989   2
  -4   7  10-129.461 498.240   4
  -4  -7  10-643.551 881.085   1
  -4  -7   9 81641.1 2989.34   2
  -4  -7   9 76281.8 4036.54   1
  -4   7   9 76805.9 3709.27   4
  -4  -7   8 5426.95 795.647   2
  -4  -7   8 7029.75 1267.19   1
  -4   7   8 8533.03 1271.61   4
  -4  -7   8 6328.38 616.435   3
  -4  -7   7 55046.3 2310.41   2
  -4  -7   7 53246.6 2989.05   1
   4  -7  -7 53161.7 2167.24   2
  -4   7   7 51849.9 2889.09   4
  -4  -7   7 48168.6 2050.44   3
  -4  -7   6 1112.34 349.336   2
   4  -7  -6 1388.22 338.661   2
  -4  -7   6 2104.63 783.400   1
  -4   7   6 2011.19 660.859   4
  -4  -7   6 1652.12 511.116   3
   4  -7  -5 1111.27 344.554   2
  -4  -7   5 930.425 405.694   2
  -4  -7   5 1762.44 703.366   1
  -4   7   5 926.094 624.069   4
  -4  -7   5 1160.04 508.158   3
  -4  -7   4 540.953 341.441   2
   4  -7  -4 370.608 308.307   2
  -4  -7   4 146.632 416.159   1
  -4   7   4 520.454 477.074   4
  -4  -7   4 492.341 515.018   3
   4  -7  -3 37801.7 1639.20   2
  -4  -7   3 40173.9 1868.30   2
  -4   7   3 38716.3 2405.67   4
  -4  -7   3 37252.1 2083.68   1
  -4  -7   2 8961.88 977.981   2
   4  -7  -2 7178.11 756.003   2
  -4   7   2 7311.94 1129.09   4
  -4  -7   2 7509.84 943.226   1
  -4  -7   1 25770.0 1587.71   2
   4  -7  -1 23815.2 1347.71   2
  -4   7   1 22622.0 1835.15   4
  -4  -7   1 22237.6 1533.94   1
   4  -7   0 459.629 312.194   2
  -4   7   0 756.236 573.577   4
   4   7   0 410.967 305.786   4
  -4  -7   0 436.755 298.469   1
   4  -7   1 13144.0 1091.15   2
  -4   7  -1 12331.6 1452.59   4
   4   7   1 12762.9 1079.64   4
  -4  -7  -1 13172.8 1086.69   1
   4  -7   2 14739.0 1183.77   2
   4   7   2 13914.2 1118.36   4
  -4   7  -2 16240.0 1684.71   4
  -4  -7  -2 13655.5 1535.16   3
  -4  -7  -2 13457.5 1050.10   1
   4  -7   3 142799. 3710.56   2
  -4   7  -3 137191. 4916.48   4
  -4  -7  -3 132002. 4647.39   3
   4   7   3 140682. 3511.94   4
  -4  -7  -3 134877. 3082.23   1
   4  -7   4 13438.4 1245.39   2
  -4  -7  -4 13518.2 1538.74   3
   4   7   4 12328.1 1060.81   4
  -4  -7  -4 11944.5 865.449   1
   4  -7   5 25063.0 1756.34   2
  -4  -7  -5 21554.1 1067.25   1
  -4  -7  -5 25344.5 2128.91   3
   4   7   5 25702.4 1540.64   4
   4  -7   6 2738.36 669.432   2
   4   7   6 3086.93 560.621   4
  -4  -7  -6 2299.13 785.506   3
   4  -7   7 425.649 467.303   2
   4   7   7 36.5088 247.436   4
  -4  -7  -7-632.628 577.576   3
   4  -7   8 3040.11 711.446   2
   4   7   8 2927.24 563.971   4
  -4  -7  -8 3858.48 936.942   3
   4  -7   9 1834.42 672.995   2
  -4  -7  -9 2708.40 837.911   3
   4  -7  10 330.046 498.839   2
  -4  -7 -10 148.422 467.607   3
   4  -7  11 344.999 418.641   2
  -4  -7 -11 1385.23 656.610   3
   4  -7  12 137.276 494.007   2
  -4  -7 -12 599.808 562.872   3
   4  -7  13 825.314 593.068   2
   4  -7  13 1677.41 1012.91   1
   4  -7  14 907.879 694.918   2
   4  -7  14-912.186 1142.38   1
  -4   8  17 3595.08 1088.69   4
  -4  -8  17-76.7742 964.007   1
  -4  -8  16 247.494 461.651   2
  -4   8  16 833.541 813.579   4
  -4  -8  16-916.288 955.689   1
  -4  -8  15 1149.67 591.479   2
  -4   8  15 755.349 611.288   4
  -4  -8  15 1763.43 1080.15   1
  -4  -8  14-114.975 568.209   2
  -4   8  14 600.201 683.161   4
  -4  -8  14 1538.09 1015.53   1
  -4  -8  13 3768.46 908.208   2
  -4   8  13 4194.58 1058.29   4
  -4  -8  13 3368.63 1153.06   1
  -4  -8  12 5326.21 980.168   2
  -4   8  12 4354.48 1046.12   4
  -4  -8  12 3638.65 1369.73   1
  -4  -8  11 848.315 451.638   2
  -4   8  11 1681.44 712.370   4
  -4  -8  11 185.852 644.710   1
  -4  -8  10 2893.76 717.906   2
  -4   8  10 2690.19 830.144   4
  -4  -8  10 1514.85 810.012   1
  -4  -8   9 40366.2 2249.25   2
  -4  -8   9 38863.5 3020.19   1
  -4   8   9 42316.5 2882.27   4
  -4  -8   8 58.1220 384.520   2
   4  -8  -8 250.045 379.148   2
  -4  -8   8-82.4370 576.223   1
  -4   8   8 421.624 451.106   4
  -4  -8   8 163.126 216.786   3
  -4  -8   7 13642.5 1255.74   2
   4  -8  -7 11599.9 1101.46   2
  -4  -8   7 12140.0 1542.88   1
  -4   8   7 12526.7 1548.84   4
  -4  -8   7 10883.8 1166.11   3
  -4  -8   6 1072.82 467.225   2
   4  -8  -6 929.361 347.425   2
  -4  -8   6 2016.31 800.299   1
  -4   8   6 1393.34 679.784   4
  -4  -8   6 1717.93 654.864   3
   4  -8  -5 5652.90 752.629   2
  -4  -8   5 7189.32 907.337   2
  -4  -8   5 5121.73 955.546   1
  -4   8   5 7034.10 1168.40   4
  -4  -8   5 6759.87 1091.11   3
  -4  -8   4 1244.26 423.865   2
   4  -8  -4 979.358 375.592   2
  -4   8   4 1964.31 692.968   4
  -4  -8   4 2233.70 722.851   1
  -4  -8   3 45938.5 2171.37   2
   4  -8  -3 45143.6 1952.25   2
  -4   8   3 45007.7 2738.42   4
  -4  -8   3 47380.5 2507.41   1
   4  -8  -2 13528.1 1106.39   2
  -4  -8   2 12106.8 1139.64   2
  -4   8   2 11485.9 1464.43   4
  -4  -8   2 9755.45 1114.09   1
  -4  -8   1 24761.5 1649.60   2
   4  -8  -1 21306.8 1382.00   2
  -4   8   1 20925.6 1899.52   4
  -4  -8   1 23940.1 1673.59   1
   4  -8   0 432.583 353.371   2
  -4   8   0 127.671 452.808   4
   4   8   0-126.462 354.110   4
  -4  -8   0 67.9250 330.764   1
  -4  -8   0 90.2083 440.918   2
   4  -8   1 11528.7 1102.62   2
   4   8   1 11066.2 1125.00   4
  -4   8  -1 10571.0 1418.85   4
  -4  -8  -1 9114.19 956.598   1
   4  -8   2 309.341 377.454   2
   4   8   2 261.643 341.652   4
  -4   8  -2-11.4345 570.656   4
  -4  -8  -2-149.106 279.208   1
   4  -8   3 92443.7 3212.84   2
  -4  -8  -3 88945.5 2687.45   1
   4   8   3 92455.5 3116.74   4
  -4   8  -3 96066.2 4395.61   4
   4  -8   4 5.57067 443.871   2
  -4  -8  -4 60.1684 238.554   1
   4   8   4 174.754 267.862   4
  -4   8  -4 471.769 630.049   4
  -4  -8  -4-205.590 572.816   3
   4  -8   5 6267.63 1012.64   2
   4   8   5 5916.63 850.187   4
  -4  -8  -5 7483.85 1258.66   3
   4  -8   6 9413.04 1175.31   2
  -4  -8  -6 11729.8 1618.64   3
   4   8   6 9175.17 998.943   4
   4  -8   7 1649.13 643.796   2
   4   8   7 2173.22 541.029   4
  -4  -8  -7 2337.67 735.604   3
   4  -8   8 4145.31 980.811   2
  -4  -8  -8 2753.31 906.400   3
   4  -8   9 1565.18 567.779   2
  -4  -8  -9 4875.77 1080.79   3
   4  -8  10 877.515 677.094   2
  -4  -8 -10 607.115 563.825   3
   4  -8  11-888.458 657.582   2
  -4  -8 -11 749.348 554.057   3
   4  -8  12 805.522 703.156   2
  -4  -8 -12-1176.26 726.785   3
   4  -8  13-326.158 1035.34   1
   4  -8  13 314.119 442.987   2
  -4  -8 -13 1587.37 752.990   3
   4  -8  14 290.925 545.133   2
   4  -8  14 694.858 538.466   1
   4  -8  15 1783.46 1197.48   1
  -4   9  17-1563.31 844.670   4
  -4  -9  17 734.851 845.831   1
  -4  -9  16-856.536 651.531   2
  -4   9  16-170.193 538.557   4
  -4  -9  16 1276.52 909.093   1
  -4  -9  15 3194.83 836.235   2
  -4   9  15 2153.79 929.753   4
  -4  -9  15 1321.06 954.881   1
  -4  -9  14 195.449 446.069   2
  -4   9  14 1782.63 821.643   4
  -4  -9  14-361.124 778.362   1
  -4  -9  13 2769.56 822.317   2
  -4   9  13 3160.98 996.605   4
  -4  -9  13 2064.30 1117.19   1
  -4  -9  12 1264.80 623.614   2
  -4   9  12 1373.67 716.844   4
  -4  -9  12 2037.77 1058.25   1
  -4  -9  11 0.67431 477.929   2
  -4   9  11 223.122 494.639   4
  -4  -9  11-376.536 947.756   1
  -4  -9  10 939.371 491.541   2
  -4   9  10 1247.70 806.461   4
  -4  -9  10-168.945 756.717   1
  -4  -9   9 10251.5 1217.77   2
  -4   9   9 9489.94 1471.31   4
  -4  -9   9 6995.41 1439.27   1
   4  -9  -9 8846.14 1162.14   2
  -4  -9   8 4614.33 849.286   2
   4  -9  -8 3299.18 747.220   2
  -4   9   8 4665.40 896.745   4
  -4  -9   8 3767.67 1082.02   1
   4  -9  -7 18994.7 1492.49   2
  -4  -9   7 18166.5 1539.79   2
  -4  -9   7 18424.3 1962.42   1
  -4   9   7 16482.4 1798.41   4
  -4  -9   7 16651.8 1649.94   3
   4  -9  -6 218.750 463.699   2
  -4  -9   6-216.631 470.542   2
  -4  -9   6-322.367 671.604   1
  -4   9   6-82.8554 484.248   4
  -4  -9   6 26.0688 429.676   3
  -4  -9   5 3655.50 765.350   2
   4  -9  -5 3554.29 646.572   2
  -4   9   5 3969.62 1035.38   4
  -4  -9   5 3081.72 822.732   1
  -4  -9   4 9682.61 1097.06   2
   4  -9  -4 10722.2 1051.76   2
  -4   9   4 10801.2 1470.23   4
  -4  -9   4 11337.8 1438.12   1
  -4  -9   3 49886.2 2426.92   2
   4  -9  -3 45775.5 2121.71   2
  -4   9   3 46595.7 2960.11   4
  -4  -9   3 50481.8 2708.28   1
  -4  -9   2 1465.68 514.552   2
   4  -9  -2 1409.76 384.188   2
  -4  -9   2 806.013 497.253   1
  -4  -9   1 21572.3 1697.43   2
   4  -9  -1 21570.8 1491.95   2
  -4   9   1 21772.5 2037.14   4
   4   9  -1 23577.4 1839.62   4
  -4  -9   1 20192.5 1667.64   1
   4  -9   0 467.741 311.514   2
  -4  -9   0-322.697 462.042   2
   4   9   0 909.671 484.670   4
  -4   9   0 408.995 536.154   4
  -4  -9   0 404.632 351.289   1
   4  -9   1 912.523 441.747   2
   4   9   1 271.219 348.094   4
  -4  -9  -1 657.645 348.506   1
  -4  -9  -1 2.99981 452.232   2
   4  -9   2 1040.96 510.540   2
   4   9   2 311.911 349.414   4
  -4   9  -2 1643.63 808.532   4
  -4  -9  -2 654.032 334.825   1
   4  -9   3 17835.1 1504.68   2
  -4  -9  -3 17182.7 1279.67   1
  -4   9  -3 17650.3 2076.04   4
   4   9   3 18317.6 1553.63   4
   4  -9   4 4005.21 815.330   2
  -4  -9  -4 3625.01 568.112   1
   4   9   4 4244.89 753.849   4
  -4   9  -4 3749.06 1097.95   4
  -4  -9  -4 1866.50 785.346   3
   4  -9   5 841.835 537.587   2
  -4   9  -5-109.078 695.354   4
   4   9   5 638.688 402.916   4
  -4  -9  -5 464.962 558.273   3
   4  -9   6 5846.15 1008.21   2
   4   9   6 5364.70 862.142   4
  -4  -9  -6 6697.08 1438.25   3
   4  -9   7 5231.57 1016.56   2
   4   9   7 4062.49 757.529   4
  -4  -9  -7 3997.81 1121.01   3
   4  -9   8 1442.08 643.020   2
  -4  -9  -8 2453.90 849.721   3
   4  -9   9 7157.68 1206.43   2
  -4  -9  -9 7237.40 1334.75   3
   4  -9  10 826.392 595.351   2
  -4  -9 -10 301.661 610.129   3
   4  -9  11-1063.92 846.329   2
  -4  -9 -11 324.141 568.734   3
   4  -9  12-259.190 1135.03   1
   4  -9  12 947.498 633.637   2
  -4  -9 -12 1740.40 759.351   3
   4  -9  13-256.812 872.874   1
   4  -9  13 1562.13 830.344   2
  -4  -9 -13 747.535 577.086   3
   4  -9  14 1070.19 891.395   1
  -4  10  17 1647.71 803.265   4
  -4 -10  16-1984.14 997.584   2
  -4  10  16-300.390 675.700   4
  -4 -10  16 533.359 882.589   1
  -4 -10  15 3924.96 979.044   2
  -4  10  15 3586.87 1068.27   4
  -4 -10  15 2343.37 1125.62   1
  -4 -10  14 30.4573 483.116   2
  -4  10  14-42.3392 548.403   4
  -4 -10  14-1000.98 1075.82   1
  -4 -10  13 5064.90 1115.64   2
  -4  10  13 2543.02 876.056   4
  -4 -10  13 3941.38 1308.90   1
  -4 -10  12 678.302 535.499   2
  -4  10  12 271.753 498.152   4
  -4 -10  12 688.146 756.219   1
  -4 -10  11-201.506 585.696   2
  -4  10  11 389.080 430.041   4
  -4 -10  11-448.928 902.074   1
   4 -10 -11 234.986 395.455   2
  -4 -10  10 99.6606 510.757   2
  -4  10  10-604.487 745.466   4
  -4 -10  10 1022.07 795.953   1
   4 -10 -10 1751.05 595.101   2
  -4 -10   9 1481.53 634.990   2
   4 -10  -9 1122.84 444.311   2
  -4  10   9 1867.85 592.896   4
  -4 -10   9 670.820 743.748   1
  -4 -10   8 2496.48 798.686   2
   4 -10  -8 2558.91 665.069   2
  -4 -10   8 2545.38 987.918   1
  -4  10   8 3733.22 1059.77   4
  -4 -10   7 6619.56 1040.04   2
   4 -10  -7 8452.31 1122.04   2
  -4 -10   7 8510.69 1453.98   1
  -4  10   7 8462.22 1475.92   4
  -4 -10   7 6234.46 1082.65   3
   4 -10  -6 1713.77 551.121   2
  -4 -10   6 3624.63 783.542   2
  -4 -10   6 2820.62 790.021   1
  -4  10   6 2667.82 825.132   4
  -4 -10   6 3367.02 954.523   3
  -4 -10   5 9892.09 1196.37   2
   4 -10  -5 9397.31 1070.24   2
  -4  10   5 7671.43 1317.61   4
  -4 -10   5 10940.0 1516.85   1
  -4 -10   4-386.748 681.002   2
   4 -10  -4-137.304 416.491   2
  -4  10   4 398.081 520.023   4
  -4 -10   4 379.471 518.998   1
   4 -10  -3 68936.1 2798.84   2
  -4 -10   3 78839.0 3228.95   2
  -4  10   3 71863.3 3851.60   4
  -4 -10   3 73820.1 3459.48   1
  -4 -10   2 2301.56 693.108   2
   4 -10  -2 3736.61 764.670   2
  -4  10   2 3013.52 899.988   4
  -4 -10   2 3268.87 804.817   1
  -4 -10   1 20139.3 1771.44   2
   4 -10  -1 19436.0 1512.17   2
   4  10  -1 24236.6 1966.34   4
  -4  10   1 22235.3 2185.40   4
  -4 -10   1 25475.7 1969.00   1
  -4 -10   0 257.088 543.645   2
   4 -10   0 298.885 356.149   2
  -4  10   0-17.8600 587.611   4
   4  10   0 689.128 445.965   4
  -4 -10   0 79.5525 410.505   1
   4 -10   1-26.9128 415.525   2
  -4 -10  -1 523.055 497.630   2
   4  10   1 10.9476 364.065   4
  -4  10  -1-182.421 540.710   4
  -4 -10  -1 739.043 428.401   1
   4 -10   2 670.937 422.784   2
   4  10   2 426.037 333.539   4
  -4  10  -2 551.696 696.275   4
  -4 -10  -2-115.190 539.539   2
  -4 -10  -2 231.718 281.015   1
   4 -10   3 9428.16 1183.39   2
   4  10   3 6948.35 1024.94   4
  -4  10  -3 6848.57 1446.70   4
  -4 -10  -3 8034.91 944.265   1
   4 -10   4-603.180 580.427   2
   4  10   4-561.131 334.872   4
  -4  10  -4 638.403 703.784   4
   4 -10   5 438.268 528.733   2
  -4  10  -5 457.701 706.979   4
   4  10   5-24.4248 348.041   4
  -4 -10  -5-482.645 749.426   3
   4 -10   6-4.94390 528.674   2
  -4  10  -6 979.670 835.319   4
   4  10   6 1457.00 490.854   4
  -4 -10  -6-61.2869 650.674   3
   4 -10   7 4704.56 991.087   2
  -4 -10  -7 4675.64 1222.82   3
   4 -10   8 360.920 545.520   2
  -4 -10  -8 311.406 668.012   3
   4 -10   9 5678.38 1133.91   2
  -4 -10  -9 5301.38 1256.57   3
   4 -10  10 294.841 470.314   2
  -4 -10 -10 1076.57 773.076   3
   4 -10  11 888.334 678.323   2
  -4 -10 -11-120.671 781.238   3
   4 -10  12 1327.64 1267.08   1
   4 -10  12 1054.85 699.662   2
  -4 -10 -12-121.754 467.678   3
   4 -10  13 1683.43 1377.65   1
  -4  11  16-798.167 754.324   4
  -4 -11  15 725.309 797.233   2
  -4  11  15-28.9772 559.963   4
  -4 -11  15 338.938 865.731   1
  -4 -11  14 200.667 566.596   2
  -4  11  14 763.304 813.029   4
  -4 -11  14 1908.67 1465.64   1
  -4 -11  13 793.914 628.443   2
  -4  11  13 635.505 492.343   4
  -4 -11  12-49.8805 434.308   2
  -4  11  12 211.311 538.337   4
  -4 -11  12-113.700 664.538   1
   4 -11 -12 532.850 443.970   2
   4 -11 -11-320.926 493.934   2
  -4 -11  11-1571.91 662.123   2
  -4  11  11-285.072 728.367   4
  -4 -11  11 218.672 792.073   1
   4 -11 -10 72.2117 382.771   2
  -4 -11  10-144.624 570.257   2
  -4  11  10 470.020 618.100   4
  -4 -11  10-750.709 764.601   1
   4 -11  -9 2052.23 651.287   2
  -4 -11   9 2925.67 794.595   2
  -4  11   9 2938.28 1002.92   4
  -4 -11   9 2990.96 1166.11   1
  -4 -11   8 814.601 618.823   2
   4 -11  -8-310.415 702.859   2
  -4  11   8-204.011 577.835   4
  -4 -11   8 670.825 584.806   1
   4 -11  -7 4849.95 927.789   2
  -4 -11   7 4426.02 924.624   2
  -4 -11   7 3822.68 1025.56   1
  -4  11   7 2753.20 925.451   4
  -4 -11   6 1340.72 550.539   2
   4 -11  -6 1370.63 568.830   2
  -4 -11   6 288.587 569.656   1
  -4  11   6 1046.65 634.010   4
  -4 -11   6 295.818 648.180   3
   4 -11  -5 1836.78 577.673   2
  -4 -11   5 763.939 395.635   2
  -4  11   5 1976.87 735.877   4
  -4 -11   5 2557.78 842.410   1
   4 -11  -4 4806.69 883.036   2
  -4 -11   4 3618.34 801.370   2
  -4  11   4 2731.83 916.449   4
  -4 -11   4 4186.29 976.747   1
  -4 -11   3 15149.9 1560.77   2
   4 -11  -3 15032.6 1415.33   2
  -4  11   3 16234.6 1997.01   4
  -4 -11   3 17214.0 1834.36   1
  -4 -11   2 14036.4 1512.29   2
   4 -11  -2 14005.2 1377.76   2
   4  11  -2 14812.9 1717.17   4
  -4  11   2 11885.1 1799.22   4
  -4 -11   2 12460.5 1521.62   1
  -4 -11   1 5481.00 1056.48   2
   4 -11  -1 3066.23 714.962   2
  -4  11   1 3310.57 999.984   4
   4  11  -1 2629.96 715.832   4
  -4 -11   1 3525.96 795.654   1
   4 -11   0 3983.38 768.407   2
  -4 -11   0 4784.89 1062.18   2
  -4  11   0 3797.07 1146.09   4
   4  11   0 5179.81 1032.78   4
  -4 -11   0 5618.70 1053.06   1
   4 -11   1 2762.81 724.637   2
  -4 -11  -1 2637.38 805.230   2
  -4  11  -1 3476.86 1184.95   4
   4  11   1 1896.88 666.330   4
  -4 -11  -1 2244.74 638.837   1
   4 -11   2 894.144 539.491   2
  -4 -11  -2-44.3135 531.240   2
   4  11   2 763.602 506.164   4
  -4  11  -2 236.930 675.546   4
  -4 -11  -2-543.614 476.643   1
   4 -11   3 6332.43 1053.95   2
   4  11   3 5060.51 981.000   4
  -4  11  -3 5901.06 1428.40   4
  -4 -11  -3 5021.48 1152.84   2
  -4 -11  -3 5958.05 874.526   1
   4 -11   4 712.320 526.145   2
  -4  11  -4 94.0883 638.377   4
   4  11   4-410.543 553.085   4
   4 -11   5 656.859 520.091   2
   4  11   5 1214.10 607.545   4
  -4  11  -5 1206.05 922.949   4
  -4 -11  -5-352.571 829.691   3
   4 -11   6-56.1038 519.929   2
   4  11   6 615.471 439.904   4
  -4  11  -6-445.767 684.408   4
  -4 -11  -6-90.9839 839.517   3
   4 -11   7 5316.71 1076.81   2
  -4  11  -7 5532.53 1493.09   4
  -4 -11  -7 6651.22 1446.26   3
   4 -11   8-1428.50 875.791   2
  -4  11  -8-152.675 786.014   4
  -4 -11  -8-1319.34 1166.55   3
   4 -11   9-641.351 583.037   2
  -4 -11  -9 751.304 885.990   3
   4 -11  10 1419.23 779.277   2
  -4 -11 -10 1409.53 726.458   3
   4 -11  11 294.022 997.705   1
   4 -11  11-643.692 585.044   2
  -4 -11 -11 892.275 761.810   3
   4 -11  12-338.122 632.646   2
   4 -11  12-212.616 829.641   1
  -4  12  16-2043.42 939.172   4
  -4  12  15 882.028 548.068   4
  -4 -12  14 582.997 646.960   2
  -4  12  14 305.956 628.097   4
  -4 -12  14-131.666 856.157   1
  -4 -12  13 17.6582 516.906   2
  -4  12  13 927.639 561.988   4
  -4 -12  13 106.864 850.972   1
  -4 -12  12-124.591 440.789   2
  -4  12  12 180.320 525.160   4
  -4 -12  12 513.359 753.355   1
   4 -12 -11-40.1215 353.064   2
  -4 -12  11 67.8729 528.296   2
  -4  12  11-813.870 863.229   4
  -4 -12  11-531.307 1038.74   1
  -4 -12  10 879.884 613.739   2
   4 -12 -10 1029.56 551.521   2
  -4  12  10 732.123 652.321   4
  -4 -12  10 730.376 810.943   1
   4 -12  -9 5727.75 1141.56   2
  -4 -12   9 5779.52 1078.13   2
  -4  12   9 5373.89 1325.56   4
  -4 -12   9 4112.86 1270.34   1
  -4 -12   8-285.201 523.100   2
   4 -12  -8 932.657 597.936   2
  -4  12   8-717.691 581.903   4
  -4 -12   8 13.1636 680.871   1
  -4 -12   7 5726.97 1112.48   2
   4 -12  -7 7057.66 1113.63   2
  -4 -12   7 6016.39 1368.70   1
  -4  12   7 6519.57 1326.43   4
  -4 -12   6 491.066 546.238   2
   4 -12  -6-498.253 380.854   2
  -4 -12   6 20.7641 555.044   1
  -4  12   6 221.582 608.456   4
  -4 -12   6 137.305 541.937   3
   4 -12  -5-347.748 410.392   2
  -4 -12   5-385.863 599.476   2
  -4  12   5-546.072 735.808   4
  -4 -12   5-380.961 683.821   1
   4 -12  -4 4675.30 930.845   2
  -4 -12   4 2569.65 806.849   2
  -4  12   4 2981.44 1022.37   4
  -4 -12   4 3053.98 931.069   1
  -4 -12   3 3891.16 893.872   2
   4 -12  -3 3670.75 805.286   2
   4  12  -3 3960.57 945.545   4
  -4  12   3 3623.37 1139.83   4
  -4 -12   3 4008.51 952.543   1
  -4 -12   2 4535.37 978.675   2
   4 -12  -2 3287.91 767.531   2
  -4  12   2 4091.05 1261.67   4
   4  12  -2 4294.18 1109.68   4
  -4 -12   2 4214.13 1014.92   1
   4 -12  -1 1131.17 548.606   2
  -4 -12   1 2306.47 799.939   2
  -4  12   1 1478.33 995.638   4
   4  12  -1 566.115 521.466   4
  -4 -12   1 764.593 510.071   1
  -4 -12   0 808.479 595.339   2
   4 -12   0 1216.96 567.250   2
  -4  12   0 968.723 728.148   4
   4  12   0 784.525 617.039   4
  -4 -12   0 1452.43 660.630   1
   4 -12   1 3641.46 848.031   2
  -4 -12  -1 3488.04 932.670   2
  -4  12  -1 4779.11 1189.63   4
   4  12   1 4292.02 1012.06   4
  -4 -12  -1 4496.98 901.270   1
   4 -12   2-862.686 669.888   2
  -4 -12  -2-484.516 650.718   2
  -4  12  -2-214.473 669.757   4
   4  12   2-1002.60 715.553   4
  -4 -12  -2 75.7935 299.127   1
  -4 -12  -3 6068.09 1240.81   2
   4 -12   3 5783.17 1050.65   2
  -4  12  -3 5538.11 1355.18   4
   4  12   3 5368.62 1008.83   4
   4 -12   4-936.556 627.002   2
   4  12   4 494.833 393.474   4
  -4  12  -4-314.698 645.317   4
   4 -12   5 958.730 416.425   2
   4  12   5 2289.85 718.839   4
  -4  12  -5 568.474 835.758   4
  -4 -12  -5 1735.13 920.222   3
   4 -12   6-120.261 680.436   2
   4  12   6-270.075 367.957   4
  -4  12  -6-747.415 692.683   4
  -4 -12  -6-1730.80 1051.61   3
   4 -12   7 2063.71 760.540   2
  -4  12  -7 3254.76 1244.44   4
  -4 -12  -7 2647.63 1195.06   3
   4 -12   8 923.012 633.097   2
  -4  12  -8 992.924 888.574   4
  -4 -12  -8-252.217 892.406   3
   4 -12   9-29.3440 440.152   2
  -4  12  -9 530.216 777.412   4
  -4 -12  -9-1071.68 1126.10   3
   4 -12  10 1722.52 838.576   2
   4 -12  10 753.758 1127.28   1
  -4  12 -10-403.722 1042.04   4
  -4 -12 -10 266.525 801.797   3
   4 -12  11 587.232 681.338   2
  -4  12 -11-222.771 715.010   4
   4 -12  11-1645.46 1037.27   1
  -4  12 -12 1244.84 850.981   4
  -4  12 -13 1335.12 937.934   4
  -4  13  15-2537.04 1053.53   4
  -4  13  14 1034.98 595.182   4
  -4 -13  13 380.973 636.517   2
  -4  13  13 373.536 475.689   4
  -4 -13  13-917.073 1075.65   1
  -4  13  12 235.167 468.875   4
  -4 -13  12 679.429 962.291   1
  -4 -13  11 239.592 525.867   2
   4 -13 -11-712.336 639.147   2
  -4  13  11 928.465 760.289   4
  -4 -13  11 159.655 942.132   1
   4 -13 -10 1045.89 610.139   2
  -4 -13  10-115.816 527.556   2
  -4  13  10-108.962 588.456   4
  -4 -13  10 1231.94 1153.67   1
   4 -13  -9 3013.60 962.991   2
  -4 -13   9 2077.63 951.853   2
  -4  13   9 2343.86 919.938   4
  -4 -13   9 4642.83 1419.64   1
  -4 -13   8 1318.49 711.044   2
   4 -13  -8 454.812 464.809   2
  -4  13   8 1382.51 815.028   4
  -4 -13   8-1079.42 1132.91   1
   4 -13  -7 2193.00 736.502   2
  -4 -13   7 3340.98 922.323   2
  -4  13   7 2563.72 1034.54   4
  -4 -13   7 3888.06 1297.48   1
   4 -13  -6-596.852 526.426   2
  -4 -13   6-476.522 634.525   2
  -4  13   6-85.9535 612.551   4
  -4 -13   6-949.488 879.886   1
  -4 -13   5-1044.31 595.395   2
   4 -13  -5 626.791 546.788   2
  -4  13   5 286.490 552.781   4
  -4 -13   5 1750.99 938.753   1
   4 -13  -4 1094.40 562.133   2
  -4 -13   4 1098.49 607.420   2
  -4  13   4 959.727 684.270   4
   4  13  -4 935.042 552.534   4
  -4 -13   4 588.100 700.250   1
  -4 -13   3-56.2310 467.345   2
   4 -13  -3 446.289 568.096   2
   4  13  -3 99.0834 552.128   4
  -4  13   3 792.584 776.953   4
  -4 -13   3 865.240 632.904   1
  -4 -13   2 877.190 616.922   2
   4 -13  -2-458.256 496.868   2
  -4  13   2-279.023 709.628   4
   4  13  -2 201.819 506.522   4
  -4 -13   2 376.636 440.658   1
   4 -13  -1 228.043 404.799   2
  -4 -13   1-163.013 646.521   2
  -4  13   1 443.276 780.572   4
   4  13  -1-769.567 653.333   4
  -4 -13   1 298.573 614.994   1
  -4 -13   0-839.996 650.153   2
   4 -13   0-346.952 533.300   2
   4  13   0 1401.29 762.437   4
  -4  13   0 78.8874 532.302   4
  -4 -13   0-141.761 649.396   1
   4 -13   1 3409.88 888.829   2
  -4 -13  -1 2850.34 947.309   2
  -4  13  -1 1521.64 857.317   4
   4  13   1 3318.71 880.467   4
  -4 -13  -1 3331.84 865.290   1
   4 -13   2 157.007 454.779   2
  -4 -13  -2 747.281 618.368   2
  -4  13  -2 615.405 770.523   4
   4  13   2-273.139 519.141   4
  -4 -13  -3 5820.86 1260.52   2
   4 -13   3 5484.78 1099.24   2
   4  13   3 7909.43 1334.78   4
  -4  13  -3 6667.25 1634.15   4
  -4 -13  -4 158.561 425.028   2
   4 -13   4-204.376 458.560   2
   4  13   4 569.278 430.016   4
  -4  13  -4 2179.43 1157.96   4
  -4 -13  -4 1389.19 948.953   3
   4 -13   5-546.587 710.265   2
  -4 -13  -5 2360.13 932.809   2
   4  13   5 1119.95 600.781   4
  -4  13  -5-329.348 727.524   4
  -4 -13  -5 2231.35 1284.21   3
   4 -13   6 597.870 626.370   2
  -4 -13  -6 734.527 725.265   2
  -4  13  -6 135.965 918.641   4
  -4 -13  -6 206.385 707.761   3
   4 -13   7 500.783 526.486   2
  -4  13  -7 1712.12 1213.85   4
  -4 -13  -7-941.462 952.746   3
   4 -13   8 1686.95 702.153   2
  -4  13  -8 820.716 910.088   4
  -4 -13  -8 336.693 858.550   3
   4 -13   9 441.695 627.017   2
  -4  13  -9-1056.44 793.045   4
   4 -13   9 736.379 1081.19   1
   4 -13  10 634.160 687.920   2
  -4  13 -10-547.298 979.178   4
   4 -13  10-964.276 1250.73   1
  -4  13 -11 1184.60 938.567   4
  -4  13 -12 782.099 958.525   4
  -4  14  13-976.945 1011.13   4
  -4  14  12 821.628 509.859   4
  -4 -14  12 2777.39 1066.06   1
  -4 -14  11-1397.83 718.922   2
  -4  14  11-1670.21 1141.96   4
  -4 -14  11 336.024 908.392   1
  -4 -14  10 1090.84 723.511   2
   4 -14 -10 2806.29 883.727   2
  -4  14  10 84.5237 752.863   4
  -4 -14  10 600.117 864.827   1
   4 -14  -9-679.359 761.174   2
  -4 -14   9-0.95876 473.667   2
  -4  14   9 589.457 816.821   4
  -4 -14   9-867.305 1035.23   1
  -4 -14   8 1238.45 824.071   2
   4 -14  -8 2184.37 787.475   2
  -4  14   8 1299.26 848.800   4
  -4 -14   8 348.695 808.436   1
   4 -14  -7 1057.00 561.054   2
  -4 -14   7 1390.10 800.175   2
  -4  14   7-151.145 681.660   4
  -4 -14   7 1206.34 863.471   1
   4 -14  -6 431.025 501.900   2
  -4 -14   6 837.430 652.276   2
  -4 -14   6 705.281 738.554   1
  -4  14   6-85.2848 653.182   4
   4 -14  -5-686.565 652.187   2
  -4 -14   5 49.6466 559.628   2
  -4 -14   5 984.675 726.339   1
  -4  14   5 348.371 678.022   4
   4  14  -5 583.850 583.098   4
  -4 -14   5-496.399 913.832   3
  -4 -14   4-530.514 722.030   2
   4 -14  -4 732.634 693.658   2
  -4  14   4 1046.95 859.007   4
   4  14  -4-294.927 745.110   4
  -4 -14   4-332.622 584.177   1
   4 -14  -3 1484.88 591.169   2
  -4 -14   3 1725.34 748.851   2
  -4  14   3 2315.62 1083.17   4
   4  14  -3 2020.20 864.153   4
  -4 -14   3 1250.35 661.607   1
  -4 -14   2-71.5782 484.368   2
   4 -14  -2 139.829 404.562   2
  -4  14   2 423.026 778.577   4
   4  14  -2-296.026 576.569   4
  -4 -14   2 43.6463 492.134   1
  -4 -14   1 1486.10 755.773   2
   4 -14  -1 558.813 475.093   2
  -4  14   1 896.554 820.697   4
   4  14  -1 338.330 590.366   4
  -4 -14   1-252.470 556.336   1
  -4 -14   0 713.344 599.529   2
   4 -14   0-1105.93 528.517   2
   4  14   0 412.973 514.777   4
  -4  14   0 919.345 758.762   4
  -4 -14   0 126.941 453.514   1
   4 -14   1 646.634 434.984   2
  -4 -14  -1 1486.82 855.897   2
  -4  14  -1 1306.97 798.366   4
   4  14   1 134.396 520.072   4
   4 -14   2 2529.05 894.588   2
  -4 -14  -2 3986.05 1134.62   2
  -4  14  -2 2141.69 1081.95   4
   4  14   2 291.190 507.207   4
  -4 -14  -3 1840.63 900.658   2
   4 -14   3 2468.98 872.665   2
  -4  14  -3 2795.53 976.917   4
   4  14   3 2805.93 947.315   4
  -4 -14  -4 1464.74 828.726   2
   4 -14   4 2505.83 878.621   2
   4  14   4 1841.44 733.612   4
  -4  14  -4 2143.68 1238.95   4
  -4 -14  -4 4516.67 1458.24   3
  -4 -14  -5 677.844 563.176   2
   4 -14   5 820.216 782.872   2
  -4  14  -5-1418.82 1370.46   4
  -4 -14  -5-435.541 841.509   3
   4 -14   6 338.321 569.253   2
  -4 -14  -6 682.580 708.531   2
  -4  14  -6-121.035 1040.19   4
  -4 -14  -6 2389.77 1125.33   3
   4 -14   7 1339.46 751.081   2
  -4  14  -7 1969.17 1263.48   4
  -4 -14  -7 340.317 721.564   2
   4 -14   8-1096.39 830.565   2
  -4  14  -8 1441.24 1079.81   4
  -4 -14  -8 229.069 627.512   2
   4 -14   8 51.5557 832.008   1
  -4  14  -9-1889.24 1158.78   4
  -4 -14  -9-1579.94 929.535   2
   4 -14   9 520.559 929.275   1
  -4  14 -10-1014.30 814.170   4
  -4  15  12-460.985 751.337   4
  -4  15  11-643.702 880.184   4
  -4 -15  10-84.0705 661.127   2
  -4  15  10 1495.92 911.823   4
  -4 -15  10 2758.14 1324.75   1
   4 -15  -9-90.0387 423.272   2
  -4 -15   9 1271.61 926.721   2
  -4  15   9-514.689 554.034   4
  -4 -15   9-342.954 644.469   1
   4 -15  -8-32.0879 512.426   2
  -4 -15   8 894.685 688.048   2
  -4  15   8-239.781 657.931   4
  -4 -15   8-121.593 716.001   1
  -4 -15   7-1060.30 735.964   2
   4 -15  -7 851.201 428.334   2
   4  15  -7 1531.47 1007.48   4
  -4  15   7 315.158 662.703   4
  -4 -15   7-378.484 830.491   1
   4 -15  -6 415.145 606.601   2
  -4 -15   6-2187.95 873.154   2
   4  15  -6-1543.94 928.130   4
  -4  15   6 801.794 874.771   4
  -4 -15   6-1190.91 1145.24   1
  -4 -15   5-454.542 500.865   2
   4 -15  -5 167.128 407.176   2
  -4 -15   5-332.728 695.612   1
  -4  15   5 805.650 916.796   4
   4  15  -5-430.210 858.388   4
   4 -15  -4-402.514 588.531   2
  -4 -15   4-287.896 725.067   2
  -4 -15   4-1711.01 1099.66   1
  -4  15   4 561.553 992.385   4
   4  15  -4-612.897 882.242   4
  -4 -15   4-1051.60 1242.23   3
   4 -15  -3 2225.14 774.737   2
  -4 -15   3 2284.99 976.186   2
  -4  15   3 1063.95 826.348   4
   4  15  -3 1412.55 765.197   4
  -4 -15   3 3253.01 1041.98   1
  -4 -15   2 579.961 706.057   2
   4 -15  -2-151.513 632.976   2
  -4  15   2 2937.96 1214.69   4
   4  15  -2 398.689 669.755   4
  -4 -15   2 1677.88 871.235   1
   4 -15  -2 3558.90 1109.99   1
  -4 -15   1 113.534 699.864   2
   4 -15  -1-624.798 712.434   2
   4  15  -1 778.626 731.959   4
  -4  15   1-322.979 857.270   4
  -4 -15   1 142.535 556.466   1
   4 -15   0 301.347 514.148   2
  -4 -15   0 564.135 730.074   2
  -4  15   0 531.021 835.283   4
   4  15   0 8.16388 547.435   4
   4 -15   1-1208.32 807.752   2
  -4 -15  -1 1573.30 859.123   2
  -4  15  -1 579.965 834.777   4
   4  15   1 869.249 766.362   4
   4 -15   2 726.497 581.007   2
  -4 -15  -2 43.9245 555.120   2
  -4  15  -2 861.290 772.424   4
   4  15   2-613.110 658.565   4
  -4 -15  -2-1612.79 1027.24   3
   4 -15   3-690.309 710.929   2
  -4 -15  -3 262.253 551.973   2
   4  15   3-47.7222 365.323   4
  -4  15  -3-263.646 738.908   4
  -4 -15  -3 310.617 777.271   3
  -4 -15  -4-1323.83 973.731   2
   4 -15   4 1017.04 735.331   2
  -4  15  -4 769.944 1052.26   4
   4  15   4-938.554 632.485   4
  -4 -15  -4 1268.91 1082.70   3
  -4 -15  -5 991.830 910.001   2
   4 -15   5-70.4180 433.489   2
  -4  15  -5 950.828 689.636   4
   4 -15   5-1316.09 1066.44   1
   4 -15   6-795.561 620.625   2
  -4 -15  -6 149.562 681.220   2
  -4  15  -6-1014.37 1016.57   4
   4 -15   6 181.948 879.168   1
  -4 -15  -7 73.1802 701.038   2
   4 -15   7 56.0746 677.412   2
  -4  15  -7-138.325 1136.36   4
   4 -15   7-201.801 902.986   1
  -4  15  -8 545.223 866.006   4
  -4  15  -9-1030.85 1195.35   4
  -4  16  10-53.7466 618.917   4
  -4  16   9-105.002 588.769   4
   4  16  -9 839.836 903.472   4
   4 -16  -8-741.431 707.693   2
  -4 -16   8 479.594 758.947   2
  -4  16   8-74.4053 777.740   4
   4  16  -8-2665.76 1217.72   4
  -4 -16   8-838.502 1029.47   1
   4 -16  -7 1261.29 711.200   2
  -4 -16   7-142.294 734.053   2
   4  16  -7 986.045 797.626   4
  -4  16   7-347.903 780.463   4
  -4 -16   7-1890.18 1039.13   1
  -4 -16   6-18.1346 642.996   2
   4 -16  -6-821.229 667.576   2
  -4  16   6-514.435 884.902   4
   4  16  -6-434.470 767.190   4
  -4 -16   6 721.993 860.841   1
  -4 -16   5-200.395 577.521   2
   4 -16  -5-121.653 544.472   2
  -4 -16   5-268.333 754.901   1
  -4  16   5 758.133 707.452   4
   4  16  -5 1051.80 758.946   4
   4 -16  -4 1858.35 799.656   2
  -4 -16   4-289.382 553.787   2
  -4 -16   4 279.396 586.043   1
  -4  16   4-523.459 939.361   4
   4  16  -4-486.713 726.019   4
  -4 -16   4-266.924 586.570   3
   4 -16  -3 649.466 536.810   2
  -4 -16   3 349.273 637.078   2
  -4 -16   3 2213.43 1023.10   1
   4  16  -3 834.300 586.132   4
  -4  16   3 1049.55 946.829   4
  -4 -16   3 792.284 741.392   3
   4 -16  -2 1097.92 688.704   2
  -4 -16   2 2173.26 687.115   2
  -4 -16   2 1988.73 933.576   1
   4  16  -2 2679.95 958.563   4
  -4  16   2-446.451 1244.10   4
  -4 -16   2-91.4235 1039.27   3
  -4 -16   1 488.994 637.645   2
   4 -16  -1-426.657 642.615   2
   4 -16  -1 1171.45 792.202   1
  -4  16   1 1092.21 898.600   4
   4  16  -1 651.228 750.568   4
  -4 -16   1 902.603 975.192   3
   4 -16   0 1405.06 656.116   2
  -4 -16   0-951.385 742.903   2
   4 -16   0 587.697 804.992   1
   4  16   0-1250.00 905.691   4
  -4  16   0-98.3497 762.664   4
  -4 -16   0 36.0935 805.461   3
   4 -16   1-3.05461 406.765   2
  -4 -16  -1 230.699 714.017   2
   4 -16   1-95.8297 625.878   1
  -4  16  -1 1494.36 894.847   4
  -4 -16  -1-1172.07 1005.23   3
  -4 -16  -2 1103.20 793.417   2
   4 -16   2 1729.38 733.889   2
  -4  16  -2 22.6506 926.939   4
   4  16   2-146.882 489.850   4
   4 -16   2 1321.42 812.200   1
   4 -16   3-1567.73 896.327   2
  -4 -16  -3 1691.18 791.355   2
  -4  16  -3 1833.11 1143.26   4
   4  16   3-67.9796 615.861   4
   4 -16   3 185.124 641.774   1
  -4 -16  -4 247.602 567.407   2
  -4  16  -4-1723.95 1274.02   4
   4 -16   4-280.280 975.984   1
  -4 -16  -5-669.246 540.472   2
  -4  16  -5 388.960 837.257   4
  -4  16  -6-141.664 719.526   4
   4 -16   6-688.014 968.373   1
  -4  16  -7-520.431 848.895   4
  -4  17   8 201.713 809.460   4
   4 -17  -7 106.824 572.982   2
   4  17  -7 762.205 849.630   4
  -4  17   7 339.254 1005.11   4
   4 -17  -6-1632.10 1028.38   2
  -4  17   6-514.378 706.874   4
   4  17  -6-806.354 923.271   4
  -4 -17   6 628.797 674.329   1
   4 -17  -5-1625.40 804.826   2
  -4  17   5 939.297 1066.86   4
   4  17  -5-239.329 760.532   4
  -4 -17   5-2098.73 1010.65   1
   4 -17  -4 635.052 485.687   2
  -4  17   4 2365.63 1115.00   4
   4  17  -4 888.214 799.297   4
   4 -17  -3-441.213 668.226   2
  -4 -17   3-122.777 617.287   2
   4  17  -3 381.962 603.808   4
  -4  17   3-391.313 804.458   4
   4 -17  -2 1313.33 729.029   2
  -4 -17   2-125.655 760.077   2
  -4  17   2 1948.25 1085.81   4
   4  17  -2 459.267 666.600   4
   4 -17  -1-1447.22 846.148   2
  -4 -17   1-23.4182 653.808   2
   4  17  -1-2191.75 1053.99   4
  -4  17   1 151.735 837.177   4
  -4 -17   0-421.479 668.230   2
   4 -17   0-617.822 690.065   2
   4  17   0 259.232 411.058   4
  -4  17   0-517.114 877.357   4
   4 -17   0-47.8508 794.610   1
   4 -17   1 1049.38 644.222   2
   4  17   1-251.189 698.238   4
   4 -17   2 156.369 532.478   2
  -4  17  -2-607.485 933.684   4
   4  17   2 625.430 675.199   4
   4 -17   3 1279.19 1029.72   1
  -4  17  -3-353.017 1036.51   4
   4 -17   4 707.823 948.410   1
  -4  17  -4 2292.81 1389.27   4
  -4 -18   4 598.855 666.451   1
   4  18  -3-143.355 659.312   4
   4  18  -2-767.649 660.124   4
   4  18  -1-232.707 610.024   4
   4  18   0-166.319 711.280   4
   4  18   1-639.622 701.307   4
  -5   0  14 17379.4 1496.98   2
  -5   0  13 485.032 317.177   1
  -5   0  13-151.961 299.671   2
  -5   0  12-174.005 385.964   1
  -5   0  12 507.033 386.231   2
  -5   0  11-114.867 277.284   1
  -5   0  11-70.9588 226.973   2
  -5   0  10 7722.44 972.087   1
  -5   0  10 7711.14 749.211   2
  -5   0   9 440.677 363.498   1
  -5   0   9-62.0052 238.970   2
   5   0  -9-78.1753 92.8624   3
  -5   0   8 99.2582 225.268   1
  -5   0   8 50.4270 352.324   4
   5   0  -8 312.167 145.823   3
  -5   0   7-28.5473 137.590   2
  -5   0   7 145.154 315.363   1
  -5   0   7 230.287 344.909   4
   5   0  -6 73834.6 1107.26   2
  -5   0   6 74065.6 2501.34   1
  -5   0   6 75018.6 2513.19   4
  -5   0   6 72764.2 1674.00   3
  -5   0   6 72453.8 1202.54   2
  -5   0   5 265.314 220.063   1
  -5   0   5 292.692 216.759   4
  -5   0   5-57.3727 131.725   3
  -5   0   4 292910. 4636.28   1
  -5   0   4 293652. 3540.61   3
  -5   0   3-0.50492 49.6276   2
  -5   0   3-108.880 272.391   1
  -5   0   3 213.663 185.580   4
  -5   0   3-43.7961 179.591   3
  -5   0   2 43321.5 1765.48   1
  -5   0   2 41883.5 1294.47   4
  -5   0   2 43656.1 1452.51   3
  -5   0   2 41607.8 932.391   2
  -5   0   1 175.671 128.938   4
   5   0  -1 235.550 128.465   2
  -5   0   1 175.068 198.474   3
  -5   0   0 45823.5 1863.55   1
  -5   0   0 46327.8 1019.36   4
   5   0   0 45338.3 1461.93   2
  -5   0   0 49287.1 1703.25   3
   5   0   1 10.1790 225.950   2
  -5   0  -1 217.809 70.0363   4
  -5   0  -1-33.4727 217.241   3
   5   0   2 3126.07 516.555   2
  -5   0  -2 2569.18 203.488   4
  -5   0  -2 2817.69 481.423   3
   5   0   3-17.6014 270.760   2
  -5   0  -3-9.78116 103.037   4
  -5   0  -3 44.7307 263.783   3
   5   0   4 96533.9 2987.55   2
  -5   0  -4 99829.3 2828.32   3
   5   0   5 76.2131 347.033   2
  -5   0  -5 208.545 282.556   3
   5   0   6 153760. 4306.80   2
  -5   0  -6 145279. 3662.11   3
   5   0   7-709.095 720.679   2
  -5   0  -7 338.121 258.438   3
   5   0   8 31683.7 2180.78   2
  -5   0  -8 28236.2 1751.55   3
   5   0   9-653.489 660.744   2
  -5   0  -9 157.213 297.672   3
   5   0  10 4777.52 1025.27   2
  -5   0 -10 2858.68 609.329   3
   5   0  11-205.993 570.538   2
   5   0  12 8007.95 1491.09   2
   5   0  13-573.688 859.386   2
   5   0  14 1594.93 786.942   2
   5   0  15-773.188 683.999   2
  -5  -1  14 9404.06 1290.86   1
  -5  -1  14 10642.7 1166.60   2
  -5   1  14 9426.09 1122.29   2
  -5   1  13 3497.26 668.064   1
  -5  -1  13 3864.31 828.184   1
  -5  -1  13 3472.98 686.439   2
  -5   1  13 2884.14 639.416   2
  -5   1  12 188.994 235.531   1
  -5  -1  12 380.951 336.977   1
  -5  -1  12 260.377 343.474   2
  -5   1  12 256.965 319.201   2
  -5   1  11 5340.26 784.578   1
  -5  -1  11 3474.61 763.138   1
  -5  -1  11 5407.85 675.482   2
  -5   1  11 4888.43 680.232   2
  -5   1  10 49534.8 2200.07   1
  -5  -1  10 50123.0 2556.39   1
  -5   1  10 48373.5 2601.11   4
  -5   1  10 50788.2 1918.83   2
  -5  -1  10 46973.7 1736.86   2
  -5  -1   9 2707.72 403.162   2
  -5   1   9 2600.93 512.593   1
  -5  -1   9 2896.06 669.396   1
  -5   1   9 1974.07 589.556   4
   5   1  -9 2313.60 293.924   3
  -5   1   9 2134.96 400.920   2
  -5   1   8 4725.29 670.596   1
  -5  -1   8 5380.02 801.165   1
  -5   1   8 5200.61 791.002   4
  -5   1   8 5431.04 523.005   2
  -5  -1   8 4529.60 440.709   2
   5   1  -8 5104.20 443.030   3
  -5  -1   7 1812.18 278.616   2
  -5  -1   7 1380.73 405.180   1
  -5   1   7 1112.72 338.646   1
  -5   1   7 863.997 403.630   4
   5   1  -7 1583.53 280.300   3
  -5   1   7 1830.60 281.029   2
  -5  -1   7 1382.46 233.262   3
  -5  -1   6 66203.4 1245.54   2
   5  -1  -6 66509.7 932.402   2
  -5   1   6 66425.1 2254.02   1
  -5  -1   6 64627.5 2409.76   1
  -5   1   6 68430.3 2460.59   4
   5   1  -6 67092.2 1682.15   3
  -5  -1   6 67459.4 1541.53   3
  -5  -1   5 57930.8 984.203   2
  -5   1   5 58193.4 2062.73   1
  -5  -1   5 64198.4 2350.43   1
  -5   1   5 57853.1 2097.20   4
  -5  -1   5 60894.8 1523.08   3
  -5   1   5 57733.3 1618.58   3
  -5  -1   4 254484. 1979.62   2
  -5  -1   4 263278. 4558.89   1
  -5   1   4 262144. 4332.98   1
  -5   1   4 256155. 4137.31   4
  -5   1   4 258219. 3426.57   3
  -5  -1   4 253604. 3258.31   3
  -5  -1   3 42579.4 895.000   2
  -5  -1   3 42478.9 1794.59   1
  -5   1   3 40735.8 1720.37   1
  -5   1   3 41610.8 1555.99   4
  -5  -1   3 39346.3 992.479   2
  -5   1   3 41779.4 1417.98   3
  -5  -1   3 41664.4 1397.66   3
  -5   1   2 6646.23 336.474   2
  -5  -1   2 5787.03 662.979   1
  -5   1   2 6009.34 692.485   1
  -5   1   2 6446.07 564.918   4
  -5   1   2 6944.26 597.675   3
   5  -1  -2 7158.78 400.865   2
  -5  -1   2 6671.38 600.221   3
   5  -1  -1 1836.54 262.667   2
  -5  -1   1 1989.90 448.728   1
  -5   1   1 1763.00 402.797   1
  -5   1   1 2196.10 331.838   4
  -5  -1   1 2151.10 401.212   3
  -5   1   1 1714.19 324.161   3
  -5  -1   0 112036. 2847.30   1
  -5   1   0 107082. 2021.23   4
   5   1   0 109074. 1366.93   4
  -5   1   0 109972. 2475.73   3
   5  -1   0 107396. 2112.93   2
   5   1   0 106289. 2467.01   2
  -5  -1   0 109325. 2633.46   3
   5  -1   1 147.182 215.561   2
  -5  -1  -1 149.260 242.726   1
  -5   1  -1 295.576 152.826   4
   5   1   1 410.276 286.402   2
  -5  -1  -1 96.7230 270.452   3
  -5   1  -1-27.4933 187.380   3
  -5   1  -2 66801.0 1669.77   4
   5   1   2 62988.4 2164.73   2
   5  -1   2 65593.9 2018.23   2
  -5  -1  -2 66446.5 2284.54   3
  -5   1  -2 63765.4 2007.62   3
  -5   1  -3 21147.2 1031.21   4
  -5   1  -3 22610.6 1256.15   3
  -5  -1  -3 21242.3 1348.17   3
   5   1   3 20980.6 1376.35   2
   5  -1   3 20470.5 1235.94   2
  -5  -1  -4 17009.6 537.709   4
   5   1   4 18092.2 1374.92   2
   5  -1   4 20403.6 1363.50   2
  -5   1  -4 18978.6 1192.32   3
  -5  -1  -4 19361.1 1366.04   3
   5   1   5 1303.00 552.235   2
   5  -1   5 1425.88 482.913   2
  -5  -1  -5 802.697 349.501   3
  -5   1  -5 1052.14 349.945   3
   5   1   6 130066. 4042.00   2
   5  -1   6 130127. 3841.15   2
  -5   1  -6 121579. 3207.55   3
  -5  -1  -6 118788. 3538.21   3
  -5   1  -7 17519.4 1254.94   3
   5   1   7 18311.8 1658.37   2
  -5  -1  -7 17139.8 1384.11   3
   5  -1   7 15921.1 1467.65   2
   5   1   8 10130.7 1301.90   2
   5  -1   8 11654.0 1396.30   2
  -5  -1  -8 8845.89 1060.50   3
  -5   1  -8 9560.91 987.133   3
   5  -1   9-106.673 443.454   2
  -5  -1  -9-11.3883 340.558   3
  -5   1  -9-40.4935 242.311   3
   5  -1  10 7620.68 1253.99   2
  -5  -1 -10 8602.55 1073.18   3
   5   1  10 9439.02 1457.92   2
  -5   1 -10 8646.86 944.386   3
   5   1  11 444.845 602.926   2
  -5  -1 -11 113.247 289.147   3
   5  -1  12 10058.6 1604.72   2
   5   1  12 9533.77 1544.97   2
   5  -1  13 370.889 625.741   2
   5   1  13-587.133 696.299   2
   5  -1  14 546.884 767.115   2
   5   1  14-321.924 669.761   2
   5   1  15-1667.62 1163.69   2
   5  -1  15 1386.97 873.532   2
  -5  -2  15 664.673 431.887   2
  -5  -2  15 1229.84 553.611   1
  -5  -2  14 780.139 339.280   2
  -5  -2  14 1946.07 719.610   1
  -5  -2  13 1232.11 427.059   2
  -5  -2  13 1815.41 730.429   1
  -5  -2  12 6395.10 783.212   2
  -5   2  12 7523.84 1230.67   4
  -5   2  12 5888.97 740.401   1
  -5  -2  12 7096.40 1188.14   1
  -5  -2  11-369.889 287.311   2
  -5  -2  11 336.650 441.504   1
  -5   2  11-169.136 248.343   1
  -5   2  11-219.044 519.433   4
  -5   2  10 77701.3 2544.40   1
  -5  -2  10 79641.5 3404.28   1
  -5   2  10 72608.2 3234.87   4
  -5  -2  10 76491.8 2261.47   2
  -5  -2   9 71.0691 193.536   2
  -5   2   9 186.123 261.407   1
  -5  -2   9-23.5069 417.716   1
  -5   2   9 202.827 414.809   4
  -5  -2   8 10464.4 703.954   2
  -5  -2   8 11205.8 1198.57   1
  -5   2   8 11320.3 937.343   1
  -5   2   8 10185.0 1127.54   4
   5   2  -8 10764.1 667.946   3
  -5  -2   7 8455.96 582.226   2
  -5   2   7 7058.98 738.225   1
  -5  -2   7 7586.34 928.956   1
  -5   2   7 8551.22 998.181   4
  -5  -2   7 8808.59 522.685   3
   5   2  -7 8392.32 643.814   3
  -5  -2   6 42232.5 1155.68   2
  -5  -2   6 41908.1 2030.99   1
  -5   2   6 43646.9 1762.48   1
  -5   2   6 40525.9 1980.01   4
  -5  -2   6 42712.7 1216.53   3
   5  -2  -6 45267.3 955.106   2
   5   2  -6 43203.9 1467.91   3
  -5  -2   5 11433.3 573.720   2
   5  -2  -5 11474.1 356.021   2
  -5  -2   5 10365.0 990.236   1
  -5   2   5 10140.1 854.948   1
  -5   2   5 11555.0 1003.61   4
   5  -2  -5 11204.1 384.259   2
  -5  -2   5 11259.7 676.978   3
   5  -2  -4 43277.9 612.464   2
  -5  -2   4 41217.9 1053.46   2
  -5  -2   4 40465.5 1866.06   1
  -5   2   4 42484.3 1742.09   1
  -5   2   4 39008.9 1734.88   4
  -5   2   4 40637.5 1440.07   3
  -5  -2   4 43377.4 1391.26   3
  -5   2   3 20264.4 540.536   2
  -5  -2   3 19386.9 760.121   2
   5  -2  -3 20076.0 528.655   2
  -5   2   3 21339.5 1250.37   1
  -5  -2   3 20731.7 1313.15   1
  -5   2   3 19445.9 1158.29   4
  -5  -2   3 19701.9 1009.46   3
  -5   2   3 19301.0 1017.53   3
   5  -2  -2 1054.48 165.488   2
  -5  -2   2 947.475 352.864   1
  -5   2   2 1200.53 378.770   1
  -5   2   2 2254.66 398.061   4
  -5  -2   2 1238.22 319.575   3
  -5   2   2 1143.38 296.238   3
   5  -2  -1 2139.17 274.969   2
  -5  -2   1 1774.15 403.904   1
  -5   2   1 2591.74 406.945   4
  -5  -2   1 2029.15 407.070   3
  -5   2   1 2407.09 412.665   3
  -5  -2   0 174765. 3517.34   1
   5   2   0 170225. 1835.55   4
  -5   2   0 173460. 3192.18   4
   5  -2   0 166926. 2612.35   2
  -5   2   0 172982. 3135.94   3
  -5  -2   0 174099. 3623.55   3
  -5  -2  -1 6203.64 685.788   1
  -5   2  -1 6104.94 608.593   4
  -5   2  -1 6197.14 654.260   3
  -5  -2  -1 6094.90 772.977   3
   5  -2   1 5438.62 547.494   2
  -5  -2  -2 82002.5 2477.82   1
  -5   2  -2 81442.4 2284.86   4
   5  -2   2 79847.1 2212.20   2
  -5   2  -2 83095.6 2296.35   3
  -5  -2  -2 81176.7 2740.37   3
   5   2   2 81824.9 2637.19   2
  -5   2  -3 19985.5 1214.68   4
  -5   2  -3 21124.4 1192.67   3
   5  -2   3 20564.1 1231.51   2
  -5  -2  -3 20494.8 1454.40   3
   5   2   3 23241.8 1488.47   2
   5  -2   4 2996.54 538.692   2
  -5  -2  -4 2901.21 623.593   3
  -5   2  -4 2615.21 474.870   3
   5   2   4 3200.59 679.241   2
   5  -2   5 5424.08 791.919   2
   5   2   5 7490.08 1036.79   2
  -5  -2  -5 5945.07 851.160   3
  -5   2  -5 5839.98 698.043   3
  -5   2  -6 77058.2 2475.90   3
   5  -2   6 78494.6 3006.35   2
  -5  -2  -6 78533.0 3029.68   3
   5   2   6 83160.7 3328.47   2
  -5   2  -7 19418.9 1280.60   3
   5  -2   7 22854.1 1728.55   2
  -5  -2  -7 19078.5 1526.98   3
   5   2   7 21928.6 1838.48   2
   5  -2   8 101.554 473.125   2
   5   2   8 1174.89 537.530   2
  -5  -2  -8 1161.57 428.610   3
  -5   2  -8 1323.17 403.136   3
   5  -2   9 80.0662 470.902   2
  -5  -2  -9 628.003 439.899   3
   5   2   9 484.891 521.337   2
  -5   2  -9 204.926 293.855   3
   5  -2  10 8372.04 1294.84   2
  -5   2 -10 6660.90 805.260   3
  -5  -2 -10 9075.96 1123.37   3
   5  -2  11-143.402 560.719   2
  -5  -2 -11-234.508 289.511   3
   5   2  11 753.190 673.792   2
   5  -2  12 14592.9 1841.42   2
   5   2  12 12032.8 1719.42   2
   5  -2  13 791.201 574.837   2
   5   2  13 1682.28 892.838   2
   5  -2  14 2628.74 940.116   2
   5   2  14 1342.21 797.694   2
   5  -2  15-714.996 813.002   2
   5   2  15 489.636 692.076   2
  -5  -3  15 1812.67 615.596   2
  -5  -3  15 2091.90 787.316   1
  -5  -3  14 2200.14 591.790   2
  -5  -3  14 1300.63 667.002   1
  -5  -3  13-140.588 340.081   2
  -5  -3  13 311.425 545.356   1
  -5   3  13 406.899 568.326   4
  -5  -3  12 12326.9 1590.93   1
  -5   3  12 12105.8 1516.35   4
  -5  -3  12 12505.4 1124.58   2
  -5  -3  11 8393.70 1255.62   1
  -5   3  11 8438.88 794.111   1
  -5   3  11 7803.26 1168.93   4
  -5  -3  11 7967.17 845.788   2
  -5  -3  10 35242.4 2389.20   1
  -5   3  10 31665.7 1513.74   1
  -5   3  10 32971.7 2264.79   4
  -5  -3  10 32516.8 1540.57   2
  -5  -3   9 3994.33 531.680   2
  -5   3   9 3869.91 555.949   1
  -5  -3   9 4057.79 873.888   1
  -5   3   9 3843.24 803.954   4
  -5  -3   8 40245.5 1467.38   2
  -5   3   8 39373.0 1658.10   1
  -5  -3   8 39194.3 2237.08   1
  -5   3   8 37662.9 2205.86   4
  -5  -3   8 39098.7 949.465   3
  -5  -3   7 680.096 250.707   2
  -5   3   7 437.389 234.563   1
  -5  -3   7 416.418 413.044   1
  -5   3   7 1036.07 470.962   4
  -5  -3   7 951.766 200.046   3
  -5  -3   6 4919.23 492.458   2
  -5  -3   6 4944.05 776.497   1
  -5   3   6 4541.61 572.427   1
  -5   3   6 5265.70 739.646   4
   5   3  -6 5061.23 614.980   3
  -5  -3   6 4925.84 448.937   3
  -5  -3   5 17773.1 834.881   2
   5  -3  -5 18205.4 639.723   2
  -5   3   5 16213.5 1090.75   1
  -5  -3   5 17843.5 1336.13   1
  -5   3   5 17080.7 1306.03   4
  -5  -3   5 16566.2 867.539   3
   5  -3  -5 17123.3 758.652   2
   5  -3  -4 8674.97 436.527   2
  -5  -3   4 8866.13 580.501   2
  -5  -3   4 8678.08 927.591   1
  -5   3   4 9620.07 860.391   1
  -5   3   4 8786.64 908.518   4
  -5  -3   4 9558.28 729.330   3
   5  -3  -3 2835.33 280.842   2
  -5  -3   3 2185.89 334.183   2
  -5  -3   3 1929.16 467.142   1
  -5   3   3 2204.61 479.092   4
  -5  -3   3 3447.57 510.669   3
   5  -3  -2 21849.5 790.510   2
  -5  -3   2 21378.3 1344.00   1
  -5   3   2 20824.9 1293.43   4
  -5  -3   2 23644.0 1331.66   3
  -5   3   2 22841.7 1163.52   3
   5  -3  -1 12774.5 687.511   2
  -5  -3   1 12958.4 1029.38   1
  -5   3   1 13038.1 1038.61   4
  -5  -3   1 12635.3 1044.34   3
  -5   3   1 14997.7 956.399   3
   5  -3   0 349110. 3952.74   2
  -5  -3   0 352987. 5038.58   1
  -5   3   0 353258. 5347.22   4
  -5   3   0 357113. 4662.61   3
  -5  -3   0 347737. 5643.41   3
   5  -3   1 72928.4 1974.95   2
  -5  -3  -1 70592.8 2252.35   1
   5   3   1 71230.5 1175.66   4
  -5   3  -1 69855.4 2364.26   4
  -5  -3  -1 67856.8 2584.64   3
  -5   3  -1 72037.8 2141.29   3
   5  -3   2 89830.9 2373.66   2
  -5  -3  -2 91988.6 2580.32   1
  -5   3  -2 84162.7 2709.05   4
  -5  -3  -2 90200.5 3085.78   3
  -5   3  -2 91613.3 2442.76   3
   5  -3   3 506.718 296.002   2
  -5  -3  -3 393.209 220.025   1
  -5   3  -3 469.922 318.770   4
  -5  -3  -3 405.502 368.692   3
  -5   3  -3 256.517 231.447   3
   5  -3   4 2275.33 534.639   2
  -5  -3  -4 2361.32 626.423   3
  -5   3  -4 2458.19 453.876   3
   5   3   4 2971.04 699.164   2
   5  -3   5 17895.3 1355.25   2
  -5   3  -5 16635.8 1133.30   3
  -5  -3  -5 16802.8 1445.11   3
   5   3   5 17753.9 1550.06   2
   5  -3   6 36019.8 2034.82   2
  -5   3  -6 36396.6 1720.00   3
   5   3   6 36576.7 2322.19   2
  -5  -3  -6 36259.8 2159.59   3
   5  -3   7 7895.42 1086.99   2
  -5  -3  -7 8311.17 1099.56   3
   5   3   7 8646.40 1241.34   2
  -5   3  -7 7370.05 818.169   3
   5  -3   8 1174.65 624.763   2
   5   3   8 946.728 588.469   2
  -5   3  -8 382.918 304.382   3
  -5  -3  -8 591.331 423.668   3
   5  -3   9 1158.21 608.565   2
  -5  -3  -9 1097.21 477.036   3
   5   3   9 1204.12 624.456   2
  -5   3  -9 1430.13 414.097   3
   5  -3  10 8476.62 1291.75   2
  -5  -3 -10 7417.72 1085.25   3
   5   3  10 9780.94 1549.57   2
   5  -3  11 2448.53 920.744   2
  -5  -3 -11 3243.77 754.949   3
   5   3  11 3525.80 1001.73   2
   5  -3  12 13192.8 1736.26   2
   5   3  12 13256.3 1896.14   2
   5  -3  13 1611.53 873.413   2
   5   3  13 71.6730 793.892   2
   5  -3  14 1842.91 784.385   2
   5  -3  15-1462.92 1018.42   2
  -5  -4  16 1832.18 901.457   1
  -5  -4  15 1631.29 611.815   2
  -5  -4  15 1480.36 740.923   1
  -5  -4  14 3542.55 761.294   2
  -5   4  14 5039.49 1137.16   4
  -5  -4  14 2914.01 967.534   1
  -5  -4  13 460.811 285.575   2
  -5  -4  13-322.977 599.327   1
  -5   4  13 404.032 480.880   4
  -5  -4  12 11542.9 1669.93   1
  -5   4  12 12221.4 1556.36   4
  -5  -4  12 11615.0 1140.96   2
  -5  -4  11 11878.7 1588.89   1
  -5   4  11 11377.4 1470.10   4
  -5  -4  11 10661.1 1017.06   2
  -5  -4  10 21585.2 1336.75   2
  -5   4  10 18970.5 1738.97   4
  -5   4  10 18929.9 1097.40   1
  -5  -4  10 19073.3 1916.97   1
  -5  -4   9 15006.1 1045.32   2
  -5   4   9 14829.1 985.354   1
  -5  -4   9 13816.9 1532.78   1
  -5   4   9 13830.3 1459.03   4
  -5  -4   8 27628.3 1334.44   2
  -5   4   8 26333.4 1352.23   1
  -5  -4   8 30888.5 2162.88   1
  -5   4   8 27947.8 1996.10   4
  -5  -4   8 26787.3 844.584   3
  -5  -4   7 7237.27 671.283   2
  -5  -4   7 7124.34 1014.45   1
  -5   4   7 6501.28 947.671   4
  -5  -4   7 7392.44 534.826   3
  -5  -4   6 23898.1 1153.53   2
   5  -4  -6 24264.5 954.439   2
  -5  -4   6 24118.5 1698.28   1
  -5   4   6 22940.3 1686.10   4
  -5  -4   6 24603.1 1071.28   3
  -5  -4   5 253.325 165.003   2
   5  -4  -5 230.988 127.824   2
  -5  -4   5 185.596 291.493   1
  -5   4   5 384.401 288.267   4
  -5  -4   5 620.737 261.051   3
   5  -4  -4 96566.8 1790.65   2
  -5  -4   4 96594.4 2175.19   2
  -5  -4   4 95199.8 3015.85   1
  -5   4   4 94851.8 3154.35   4
  -5  -4   4 98248.0 2616.14   3
  -5  -4   3 21102.1 1059.05   2
   5  -4  -3 22333.7 890.214   2
  -5  -4   3 20726.5 1383.21   1
  -5   4   3 19835.1 1423.63   4
  -5  -4   3 20369.5 1299.46   3
   5  -4  -2 10056.6 645.468   2
  -5  -4   2 9532.63 921.210   1
  -5   4   2 9357.10 995.108   4
  -5  -4   2 8188.31 920.448   3
   5  -4  -1 9011.49 637.145   2
  -5  -4   1 9572.34 919.389   1
  -5   4   1 8202.27 914.941   4
  -5   4   1 8290.60 760.941   3
  -5  -4   1 8069.43 948.037   3
   5  -4   0 105919. 2325.61   2
  -5  -4   0 105413. 2853.65   1
  -5   4   0 101474. 3116.62   4
  -5  -4   0 103055. 3341.95   3
  -5   4   0 106940. 2674.87   3
   5  -4   1 135839. 2810.51   2
  -5  -4  -1 131674. 3140.28   1
   5   4   1 132255. 2181.29   4
  -5   4  -1 132396. 3660.33   4
  -5   4  -1 134814. 3048.21   3
  -5  -4  -1 125766. 3786.06   3
   5  -4   2 27627.7 1386.11   2
  -5  -4  -2 28020.6 1432.04   1
   5   4   2 28543.4 960.351   4
  -5   4  -2 28953.1 1768.33   4
  -5  -4  -2 29847.1 1898.81   3
  -5   4  -2 29231.7 1446.44   3
   5  -4   3 11257.7 974.360   2
  -5  -4  -3 11036.8 913.075   1
   5   4   3 10660.3 571.448   4
  -5   4  -3 12059.7 1229.94   4
  -5   4  -3 10170.5 874.120   3
  -5  -4  -3 11414.3 1239.35   3
  -5  -4  -4 7829.15 784.016   1
   5   4   4 6784.12 472.975   4
   5  -4   4 7104.69 867.330   2
  -5   4  -4 7256.62 763.184   3
  -5  -4  -4 8035.80 1037.79   3
   5  -4   5 6069.99 904.299   2
   5   4   5 5337.34 461.209   4
  -5   4  -5 6460.94 745.034   3
  -5  -4  -5 7863.20 1069.15   3
   5  -4   6 43572.1 2239.25   2
  -5  -4  -6 41196.0 2400.76   3
  -5   4  -6 42483.9 1850.70   3
   5  -4   7 1065.17 592.634   2
  -5   4  -7 1544.25 415.486   3
  -5  -4  -7 1310.12 588.166   3
   5  -4   8 5684.02 1022.73   2
  -5   4  -8 6317.59 741.870   3
  -5  -4  -8 5121.69 920.276   3
   5  -4   9 2406.35 696.302   2
  -5  -4  -9 3299.52 771.916   3
  -5   4  -9 1971.56 444.105   3
   5  -4  10 4078.92 1012.95   2
  -5  -4 -10 4749.15 917.346   3
   5  -4  11 4038.77 1030.63   2
  -5  -4 -11 5003.71 960.518   3
   5  -4  12 6492.13 1250.18   2
  -5  -4 -12 5664.03 1028.86   3
   5  -4  13 4776.25 1261.49   2
   5  -4  14 10.5388 446.317   2
   5  -4  15 1896.02 940.981   2
  -5  -5  16 876.888 680.543   1
  -5  -5  15 1629.72 572.984   2
  -5   5  15 826.654 641.881   4
  -5  -5  15 1080.69 927.545   1
  -5  -5  14 6526.78 1040.71   2
  -5   5  14 8948.40 1498.99   4
  -5  -5  14 6862.27 1529.40   1
  -5  -5  13 28.5180 316.783   2
  -5   5  13 629.215 489.974   4
  -5  -5  13 272.331 594.568   1
  -5  -5  12 592.080 401.301   2
  -5   5  12 1091.50 667.582   4
  -5  -5  12 372.494 654.807   1
  -5  -5  11 10611.6 1060.87   2
  -5   5  11 9634.69 1388.58   4
  -5  -5  11 10083.0 1595.78   1
  -5  -5  10 3562.50 621.561   2
  -5   5  10 3259.67 926.434   4
  -5  -5  10 4149.88 974.003   1
  -5  -5   9 38621.8 1791.37   2
  -5  -5   9 36192.7 2532.83   1
  -5   5   9 40277.7 2558.79   4
  -5  -5   8 2372.16 465.123   2
  -5  -5   8 2028.46 636.734   1
  -5   5   8 1881.32 723.583   4
  -5  -5   8 2140.98 298.187   3
  -5  -5   7-101.170 228.564   2
  -5  -5   7-157.876 448.395   1
  -5   5   7 146.933 512.900   4
  -5  -5   7 271.025 187.910   3
   5  -5  -6 80268.9 1945.28   2
  -5  -5   6 77821.2 2241.54   2
  -5  -5   6 81166.9 3238.64   1
  -5   5   6 83823.3 3319.86   4
  -5  -5   6 81152.0 2247.30   3
  -5  -5   5 16153.4 1016.18   2
   5  -5  -5 18021.7 903.717   2
  -5  -5   5 17894.0 1480.22   1
  -5   5   5 16289.8 1420.78   4
  -5  -5   5 17040.7 1159.88   3
  -5  -5   4 128095. 2789.43   2
   5  -5  -4 125732. 2372.65   2
  -5  -5   4 125650. 3629.57   1
  -5   5   4 124835. 3870.04   4
  -5  -5   4 130528. 3465.21   3
   5  -5  -3 2002.60 353.392   2
  -5  -5   3 1732.23 410.894   2
  -5  -5   3 3125.46 652.577   1
  -5   5   3 2079.13 536.969   4
  -5  -5   3 1875.80 476.022   3
   5  -5  -2 187.437 194.443   2
  -5  -5   2 421.940 221.135   2
  -5  -5   2 600.420 314.045   1
  -5   5   2 81.9009 337.231   4
  -5  -5   2 473.227 407.438   3
   5  -5  -1 65544.5 1891.40   2
  -5  -5   1 61659.5 2326.56   1
  -5   5   1 64657.4 2776.15   4
  -5  -5   1 61506.4 2726.91   3
   5  -5   0 198.799 209.920   2
  -5  -5   0-282.222 275.300   1
  -5   5   0-147.602 300.342   4
  -5  -5   0-188.062 432.762   3
   5  -5   1 35054.6 1539.75   2
  -5  -5  -1 34068.5 1662.01   1
   5   5   1 36551.8 1385.46   4
  -5   5  -1 35338.1 2107.19   4
  -5  -5  -1 37961.5 2255.79   3
   5  -5   2 18585.7 1180.62   2
  -5  -5  -2 19473.0 1214.13   1
  -5   5  -2 19580.8 1619.12   4
   5   5   2 20090.5 1009.24   4
  -5  -5  -2 18037.3 1607.96   3
   5  -5   3 2769.06 541.393   2
  -5  -5  -3 2565.64 472.053   1
   5   5   3 2027.35 314.614   4
  -5   5  -3 2257.06 689.151   4
  -5   5  -3 2213.11 465.049   3
  -5  -5  -3 2813.82 772.346   3
   5  -5   4 2124.41 513.776   2
  -5  -5  -4 1963.60 389.359   1
   5   5   4 2161.39 350.598   4
  -5  -5  -4 2308.53 733.921   3
  -5   5  -4 2392.04 466.619   3
   5  -5   5 31672.5 1851.15   2
   5   5   5 27260.6 1176.45   4
  -5   5  -5 30341.4 1601.25   3
  -5  -5  -5 30878.0 2174.12   3
   5   5   6 19997.5 1050.35   4
  -5  -5  -6 21839.7 1847.08   3
  -5   5  -6 22091.6 1388.87   3
  -5  -5  -7 12401.8 1415.45   3
  -5   5  -7 11283.0 1013.27   3
   5  -5   7 12202.2 1321.12   2
   5  -5   8 6994.38 1112.90   2
  -5  -5  -8 7508.59 1187.20   3
   5  -5   9 1891.35 679.072   2
  -5  -5  -9 1104.10 489.285   3
   5  -5  10 598.239 517.586   2
  -5  -5 -10 1409.45 527.174   3
   5  -5  11 7568.80 1414.47   2
  -5  -5 -11 7614.81 1217.91   3
   5  -5  12 1899.53 868.475   2
  -5  -5 -12 1385.12 583.083   3
   5  -5  13 1139.65 768.113   2
   5  -5  14-1082.12 851.087   2
  -5  -6  17 338.905 794.296   1
  -5   6  16 2994.86 933.746   4
  -5  -6  16 3022.33 1074.43   1
  -5  -6  15 4127.63 852.587   2
  -5   6  15 4335.87 1076.09   4
  -5  -6  15 2732.72 1070.95   1
  -5  -6  14 5933.04 1012.62   2
  -5   6  14 5998.13 1224.40   4
  -5  -6  14 5550.06 1467.83   1
  -5  -6  13 1126.39 492.358   2
  -5   6  13 1637.71 761.197   4
  -5  -6  13 1916.18 1139.66   1
  -5  -6  12-149.139 333.033   2
  -5   6  12-216.635 554.756   4
  -5  -6  12-202.005 579.097   1
  -5  -6  11 1076.10 483.023   2
  -5   6  11 386.301 554.840   4
  -5  -6  11 1468.25 681.263   1
  -5  -6  10 955.833 390.135   2
  -5   6  10 358.258 457.220   4
  -5  -6  10 1186.61 617.066   1
  -5  -6   9 7703.70 893.235   2
  -5  -6   9 6700.86 1221.95   1
  -5   6   9 6581.71 1146.17   4
  -5  -6   8 765.752 368.723   2
  -5  -6   8 330.422 480.739   1
  -5   6   8-269.179 491.813   4
  -5  -6   8 682.106 227.534   3
  -5  -6   7 5420.83 713.755   2
   5  -6  -7 5384.59 631.723   2
  -5  -6   7 6425.01 1056.31   1
  -5   6   7 5546.42 1049.47   4
  -5  -6   7 6209.78 659.571   3
   5  -6  -6 55884.1 1892.23   2
  -5  -6   6 50330.5 1988.80   2
  -5  -6   6 51179.1 2657.65   1
  -5   6   6 54150.8 2832.12   4
  -5  -6   6 51865.1 2079.94   3
   5  -6  -5 43413.5 1569.27   2
  -5  -6   5 45167.0 1857.18   2
  -5  -6   5 41849.3 2333.28   1
  -5   6   5 43034.9 2473.42   4
  -5  -6   5 44193.6 2140.67   3
   5  -6  -4 50195.7 1691.62   2
  -5  -6   4 50982.1 1958.20   2
  -5  -6   4 54527.4 2538.80   1
  -5   6   4 49469.8 2607.67   4
  -5  -6   4 52323.5 2468.94   3
  -5  -6   3 19070.8 1246.06   2
   5  -6  -3 20445.3 1103.08   2
  -5  -6   3 18566.3 1439.70   1
  -5   6   3 18174.2 1605.17   4
  -5  -6   3 19200.0 1592.93   3
  -5  -6   2-31.9274 327.758   2
   5  -6  -2-115.136 275.892   2
  -5  -6   2-78.3968 319.981   1
  -5   6   2 227.616 409.860   4
  -5  -6   2 159.921 545.148   3
   5  -6  -1 30157.3 1430.34   2
  -5  -6   1 26485.8 1599.89   1
  -5   6   1 30948.9 2077.65   4
  -5  -6   1 28783.0 2034.54   3
   5  -6   0 5774.00 659.378   2
  -5  -6   0 5275.39 709.548   1
  -5   6   0 4977.08 850.600   4
   5   6   0 5599.02 684.964   4
  -5  -6   0 5095.85 934.867   3
   5  -6   1 8386.43 854.715   2
  -5  -6  -1 8777.78 905.041   1
  -5   6  -1 9053.90 1199.90   4
   5   6   1 9535.02 832.537   4
  -5  -6  -1 8474.17 1200.84   3
   5  -6   2 20395.1 1350.47   2
  -5  -6  -2 17872.7 1221.95   1
  -5   6  -2 19096.5 1735.49   4
   5   6   2 18088.9 1117.76   4
  -5  -6  -2 17407.7 1636.08   3
   5  -6   3 1432.49 483.722   2
  -5  -6  -3 2093.74 452.648   1
   5   6   3 1916.32 389.454   4
  -5   6  -3 1003.47 618.277   4
  -5  -6  -3 1646.63 739.162   3
   5  -6   4 31071.0 1831.05   2
  -5  -6  -4 29928.4 1462.65   1
  -5   6  -4 32249.6 2405.41   4
   5   6   4 31617.7 1420.97   4
  -5  -6  -4 29727.6 2189.13   3
   5  -6   5 13422.0 1302.01   2
  -5  -6  -5 11506.8 895.299   1
   5   6   5 14343.4 978.093   4
  -5  -6  -5 13871.8 1541.40   3
   5   6   6 31167.5 1439.73   4
  -5  -6  -6 33173.7 2359.38   3
  -5  -6  -7 16959.8 1741.85   3
   5  -6   7 17173.7 1627.17   2
   5  -6   8 6291.74 1063.17   2
  -5  -6  -8 5349.95 1092.79   3
   5  -6   9 167.156 406.017   2
  -5  -6  -9-29.2106 490.239   3
   5  -6  10 1823.94 745.920   2
  -5  -6 -10 1205.12 616.682   3
   5  -6  11 6714.30 1329.74   2
  -5  -6 -11 4745.18 1029.68   3
   5  -6  12-133.093 537.606   2
  -5  -6 -12 209.513 448.357   3
   5  -6  13 90.8106 480.747   2
   5  -6  14-385.444 720.410   2
  -5   7  17 3599.38 1063.02   4
  -5  -7  17 3672.45 1519.51   1
  -5   7  16 2094.15 903.459   4
  -5  -7  16 73.3483 1158.30   1
  -5  -7  15 8728.35 1327.86   2
  -5   7  15 7123.50 1405.73   4
  -5  -7  15 6970.57 1692.08   1
  -5  -7  14-201.961 495.783   2
  -5   7  14 663.813 770.791   4
  -5  -7  14-788.390 804.849   1
  -5  -7  13 126.540 393.035   2
  -5   7  13 293.483 521.663   4
  -5  -7  13 943.110 884.091   1
  -5  -7  12 423.955 379.130   2
  -5   7  12 1899.54 759.504   4
  -5  -7  12 574.322 706.671   1
  -5  -7  11 1142.16 453.071   2
  -5   7  11 1053.95 757.475   4
  -5  -7  11 589.977 609.945   1
  -5  -7  10 5656.22 875.143   2
  -5   7  10 6745.84 1265.25   4
  -5  -7  10 4933.70 1142.76   1
  -5  -7   9-82.5810 406.508   2
  -5  -7   9 304.828 482.771   1
  -5   7   9 526.182 592.510   4
  -5  -7   8 1771.46 534.409   2
  -5  -7   8 1842.05 810.457   1
   5  -7  -8 3032.47 560.562   2
  -5   7   8 780.268 633.887   4
  -5  -7   8 1759.75 375.928   3
  -5  -7   7 2780.20 591.700   2
   5  -7  -7 2503.40 479.470   2
  -5  -7   7 1778.45 711.877   1
  -5   7   7 2061.75 718.863   4
  -5  -7   7 2777.93 502.629   3
   5  -7  -6 582.015 292.227   2
  -5  -7   6 1101.54 393.025   2
  -5  -7   6 1189.11 597.679   1
  -5   7   6 1919.45 686.360   4
  -5  -7   6 1773.53 481.939   3
  -5  -7   5 52331.2 2163.25   2
   5  -7  -5 52484.8 1889.25   2
  -5  -7   5 53545.6 2748.59   1
  -5   7   5 54361.0 2960.14   4
  -5  -7   5 53280.0 2635.67   3
   5  -7  -4 6464.29 689.840   2
  -5  -7   4 6849.08 807.617   2
  -5  -7   4 6899.20 1014.12   1
  -5   7   4 7984.31 1194.40   4
  -5  -7   4 8614.42 1159.10   3
   5  -7  -3 32717.3 1534.06   2
  -5  -7   3 36542.7 1823.10   2
  -5  -7   3 32591.6 2015.41   1
  -5   7   3 33080.7 2279.96   4
  -5  -7   3 33957.5 2283.00   3
   5  -7  -2 4040.42 588.889   2
  -5  -7   2 5094.23 726.482   2
  -5  -7   2 3783.79 705.998   1
  -5   7   2 3330.40 848.196   4
  -5  -7   2 3691.36 820.064   3
   5  -7  -1 11863.9 1000.09   2
  -5  -7   1 11167.7 1138.62   2
  -5  -7   1 9692.37 1060.23   1
  -5   7   1 11261.6 1375.28   4
  -5  -7   1 10454.3 1348.02   3
   5  -7   0 7063.77 810.701   2
  -5  -7   0 6268.39 832.840   1
  -5   7   0 6399.06 1077.24   4
   5   7   0 7500.84 853.865   4
  -5  -7   0 7834.84 1189.48   3
   5  -7   1 16540.5 1229.05   2
  -5  -7  -1 18063.8 1337.58   1
   5   7   1 17224.0 1233.67   4
  -5   7  -1 18134.7 1796.01   4
  -5  -7  -1 16357.3 1666.16   3
   5  -7   2 11302.8 1076.75   2
  -5  -7  -2 12145.3 1062.08   1
  -5   7  -2 12597.9 1558.76   4
   5   7   2 12961.6 1034.24   4
  -5  -7  -2 10547.1 1401.54   3
   5  -7   3 7161.50 887.921   2
  -5  -7  -3 5707.26 686.362   1
   5   7   3 5618.63 697.451   4
  -5   7  -3 5758.91 1208.03   4
  -5  -7  -3 6368.01 1144.66   3
   5  -7   4 660.557 371.462   2
  -5  -7  -4 767.306 289.665   1
   5   7   4 1351.84 417.088   4
  -5   7  -4 1274.14 660.023   4
  -5  -7  -4 671.483 566.907   3
   5  -7   5 42809.6 2340.39   2
  -5  -7  -5 36392.5 1543.57   1
   5   7   5 39877.3 1771.15   4
  -5  -7  -5 39490.3 2676.40   3
   5  -7   6 3618.26 804.386   2
   5   7   6 3910.53 569.748   4
  -5  -7  -6 3680.82 897.904   3
   5  -7   7 24051.4 1929.11   2
  -5  -7  -7 19825.7 1972.09   3
   5  -7   8 1301.37 708.742   2
  -5  -7  -8 1366.39 620.220   3
   5  -7   9 141.773 476.704   2
  -5  -7  -9 2877.32 835.524   3
   5  -7  10 274.596 502.446   2
  -5  -7 -10 207.746 371.794   3
   5  -7  11 1826.48 717.001   2
  -5  -7 -11 1044.53 516.208   3
   5  -7  12-284.031 672.514   2
  -5  -7 -12 1965.44 762.546   3
   5  -7  13 1192.59 738.513   2
   5  -7  14 416.792 571.050   2
   5  -7  14 1558.44 1161.59   1
  -5  -8  18-1949.46 1263.38   1
  -5   8  17 865.222 515.207   4
  -5  -8  17 4338.37 1551.21   1
  -5   8  16-441.126 589.325   4
  -5  -8  16-502.626 1099.55   1
  -5  -8  15 2843.04 796.385   2
  -5   8  15 4814.06 1198.26   4
  -5  -8  15 4457.62 1561.60   1
  -5  -8  14-151.753 498.694   2
  -5   8  14 297.128 673.552   4
  -5  -8  14-389.226 973.253   1
  -5  -8  13 1166.46 617.669   2
  -5   8  13 687.575 735.030   4
  -5  -8  13 247.664 653.710   1
  -5  -8  12 1977.17 631.664   2
  -5   8  12 1623.71 708.491   4
  -5  -8  12 2595.70 1111.68   1
  -5  -8  11 4435.36 860.970   2
  -5   8  11 4923.37 1149.47   4
  -5  -8  11 3417.49 1060.91   1
  -5  -8  10 11480.5 1206.91   2
  -5   8  10 11450.7 1585.23   4
  -5  -8  10 10466.2 1754.63   1
  -5  -8   9 2436.26 654.996   2
  -5  -8   9 2385.99 846.814   1
   5  -8  -9 2804.84 660.892   2
  -5   8   9 1581.17 764.020   4
  -5  -8   8 967.965 468.188   2
   5  -8  -8 1085.02 451.382   2
  -5  -8   8 686.566 561.586   1
  -5   8   8 1158.26 704.021   4
  -5  -8   8 1197.44 393.835   3
  -5  -8   7 1257.62 497.564   2
   5  -8  -7 1620.76 423.865   2
  -5  -8   7 1549.92 582.123   1
  -5   8   7 1319.10 682.395   4
  -5  -8   7 1639.47 502.609   3
  -5  -8   6 2367.76 564.563   2
   5  -8  -6 2777.96 534.647   2
  -5  -8   6 3277.38 893.047   1
  -5   8   6 3079.33 900.741   4
  -5  -8   6 2034.05 610.559   3
  -5  -8   5 29317.9 1752.93   2
   5  -8  -5 26681.7 1482.49   2
  -5  -8   5 28167.3 2117.97   1
  -5   8   5 30500.1 2361.19   4
  -5  -8   5 28053.3 2116.83   3
   5  -8  -4 8151.80 833.544   2
  -5  -8   4 8591.04 1002.88   2
  -5  -8   4 8555.18 1143.13   1
  -5   8   4 9438.43 1320.83   4
  -5  -8   4 11433.2 1429.90   3
   5  -8  -3 11807.9 1008.17   2
  -5  -8   3 11741.1 1137.97   2
  -5  -8   3 14015.3 1446.19   1
  -5   8   3 11453.9 1514.44   4
  -5  -8   3 11274.6 1471.01   3
   5  -8  -2 217.688 304.047   2
  -5  -8   2 520.001 500.099   2
  -5  -8   2-115.622 344.922   1
  -5   8   2 542.892 573.198   4
  -5  -8   2 444.936 560.399   3
  -5  -8   1 6835.41 962.535   2
   5  -8  -1 5513.08 756.910   2
  -5  -8   1 5622.56 860.592   1
  -5   8   1 4563.54 1084.81   4
  -5  -8   1 7335.74 1263.35   3
   5  -8   0 26193.7 1653.82   2
  -5  -8   0 24045.4 2156.29   3
  -5   8   0 25194.1 2211.15   4
   5   8   0 23211.1 1602.64   4
  -5  -8   0 23827.5 1659.39   1
   5  -8   1 27998.2 1724.66   2
  -5  -8  -1 28275.9 1724.96   1
  -5  -8  -1 25325.7 2191.17   3
   5   8   1 28604.6 1750.43   4
  -5   8  -1 27685.2 2360.68   4
   5  -8   2 8453.67 1020.66   2
  -5  -8  -2 7885.67 907.725   1
   5   8   2 8120.20 929.655   4
  -5   8  -2 7707.89 1384.18   4
  -5  -8  -2 9990.46 1454.64   3
   5  -8   3-62.4566 326.296   2
  -5  -8  -3 355.209 223.040   1
   5   8   3-80.8225 228.526   4
  -5   8  -3-151.456 530.016   4
  -5  -8  -3-153.852 586.834   3
   5  -8   4 5183.88 897.058   2
  -5  -8  -4 4099.19 573.974   1
  -5   8  -4 4483.72 1153.38   4
   5   8   4 5748.13 778.852   4
  -5  -8  -4 5225.85 1152.34   3
   5  -8   5 34652.0 2194.69   2
  -5   8  -5 31631.9 2792.95   4
   5   8   5 32124.5 1752.81   4
  -5  -8  -5 35034.5 2625.14   3
   5  -8   6 136.646 447.269   2
  -5  -8  -6 129.693 533.161   3
   5  -8   7 9182.88 1282.34   2
  -5  -8  -7 8440.64 1350.77   3
   5  -8   8 294.621 462.931   2
  -5  -8  -8 282.847 602.168   3
   5  -8   9-8.33219 441.549   2
  -5  -8  -9 601.499 553.813   3
   5  -8  10 2339.59 876.685   2
  -5  -8 -10 320.800 482.033   3
   5  -8  11 2602.80 860.855   2
  -5  -8 -11 2757.63 895.774   3
   5  -8  12 132.325 539.242   2
  -5  -8 -12-411.674 571.697   3
   5  -8  13 607.836 705.317   2
   5  -8  13 558.122 685.993   1
   5  -8  14-935.816 1424.74   1
  -5   9  18-30.6620 478.586   4
  -5   9  17 139.927 482.200   4
  -5  -9  17-1209.63 1028.10   1
  -5   9  16-309.415 517.585   4
  -5  -9  16-590.730 980.786   1
  -5  -9  15-115.615 491.828   2
  -5   9  15 780.655 714.264   4
  -5  -9  14-128.870 598.582   2
  -5   9  14-403.417 818.980   4
  -5  -9  14 1470.45 1037.47   1
  -5  -9  13-295.221 446.656   2
  -5   9  13 290.762 571.433   4
  -5  -9  13 469.862 681.760   1
  -5  -9  12 486.183 520.606   2
  -5   9  12 708.089 526.277   4
  -5  -9  12 1544.85 984.582   1
  -5  -9  11 6451.78 1077.47   2
  -5   9  11 7640.23 1398.52   4
  -5  -9  11 7700.64 1675.70   1
   5  -9 -11 8061.75 1136.98   2
  -5  -9  10 1917.63 630.101   2
   5  -9 -10 3544.58 726.670   2
  -5   9  10 2844.81 875.970   4
  -5  -9  10 2144.07 1077.16   1
  -5  -9   9 11340.4 1268.67   2
   5  -9  -9 12177.2 1219.33   2
  -5   9   9 12545.8 1665.75   4
  -5  -9   9 11298.3 1735.88   1
   5  -9  -8 7085.30 976.312   2
  -5  -9   8 4811.74 877.307   2
  -5  -9   8 6225.09 1264.51   1
  -5   9   8 5800.68 1152.44   4
   5  -9  -7 196.914 281.411   2
  -5  -9   7 31.0841 354.907   2
  -5  -9   7 700.201 660.206   1
  -5   9   7 1087.92 517.823   4
  -5  -9   7-88.3658 397.559   3
  -5  -9   6 851.355 378.586   2
   5  -9  -6 889.511 383.436   2
  -5  -9   6 1362.66 783.495   1
  -5   9   6 42.5817 602.587   4
  -5  -9   6 230.329 425.097   3
  -5  -9   5 20268.0 1569.15   2
   5  -9  -5 20772.1 1432.08   2
  -5  -9   5 17556.9 1796.17   1
  -5   9   5 18782.3 1978.26   4
  -5  -9   5 17399.7 1843.24   3
   5  -9  -4-206.889 381.274   2
  -5  -9   4-504.668 494.608   2
  -5  -9   4 172.743 443.308   1
  -5   9   4 240.149 491.080   4
  -5  -9   4 145.794 534.582   3
   5  -9  -3 30.9451 315.863   2
  -5  -9   3-47.6985 387.733   2
  -5  -9   3 225.590 576.107   1
  -5   9   3-455.393 763.529   4
  -5  -9   3-623.321 643.954   3
  -5  -9   2 3805.46 779.482   2
   5  -9  -2 3230.20 599.805   2
  -5  -9   2 4085.09 818.521   1
  -5   9   2 4478.46 1099.74   4
  -5  -9   2 3839.37 1029.12   3
   5  -9  -1 8616.68 983.907   2
  -5  -9   1 9728.45 1172.06   2
  -5  -9   1 7679.15 1031.78   1
  -5   9   1 8855.15 1433.03   4
   5   9  -1 9934.55 1196.84   4
  -5  -9   1 9888.95 1471.12   3
   5  -9   0 7448.78 974.299   2
  -5  -9   0 8148.34 1123.19   2
  -5  -9   0 7433.42 1007.99   1
  -5   9   0 8208.37 1396.97   4
   5   9   0 7571.82 1015.75   4
  -5  -9   0 6901.13 1316.92   3
   5  -9   1 24053.3 1674.37   2
  -5  -9  -1 24218.5 1688.52   1
   5   9   1 24089.2 1734.85   4
  -5   9  -1 18428.3 2095.87   4
  -5  -9  -1 23634.5 2222.01   3
   5  -9   2 761.397 506.055   2
  -5  -9  -2 578.077 375.477   1
   5   9   2 1183.29 455.036   4
  -5   9  -2 487.141 500.778   4
  -5  -9  -2 732.502 762.046   3
   5  -9   3 4890.81 830.931   2
  -5  -9  -3 4885.28 738.898   1
   5   9   3 7496.62 969.539   4
  -5   9  -3 6350.49 1252.07   4
  -5  -9  -3 6927.60 1269.74   3
   5  -9   4 4560.08 895.204   2
   5   9   4 5423.45 796.497   4
  -5   9  -4 5344.19 1178.07   4
  -5  -9  -4 4667.67 1163.49   3
   5  -9   5 8860.68 1186.39   2
  -5   9  -5 9493.03 1687.80   4
   5   9   5 9716.20 1049.56   4
  -5  -9  -5 7080.00 1275.31   3
   5  -9   6-162.048 421.151   2
  -5   9  -6 608.676 602.095   4
  -5  -9  -6-293.379 676.400   3
   5  -9   7 5015.05 1063.99   2
  -5   9  -7 5209.10 1301.34   4
  -5  -9  -7 6204.99 1250.93   3
   5  -9   8-178.230 449.657   2
  -5  -9  -8 899.118 650.892   3
   5  -9   9-598.321 675.626   2
  -5  -9  -9 1393.04 640.847   3
   5  -9  10 813.403 667.581   2
  -5  -9 -10 1219.50 764.349   3
   5  -9  11 4109.60 1067.09   2
  -5  -9 -11 3309.12 1002.27   3
   5  -9  12 66.0367 574.963   2
  -5  -9 -12-1387.60 616.723   3
   5  -9  13 1746.45 1083.09   1
  -5  -9 -13 736.211 637.414   3
   5  -9  14 145.864 937.075   1
  -5  10  17 4086.03 1100.77   4
  -5  10  16-2382.32 983.266   4
  -5 -10  16-685.109 1074.18   1
  -5 -10  15 105.617 442.547   2
  -5  10  15 862.125 796.728   4
  -5 -10  15 468.521 930.078   1
  -5 -10  14 17.5581 478.855   2
  -5  10  14-213.555 639.400   4
  -5 -10  14-1014.06 1233.21   1
  -5 -10  13-107.518 503.047   2
  -5  10  13-425.889 750.415   4
  -5 -10  13 1331.28 1053.61   1
  -5 -10  12 449.701 593.208   2
  -5  10  12-367.139 654.812   4
  -5 -10  12-249.676 907.626   1
   5 -10 -11 6883.99 1082.48   2
  -5 -10  11 8008.55 1226.41   2
  -5  10  11 6946.84 1398.76   4
  -5 -10  11 8426.72 1850.17   1
  -5 -10  10-183.665 435.984   2
  -5  10  10-203.824 565.758   4
  -5 -10  10 142.982 609.184   1
  -5 -10   9 12805.1 1415.21   2
   5 -10  -9 12689.9 1358.50   2
  -5  10   9 11288.8 1679.64   4
  -5 -10   9 12903.3 1908.89   1
  -5 -10   8 299.193 473.230   2
   5 -10  -8 15.2294 437.869   2
  -5 -10   8-159.056 764.151   1
  -5  10   8-182.225 593.793   4
  -5 -10   7 928.879 575.726   2
   5 -10  -7 1266.64 476.495   2
  -5 -10   7-296.558 756.940   1
  -5  10   7 1342.98 741.589   4
  -5 -10   7 353.852 378.377   3
   5 -10  -6-274.691 291.611   2
  -5 -10   6 760.025 412.849   2
  -5 -10   6-708.192 659.187   1
  -5  10   6 402.321 586.936   4
  -5 -10   6 353.037 486.289   3
  -5 -10   5 10508.3 1233.29   2
   5 -10  -5 9326.17 1046.31   2
  -5 -10   5 9333.46 1364.01   1
  -5  10   5 10506.3 1582.85   4
  -5 -10   5 9832.61 1564.06   3
   5 -10  -4 3320.92 679.809   2
  -5 -10   4 3500.97 750.353   2
  -5 -10   4 3770.99 908.491   1
  -5  10   4 3030.81 968.226   4
  -5 -10   4 3600.31 1060.92   3
   5 -10  -3 36.8242 344.166   2
  -5 -10   3-480.141 564.801   2
  -5 -10   3-87.6651 469.360   1
  -5  10   3-588.626 725.246   4
  -5 -10   3-584.940 677.614   3
  -5 -10   2-507.786 528.344   2
   5 -10  -2 66.9927 426.234   2
  -5 -10   2 46.7463 510.218   1
  -5  10   2 498.594 516.633   4
  -5 -10   2-675.163 876.423   3
  -5 -10   1 26324.9 2099.13   2
   5 -10  -1 21749.7 1636.08   2
  -5 -10   1 22282.0 1854.63   1
  -5 -10   1 18436.9 2113.09   3
   5  10  -1 21448.5 1861.60   4
  -5  10   1 19330.8 2198.86   4
   5 -10   0 356.293 376.304   2
  -5 -10   0-72.3055 461.593   2
  -5 -10   0 468.377 452.872   1
  -5  10   0-542.541 742.137   4
   5  10   0 518.730 419.536   4
  -5 -10   0 38.6938 708.144   3
   5 -10   1 35494.7 2150.90   2
  -5 -10  -1 32365.1 2347.38   2
  -5 -10  -1 28399.1 1988.59   1
   5  10   1 33096.4 2192.36   4
  -5 -10  -1 29645.6 2563.30   3
  -5  10  -1 32412.6 2882.11   4
   5 -10   2-573.624 453.612   2
  -5 -10  -2 31.8101 312.397   1
   5  10   2-369.613 413.166   4
  -5  10  -2 40.1926 752.438   4
  -5 -10  -2-473.871 632.191   3
   5 -10   3 6095.40 995.556   2
  -5 -10  -3 4797.07 778.793   1
   5  10   3 5950.44 905.309   4
  -5  10  -3 5237.49 1318.30   4
  -5 -10  -3 4272.09 1202.65   3
   5 -10   4 1030.64 631.803   2
   5  10   4 138.623 305.084   4
  -5  10  -4-134.191 885.325   4
  -5 -10  -4 1094.23 704.040   3
   5 -10   5 2246.43 766.051   2
   5  10   5 2041.55 540.455   4
  -5  10  -5 1786.05 812.865   4
  -5 -10  -5 2487.12 792.624   3
   5 -10   6 835.038 557.294   2
  -5  10  -6 364.319 703.677   4
  -5 -10  -6 200.003 560.343   3
   5 -10   7 5767.53 1114.65   2
  -5  10  -7 3655.62 1223.68   4
  -5 -10  -7 3986.84 1121.09   3
   5 -10   8-184.441 623.162   2
  -5  10  -8 1214.58 776.759   4
  -5 -10  -8-945.570 733.545   3
   5 -10   9-258.485 561.265   2
  -5  10  -9-452.902 781.894   4
  -5 -10  -9 1007.84 743.039   3
   5 -10  10-125.336 603.585   2
  -5 -10 -10 1082.02 666.912   3
   5 -10  11 3309.60 983.058   2
  -5 -10 -11 2803.28 1034.92   3
   5 -10  12-244.163 718.699   2
   5 -10  13 2688.92 1443.93   1
  -5  11  16-2206.01 949.873   4
  -5 -11  15 2463.15 875.444   2
  -5  11  15 722.345 641.222   4
  -5 -11  14 207.444 350.898   2
  -5  11  14-1282.03 872.301   4
  -5 -11  14-70.8323 847.742   1
  -5 -11  13-116.836 474.253   2
  -5  11  13 1226.71 774.725   4
  -5 -11  13 1538.02 1170.87   1
  -5 -11  12-800.119 535.816   2
  -5  11  12-493.217 701.377   4
  -5 -11  12-536.817 795.431   1
   5 -11 -11 2623.02 782.728   2
  -5 -11  11 1857.34 700.882   2
  -5  11  11 1700.13 772.325   4
  -5 -11  11 2968.41 1209.24   1
   5 -11 -10 511.026 453.289   2
  -5 -11  10-668.229 711.088   2
  -5  11  10 14.3120 558.450   4
  -5 -11  10-590.024 998.683   1
   5 -11  -9 3949.24 864.069   2
  -5 -11   9 3085.25 878.122   2
  -5  11   9 3996.10 1108.39   4
  -5 -11   9 3531.11 1176.86   1
  -5 -11   8 2685.14 766.542   2
   5 -11  -8 2281.27 721.668   2
  -5 -11   8 1274.32 871.000   1
  -5  11   8 2119.76 811.702   4
  -5 -11   7 268.544 442.558   2
   5 -11  -7-147.741 439.022   2
  -5 -11   7 203.769 794.292   1
  -5  11   7-63.2642 709.259   4
  -5 -11   7 275.974 448.256   3
   5 -11  -6 3201.74 742.649   2
  -5 -11   6 955.489 543.976   2
  -5 -11   6 1908.55 711.555   1
  -5  11   6 2178.47 971.419   4
  -5 -11   6 1852.70 698.008   3
   5 -11  -5 4899.68 822.730   2
  -5 -11   5 8098.09 1223.16   2
  -5 -11   5 6568.38 1216.86   1
  -5  11   5 4420.17 1124.81   4
  -5 -11   5 5254.59 1286.37   3
  -5 -11   4 5764.40 1050.43   2
   5 -11  -4 4693.61 815.302   2
  -5 -11   4 3776.32 932.047   1
  -5  11   4 5335.10 1275.45   4
  -5 -11   4 4200.06 1199.07   3
  -5 -11   3 3476.87 860.232   2
   5 -11  -3 4981.05 858.806   2
  -5 -11   3 5866.09 1202.06   1
  -5  11   3 2693.02 853.865   4
  -5 -11   3 4845.66 1296.94   3
   5 -11  -2 4998.70 854.516   2
  -5 -11   2 5202.51 1049.90   2
  -5 -11   2 4777.92 1002.40   1
  -5  11   2 4609.81 1377.99   4
   5  11  -2 5306.19 1084.45   4
  -5 -11   2 4910.21 1270.22   3
  -5 -11   1 8567.28 1342.64   2
   5 -11  -1 8354.35 1084.35   2
  -5 -11   1 9672.84 1323.22   1
  -5  11   1 9493.09 1650.61   4
   5  11  -1 11369.7 1452.76   4
  -5 -11   1 7433.27 1420.44   3
  -5 -11   0 3125.73 829.958   2
   5 -11   0 2781.00 706.254   2
  -5 -11   0 2960.15 795.488   1
  -5  11   0 2784.27 1129.67   4
   5  11   0 4415.35 957.264   4
  -5 -11   0 3557.07 1073.44   3
   5 -11   1 7863.74 1139.38   2
  -5 -11  -1 10426.2 1463.10   2
  -5 -11  -1 7995.30 1144.36   1
  -5  11  -1 8936.75 1717.51   4
   5  11   1 7176.06 1149.02   4
  -5 -11  -1 6739.91 1346.53   3
   5 -11   2-319.862 420.714   2
  -5 -11  -2-336.592 417.800   2
  -5 -11  -2-295.458 358.666   1
   5  11   2 98.6718 417.359   4
  -5  11  -2-332.685 878.244   4
  -5 -11  -2 505.044 833.313   3
   5 -11   3 325.016 474.489   2
   5  11   3-218.359 406.023   4
  -5  11  -3 619.880 754.475   4
  -5 -11  -3-232.399 762.478   3
   5 -11   4 171.540 490.815   2
   5  11   4-463.539 478.551   4
  -5  11  -4-274.852 881.636   4
  -5 -11  -4 878.305 830.366   3
   5 -11   5 2558.59 783.677   2
  -5  11  -5 3851.80 1294.35   4
  -5 -11  -5 2807.52 1049.41   3
   5 -11   6-156.098 403.264   2
  -5  11  -6 129.530 812.124   4
  -5 -11  -6 105.485 659.472   3
   5 -11   7 4812.20 1125.26   2
  -5  11  -7 4910.36 1493.44   4
  -5 -11  -7 2356.87 970.414   3
   5 -11   8-643.074 558.842   2
  -5  11  -8-215.231 818.618   4
  -5 -11  -8 170.758 520.982   3
   5 -11   9-7.00241 466.342   2
  -5  11  -9 994.162 612.509   4
  -5 -11  -9 1135.72 797.635   3
   5 -11  10-1126.79 912.322   2
  -5  11 -10 290.313 809.259   4
  -5 -11 -10 1244.17 880.741   3
   5 -11  11 2735.43 1058.83   2
  -5  11 -11 278.299 666.304   4
  -5  11 -12 497.394 748.007   4
   5 -11  12-995.055 1162.53   1
  -5 -12  15 325.297 518.793   2
  -5  12  15 720.854 506.407   4
  -5 -12  14 130.502 421.129   2
  -5  12  14 531.697 483.599   4
  -5 -12  14 96.4432 727.282   1
  -5 -12  13 563.192 555.271   2
  -5  12  13-153.343 672.967   4
  -5 -12  13 1039.58 977.027   1
  -5 -12  12 494.428 467.639   2
  -5  12  12-114.658 581.122   4
  -5 -12  12-440.911 1014.09   1
  -5 -12  11 527.846 652.481   2
  -5  12  11 725.381 712.485   4
  -5 -12  11 1171.07 988.590   1
   5 -12 -10 540.546 580.765   2
  -5 -12  10-37.3818 429.320   2
  -5  12  10 1242.62 750.650   4
  -5 -12  10 453.071 683.653   1
   5 -12  -9 1842.30 616.492   2
  -5 -12   9 1739.82 691.816   2
  -5  12   9 2835.43 1108.75   4
  -5 -12   9 1835.41 938.187   1
  -5 -12   8 416.566 485.679   2
   5 -12  -8 1315.94 568.817   2
  -5  12   8 11.2240 605.655   4
  -5 -12   8 1412.34 995.354   1
  -5 -12   7 1517.02 659.139   2
   5 -12  -7 3008.84 787.469   2
  -5 -12   7 1870.13 834.176   1
  -5  12   7 2459.43 887.457   4
   5 -12  -6-383.893 522.635   2
  -5 -12   6 139.958 495.121   2
  -5 -12   6 489.081 558.851   1
  -5  12   6-112.826 679.317   4
  -5 -12   6-245.224 660.946   3
   5 -12  -5 7788.87 1092.57   2
  -5 -12   5 7428.94 1171.45   2
  -5 -12   5 7838.14 1430.05   1
  -5  12   5 10076.4 1716.45   4
  -5 -12   5 8109.71 1524.38   3
  -5 -12   4 296.216 455.416   2
   5 -12  -4-515.480 523.505   2
  -5 -12   4-930.590 638.048   1
  -5  12   4-187.481 609.085   4
  -5 -12   4-281.606 817.697   3
  -5 -12   3 7440.35 1260.54   2
   5 -12  -3 7187.30 1053.77   2
  -5 -12   3 9767.50 1533.76   1
  -5  12   3 5568.65 1383.37   4
   5  12  -3 8481.68 1370.97   4
  -5 -12   3 6850.02 1468.25   3
   5 -12  -2 87.4603 360.726   2
  -5 -12   2 756.895 690.545   2
  -5 -12   2 36.9891 451.740   1
  -5  12   2 397.637 597.882   4
   5  12  -2 916.514 647.448   4
  -5 -12   2 119.589 932.989   3
  -5 -12   1 971.762 644.821   2
   5 -12  -1 1151.23 536.248   2
  -5 -12   1 1440.76 651.961   1
  -5  12   1 801.852 853.166   4
   5  12  -1 911.112 620.440   4
  -5 -12   1 2010.99 1128.79   3
   5 -12   0 900.685 608.121   2
  -5 -12   0 2060.78 775.645   2
  -5 -12   0 2528.00 834.729   1
  -5  12   0 2274.04 1069.23   4
   5  12   0 2326.55 732.033   4
  -5 -12   0 1770.80 855.553   3
   5 -12   1 3243.60 821.055   2
  -5 -12  -1 6018.41 1147.62   2
  -5 -12  -1 4516.38 930.964   1
  -5  12  -1 4377.24 1338.95   4
   5  12   1 5352.91 1043.82   4
  -5 -12  -1 3662.48 1149.77   3
  -5 -12  -2-134.053 688.856   2
   5 -12   2-158.489 355.333   2
   5  12   2 637.963 537.917   4
  -5  12  -2 665.440 750.985   4
  -5 -12  -2 934.025 809.431   3
   5 -12   3 398.131 586.576   2
  -5 -12  -3 918.668 899.987   2
   5  12   3 833.328 476.353   4
  -5  12  -3-148.178 765.075   4
  -5 -12  -3-322.657 827.063   3
   5 -12   4-262.135 569.204   2
  -5 -12  -4 1028.15 679.393   2
   5  12   4 279.614 349.150   4
  -5  12  -4 986.550 880.261   4
   5 -12   5 3227.22 972.220   2
  -5  12  -5 2010.64 1111.03   4
  -5 -12  -5 3023.11 1331.24   3
   5 -12   6-131.584 460.543   2
  -5  12  -6-486.078 857.346   4
  -5 -12  -6 248.352 559.062   3
   5 -12   7 1932.95 799.588   2
  -5  12  -7 2979.90 1311.07   4
  -5 -12  -7 4246.92 1345.99   3
   5 -12   8-197.787 479.641   2
  -5  12  -8 1033.15 1119.38   4
  -5 -12  -8-708.054 953.654   3
   5 -12   9-452.979 531.560   2
  -5  12  -9-256.532 778.756   4
  -5 -12  -9-943.892 988.808   3
   5 -12  10 1127.87 690.589   2
  -5  12 -10 571.546 883.614   4
  -5  12 -11-1283.31 1190.24   4
   5 -12  11-1083.69 1142.18   1
  -5  12 -12 844.472 966.732   4
  -5  13  14 716.734 712.426   4
  -5 -13  13 251.744 404.331   2
  -5  13  13 1480.16 944.026   4
  -5 -13  12-1340.69 731.684   2
  -5 -13  12-128.402 1012.43   1
  -5 -13  11 458.766 532.583   2
  -5  13  11 1240.95 915.339   4
  -5 -13  11-37.3293 906.832   1
  -5 -13  10-584.101 486.026   2
  -5  13  10 112.751 674.260   4
  -5 -13  10 184.888 656.191   1
  -5 -13   9 125.840 432.472   2
  -5  13   9-601.706 558.904   4
  -5 -13   9-1252.61 1088.76   1
  -5 -13   8 60.3979 480.078   2
   5 -13  -8 166.705 373.029   2
  -5  13   8 570.626 551.520   4
  -5 -13   8-697.488 635.928   1
   5 -13  -7 285.770 382.532   2
  -5 -13   7 396.767 575.585   2
  -5 -13   7-84.2996 608.616   1
  -5  13   7 734.078 561.347   4
   5 -13  -6 1699.04 699.876   2
  -5 -13   6-103.153 708.360   2
  -5 -13   6-442.138 751.175   1
  -5  13   6 428.818 750.061   4
  -5 -13   6 504.089 787.440   3
  -5 -13   5 6518.81 1164.70   2
   5 -13  -5 5717.68 1002.92   2
  -5 -13   5 7821.45 1534.02   1
  -5  13   5 8070.65 1644.93   4
  -5 -13   5 5713.50 1377.94   3
   5 -13  -4-1013.61 708.585   2
  -5 -13   4 161.710 524.252   2
  -5 -13   4 2138.94 1001.15   1
   5  13  -4 506.107 696.562   4
  -5  13   4 241.903 579.447   4
  -5 -13   4 781.240 1027.27   3
  -5 -13   3 3865.11 975.950   2
   5 -13  -3 3447.58 846.174   2
  -5 -13   3 2557.71 943.524   1
  -5  13   3 3672.59 1319.77   4
   5  13  -3 2686.54 866.197   4
  -5 -13   3 1335.54 983.620   3
  -5 -13   2-172.788 649.851   2
   5 -13  -2 522.160 339.347   2
  -5 -13   2 543.837 637.718   1
  -5  13   2 250.886 745.060   4
   5  13  -2 74.0249 430.275   4
  -5 -13   2-90.6616 597.358   3
   5 -13  -1 2.85959 447.234   2
  -5 -13   1-61.2595 530.082   2
  -5 -13   1 1136.54 622.695   1
  -5  13   1-182.999 619.698   4
   5  13  -1-602.314 734.075   4
  -5 -13   1 125.583 663.851   3
  -5 -13   0 97.4653 530.680   2
   5 -13   0 394.233 421.987   2
  -5 -13   0 2106.51 790.778   1
   5  13   0 1417.76 717.795   4
  -5  13   0 461.834 631.804   4
  -5 -13   0-93.6860 714.527   3
   5 -13   1 4242.28 952.422   2
  -5 -13  -1 3141.31 987.404   2
  -5 -13  -1 2232.76 754.694   1
  -5  13  -1 1322.99 961.115   4
   5  13   1 1550.71 619.158   4
  -5 -13  -1 2641.80 1034.50   3
  -5 -13  -2 189.233 607.918   2
   5 -13   2 551.368 385.855   2
  -5  13  -2 356.285 781.541   4
   5  13   2 295.530 486.347   4
  -5 -13  -2 724.500 790.640   3
  -5 -13  -3-392.768 509.397   2
   5 -13   3-8.15674 494.586   2
  -5  13  -3 104.453 707.620   4
   5  13   3 781.239 553.942   4
  -5 -13  -3-83.2059 902.894   3
  -5 -13  -4 1305.92 897.432   2
   5 -13   4-91.7048 495.656   2
  -5  13  -4 200.751 720.682   4
   5 -13   5 2224.83 782.602   2
  -5 -13  -5 2116.98 1006.15   2
  -5  13  -5 2439.39 1107.80   4
  -5 -13  -5 2066.29 1023.18   3
   5 -13   6 785.910 675.786   2
  -5 -13  -6 1228.80 868.484   2
  -5  13  -6 1412.92 1143.14   4
  -5 -13  -6 335.403 745.407   3
   5 -13   7 2416.88 794.116   2
  -5  13  -7 2087.50 1129.19   4
  -5 -13  -7 4009.72 1321.62   3
   5 -13   8-1345.79 748.702   2
  -5  13  -8-882.733 1025.02   4
   5 -13   9 1400.87 898.334   2
  -5  13  -9 101.988 770.454   4
  -5  13 -10 1435.66 1239.45   4
  -5  13 -11-233.017 898.818   4
  -5  14  13 1081.04 711.827   4
  -5 -14  12 363.177 532.985   2
  -5  14  12-860.715 790.199   4
  -5 -14  12 817.548 908.340   1
  -5  14  11 721.581 868.096   4
  -5 -14  11 1931.60 1189.26   1
  -5 -14  10-72.2478 761.891   2
  -5  14  10-233.428 770.865   4
  -5 -14  10-989.280 721.744   1
   5 -14  -9-349.284 667.142   2
  -5 -14   9 883.644 602.275   2
  -5  14   9-248.853 616.484   4
  -5 -14   9 1678.01 1071.88   1
  -5 -14   8-205.414 487.826   2
   5 -14  -8-471.686 358.903   2
  -5  14   8 336.195 588.737   4
  -5 -14   8-82.8341 739.187   1
   5 -14  -7 925.118 658.894   2
  -5 -14   7 129.467 516.042   2
  -5  14   7 1116.76 648.075   4
  -5 -14   7 312.092 608.284   1
  -5 -14   6 2321.94 883.393   2
   5 -14  -6 637.087 586.684   2
  -5 -14   6 1544.07 860.757   1
  -5  14   6 6.52569 770.358   4
  -5 -14   5 3655.49 973.691   2
   5 -14  -5 4078.55 948.500   2
  -5 -14   5 3939.96 1226.91   1
  -5  14   5 2983.43 1139.83   4
   5  14  -5 3803.85 1090.50   4
  -5 -14   5 1596.56 1009.42   3
   5 -14  -4 183.217 463.979   2
  -5 -14   4 48.9069 629.242   2
  -5 -14   4 920.296 718.063   1
  -5  14   4-209.351 663.731   4
   5  14  -4 865.978 888.132   4
  -5 -14   4 444.229 748.197   3
  -5 -14   3-99.6252 597.502   2
   5 -14  -3-174.207 409.959   2
  -5 -14   3-511.431 656.091   1
  -5  14   3 897.981 626.751   4
   5  14  -3-29.4827 703.000   4
  -5 -14   3 449.873 764.645   3
  -5 -14   2 814.553 502.428   2
   5 -14  -2-1563.01 627.924   2
  -5 -14   2-485.160 504.416   1
  -5  14   2 126.944 718.974   4
   5  14  -2-34.1395 448.956   4
  -5 -14   2-1336.39 1158.57   3
   5 -14  -1 830.260 627.633   2
  -5 -14   1 1191.51 848.426   2
  -5 -14   1 1387.54 659.049   1
   5  14  -1 1723.72 708.803   4
  -5  14   1-466.665 920.126   4
  -5 -14   1-568.458 894.824   3
   5 -14   0-1312.54 730.994   2
  -5 -14   0 519.374 568.354   2
  -5 -14   0 509.763 583.198   1
   5  14   0-98.6209 484.276   4
  -5  14   0-848.812 1062.63   4
  -5 -14   0-905.940 983.126   3
   5 -14   1 2887.71 840.877   2
  -5 -14  -1 2667.54 946.931   2
  -5  14  -1 2585.65 1015.16   4
   5  14   1 2228.28 713.336   4
  -5 -14  -1 2488.09 1300.36   3
  -5 -14  -2 565.304 571.977   2
   5 -14   2 575.428 458.473   2
  -5  14  -2-993.948 918.309   4
   5  14   2 377.546 440.870   4
  -5 -14  -2-903.313 936.336   3
  -5 -14  -3 1175.43 696.518   2
   5 -14   3 1216.65 642.960   2
  -5  14  -3-1391.87 1287.28   4
   5  14   3-1158.40 693.214   4
  -5 -14  -3 2034.18 1041.94   3
  -5 -14  -4 1248.68 729.193   2
   5 -14   4 2902.30 862.809   2
  -5  14  -4 1577.94 1188.77   4
  -5 -14  -4-132.717 985.502   3
   5 -14   5 103.078 598.392   2
  -5 -14  -5-14.4793 645.131   2
  -5  14  -5-445.902 751.139   4
  -5 -14  -5 1053.96 964.256   3
   5 -14   6 2193.88 936.446   2
  -5  14  -6-430.519 1008.58   4
  -5 -14  -6 1592.38 781.307   2
   5 -14   7 661.809 559.159   2
  -5  14  -7-592.827 1141.82   4
  -5 -14  -7 1457.90 806.854   2
   5 -14   8 741.149 606.623   2
  -5  14  -8-572.524 1167.25   4
  -5 -14  -8 1115.19 678.330   2
  -5  14  -9-2062.71 1228.93   4
  -5  14 -10 670.430 1007.02   4
  -5  15  12 321.689 601.790   4
  -5  15  11 1144.91 961.021   4
  -5 -15  10 379.507 644.342   2
  -5  15  10-323.872 943.447   4
  -5 -15  10 1839.19 1123.10   1
  -5 -15   9 120.534 493.450   2
  -5  15   9 665.729 756.966   4
  -5 -15   9 1644.29 943.641   1
  -5 -15   8-333.039 579.747   2
   5 -15  -8-1417.01 678.917   2
  -5  15   8 976.778 739.110   4
  -5 -15   8 684.565 687.432   1
  -5 -15   7 1000.91 639.981   2
   5 -15  -7 479.847 548.608   2
   5  15  -7 221.089 731.891   4
  -5  15   7 291.558 567.355   4
  -5 -15   7-1235.32 801.872   1
  -5 -15   6-199.403 629.489   2
   5 -15  -6 540.471 410.349   2
   5  15  -6-1308.20 1139.98   4
  -5  15   6 616.061 657.090   4
  -5 -15   6 70.5206 601.034   1
  -5 -15   5 2490.96 857.579   2
   5 -15  -5 551.189 475.745   2
  -5 -15   5 1137.31 943.250   1
   5  15  -5 1859.88 966.951   4
  -5  15   5 685.496 861.081   4
   5 -15  -4-388.524 500.406   2
  -5 -15   4 1544.72 793.776   2
  -5 -15   4 91.5680 549.291   1
  -5  15   4 1246.65 856.051   4
   5  15  -4-827.457 668.478   4
  -5 -15   4 277.174 632.165   3
   5 -15  -3-558.342 625.696   2
  -5 -15   3 1462.79 789.662   2
  -5 -15   3-326.616 719.288   1
  -5  15   3-253.629 883.569   4
   5  15  -3-1073.49 887.059   4
  -5 -15   3-250.447 653.031   3
  -5 -15   2-1425.61 860.901   2
   5 -15  -2-801.046 797.465   2
  -5 -15   2-244.926 558.504   1
  -5  15   2 329.360 891.740   4
   5  15  -2 338.407 765.776   4
  -5 -15   2-56.8189 831.803   3
   5 -15  -1 320.802 662.202   2
  -5 -15   1 2002.16 773.998   2
  -5 -15   1 1079.39 779.184   1
   5  15  -1 372.561 566.845   4
  -5  15   1-572.013 846.297   4
  -5 -15   1 385.347 1070.79   3
  -5 -15   0-1180.11 767.876   2
   5  15   0 474.761 533.708   4
  -5  15   0 978.584 883.660   4
  -5 -15   0 572.316 917.209   3
  -5 -15  -1 270.598 676.411   2
   5 -15   1 1630.88 722.498   2
  -5  15  -1 769.821 897.779   4
   5  15   1 568.863 487.106   4
  -5 -15  -1-311.312 1025.57   3
  -5 -15  -2-513.079 655.606   2
   5 -15   2 286.875 414.282   2
  -5  15  -2-367.151 725.432   4
   5  15   2-867.193 632.229   4
  -5 -15  -2-459.974 782.424   3
  -5 -15  -3-236.154 685.519   2
   5 -15   3 1899.33 681.341   2
  -5  15  -3 834.567 895.947   4
  -5 -15  -3 267.951 757.247   3
   5 -15   4-1045.18 754.326   2
  -5 -15  -4-825.031 881.317   2
  -5  15  -4 160.882 816.714   4
  -5 -15  -5 51.4400 814.199   2
   5 -15   5-1300.64 914.891   2
  -5  15  -5 1636.78 1281.34   4
   5 -15   6-457.515 654.261   2
  -5 -15  -6 1538.34 981.118   2
  -5  15  -6 2558.27 1237.41   4
  -5  15  -7-1475.75 1321.95   4
   5 -15   7-1578.12 961.500   1
  -5  15  -8 1047.72 1073.74   4
  -5  16  10 1053.70 842.016   4
   5  16  -9-139.709 748.866   4
  -5  16   9 592.442 752.501   4
  -5 -16   8-160.235 528.340   2
  -5  16   8 386.549 864.928   4
   5  16  -8-1447.52 948.719   4
  -5 -16   8-1074.60 998.305   1
  -5 -16   7 1263.59 635.275   2
   5  16  -7 1866.29 1020.53   4
  -5  16   7 308.822 845.416   4
  -5 -16   7 3032.67 1215.23   1
  -5 -16   6-40.8506 647.582   2
   5 -16  -6-1777.35 877.234   2
  -5  16   6 1863.97 954.108   4
   5  16  -6 462.554 576.300   4
  -5 -16   6-273.217 586.867   1
  -5 -16   5-471.876 687.125   2
   5 -16  -5-1235.81 833.949   2
  -5 -16   5-823.906 876.631   1
  -5  16   5 1382.70 894.938   4
   5  16  -5-721.309 923.457   4
   5 -16  -4 480.037 533.382   2
  -5 -16   4 461.097 453.970   2
  -5 -16   4-841.224 878.967   1
   5  16  -4-91.4562 613.263   4
  -5  16   4-453.559 893.527   4
  -5 -16   4-1320.53 1012.58   3
   5 -16  -3 462.885 486.321   2
  -5 -16   3-1706.43 837.949   2
  -5 -16   3-755.141 690.769   1
  -5  16   3-584.103 815.149   4
   5  16  -3-1702.97 1054.90   4
  -5 -16   3 901.279 1001.12   3
  -5 -16   2-316.449 910.065   2
   5 -16  -2 1571.40 696.372   2
  -5 -16   2-367.230 582.023   1
   5 -16  -2 68.7628 601.443   1
   5  16  -2 93.8477 586.813   4
  -5  16   2 1798.35 1141.97   4
  -5 -16   2-42.9509 839.986   3
   5 -16  -1 1958.01 789.533   2
  -5 -16   1 1040.69 924.534   2
   5  16  -1 86.1574 731.551   4
  -5  16   1 82.9730 854.038   4
  -5 -16   1 1312.59 1162.38   3
   5 -16   0-1404.34 840.158   2
  -5 -16   0-499.710 818.408   2
   5  16   0-1144.21 1047.74   4
  -5  16   0 344.843 1046.17   4
  -5 -16   0 513.197 907.169   3
  -5 -16  -1-636.780 616.794   2
   5 -16   1 801.792 572.008   2
  -5  16  -1 1807.82 1238.02   4
   5  16   1 768.094 505.932   4
  -5 -16  -2-529.173 782.532   2
   5 -16   2-113.775 728.470   2
  -5  16  -2-13.1833 567.311   4
  -5 -16  -3 361.507 663.713   2
   5 -16   3-1576.29 807.430   2
  -5  16  -3-192.592 825.068   4
   5 -16   4-1334.35 796.150   2
  -5  16  -4 2308.74 1429.21   4
  -5  16  -5-370.983 1080.84   4
   5 -16   5-1046.33 1155.92   1
  -5  16  -6 2034.87 1256.79   4
   5  17  -7-2160.74 1053.36   4
  -5  17   7-324.952 799.573   4
   5 -17  -6 389.122 449.557   2
  -5  17   6-81.5132 737.971   4
   5  17  -6 327.086 620.203   4
   5 -17  -5 340.406 600.056   2
  -5  17   5 58.9266 688.235   4
   5  17  -5-902.973 634.548   4
  -5 -17   5 275.325 693.990   1
   5 -17  -4 642.222 493.648   2
  -5  17   4 1464.65 917.128   4
  -5 -17   4 657.553 824.685   1
   5 -17  -3-164.782 448.829   2
   5  17  -3-1341.75 1003.28   4
  -5  17   3 347.678 669.324   4
  -5 -17   3-64.5130 665.987   1
   5 -17  -2 1236.61 769.741   2
   5  17  -2-446.042 812.391   4
  -5  17   2-583.800 970.531   4
   5 -17  -1-1226.45 796.890   2
   5  17  -1-348.256 761.799   4
  -5  17   1-1800.64 1116.30   4
   5 -17  -1 531.561 672.398   1
   5 -17   0-927.707 714.001   2
   5  17   0 961.221 583.935   4
  -5  17   0 1159.75 989.219   4
   5 -17   0-312.672 831.699   1
   5 -17   1-75.3589 634.732   2
   5 -17   1 209.323 791.060   1
  -5  17  -1 379.194 729.299   4
   5  17   1 189.620 460.029   4
   5 -17   2-426.564 912.384   1
  -5  17  -2 1223.75 1053.72   4
   5 -17   3 433.400 879.730   1
  -5  17  -3-668.612 561.440   4
  -5 -18   4-3.29844 488.617   1
   5  18  -4 731.852 803.693   4
   5  18  -3-284.153 842.058   4
   5  18  -2 1106.33 663.208   4
   5  18  -1 891.109 647.852   4
   5  18   0 710.900 655.931   4
  -6   0  14 21042.4 1773.76   1
  -6   0  13 94.5994 349.921   1
  -6   0  13-655.282 419.843   2
  -6   0  12 67512.6 3050.16   1
  -6   0  12 71687.2 2490.23   2
  -6   0  11-80.2083 295.657   1
  -6   0  11-187.516 279.524   2
  -6   0  10 5624.22 846.686   1
  -6   0  10 5756.16 580.634   2
  -6   0   9-137.391 278.012   1
  -6   0   9 186.788 154.958   2
  -6   0   8 45347.4 2225.83   1
  -6   0   8 44326.2 2274.56   4
  -6   0   8 44484.9 1208.74   2
  -6   0   7 367.311 280.177   1
  -6   0   7 94.1336 270.423   4
  -6   0   7 77.1062 127.132   3
  -6   0   7-53.2383 82.9912   2
  -6   0   6 179215. 4151.29   1
  -6   0   6 183683. 3996.42   4
  -6   0   6 181384. 2983.48   3
  -6   0   5 60.5165 239.104   1
  -6   0   5 218.226 258.487   4
  -6   0   5 53.9495 162.408   3
  -6   0   4 422.877 307.163   1
  -6   0   4 328.197 257.195   4
  -6   0   4 271.568 182.953   3
  -6   0   3-57.3556 76.0653   2
  -6   0   3 357.745 279.083   1
  -6   0   3 383.262 212.093   4
  -6   0   3-171.368 186.738   3
  -6   0   2 415215. 6015.24   1
  -6   0   2 410735. 4354.67   4
   6   0  -2 408985. 3996.80   2
  -6   0   2 403113. 4966.29   3
  -6   0   1 387.134 248.759   1
  -6   0   1 7.67507 102.194   4
   6   0  -1 145.008 180.726   2
  -6   0   1 491.530 226.832   3
  -6   0   0 404165. 6126.43   1
  -6   0   0 399397. 3163.46   4
   6   0   0 390547. 4793.63   2
  -6   0   0 405417. 5421.76   3
   6   0   1 140.835 219.966   2
  -6   0  -1-168.160 79.0701   4
  -6   0  -1 59.9379 238.176   3
   6   0   2 7634.53 796.512   2
  -6   0  -2 7042.82 806.199   3
   6   0   3 162.919 311.404   2
  -6   0  -3-8.81181 279.387   3
  -6   0  -4 27910.3 882.713   4
   6   0   4 29121.5 1765.66   2
  -6   0  -4 27475.2 1648.25   3
   6   0   5-69.0671 446.422   2
  -6   0  -5 305.944 317.124   3
   6   0   6 17342.0 1551.07   2
  -6   0  -6 14685.1 1304.46   3
   6   0   7-259.918 489.696   2
  -6   0  -7 11.1674 302.392   3
   6   0   8 11662.5 1442.01   2
  -6   0  -8 10259.9 1129.48   3
   6   0   9 11.0190 529.084   2
  -6   0  -9 96.7706 252.725   3
   6   0  10 9052.26 1432.90   2
  -6   0 -10 10459.9 1180.12   3
   6   0  11-421.301 712.787   2
   6   0  12 3367.19 1002.65   2
   6   0  13-576.561 713.108   2
   6   0  14 249.348 747.522   2
   6   0  15 2709.43 1145.78   2
  -6  -1  14 22130.8 1983.83   1
  -6   1  13 7329.41 977.800   1
  -6  -1  13 7338.06 1131.59   1
  -6  -1  13 7539.98 883.942   2
  -6  -1  12 65672.6 3179.30   1
  -6   1  12 60817.8 2683.57   1
  -6  -1  12 64576.1 2337.60   2
  -6   1  12 64406.4 2418.49   2
  -6   1  11 4535.84 784.851   1
  -6  -1  11 3892.75 741.378   1
  -6  -1  11 4689.09 611.041   2
  -6   1  11 4035.20 557.387   2
  -6   1  10 3789.24 662.315   1
  -6  -1  10 4261.04 786.476   1
  -6   1  10 4062.17 840.129   4
  -6  -1  10 5007.72 551.810   2
  -6   1  10 4699.90 547.918   2
  -6  -1   9 247.705 164.447   2
  -6   1   9 181.608 280.055   1
  -6  -1   9 671.483 520.260   1
  -6   1   9-5.50560 417.197   4
   6  -1  -8 75938.4 1305.79   2
  -6  -1   8 77343.2 3056.04   1
  -6   1   8 75961.6 2727.48   1
  -6   1   8 76888.7 2978.24   4
  -6  -1   8 75524.6 1606.18   2
  -6  -1   8 76834.1 1773.51   3
   6  -1  -7 5416.93 234.604   2
  -6  -1   7 5928.02 840.604   1
  -6   1   7 4922.93 703.076   1
  -6   1   7 4430.89 693.041   4
  -6  -1   7 5200.09 485.564   3
  -6  -1   7 5331.40 374.731   2
  -6  -1   6 128781. 1481.84   2
  -6   1   6 134289. 3475.89   1
  -6  -1   6 140300. 3813.59   1
  -6   1   6 128896. 3444.16   4
  -6  -1   6 135310. 2523.07   3
  -6   1   6 132021. 2626.12   3
  -6  -1   5 2920.65 206.651   2
  -6   1   5 3174.40 562.472   1
  -6  -1   5 3247.85 611.095   1
  -6   1   5 3300.27 556.388   4
  -6  -1   5 2778.72 395.397   3
  -6   1   5 2713.71 410.413   3
  -6  -1   4 184.442 79.6615   2
  -6   1   4 226.271 249.994   1
  -6  -1   4-35.3133 250.333   1
  -6   1   4 636.200 269.427   4
  -6  -1   4-90.4328 172.495   3
  -6   1   4 140.705 172.278   3
  -6  -1   4 332.577 122.253   2
  -6   1   3 958.547 118.812   2
  -6  -1   3 797.899 373.272   1
  -6   1   3 605.786 378.454   1
  -6   1   3 1009.11 276.938   4
  -6   1   3 830.840 278.507   3
   6  -1  -3 1167.97 175.068   2
  -6  -1   3 1409.72 339.553   3
  -6   1   2 335981. 5474.41   1
  -6  -1   2 339714. 5387.80   1
  -6   1   2 344392. 4317.00   4
   6  -1  -2 338439. 3301.97   2
  -6   1   2 343927. 4585.96   3
  -6  -1   2 353482. 4815.22   3
  -6   1   1 135422. 3537.53   1
  -6  -1   1 129281. 3317.77   1
  -6   1   1 124675. 2401.81   4
  -6   1   1 125091. 2849.23   3
   6  -1  -1 127702. 2310.10   2
  -6  -1   1 132075. 3016.01   3
  -6  -1   0 230357. 4529.34   1
  -6   1   0 227413. 3029.84   4
   6   1   0 227587. 2047.99   4
  -6   1   0 230481. 3979.67   3
   6  -1   0 225054. 3426.69   2
   6   1   0 217529. 3838.69   2
  -6  -1   0 224645. 4141.03   3
  -6  -1  -1 14163.2 1158.67   1
  -6   1  -1 13052.9 714.701   4
  -6   1  -1 12602.3 973.575   3
   6   1   1 14022.9 1067.89   2
   6  -1   1 13731.6 936.759   2
  -6  -1  -1 14582.4 1126.87   3
   6  -1   2 229.382 260.040   2
  -6   1  -2-8.13456 106.356   4
  -6   1  -2 476.794 327.131   3
  -6  -1  -2-37.3022 262.881   3
   6   1   2 56.5926 285.641   2
  -6   1  -3 6701.99 569.631   4
   6  -1   3 8491.67 887.081   2
  -6  -1  -3 6118.43 813.678   3
  -6   1  -3 7505.76 818.675   3
   6   1   3 6911.85 850.175   2
  -6   1  -4 63916.6 1893.50   4
   6   1   4 64115.7 2664.26   2
  -6  -1  -4 68570.4 2710.38   3
   6  -1   4 71105.0 2644.86   2
  -6   1  -4 69138.9 2470.91   3
   6   1   5 1794.18 606.847   2
   6  -1   5 1076.13 473.546   2
  -6  -1  -5 1006.45 358.022   3
  -6   1  -5 1753.98 448.186   3
   6   1   6 24630.6 1866.38   2
   6  -1   6 25028.9 1839.99   2
  -6   1  -6 19999.9 1437.11   3
  -6  -1  -6 23119.7 1657.09   3
   6   1   7 283.479 534.032   2
   6  -1   7 93.9516 469.763   2
  -6   1  -7-45.5889 325.067   3
  -6  -1  -7 82.7783 327.911   3
   6  -1   8 7459.89 1171.79   2
   6   1   8 8579.84 1271.81   2
  -6  -1  -8 6555.11 943.575   3
  -6   1  -8 6570.94 880.445   3
   6  -1   9 1218.84 531.964   2
   6   1   9 2164.54 826.365   2
  -6  -1  -9 1971.95 636.618   3
  -6   1  -9 2174.56 548.816   3
   6  -1  10 9338.58 1428.92   2
   6   1  10 9937.89 1487.90   2
  -6   1 -10 9099.30 1056.23   3
  -6  -1 -10 8580.81 1133.20   3
   6  -1  11 322.925 606.907   2
   6   1  11 1530.99 788.692   2
  -6  -1 -11 1025.33 416.499   3
   6  -1  12 426.022 761.780   2
   6   1  12 310.204 589.552   2
   6  -1  13-532.308 663.125   2
   6   1  13 156.126 666.161   2
   6  -1  14 1103.20 716.129   2
   6   1  14 34.2548 591.782   2
   6   1  15-2162.44 1148.57   2
   6  -1  15 167.907 678.485   2
  -6  -2  15 1230.44 610.319   1
  -6  -2  14 5288.55 1097.93   1
  -6  -2  13 8332.45 1341.65   1
  -6  -2  13 9694.43 1002.33   2
  -6   2  12 18203.1 1373.88   1
  -6  -2  12 18508.6 1827.70   1
  -6   2  12 17085.4 1768.34   4
  -6  -2  12 18189.0 1244.24   2
  -6  -2  11 14754.3 1553.93   1
  -6   2  11 14651.0 1211.62   1
  -6   2  11 15221.0 1561.36   4
  -6  -2  11 13541.2 1003.25   2
  -6  -2  10 1559.91 335.150   2
  -6  -2  10 1459.22 570.126   1
  -6   2  10 898.615 350.076   1
  -6   2  10 1216.48 492.494   4
  -6  -2   9 498.751 273.006   2
  -6  -2   9 243.446 449.605   1
  -6   2   9 136.977 264.053   1
  -6   2   9 370.428 482.477   4
   6   2  -9 12.5142 168.197   3
  -6  -2   8 148430. 2441.99   2
  -6   2   8 152373. 3734.69   1
  -6  -2   8 153141. 4394.80   1
  -6   2   8 144384. 4212.27   4
  -6  -2   8 149903. 2374.36   3
  -6  -2   7 2179.45 269.483   2
   6  -2  -7 3561.52 224.506   2
  -6   2   7 2391.29 465.072   1
  -6  -2   7 3620.24 672.676   1
  -6   2   7 2620.91 584.254   4
  -6  -2   7 2937.13 360.173   3
  -6  -2   6 239724. 2630.79   2
  -6  -2   6 242886. 5128.03   1
  -6   2   6 249832. 4666.21   1
  -6   2   6 238791. 4885.45   4
  -6  -2   6 242282. 3366.38   3
  -6  -2   5 5999.27 414.242   2
  -6  -2   5 6139.34 810.452   1
  -6   2   5 5989.63 720.018   1
  -6   2   5 5464.90 726.497   4
  -6   2   5 5861.83 619.786   3
  -6  -2   5 6296.60 576.202   3
  -6  -2   4 41759.1 1102.64   2
  -6   2   4 40380.6 1871.97   1
  -6  -2   4 43464.6 2051.53   1
  -6   2   4 41229.8 1851.57   4
  -6   2   4 43573.4 1630.81   3
  -6  -2   4 42982.6 1570.57   3
  -6   2   3 16335.9 543.653   2
  -6  -2   3 17236.9 1275.69   1
  -6   2   3 16223.5 1219.84   1
  -6   2   3 17310.1 1132.94   4
  -6   2   3 17352.8 1055.52   3
  -6  -2   3 16680.5 1036.85   3
   6  -2  -3 16874.1 580.817   2
  -6   2   2 143242. 3671.49   1
  -6  -2   2 136344. 3450.29   1
  -6   2   2 139959. 3059.21   4
  -6   2   2 133905. 2931.93   3
   6  -2  -2 138662. 2023.36   2
  -6  -2   2 133169. 3054.33   3
  -6  -2   1 88196.4 2767.22   1
  -6   2   1 83858.6 2294.19   4
  -6   2   1 89607.4 2444.03   3
  -6  -2   1 81845.9 2557.98   3
   6  -2  -1 87158.9 1856.53   2
  -6  -2   0 81265.8 2635.69   1
  -6   2   0 83794.2 2266.84   4
   6   2   0 82968.0 1239.63   4
  -6   2   0 83912.3 2417.12   3
  -6  -2   0 84391.7 2714.28   3
   6  -2   0 79824.3 1992.72   2
  -6  -2  -1 16765.0 1238.37   1
  -6   2  -1 17966.8 1075.96   4
  -6   2  -1 17816.9 1153.23   3
   6  -2   1 16771.5 1012.37   2
  -6  -2  -1 16771.5 1307.24   3
   6  -2   2 2382.30 456.963   2
  -6  -2  -2 2149.61 496.768   1
  -6   2  -2 3389.09 476.481   4
  -6   2  -2 2531.09 461.131   3
  -6  -2  -2 2278.73 559.129   3
   6   2   2 2458.38 571.114   2
   6  -2   3 348.476 274.448   2
  -6   2  -3 176.103 186.609   4
  -6  -2  -3 691.056 448.578   3
   6   2   3-93.8642 388.132   2
  -6   2  -3-13.5928 271.114   3
  -6   2  -4 92754.0 2744.66   4
   6   2   4 96503.3 3420.04   2
  -6   2  -4 99907.2 2940.53   3
   6  -2   4 104293. 3196.30   2
  -6  -2  -4 96309.3 3334.13   3
   6  -2   5 1573.47 505.347   2
  -6  -2  -5 2550.83 618.738   3
  -6   2  -5 1746.62 415.702   3
   6   2   5 2462.80 655.363   2
  -6   2  -6 44458.6 2076.45   3
   6  -2   6 46451.2 2416.05   2
  -6  -2  -6 42774.2 2342.97   3
   6   2   6 49622.7 2684.93   2
   6  -2   7-227.519 395.836   2
  -6  -2  -7 562.712 378.963   3
   6   2   7-114.940 454.466   2
  -6   2  -7 327.594 268.410   3
   6  -2   8 604.649 506.952   2
  -6   2  -8 583.979 288.175   3
  -6  -2  -8 156.648 307.194   3
   6   2   8 959.614 617.225   2
   6  -2   9 3562.18 974.882   2
  -6   2  -9 3132.89 617.203   3
   6   2   9 5233.72 1198.07   2
  -6  -2  -9 3409.91 761.440   3
   6  -2  10 6582.69 1216.61   2
  -6  -2 -10 5470.55 932.300   3
   6   2  10 4682.48 1045.69   2
  -6   2 -10 3825.91 674.205   3
   6  -2  11-301.682 761.578   2
   6   2  11 1787.57 892.467   2
  -6  -2 -11 776.747 428.842   3
   6  -2  12-385.406 766.848   2
   6   2  12 670.331 608.079   2
   6  -2  13-184.352 549.335   2
   6   2  13 783.735 593.894   2
   6  -2  14 167.023 528.406   2
   6   2  14 1017.62 694.718   2
  -6  -3  16 1289.75 646.877   1
  -6  -3  15 422.254 521.680   1
  -6  -3  14 2078.59 759.699   1
  -6  -3  13 3305.86 606.915   2
  -6  -3  13 3439.68 897.892   1
  -6   3  13 4661.17 1043.56   4
  -6  -3  12 8388.36 1326.76   1
  -6   3  12 8083.95 1211.47   4
  -6  -3  12 7955.31 863.297   2
  -6  -3  11 2229.35 452.640   2
  -6   3  11 3498.55 831.330   4
  -6   3  11 1902.98 444.548   1
  -6  -3  11 2649.52 799.529   1
  -6  -3  10 317.182 188.134   2
  -6   3  10 619.920 271.172   1
  -6  -3  10 101.876 413.785   1
  -6   3  10-143.921 391.519   4
  -6  -3   9 3965.53 489.683   2
  -6  -3   9 2648.67 751.813   1
  -6   3   9 3543.69 586.727   1
  -6   3   9 4618.41 880.288   4
  -6  -3   9 3420.37 330.845   3
  -6  -3   8 122750. 2456.28   2
  -6  -3   8 119093. 4031.88   1
  -6   3   8 117246. 3180.50   1
  -6   3   8 116026. 3901.21   4
  -6  -3   8 120789. 2137.24   3
  -6  -3   7 73415.6 1800.49   2
   6  -3  -7 73624.9 1292.72   2
  -6  -3   7 74135.4 3064.52   1
  -6   3   7 74199.9 2495.11   1
  -6   3   7 67956.0 2878.84   4
  -6  -3   7 74212.8 1810.19   3
   6  -3  -7 74843.9 1486.31   2
  -6  -3   6 223108. 3041.03   2
   6  -3  -6 224752. 1990.35   2
  -6   3   6 224866. 4358.12   1
  -6  -3   6 216196. 5018.06   1
  -6   3   6 221230. 4959.23   4
   6  -3  -6 225617. 2376.57   2
  -6  -3   6 223857. 3359.34   3
   6  -3  -5 27700.2 683.679   2
  -6  -3   5 26616.4 1033.36   2
  -6  -3   5 25894.3 1654.06   1
  -6   3   5 25904.3 1517.48   1
  -6   3   5 26781.3 1677.44   4
  -6  -3   5 26548.5 1227.82   3
  -6  -3   4 690.174 221.360   2
   6  -3  -4 548.270 137.483   2
  -6   3   4 713.577 329.830   1
  -6  -3   4 510.637 277.430   1
  -6   3   4 967.399 347.055   4
  -6  -3   4 530.288 269.005   3
   6  -3  -3 25273.3 814.305   2
  -6  -3   3 24437.6 1047.63   2
  -6  -3   3 28453.9 1674.34   1
  -6   3   3 26972.3 1554.29   4
  -6  -3   3 25551.9 1380.12   3
  -6   3   3 25908.9 1340.14   3
   6  -3  -2 139712. 2175.79   2
  -6  -3   2 154525. 3752.39   1
  -6   3   2 147328. 3510.79   4
  -6   3   2 147895. 3192.31   3
  -6  -3   2 144704. 3486.06   3
   6  -3  -1 26559.7 1065.53   2
  -6  -3   1 25222.3 1523.75   1
  -6   3   1 25915.5 1478.06   4
  -6   3   1 27978.9 1408.46   3
  -6  -3   1 26369.6 1585.44   3
   6  -3   0 28415.4 1216.25   2
  -6  -3   0 31763.4 1680.47   1
  -6   3   0 29690.5 1609.12   4
  -6   3   0 31920.5 1542.70   3
  -6  -3   0 33180.2 1850.70   3
  -6  -3  -1 19357.7 1311.23   1
  -6   3  -1 20161.8 1317.89   4
   6  -3   1 20786.1 1154.44   2
  -6  -3  -1 21154.9 1548.34   3
  -6   3  -1 19500.2 1218.35   3
  -6  -3  -2 8304.47 868.656   1
  -6   3  -2 9619.39 949.633   4
  -6  -3  -2 8473.14 1029.51   3
  -6   3  -2 9591.94 894.189   3
   6  -3   2 8419.67 812.660   2
  -6  -3  -3 7458.21 853.307   1
  -6   3  -3 8946.41 952.343   4
   6  -3   3 8511.02 893.833   2
  -6  -3  -3 7145.77 1013.92   3
  -6   3  -3 8335.38 865.055   3
  -6   3  -4 60943.7 2543.61   4
   6  -3   4 68569.8 2584.90   2
   6   3   4 65423.0 2944.12   2
  -6   3  -4 66886.8 2403.03   3
  -6  -3  -4 64913.7 2900.10   3
   6   3   5 18210.9 1666.54   2
  -6   3  -5 17688.7 1287.69   3
   6  -3   5 17958.8 1435.14   2
  -6  -3  -5 16456.2 1526.92   3
  -6  -3  -6 30346.2 2084.86   3
  -6   3  -6 30794.7 1712.27   3
   6  -3   6 31909.4 2023.52   2
   6   3   6 31949.9 2291.64   2
   6  -3   7 5137.93 928.958   2
  -6   3  -7 4005.94 681.034   3
  -6  -3  -7 3701.39 829.828   3
   6   3   7 3053.98 801.738   2
   6  -3   8 819.796 497.788   2
  -6   3  -8 1396.82 449.953   3
  -6  -3  -8 675.016 341.126   3
   6   3   8 646.010 545.368   2
   6  -3   9 551.826 644.746   2
  -6   3  -9 407.284 254.020   3
  -6  -3  -9 1888.78 645.050   3
   6   3   9 875.713 490.139   2
   6  -3  10 1149.39 572.967   2
  -6  -3 -10 663.064 515.843   3
   6   3  10 2019.48 844.267   2
   6  -3  11 666.657 600.744   2
  -6  -3 -11 179.421 353.439   3
   6   3  11 667.255 742.686   2
   6  -3  12 950.605 649.550   2
   6   3  12-909.517 819.248   2
   6  -3  13 681.096 707.457   2
   6  -3  14 698.407 676.604   2
  -6  -4  16 123.971 811.534   1
  -6  -4  15 442.196 677.276   1
  -6  -4  14 2609.80 608.229   2
  -6   4  14 3019.21 1026.07   4
  -6  -4  14 1878.19 884.106   1
  -6  -4  13 4987.42 828.375   2
  -6  -4  13 3479.56 952.703   1
  -6   4  13 3872.58 951.736   4
  -6  -4  12 23473.9 2316.97   1
  -6   4  12 17681.5 1916.67   4
  -6  -4  12 19301.0 1369.33   2
  -6  -4  11 754.108 327.555   2
  -6   4  11 1248.35 729.544   4
  -6   4  11 271.516 213.589   1
  -6  -4  11 305.795 440.830   1
  -6  -4  10-22.4613 223.960   2
  -6   4  10 603.426 310.925   1
  -6  -4  10-188.471 577.639   1
  -6   4  10-130.899 548.547   4
  -6  -4   9 13043.0 938.068   2
  -6   4   9 13950.9 1077.36   1
  -6  -4   9 12571.4 1465.54   1
  -6   4   9 11974.8 1394.52   4
  -6  -4   9 11536.2 597.756   3
  -6  -4   8 36251.3 1488.28   2
  -6   4   8 35451.2 1764.63   1
  -6  -4   8 35744.9 2328.35   1
  -6   4   8 36064.1 2295.14   4
  -6  -4   8 37611.8 1246.25   3
   6  -4  -7 143809. 2205.21   2
  -6  -4   7 147458. 2891.95   2
  -6  -4   7 142699. 4367.16   1
  -6   4   7 144646. 4431.51   4
  -6  -4   7 144372. 2713.25   3
  -6  -4   6 127593. 2593.67   2
   6  -4  -6 124626. 1944.52   2
  -6  -4   6 128804. 3993.81   1
  -6   4   6 125349. 3976.90   4
  -6  -4   6 125070. 2664.49   3
   6  -4  -5 134916. 2008.08   2
  -6  -4   5 132718. 2601.09   2
  -6  -4   5 137833. 3970.60   1
  -6   4   5 129477. 3893.17   4
  -6  -4   5 138218. 3062.88   3
   6  -4  -4 10991.3 603.547   2
  -6  -4   4 11042.0 778.197   2
  -6  -4   4 10586.1 1100.70   1
  -6   4   4 9493.51 1030.74   4
  -6  -4   4 11598.7 1001.85   3
   6  -4  -3 5387.05 452.316   2
  -6  -4   3 6088.09 601.565   2
  -6  -4   3 4717.54 714.164   1
  -6   4   3 5682.84 797.406   4
  -6  -4   3 5737.31 766.337   3
   6  -4  -2 55552.4 1520.71   2
  -6  -4   2 57451.7 2422.64   1
  -6   4   2 59018.3 2475.66   4
  -6   4   2 57913.6 2094.24   3
  -6  -4   2 56172.1 2390.85   3
   6  -4  -1 25769.6 1130.43   2
  -6  -4   1 27588.5 1602.23   1
  -6   4   1 28997.0 1750.81   4
  -6  -4   1 27229.3 1753.04   3
  -6   4   1 27919.1 1464.77   3
   6  -4   0 28620.0 1283.13   2
  -6  -4   0 26313.0 1544.16   1
  -6   4   0 28109.3 1766.22   4
  -6  -4   0 28516.8 1872.15   3
  -6   4   0 29551.5 1531.87   3
   6  -4   1 7798.44 756.385   2
  -6  -4  -1 6654.29 791.989   1
   6   4   1 8001.20 485.583   4
  -6   4  -1 8540.35 974.210   4
  -6  -4  -1 7169.96 1006.47   3
  -6   4  -1 7689.69 823.264   3
   6  -4   2-340.103 277.978   2
  -6  -4  -2 196.793 299.289   1
   6   4   2 103.807 67.7324   4
  -6   4  -2-214.443 335.715   4
  -6   4  -2-405.645 347.282   3
  -6  -4  -2 173.583 409.658   3
  -6  -4  -3 15217.6 1178.65   1
  -6   4  -3 16203.1 1428.71   4
   6  -4   3 17107.1 1258.54   2
  -6   4  -3 18131.0 1255.82   3
  -6  -4  -3 16536.4 1532.11   3
  -6   4  -4 55856.9 2227.89   3
   6  -4   4 58275.4 2406.07   2
  -6  -4  -4 54646.1 2808.49   3
   6  -4   5 18623.8 1458.46   2
  -6   4  -5 14434.7 1167.00   3
  -6  -4  -5 14515.5 1487.79   3
  -6  -4  -6 15064.8 1543.04   3
  -6   4  -6 13061.0 1139.78   3
   6  -4   6 13137.7 1335.52   2
   6  -4   7 9107.59 1170.95   2
  -6  -4  -7 6585.79 1062.85   3
  -6   4  -7 8464.46 931.209   3
   6  -4   8 2285.34 758.213   2
  -6  -4  -8 2075.62 638.881   3
  -6   4  -8 2170.01 556.011   3
   6  -4   9-278.854 648.614   2
  -6  -4  -9 271.331 474.333   3
  -6   4  -9 187.630 286.736   3
   6  -4  10 5161.84 1070.79   2
  -6  -4 -10 4098.67 888.301   3
   6  -4  11 1736.69 823.418   2
  -6  -4 -11 469.807 433.969   3
   6  -4  12 44.6479 589.368   2
   6  -4  13-217.953 585.078   2
   6  -4  14 421.565 688.373   2
  -6  -5  17 1951.84 992.041   1
  -6  -5  16 85.3796 728.220   1
  -6   5  15 398.182 571.198   4
  -6  -5  15 879.896 835.483   1
  -6  -5  14 2405.61 634.336   2
  -6  -5  14 4428.55 1266.74   1
  -6   5  14 2332.26 894.829   4
  -6  -5  13 9688.78 1684.44   1
  -6   5  13 8261.64 1368.21   4
  -6  -5  13 10594.7 1119.14   2
  -6  -5  12 35576.2 1959.35   2
  -6   5  12 35982.2 2697.78   4
  -6  -5  12 33534.3 2850.45   1
  -6  -5  11 3310.28 630.527   2
  -6   5  11 4209.69 976.073   4
  -6  -5  11 4082.72 1004.89   1
  -6  -5  10 143.063 243.623   2
  -6  -5  10 50.1400 503.654   1
  -6   5  10-16.8031 551.539   4
  -6  -5   9 30481.5 1538.31   2
  -6  -5   9 29716.6 2315.04   1
  -6   5   9 28470.6 2178.22   4
  -6  -5   9 30543.0 1035.06   3
   6  -5  -8 54.9942 205.274   2
  -6  -5   8-174.255 266.616   2
  -6  -5   8-375.725 458.826   1
  -6   5   8-271.280 642.810   4
  -6  -5   8 39.1144 142.104   3
   6  -5  -7 66930.6 1772.08   2
  -6  -5   7 67191.2 2152.81   2
  -6  -5   7 64232.9 3023.81   1
  -6   5   7 60530.2 3032.54   4
  -6  -5   7 63376.6 1916.46   3
  -6  -5   6 15580.0 1026.29   2
   6  -5  -6 14596.5 795.484   2
  -6  -5   6 14341.0 1408.06   1
  -6   5   6 12716.9 1385.16   4
  -6  -5   6 14957.7 1039.67   3
   6  -5  -5 69681.2 1729.33   2
  -6  -5   5 66804.5 2063.22   2
  -6  -5   5 64701.8 2831.39   1
  -6   5   5 65949.6 2965.33   4
  -6  -5   5 68479.4 2427.77   3
  -6  -5   4 4284.83 556.134   2
   6  -5  -4 4780.33 470.332   2
  -6  -5   4 5088.71 840.623   1
  -6   5   4 6317.29 949.323   4
  -6  -5   4 3925.48 699.438   3
   6  -5  -3 6490.67 581.436   2
  -6  -5   3 6502.36 685.214   2
  -6  -5   3 6138.10 878.048   1
  -6   5   3 6625.96 936.656   4
  -6  -5   3 6200.63 832.864   3
   6  -5  -2 98153.1 2268.26   2
  -6  -5   2 100586. 3196.69   1
  -6   5   2 100067. 3543.25   4
   6  -5  -1 53751.7 1760.98   2
  -6  -5   1 53190.1 2313.36   1
  -6   5   1 50833.6 2543.02   4
  -6  -5   1 51065.0 2564.69   3
   6  -5   0 54982.3 1900.64   2
  -6  -5   0 53956.8 2246.53   1
  -6   5   0 54693.9 2686.59   4
  -6  -5   0 55179.5 2753.37   3
   6  -5   1 8244.54 808.657   2
  -6  -5  -1 6885.92 809.833   1
  -6   5  -1 8680.60 1075.07   4
   6   5   1 7538.88 598.717   4
  -6   5  -1 7602.77 847.419   3
  -6  -5  -1 6395.47 1050.44   3
   6  -5   2 122.131 260.218   2
  -6  -5  -2 540.659 315.821   1
   6   5   2 359.501 144.397   4
  -6   5  -2 390.904 356.888   4
  -6   5  -2 184.352 309.198   3
  -6  -5  -2 286.239 515.124   3
   6  -5   3 41159.1 1979.27   2
  -6  -5  -3 37014.8 1796.14   1
  -6   5  -3 36108.8 2354.06   4
   6   5   3 37359.6 1114.54   4
  -6  -5  -3 38359.7 2433.28   3
  -6   5  -3 37781.0 1844.74   3
  -6  -5  -4 29000.4 1585.77   1
   6   5   4 25093.5 861.922   4
  -6   5  -4 30874.9 2230.63   4
  -6  -5  -4 27759.9 2102.40   3
   6  -5   4 27287.1 1719.58   2
  -6   5  -4 25754.2 1567.95   3
  -6   5  -5 34000.5 2395.87   4
   6  -5   5 36277.4 2120.61   2
  -6   5  -5 33215.9 1811.64   3
  -6  -5  -5 32980.2 2325.11   3
   6  -5   6-26.1326 386.744   2
  -6   5  -6 443.724 303.497   3
  -6  -5  -6 412.973 492.694   3
   6  -5   7 3069.42 731.811   2
  -6  -5  -7 4373.07 925.559   3
  -6   5  -7 4770.98 724.685   3
   6  -5   8 5773.06 1006.66   2
  -6  -5  -8 7639.04 1216.60   3
  -6   5  -8 5938.07 817.189   3
   6  -5   9 781.242 558.628   2
  -6  -5  -9 808.926 481.982   3
   6  -5  10 5653.58 1200.86   2
  -6  -5 -10 3288.10 805.022   3
   6  -5  11 1196.19 720.071   2
  -6  -5 -11 938.479 545.047   3
   6  -5  12 328.327 548.877   2
  -6  -5 -12-487.222 477.334   3
   6  -5  13-250.599 469.149   2
   6  -5  14-535.296 897.277   2
  -6  -6  17 1172.98 878.110   1
  -6   6  16 1001.06 716.048   4
  -6   6  15 932.646 559.024   4
  -6  -6  15 160.002 888.382   1
  -6  -6  14 2191.52 633.738   2
  -6  -6  14 2565.19 1111.51   1
  -6   6  14 3654.69 987.039   4
  -6  -6  13 16152.5 2234.37   1
  -6   6  13 14744.8 1886.41   4
  -6  -6  13 14948.8 1416.05   2
  -6  -6  12 14697.2 1319.36   2
  -6   6  12 11375.4 1625.16   4
  -6  -6  12 12862.0 1907.90   1
  -6  -6  11 14915.9 1280.45   2
  -6   6  11 12983.8 1701.65   4
  -6  -6  11 13049.3 1841.67   1
  -6  -6  10-374.538 372.761   2
  -6   6  10 92.0601 475.647   4
  -6  -6  10 1026.94 827.415   1
   6  -6  -9 4996.74 608.463   2
  -6  -6   9 4033.29 657.610   2
  -6  -6   9 5712.62 1126.14   1
  -6   6   9 5744.05 1095.04   4
  -6  -6   8 939.302 408.955   2
   6  -6  -8 927.374 296.679   2
  -6  -6   8 870.631 566.254   1
  -6   6   8 664.912 573.431   4
  -6  -6   8 1157.61 306.232   3
  -6  -6   7 24009.5 1415.28   2
   6  -6  -7 23510.9 1160.03   2
  -6  -6   7 22406.7 1914.33   1
  -6   6   7 24929.7 2016.88   4
  -6  -6   7 23759.6 1328.26   3
  -6  -6   6 16889.4 1159.90   2
   6  -6  -6 17629.4 984.029   2
  -6  -6   6 17280.0 1561.04   1
  -6   6   6 19292.6 1793.39   4
  -6  -6   6 17773.8 1285.45   3
   6  -6  -5 6474.47 605.836   2
  -6  -6   5 7028.57 755.030   2
  -6  -6   5 4917.11 922.989   1
  -6   6   5 6038.22 1023.66   4
  -6  -6   5 6192.90 853.700   3
   6  -6  -4 7794.97 677.248   2
  -6  -6   4 7346.18 788.839   2
  -6  -6   4 7587.79 1017.26   1
  -6   6   4 6895.68 1055.57   4
  -6  -6   4 8648.17 1056.36   3
  -6  -6   3 17027.0 1189.42   2
   6  -6  -3 16408.9 1008.45   2
  -6  -6   3 17199.2 1426.68   1
  -6   6   3 16103.1 1543.19   4
  -6  -6   3 18407.7 1576.25   3
   6  -6  -2 48961.1 1765.41   2
  -6  -6   2 49478.0 2106.45   2
  -6  -6   2 46865.1 2288.77   1
  -6   6   2 44245.7 2557.49   4
  -6  -6   2 48573.1 2631.02   3
   6  -6  -1 126383. 2966.82   2
  -6  -6   1 122241. 3636.31   1
  -6   6   1 128221. 4375.37   4
  -6  -6   1 120222. 4234.34   3
   6  -6   0 40922.7 1763.26   2
  -6  -6   0 38783.4 2014.36   1
  -6   6   0 35484.9 2345.74   4
   6   6   0 42482.3 1736.77   4
  -6  -6   0 38023.8 2432.65   3
   6  -6   1 33851.9 1695.22   2
  -6  -6  -1 33884.1 1822.59   1
  -6   6  -1 31732.1 2286.42   4
   6   6   1 34581.9 1480.53   4
  -6  -6  -1 34386.3 2311.13   3
   6  -6   2 400.379 379.333   2
  -6  -6  -2 435.125 333.538   1
   6   6   2 502.417 200.845   4
  -6   6  -2-239.434 519.786   4
  -6  -6  -2 289.683 537.221   3
   6  -6   3 3300.97 647.582   2
  -6  -6  -3 2736.37 540.703   1
   6   6   3 2991.68 416.372   4
  -6   6  -3 2548.43 746.334   4
  -6  -6  -3 1145.81 664.643   3
   6  -6   4 2432.39 684.984   2
  -6  -6  -4 1154.95 362.528   1
   6   6   4 1001.49 263.519   4
  -6   6  -4 1404.71 595.149   4
  -6  -6  -4 2039.73 792.752   3
   6  -6   5 20910.6 1698.85   2
  -6   6  -5 19935.7 2003.13   4
  -6  -6  -5 20835.5 1953.95   3
   6  -6   6-381.094 473.608   2
  -6  -6  -6 1663.44 791.681   3
   6  -6   7 90.1707 463.263   2
  -6  -6  -7-33.3807 507.451   3
   6  -6   8 6291.33 1130.32   2
  -6  -6  -8 3738.88 892.154   3
   6  -6   9 2632.61 824.626   2
  -6  -6  -9 1539.31 674.455   3
   6  -6  10 3550.61 961.536   2
  -6  -6 -10 3349.59 868.627   3
   6  -6  11 1942.18 773.048   2
  -6  -6 -11 931.622 606.282   3
   6  -6  12-354.160 619.602   2
  -6  -6 -12 1187.89 487.068   3
   6  -6  13-871.199 750.264   2
  -6  -7  18-819.339 1255.03   1
  -6   7  17 835.711 674.109   4
  -6  -7  17-970.410 1026.52   1
  -6   7  16 758.029 660.112   4
  -6  -7  16 571.539 912.376   1
  -6   7  15 916.925 702.607   4
  -6  -7  15 2056.84 1051.84   1
  -6  -7  14 7.32989 355.297   2
  -6   7  14 21.7699 505.467   4
  -6  -7  14-587.455 859.801   1
  -6  -7  13 13781.7 1481.11   2
  -6   7  13 14471.2 1883.82   4
  -6  -7  13 16859.7 2394.18   1
  -6  -7  12 519.309 430.398   2
  -6   7  12 1173.74 489.137   4
  -6  -7  12 1354.56 622.945   1
  -6  -7  11 12529.3 1260.26   2
  -6   7  11 11743.7 1675.81   4
  -6  -7  11 12007.4 1860.71   1
  -6  -7  10 2158.73 555.820   2
  -6   7  10 1124.41 715.279   4
  -6  -7  10 1525.02 785.846   1
   6  -7 -10 1484.28 443.477   2
  -6  -7   9 216.722 332.119   2
   6  -7  -9 172.191 288.082   2
  -6  -7   9 385.483 492.508   1
  -6   7   9 438.103 754.646   4
  -6  -7   8 84.1330 313.967   2
   6  -7  -8 221.981 221.993   2
  -6  -7   8-168.600 562.016   1
  -6   7   8 366.298 547.017   4
  -6  -7   8 202.878 237.845   3
  -6  -7   7 73267.7 2629.13   2
   6  -7  -7 71207.8 2202.04   2
  -6  -7   7 70082.4 3528.15   1
  -6   7   7 73268.3 3649.77   4
  -6  -7   7 70241.1 2566.34   3
  -6  -7   6 14397.3 1161.01   2
   6  -7  -6 14168.9 974.155   2
  -6  -7   6 16387.1 1619.61   1
  -6   7   6 15993.4 1678.98   4
  -6  -7   6 14122.8 1313.38   3
   6  -7  -5 18601.6 1123.67   2
  -6  -7   5 18505.7 1334.47   2
  -6  -7   5 17316.5 1571.03   1
  -6   7   5 16535.6 1675.37   4
  -6  -7   5 16373.7 1484.41   3
   6  -7  -4 1477.89 359.248   2
  -6  -7   4 2144.23 534.081   2
  -6  -7   4 1593.83 607.055   1
  -6   7   4 1607.00 669.603   4
  -6  -7   4 1165.74 541.213   3
  -6  -7   3 26204.4 1657.19   2
   6  -7  -3 23488.0 1299.72   2
  -6  -7   3 22342.1 1709.27   1
  -6   7   3 22136.5 1930.85   4
  -6  -7   3 22513.9 1929.99   3
  -6  -7   2 6593.76 892.035   2
   6  -7  -2 8277.54 818.649   2
  -6  -7   2 8387.01 1096.50   1
  -6   7   2 7864.13 1176.11   4
  -6  -7   2 6445.91 1038.58   3
   6  -7  -1 113386. 3033.05   2
  -6  -7   1 112640. 3584.50   1
  -6   7   1 120482. 4613.62   4
  -6  -7   1 118024. 4432.24   3
   6  -7   0 2175.08 465.503   2
  -6  -7   0 1482.25 532.623   1
  -6   7   0 859.857 667.053   4
   6   7   0 2047.89 476.102   4
  -6  -7   0 2298.39 787.339   3
   6  -7   1 16808.1 1291.78   2
  -6  -7  -1 13481.2 1212.66   1
   6   7   1 16450.7 1160.77   4
  -6   7  -1 13709.4 1637.23   4
  -6  -7  -1 16718.7 1780.61   3
   6  -7   2 4058.19 729.264   2
  -6  -7  -2 2859.45 564.255   1
   6   7   2 3749.47 563.907   4
  -6   7  -2 4539.27 1018.19   4
  -6  -7  -2 4570.32 980.957   3
   6  -7   3 156.145 377.706   2
  -6  -7  -3 95.1533 279.695   1
   6   7   3-104.019 205.787   4
  -6   7  -3-258.619 563.797   4
  -6  -7  -3-290.436 551.310   3
   6  -7   4 1499.90 523.797   2
  -6  -7  -4 1646.57 444.386   1
   6   7   4 1451.91 347.984   4
  -6   7  -4 1376.13 677.394   4
  -6  -7  -4 1792.36 872.666   3
   6  -7   5 11680.5 1293.62   2
  -6   7  -5 12371.5 1732.01   4
  -6  -7  -5 10858.6 1499.88   3
   6  -7   6-99.9410 528.830   2
  -6   7  -6 837.726 685.095   4
  -6  -7  -6 400.420 441.521   3
   6  -7   7 367.319 522.609   2
  -6  -7  -7 72.5356 459.074   3
   6  -7   8 3772.55 926.931   2
  -6  -7  -8 1522.31 565.070   3
   6  -7   9 5895.34 1156.63   2
  -6  -7  -9 5447.36 1139.31   3
   6  -7  10 38.7844 506.300   2
  -6  -7 -10 933.092 667.400   3
   6  -7  11 1754.00 741.592   2
  -6  -7 -11 3156.28 901.900   3
   6  -7  12-628.072 693.182   2
  -6  -7 -12 446.245 466.373   3
   6  -7  13-49.9704 558.089   2
  -6  -8  18 423.716 878.493   1
  -6   8  17-1456.96 1088.61   4
  -6  -8  17 1602.05 1143.47   1
  -6   8  16 1244.27 734.278   4
  -6  -8  16-574.126 1098.75   1
  -6   8  15 2306.06 995.829   4
  -6  -8  15 817.403 870.176   1
  -6  -8  14 434.470 460.534   2
  -6   8  14-382.011 778.652   4
  -6  -8  14 3.18821 760.635   1
  -6  -8  13 7411.39 1112.58   2
  -6   8  13 7929.31 1446.16   4
  -6  -8  13 7944.15 1734.80   1
  -6  -8  12 333.593 403.979   2
  -6   8  12 240.259 464.288   4
  -6  -8  12 706.342 842.088   1
   6  -8 -11 7836.90 968.175   2
  -6  -8  11 7141.34 1004.74   2
  -6   8  11 5811.77 1245.40   4
   6  -8 -10 472.285 313.856   2
  -6  -8  10 282.626 362.337   2
  -6   8  10 99.0766 541.215   4
  -6  -8  10 260.763 731.155   1
   6  -8  -9 22.7840 293.253   2
  -6  -8   9 82.2273 342.777   2
  -6  -8   9 87.8078 523.487   1
  -6   8   9 905.676 589.238   4
  -6  -8   8 7652.56 969.608   2
   6  -8  -8 6563.51 781.667   2
  -6  -8   8 5163.73 1127.88   1
  -6   8   8 5168.23 1081.99   4
  -6  -8   8 6193.53 797.827   3
  -6  -8   7 23388.7 1605.60   2
   6  -8  -7 19941.6 1277.92   2
  -6  -8   7 21015.2 1995.04   1
  -6   8   7 21031.3 2100.92   4
  -6  -8   7 23000.7 1676.21   3
   6  -8  -6 2866.90 517.938   2
  -6  -8   6 1999.55 525.263   2
  -6  -8   6 2606.28 858.565   1
  -6   8   6 1258.47 537.253   4
  -6  -8   6 2156.77 684.921   3
  -6  -8   5 6618.41 843.653   2
   6  -8  -5 6913.25 781.327   2
  -6  -8   5 7945.31 1197.27   1
  -6   8   5 6689.07 1227.21   4
  -6  -8   5 7847.09 1195.09   3
  -6  -8   4 498.398 370.004   2
   6  -8  -4 788.600 348.104   2
  -6  -8   4 67.4566 401.408   1
  -6   8   4 536.924 541.945   4
  -6  -8   4 559.860 450.962   3
  -6  -8   3 38595.8 2075.81   2
   6  -8  -3 39466.4 1811.70   2
  -6  -8   3 36239.3 2257.41   1
  -6   8   3 35647.7 2631.43   4
  -6  -8   3 36547.2 2584.82   3
   6  -8  -2 87.9187 275.170   2
  -6  -8   2-64.8391 458.636   2
  -6  -8   2-329.253 452.172   1
  -6   8   2-665.710 654.497   4
  -6  -8   2 728.409 464.298   3
   6  -8  -1 52762.0 2249.89   2
  -6  -8   1 54394.9 2608.09   2
  -6  -8   1 54736.4 2643.79   1
  -6   8   1 54629.6 3319.32   4
  -6  -8   1 52835.8 3145.99   3
   6  -8   0 1376.75 458.879   2
  -6  -8   0 1659.09 553.369   1
  -6   8   0 1439.25 803.184   4
   6   8   0 1834.03 495.575   4
  -6  -8   0 1627.77 740.456   3
   6  -8   1 5743.84 822.959   2
  -6  -8  -1 6038.76 887.644   1
  -6   8  -1 6093.90 1113.93   4
   6   8   1 7491.25 868.115   4
  -6  -8  -1 5908.72 1193.37   3
   6  -8   2 5056.53 800.343   2
  -6  -8  -2 4123.61 692.615   1
   6   8   2 4893.21 705.715   4
  -6   8  -2 6029.18 1156.26   4
  -6  -8  -2 4319.30 1009.36   3
   6  -8   3 1582.78 570.165   2
  -6  -8  -3 1483.15 397.203   1
   6   8   3 1300.42 404.750   4
  -6   8  -3 914.936 520.009   4
  -6  -8  -3 2908.70 895.413   3
   6  -8   4 10001.3 1223.56   2
  -6  -8  -4 6354.07 775.599   1
  -6   8  -4 8482.90 1490.25   4
  -6  -8  -4 9665.34 1510.60   3
   6  -8   5 12501.0 1433.28   2
  -6   8  -5 12174.6 1703.04   4
  -6  -8  -5 10965.5 1594.17   3
   6  -8   6 2998.00 784.219   2
  -6   8  -6 1400.72 786.879   4
  -6  -8  -6 1685.73 800.837   3
   6  -8   7 180.945 457.728   2
  -6   8  -7-464.243 711.711   4
  -6  -8  -7 395.487 577.523   3
   6  -8   8 1076.30 718.254   2
  -6   8  -8-6.95042 565.606   4
  -6  -8  -8 486.737 463.005   3
   6  -8   9 2341.18 878.662   2
  -6  -8  -9 2642.82 851.425   3
   6  -8  10-236.739 569.228   2
  -6  -8 -10 593.436 693.300   3
   6  -8  11 2391.47 945.873   2
  -6  -8 -11 3185.67 974.571   3
   6  -8  12 461.621 621.660   2
  -6  -8 -12 334.191 606.903   3
   6  -8  14 435.497 926.740   1
  -6   9  18-761.454 738.669   4
  -6   9  17 2327.62 975.021   4
  -6  -9  17-216.860 918.726   1
  -6   9  16 849.559 643.426   4
  -6  -9  16-461.681 1038.59   1
  -6   9  15 21.3089 569.634   4
  -6  -9  15 1238.73 869.122   1
  -6  -9  14 992.286 624.530   2
  -6   9  14 1685.98 888.078   4
  -6  -9  14 1240.16 1019.31   1
  -6  -9  13 3644.93 865.602   2
  -6   9  13 3294.69 1027.91   4
  -6  -9  13 3888.33 1372.87   1
  -6  -9  12 89.7239 352.610   2
  -6   9  12-652.244 667.840   4
  -6  -9  12 751.331 838.026   1
  -6  -9  11 938.108 476.449   2
  -6   9  11 1006.75 650.784   4
  -6  -9  11 2304.02 949.528   1
  -6  -9  10-13.7071 352.598   2
   6  -9 -10-64.5773 328.899   2
  -6   9  10 155.460 654.320   4
  -6  -9  10 540.384 716.247   1
  -6  -9   9 5453.98 937.970   2
   6  -9  -9 5644.26 809.259   2
  -6   9   9 4728.99 1095.00   4
  -6  -9   9 6189.13 1315.21   1
  -6  -9   8 2367.65 609.992   2
   6  -9  -8 1348.49 443.556   2
  -6  -9   8 809.169 714.498   1
  -6   9   8 2547.44 889.191   4
  -6  -9   7 25847.9 1801.49   2
   6  -9  -7 25159.8 1542.40   2
  -6  -9   7 26942.5 2382.58   1
  -6   9   7 29828.3 2562.42   4
  -6  -9   7 23456.2 1885.39   3
   6  -9  -6-54.9834 291.519   2
  -6  -9   6-99.9381 383.731   2
  -6  -9   6-691.684 587.390   1
  -6   9   6-65.7802 530.413   4
  -6  -9   6-29.3405 441.221   3
   6  -9  -5 19429.5 1367.59   2
  -6  -9   5 20168.0 1556.64   2
  -6  -9   5 19463.5 1875.44   1
  -6   9   5 19176.3 2012.96   4
  -6  -9   5 17879.2 1856.17   3
  -6  -9   4 2928.73 752.361   2
   6  -9  -4 3599.58 619.253   2
  -6  -9   4 5490.87 1013.48   1
  -6   9   4 3150.24 861.352   4
  -6  -9   4 2676.17 1011.69   3
  -6  -9   3 5566.13 945.698   2
   6  -9  -3 6074.31 818.752   2
  -6  -9   3 5242.15 935.104   1
  -6   9   3 5869.42 1162.05   4
  -6  -9   3 7826.75 1359.17   3
   6  -9  -2 1076.60 500.206   2
  -6  -9   2 903.975 571.199   2
  -6  -9   2 577.605 442.201   1
  -6   9   2 1028.92 752.923   4
  -6  -9   2 220.401 502.761   3
   6  -9  -1 22038.6 1560.67   2
  -6  -9   1 24060.3 1843.22   2
  -6  -9   1 18671.1 1654.07   1
  -6   9   1 21897.0 2297.42   4
   6   9  -1 20363.2 1657.05   4
  -6  -9   1 22164.8 2121.91   3
   6  -9   0 2916.31 648.740   2
  -6  -9   0 4329.15 955.306   2
  -6  -9   0 3629.91 750.843   1
  -6   9   0 5802.64 1322.96   4
   6   9   0 4555.33 788.949   4
  -6  -9   0 3444.64 1012.31   3
   6  -9   1 3111.04 680.915   2
  -6  -9  -1 2956.49 639.071   1
   6   9   1 2900.42 631.565   4
  -6   9  -1 2977.59 937.739   4
  -6  -9  -1 2465.15 834.149   3
   6  -9   2 4212.59 790.182   2
  -6  -9  -2 3775.29 735.958   1
  -6   9  -2 5098.53 1255.81   4
   6   9   2 4438.64 741.536   4
  -6  -9  -2 4465.41 1125.68   3
   6  -9   3 10151.0 1196.87   2
  -6  -9  -3 8382.35 951.784   1
  -6   9  -3 9045.49 1657.84   4
   6   9   3 9498.61 1026.07   4
  -6  -9  -3 9239.64 1429.04   3
   6  -9   4 2481.08 754.058   2
  -6   9  -4 2527.26 960.745   4
  -6  -9  -4 1989.26 748.766   3
   6  -9   5 16094.9 1692.62   2
  -6   9  -5 14590.0 2113.13   4
  -6  -9  -5 17164.2 1968.52   3
   6  -9   6 696.930 605.766   2
  -6   9  -6 447.594 560.058   4
  -6  -9  -6 313.375 621.637   3
   6  -9   7 1382.55 690.910   2
  -6   9  -7 1406.45 1000.88   4
  -6  -9  -7 650.470 569.051   3
   6  -9   8-391.842 709.156   2
  -6   9  -8 638.042 733.693   4
  -6  -9  -8 558.870 656.375   3
   6  -9   9 355.896 541.859   2
  -6   9  -9 480.543 620.389   4
  -6  -9  -9-159.220 750.993   3
   6  -9  10 718.121 778.671   2
  -6   9 -10 249.599 695.062   4
  -6  -9 -10 438.261 560.503   3
   6  -9  11 1290.81 764.369   2
   6  -9  12-1151.72 939.364   2
  -6  -9 -12 1797.30 744.422   3
  -6  10  17 1686.25 805.348   4
  -6  10  16 452.779 715.265   4
  -6 -10  16-512.052 905.427   1
  -6  10  15-411.017 737.624   4
  -6 -10  15-1090.69 977.637   1
  -6 -10  14 716.360 619.384   2
  -6  10  14 28.0644 560.029   4
  -6 -10  14 18.2149 636.114   1
  -6 -10  13 2770.83 772.011   2
  -6  10  13 3908.40 1129.77   4
  -6 -10  13 1241.33 1008.04   1
  -6 -10  12-159.182 438.031   2
  -6  10  12 1293.31 827.483   4
  -6 -10  12-140.542 999.984   1
  -6 -10  11 385.636 453.986   2
  -6  10  11 66.4117 611.372   4
   6 -10 -10 239.505 411.722   2
  -6 -10  10 259.767 436.823   2
  -6  10  10 699.011 692.912   4
  -6 -10  10-259.299 828.391   1
  -6 -10   9 5926.87 1003.40   2
   6 -10  -9 6092.20 900.348   2
  -6  10   9 6686.47 1365.36   4
  -6 -10   9 6264.48 1348.04   1
  -6 -10   8 913.092 504.096   2
   6 -10  -8 1788.74 552.183   2
  -6 -10   8 1003.16 721.054   1
  -6  10   8 1395.33 793.311   4
  -6 -10   7 25404.9 1903.31   2
   6 -10  -7 27698.4 1750.31   2
  -6 -10   7 28501.0 2558.04   1
  -6  10   7 24895.2 2432.76   4
  -6 -10   7 23538.4 2066.87   3
   6 -10  -6 489.159 346.680   2
  -6 -10   6 950.784 492.113   2
  -6 -10   6 711.147 513.460   1
  -6  10   6 436.677 525.752   4
  -6 -10   6 481.255 508.460   3
   6 -10  -5 14445.5 1285.68   2
  -6 -10   5 14845.1 1501.48   2
  -6 -10   5 15105.9 1779.28   1
  -6  10   5 15106.3 1955.54   4
  -6 -10   5 13681.7 1772.25   3
  -6 -10   4 195.947 463.267   2
   6 -10  -4-64.5040 358.191   2
  -6 -10   4 880.727 596.623   1
  -6  10   4 821.875 700.439   4
  -6 -10   4-135.023 655.772   3
   6 -10  -3 725.152 337.645   2
  -6 -10   3 218.837 429.363   2
  -6 -10   3 371.795 494.455   1
  -6  10   3-252.191 668.126   4
  -6 -10   3 324.767 586.211   3
   6 -10  -2 1138.82 437.472   2
  -6 -10   2 50.7734 564.666   2
  -6 -10   2 574.268 446.510   1
  -6  10   2 474.465 618.541   4
   6 -10  -1 11202.0 1224.47   2
  -6 -10   1 9779.40 1280.57   2
  -6 -10   1 10112.5 1323.66   1
   6  10  -1 10195.9 1279.07   4
  -6  10   1 10630.2 1734.36   4
  -6 -10   1 9937.63 1571.43   3
  -6 -10   0 1202.84 594.475   2
   6 -10   0 1365.33 527.882   2
  -6 -10   0 746.392 498.868   1
  -6  10   0 230.956 575.280   4
   6  10   0 667.629 412.325   4
  -6 -10   0 650.368 745.740   3
   6 -10   1-78.3142 455.746   2
  -6 -10  -1-300.047 364.889   1
  -6 -10  -1-319.739 593.967   2
   6  10   1-53.9028 335.619   4
  -6  10  -1 266.614 681.674   4
  -6 -10  -1 669.697 580.738   3
   6 -10   2 265.823 412.717   2
  -6 -10  -2 1587.82 513.353   1
  -6  10  -2 2317.72 1261.03   4
   6  10   2 289.628 290.298   4
  -6 -10  -2-130.842 651.492   3
   6 -10   3 10977.9 1343.14   2
  -6 -10  -3 8864.77 1036.88   1
   6  10   3 8604.73 1057.07   4
  -6  10  -3 9801.33 1785.43   4
  -6 -10  -3 7531.06 1459.08   3
   6 -10   4 310.153 520.438   2
  -6  10  -4 433.794 698.653   4
  -6 -10  -4 57.5616 587.991   3
   6 -10   5 8598.69 1297.05   2
  -6  10  -5 7773.51 1656.48   4
  -6 -10  -5 6710.46 1334.91   3
   6 -10   6 1275.50 624.879   2
  -6  10  -6-376.116 763.107   4
  -6 -10  -6 501.371 676.768   3
   6 -10   7-722.979 681.138   2
  -6 -10  -7-425.810 685.221   3
   6 -10   8 10.1460 531.550   2
  -6  10  -8 1201.85 757.397   4
  -6 -10  -8 645.145 741.328   3
   6 -10   9 169.038 611.184   2
  -6  10  -9 705.523 914.414   4
  -6 -10  -9 2014.27 835.353   3
   6 -10  10-1336.29 904.988   2
  -6  10 -10 400.691 612.460   4
  -6 -10 -10-750.748 675.509   3
   6 -10  11 78.3919 583.126   2
  -6  11  16 751.056 825.066   4
  -6  11  15-612.034 833.836   4
  -6 -11  15-155.916 880.461   1
  -6 -11  14-1139.08 641.503   2
  -6  11  14-438.755 661.500   4
  -6 -11  14-107.273 991.273   1
  -6 -11  13-227.616 401.458   2
  -6  11  13 294.527 494.696   4
  -6 -11  13 285.732 880.385   1
  -6 -11  12 575.718 519.472   2
  -6  11  12 230.659 557.675   4
  -6 -11  12-992.854 1233.66   1
  -6 -11  11-135.372 459.421   2
  -6  11  11 1515.33 864.304   4
  -6 -11  11 1193.12 802.337   1
  -6 -11  10 861.036 553.523   2
  -6  11  10 939.061 729.123   4
  -6 -11  10-442.815 694.833   1
  -6 -11   9 306.752 496.223   2
   6 -11  -9 778.117 402.747   2
  -6  11   9-453.229 887.176   4
  -6 -11   9 818.706 734.403   1
  -6 -11   8 4827.21 973.378   2
   6 -11  -8 3584.18 720.008   2
  -6 -11   8 3995.98 1301.38   1
  -6  11   8 3771.69 1106.83   4
   6 -11  -7 6638.01 943.615   2
  -6 -11   7 8287.47 1177.72   2
  -6 -11   7 7877.30 1422.58   1
  -6  11   7 6932.34 1463.11   4
  -6 -11   7 7304.92 1278.72   3
   6 -11  -6 3722.21 777.478   2
  -6 -11   6 3655.06 842.298   2
  -6 -11   6 4627.40 1098.80   1
  -6  11   6 3457.14 1006.38   4
  -6 -11   6 4396.54 1094.19   3
[truncated: 338,135 more chars]
