# Supplementary material for: Mechanochemical Cis/Trans Isomerization of a Metal Centre Involving a Metal‐Organic Halogen‐Bonded (MOXB) Cocrystal
Source: Angew Chem Int Ed Engl. 2025 Oct 6;64(47):e202517004. doi: 10.1002/anie.202517004 (PMC12624328; doi:10.1002/anie.202517004)
Supplement: Supplementary file 2 — Supporting Information [file ANIE-64-e202517004-s001.zip › (cis-CoCl2bzpy2)(14tfib)2.cif]

 
data_shelx
 
_audit_creation_method            'SHELXL-2014/7'
_shelx_SHELXL_version_number      '2014/7'
_chemical_name_systematic         ?
_chemical_name_common             ?
_chemical_melting_point           ?
_chemical_formula_moiety          
'C24 H18 Cl2 Co N2 O2, 2(C6 F4 I2)'
_chemical_formula_sum
 'C36 H18 Cl2 Co F8 I4 N2 O2' 
_chemical_formula_weight          1299.95

loop_
 _atom_type_symbol
 _atom_type_description
 _atom_type_scat_dispersion_real
 _atom_type_scat_dispersion_imag
 _atom_type_scat_source
 'C'  'C'   0.0033   0.0016
 'International Tables Vol C Tables 4.2.6.8 and 6.1.1.4'
 'H'  'H'   0.0000   0.0000
 'International Tables Vol C Tables 4.2.6.8 and 6.1.1.4'
 'N'  'N'   0.0061   0.0033
 'International Tables Vol C Tables 4.2.6.8 and 6.1.1.4'
 'O'  'O'   0.0106   0.0060
 'International Tables Vol C Tables 4.2.6.8 and 6.1.1.4'
 'F'  'F'   0.0171   0.0103
 'International Tables Vol C Tables 4.2.6.8 and 6.1.1.4'
 'Cl'  'Cl'   0.1484   0.1585
 'International Tables Vol C Tables 4.2.6.8 and 6.1.1.4'
 'Co'  'Co'   0.3494   0.9721
 'International Tables Vol C Tables 4.2.6.8 and 6.1.1.4'
 'I'  'I'  -0.4742   1.8119
 'International Tables Vol C Tables 4.2.6.8 and 6.1.1.4'
 
_space_group_crystal_system       monoclinic
_space_group_IT_number            14
_space_group_name_H-M_alt         'P 21/n'
_space_group_name_Hall            '-P 2yn'
 
_shelx_space_group_comment
;
The symmetry employed for this shelxl refinement is uniquely defined
by the following loop, which should always be used as a source of
symmetry information in preference to the above space-group names.
They are only intended as comments.
;
 
loop_
 _space_group_symop_operation_xyz
 'x, y, z'
 '-x+1/2, y+1/2, -z+1/2'
 '-x, -y, -z'
 'x-1/2, -y-1/2, z-1/2'
 
_cell_length_a                    8.8731(4)
_cell_length_b                    32.8016(16)
_cell_length_c                    14.1022(8)
_cell_angle_alpha                 90
_cell_angle_beta                  91.807(5)
_cell_angle_gamma                 90
_cell_volume                      4102.4(4)
_cell_formula_units_Z             4
_cell_measurement_temperature     295(2)
_cell_measurement_reflns_used     4175
_cell_measurement_theta_min       4.3850
_cell_measurement_theta_max       24.8460
 
_exptl_crystal_description        'plate'
_exptl_crystal_colour             'red'
_exptl_crystal_density_meas       ?
_exptl_crystal_density_method     ?
_exptl_crystal_density_diffrn     2.105          
_exptl_crystal_F_000              2436
_exptl_transmission_factor_min    ?
_exptl_transmission_factor_max    ?
_exptl_crystal_size_max           0.55
_exptl_crystal_size_mid           0.32
_exptl_crystal_size_min           0.11
_exptl_absorpt_coefficient_mu     3.630
_shelx_estimated_absorpt_T_min    ?
_shelx_estimated_absorpt_T_max    ?
_exptl_absorpt_correction_type    'multi-scan'          
_exptl_absorpt_correction_T_min   0.50456
_exptl_absorpt_correction_T_max   1.0000
_exptl_absorpt_process_details    ?
_exptl_absorpt_special_details    ?
_diffrn_ambient_temperature       295(2)
_diffrn_radiation_wavelength      0.71073
_diffrn_radiation_type            MoK\a
_diffrn_source                    ?
_diffrn_measurement_device_type   'XCalibur, Sapphire3'
_diffrn_measurement_method        ?
_diffrn_detector_area_resol_mean  ?
_diffrn_reflns_number             22512
_diffrn_reflns_av_unetI/netI      0.0484
_diffrn_reflns_av_R_equivalents   0.0415
_diffrn_reflns_limit_h_min        -6
_diffrn_reflns_limit_h_max        10
_diffrn_reflns_limit_k_min        -38
_diffrn_reflns_limit_k_max        38
_diffrn_reflns_limit_l_min        -16
_diffrn_reflns_limit_l_max        16
_diffrn_reflns_theta_min          4.086
_diffrn_reflns_theta_max          24.999
_diffrn_reflns_theta_full         24.999
_diffrn_measured_fraction_theta_max   0.991
_diffrn_measured_fraction_theta_full  0.991
_diffrn_reflns_Laue_measured_fraction_max    0.991
_diffrn_reflns_Laue_measured_fraction_full   0.991
_diffrn_reflns_point_group_measured_fraction_max   0.991
_diffrn_reflns_point_group_measured_fraction_full  0.991
_reflns_number_total              7171
_reflns_number_gt                 4722
_reflns_threshold_expression      'I > 2\s(I)'
_reflns_Friedel_coverage          0.000
_reflns_Friedel_fraction_max      .
_reflns_Friedel_fraction_full     .
 
_reflns_special_details
;
 Reflections were merged by SHELXL according to the crystal
 class for the calculation of statistics and refinement.
 
 _reflns_Friedel_fraction is defined as the number of unique
 Friedel pairs measured divided by the number that would be
 possible theoretically, ignoring centric projections and
 systematic absences.
;
 
_computing_data_collection        ?
_computing_cell_refinement        ?
_computing_data_reduction         ?
_computing_structure_solution     ?
_computing_structure_refinement 'SHELXL-2014/7 (Sheldrick, 2014)'
_computing_molecular_graphics     ?
_computing_publication_material   ?
_refine_special_details           ?
_refine_ls_structure_factor_coef  Fsqd
_refine_ls_matrix_type            full
_refine_ls_weighting_scheme       calc
_refine_ls_weighting_details
'w=1/[\s^2^(Fo^2^)+(0.0248P)^2^+1.4255P] where P=(Fo^2^+2Fc^2^)/3'
_atom_sites_solution_primary      ?
_atom_sites_solution_secondary    ?
_atom_sites_solution_hydrogens    geom
_refine_ls_hydrogen_treatment     constr
_refine_ls_extinction_method      none
_refine_ls_extinction_coef        .
_refine_ls_number_reflns          7171
_refine_ls_number_parameters      496
_refine_ls_number_restraints      0
_refine_ls_R_factor_all           0.0754
_refine_ls_R_factor_gt            0.0408
_refine_ls_wR_factor_ref          0.0863
_refine_ls_wR_factor_gt           0.0733
_refine_ls_goodness_of_fit_ref    1.049
_refine_ls_restrained_S_all       1.049
_refine_ls_shift/su_max           0.002
_refine_ls_shift/su_mean          0.000
 
loop_
 _atom_site_label
 _atom_site_type_symbol
 _atom_site_fract_x
 _atom_site_fract_y
 _atom_site_fract_z
 _atom_site_U_iso_or_equiv
 _atom_site_adp_type
 _atom_site_occupancy
 _atom_site_site_symmetry_order  
 _atom_site_calc_flag
 _atom_site_refinement_flags_posn
 _atom_site_refinement_flags_adp
 _atom_site_refinement_flags_occupancy
 _atom_site_disorder_assembly
 _atom_site_disorder_group
I3 I 0.40233(5) 0.89831(2) 0.45434(3) 0.06221(13) Uani 1 1 d . . . . .
I4 I 0.44176(5) 0.60210(2) 0.44052(3) 0.06737(14) Uani 1 1 d . . . . .
I1 I 0.63089(6) 0.88334(2) 0.13218(5) 0.1176(3) Uani 1 1 d . . . . .
I2 I -0.02820(6) 0.97171(2) 0.27881(5) 0.1186(3) Uani 1 1 d . . . . .
Co1 Co 0.48916(9) 0.74836(2) 0.42141(5) 0.0491(2) Uani 1 1 d . . . . .
Cl1 Cl 0.32098(18) 0.80496(4) 0.41579(11) 0.0598(4) Uani 1 1 d . . . . .
Cl2 Cl 0.31806(18) 0.69299(4) 0.41237(11) 0.0615(4) Uani 1 1 d . . . . .
F6 F 0.2205(4) 0.97412(10) 0.5421(3) 0.0847(12) Uani 1 1 d . . . . .
F8 F 0.2599(4) 0.45005(11) 0.5113(3) 0.0829(11) Uani 1 1 d . . . . .
F7 F 0.2170(4) 0.52703(11) 0.4617(3) 0.0860(12) Uani 1 1 d . . . . .
F5 F 0.7002(4) 0.94938(11) 0.4215(3) 0.0852(12) Uani 1 1 d . . . . .
O2 O 0.6793(5) 0.70604(13) 0.4052(3) 0.0675(12) Uani 1 1 d . . . . .
O1 O 0.6683(4) 0.79118(13) 0.4549(3) 0.0661(12) Uani 1 1 d . . . . .
F2 F 0.0437(4) 0.88358(12) 0.2001(3) 0.0964(13) Uani 1 1 d . . . . .
F1 F 0.2935(4) 0.85022(12) 0.1412(3) 0.0949(13) Uani 1 1 d . . . . .
N2 N 0.5258(5) 0.74611(13) 0.2741(3) 0.0483(11) Uani 1 1 d . . . . .
F4 F 0.5582(4) 0.97126(12) 0.2123(3) 0.1035(14) Uani 1 1 d . . . . .
N1 N 0.5107(5) 0.74740(14) 0.5705(3) 0.0496(12) Uani 1 1 d . . . . .
F3 F 0.3062(5) 1.00500(12) 0.2676(3) 0.1034(14) Uani 1 1 d . . . . .
C34 C 0.4780(7) 0.54106(17) 0.4743(4) 0.0545(15) Uani 1 1 d . . . . .
C17 C 0.6221(6) 0.71687(16) 0.2453(4) 0.0461(14) Uani 1 1 d . . . . .
C18 C 0.6937(6) 0.69365(18) 0.3246(4) 0.0513(14) Uani 1 1 d . . . . .
C32 C 0.4592(6) 0.95921(18) 0.4814(4) 0.0555(15) Uani 1 1 d . . . . .
C6 C 0.6764(6) 0.80248(18) 0.5381(4) 0.0535(15) Uani 1 1 d . . . . .
C5 C 0.6020(6) 0.77634(18) 0.6102(4) 0.0519(15) Uani 1 1 d . . . . .
C19 C 0.7790(6) 0.65552(18) 0.3081(4) 0.0528(15) Uani 1 1 d . . . . .
C36 C 0.3806(7) 0.47449(18) 0.5054(5) 0.0597(16) Uani 1 1 d . . . . .
C16 C 0.6550(6) 0.71255(18) 0.1513(4) 0.0587(16) Uani 1 1 d . . . . .
H16 H 0.7231 0.6928 0.1326 0.070 Uiso 1 1 calc R U . . .
C35 C 0.3594(7) 0.51440(19) 0.4804(5) 0.0608(17) Uani 1 1 d . . . . .
C14 C 0.4876(7) 0.7662(2) 0.1136(4) 0.0648(17) Uani 1 1 d . . . . .
H14 H 0.4377 0.7830 0.0698 0.078 Uiso 1 1 calc R U . . .
C33 C 0.3616(6) 0.98658(19) 0.5201(5) 0.0589(17) Uani 1 1 d . . . . .
C13 C 0.4624(7) 0.76971(19) 0.2094(4) 0.0609(16) Uani 1 1 d . . . . .
H13 H 0.3970 0.7900 0.2290 0.073 Uiso 1 1 calc R U . . .
C2 C 0.4678(8) 0.7215(2) 0.7242(5) 0.0737(19) Uani 1 1 d . . . . .
H2 H 0.4190 0.7028 0.7622 0.088 Uiso 1 1 calc R U . . .
C31 C 0.5987(7) 0.97382(19) 0.4612(5) 0.0606(17) Uani 1 1 d . . . . .
C7 C 0.7590(6) 0.84005(19) 0.5628(5) 0.0587(16) Uani 1 1 d . . . . .
C25 C 0.4323(7) 0.9095(2) 0.1749(5) 0.0669(18) Uani 1 1 d . . . . .
C27 C 0.1701(7) 0.9061(2) 0.2041(5) 0.0644(17) Uani 1 1 d . . . . .
C1 C 0.4482(7) 0.72052(19) 0.6274(4) 0.0635(17) Uani 1 1 d . . . . .
H1 H 0.3883 0.7001 0.6004 0.076 Uiso 1 1 calc R U . . .
C30 C 0.4313(7) 0.9489(2) 0.2078(5) 0.0680(18) Uani 1 1 d . . . . .
C4 C 0.6284(7) 0.7786(2) 0.7060(5) 0.0657(17) Uani 1 1 d . . . . .
H4 H 0.6909 0.7987 0.7319 0.079 Uiso 1 1 calc R U . . .
C15 C 0.5858(8) 0.7379(2) 0.0851(4) 0.0662(18) Uani 1 1 d . . . . .
H15 H 0.6069 0.7353 0.0211 0.079 Uiso 1 1 calc R U . . .
C29 C 0.3005(8) 0.9662(2) 0.2354(5) 0.0656(18) Uani 1 1 d . . . . .
C26 C 0.2985(8) 0.8885(2) 0.1735(5) 0.0625(17) Uani 1 1 d . . . . .
C24 C 0.9052(7) 0.6477(2) 0.3656(5) 0.0737(19) Uani 1 1 d . . . . .
H24 H 0.9391 0.6667 0.4102 0.088 Uiso 1 1 calc R U . . .
C28 C 0.1676(7) 0.9458(2) 0.2338(5) 0.0661(18) Uani 1 1 d . . . . .
C20 C 0.7288(8) 0.6269(2) 0.2441(5) 0.0702(18) Uani 1 1 d . . . . .
H20 H 0.6447 0.6323 0.2050 0.084 Uiso 1 1 calc R U . . .
C3 C 0.5610(8) 0.7506(2) 0.7635(5) 0.075(2) Uani 1 1 d . . . . .
H3 H 0.5786 0.7514 0.8288 0.091 Uiso 1 1 calc R U . . .
C8 C 0.7160(8) 0.8657(2) 0.6343(5) 0.075(2) Uani 1 1 d . . . . .
H8 H 0.6364 0.8586 0.6723 0.090 Uiso 1 1 calc R U . . .
C12 C 0.8770(8) 0.8515(2) 0.5080(5) 0.076(2) Uani 1 1 d . . . . .
H12 H 0.9060 0.8346 0.4589 0.091 Uiso 1 1 calc R U . . .
C9 C 0.7922(11) 0.9025(2) 0.6494(7) 0.099(3) Uani 1 1 d . . . . .
H9 H 0.7628 0.9200 0.6972 0.119 Uiso 1 1 calc R U . . .
C22 C 0.9267(11) 0.5828(3) 0.2931(7) 0.101(3) Uani 1 1 d . . . . .
H22 H 0.9765 0.5579 0.2887 0.121 Uiso 1 1 calc R U . . .
C11 C 0.9546(9) 0.8880(3) 0.5244(7) 0.097(3) Uani 1 1 d . . . . .
H11 H 1.0360 0.8952 0.4880 0.116 Uiso 1 1 calc R U . . .
C21 C 0.8034(11) 0.5897(2) 0.2375(6) 0.092(2) Uani 1 1 d . . . . .
H21 H 0.7684 0.5699 0.1951 0.111 Uiso 1 1 calc R U . . .
C10 C 0.9078(12) 0.9126(3) 0.5950(8) 0.107(3) Uani 1 1 d . . . . .
H10 H 0.9574 0.9372 0.6061 0.128 Uiso 1 1 calc R U . . .
C23 C 0.9799(9) 0.6111(3) 0.3552(6) 0.094(2) Uani 1 1 d . . . . .
H23 H 1.0673 0.6058 0.3913 0.113 Uiso 1 1 calc R U . . .
 
loop_
 _atom_site_aniso_label
 _atom_site_aniso_U_11
 _atom_site_aniso_U_22
 _atom_site_aniso_U_33
 _atom_site_aniso_U_23
 _atom_site_aniso_U_13
 _atom_site_aniso_U_12
I3 0.0733(3) 0.0512(3) 0.0623(3) 0.0045(2) 0.0051(2) 0.0016(2)
I4 0.0847(3) 0.0486(3) 0.0694(3) 0.0115(2) 0.0115(2) 0.0008(2)
I1 0.0808(4) 0.1147(5) 0.1596(6) 0.0045(4) 0.0374(4) 0.0308(3)
I2 0.0834(4) 0.1250(5) 0.1503(6) -0.0134(4) 0.0477(4) 0.0205(3)
Co1 0.0676(5) 0.0435(5) 0.0363(4) -0.0059(4) 0.0018(4) 0.0016(4)
Cl1 0.0796(10) 0.0406(8) 0.0600(10) -0.0019(7) 0.0135(8) 0.0038(7)
Cl2 0.0872(11) 0.0398(8) 0.0560(10) 0.0039(7) -0.0176(8) -0.0069(8)
F6 0.066(2) 0.063(2) 0.128(4) 0.003(2) 0.035(2) -0.0020(19)
F8 0.068(2) 0.065(2) 0.116(3) 0.008(2) 0.008(2) -0.015(2)
F7 0.062(2) 0.066(3) 0.130(4) 0.011(2) -0.007(2) 0.0050(19)
F5 0.076(2) 0.057(2) 0.124(4) -0.007(2) 0.038(2) 0.0086(19)
O2 0.085(3) 0.074(3) 0.044(3) -0.010(2) -0.002(2) 0.026(2)
O1 0.073(3) 0.072(3) 0.054(3) -0.018(2) 0.013(2) -0.017(2)
F2 0.069(2) 0.094(3) 0.126(4) 0.000(3) 0.006(2) -0.013(2)
F1 0.105(3) 0.064(3) 0.115(4) -0.014(2) 0.002(3) 0.010(2)
N2 0.061(3) 0.043(3) 0.041(3) -0.003(2) 0.006(2) 0.002(2)
F4 0.075(3) 0.089(3) 0.148(4) -0.001(3) 0.017(3) -0.018(2)
N1 0.060(3) 0.046(3) 0.042(3) -0.002(2) -0.002(2) 0.004(2)
F3 0.108(3) 0.067(3) 0.136(4) -0.015(3) 0.021(3) 0.002(2)
C34 0.069(4) 0.040(4) 0.055(4) 0.005(3) 0.007(3) 0.000(3)
C17 0.050(3) 0.043(3) 0.045(4) -0.009(3) 0.005(3) -0.004(3)
C18 0.054(3) 0.050(4) 0.050(4) -0.006(3) 0.003(3) -0.002(3)
C32 0.059(4) 0.052(4) 0.057(4) 0.010(3) 0.009(3) 0.004(3)
C6 0.047(3) 0.060(4) 0.053(4) -0.009(3) 0.001(3) 0.002(3)
C5 0.055(3) 0.055(4) 0.044(4) -0.006(3) -0.007(3) 0.007(3)
C19 0.055(3) 0.054(4) 0.050(4) -0.003(3) 0.010(3) 0.002(3)
C36 0.065(4) 0.047(4) 0.067(4) 0.001(3) 0.006(3) -0.011(3)
C16 0.060(4) 0.061(4) 0.055(4) -0.008(3) 0.012(3) 0.006(3)
C35 0.057(4) 0.050(4) 0.076(5) 0.000(3) 0.007(3) 0.002(3)
C14 0.089(5) 0.063(4) 0.043(4) 0.012(3) 0.009(4) 0.006(4)
C33 0.047(3) 0.056(4) 0.075(5) 0.010(3) 0.018(3) -0.002(3)
C13 0.082(4) 0.052(4) 0.049(4) 0.007(3) 0.010(3) 0.012(3)
C2 0.103(5) 0.063(5) 0.054(4) 0.013(4) 0.001(4) 0.003(4)
C31 0.061(4) 0.056(4) 0.066(4) 0.006(3) 0.020(3) 0.011(3)
C7 0.050(4) 0.061(4) 0.065(4) 0.001(3) -0.010(3) 0.001(3)
C25 0.061(4) 0.068(5) 0.073(5) 0.019(4) 0.012(3) 0.013(4)
C27 0.051(4) 0.065(5) 0.077(5) 0.010(4) 0.004(3) -0.003(4)
C1 0.088(5) 0.055(4) 0.048(4) 0.002(3) 0.000(4) -0.002(3)
C30 0.065(4) 0.065(5) 0.074(5) 0.007(4) 0.011(4) -0.008(4)
C4 0.072(4) 0.066(5) 0.059(4) -0.007(4) -0.006(4) 0.001(3)
C15 0.088(5) 0.075(5) 0.036(4) -0.003(3) 0.017(4) -0.006(4)
C29 0.075(5) 0.048(4) 0.074(5) 0.003(3) 0.009(4) 0.007(4)
C26 0.074(5) 0.050(4) 0.063(4) 0.003(3) 0.002(4) 0.004(4)
C24 0.072(4) 0.077(5) 0.072(5) -0.004(4) -0.001(4) 0.015(4)
C28 0.062(4) 0.073(5) 0.065(4) 0.011(4) 0.014(3) 0.013(4)
C20 0.084(5) 0.063(5) 0.064(5) -0.013(4) 0.002(4) 0.003(4)
C3 0.098(5) 0.088(6) 0.039(4) -0.002(4) -0.019(4) 0.010(4)
C8 0.076(4) 0.064(5) 0.083(5) -0.022(4) -0.009(4) -0.008(4)
C12 0.072(5) 0.075(5) 0.081(5) 0.006(4) -0.002(4) -0.002(4)
C9 0.124(7) 0.065(6) 0.106(7) -0.015(5) -0.030(6) 0.001(5)
C22 0.119(7) 0.074(6) 0.113(8) 0.012(6) 0.049(6) 0.039(6)
C11 0.074(5) 0.100(7) 0.116(8) 0.030(6) -0.012(5) -0.028(5)
C21 0.132(7) 0.061(5) 0.085(6) -0.017(4) 0.019(6) 0.008(5)
C10 0.112(8) 0.075(7) 0.129(9) 0.017(6) -0.039(7) -0.036(6)
C23 0.084(5) 0.102(7) 0.098(7) 0.005(5) 0.006(5) 0.025(5)
 
_geom_special_details
;
 All esds (except the esd in the dihedral angle between two l.s. planes)
 are estimated using the full covariance matrix.  The cell esds are taken
 into account individually in the estimation of esds in distances, angles
 and torsion angles; correlations between esds in cell parameters are only
 used when they are defined by crystal symmetry.  An approximate (isotropic)
 treatment of cell esds is used for estimating esds involving l.s. planes.
;
 
loop_
 _geom_bond_atom_site_label_1
 _geom_bond_atom_site_label_2
 _geom_bond_distance
 _geom_bond_site_symmetry_2
 _geom_bond_publ_flag
I3 C32 2.093(6) . ?
I4 C34 2.081(6) . ?
I1 C25 2.067(6) . ?
I2 C28 2.052(6) . ?
Co1 N1 2.105(5) . ?
Co1 N2 2.113(4) . ?
Co1 O1 2.162(4) . ?
Co1 O2 2.202(4) . ?
Co1 Cl2 2.3679(16) . ?
Co1 Cl1 2.3818(16) . ?
F6 C33 1.363(6) . ?
F8 C36 1.342(6) . ?
F7 C35 1.348(6) . ?
F5 C31 1.341(6) . ?
O2 C18 1.218(6) . ?
O1 C6 1.231(6) . ?
F2 C27 1.343(7) . ?
F1 C26 1.338(7) . ?
N2 C13 1.310(7) . ?
N2 C17 1.355(6) . ?
F4 C30 1.344(7) . ?
N1 C1 1.325(7) . ?
N1 C5 1.358(7) . ?
F3 C29 1.353(7) . ?
C34 C35 1.373(8) . ?
C34 C36 1.376(8) 3_666 ?
C17 C16 1.374(7) . ?
C17 C18 1.479(8) . ?
C18 C19 1.484(8) . ?
C32 C31 1.365(8) . ?
C32 C33 1.372(8) . ?
C6 C7 1.470(8) . ?
C6 C5 1.499(8) . ?
C5 C4 1.366(8) . ?
C19 C20 1.367(8) . ?
C19 C24 1.386(8) . ?
C36 C35 1.367(8) . ?
C36 C34 1.376(8) 3_666 ?
C16 C15 1.380(8) . ?
C16 H16 0.9300 . ?
C14 C15 1.344(8) . ?
C14 C13 1.380(8) . ?
C14 H14 0.9300 . ?
C33 C31 1.369(8) 3_676 ?
C13 H13 0.9300 . ?
C2 C3 1.368(9) . ?
C2 C1 1.371(8) . ?
C2 H2 0.9300 . ?
C31 C33 1.370(8) 3_676 ?
C7 C12 1.373(8) . ?
C7 C8 1.377(8) . ?
C25 C26 1.371(9) . ?
C25 C30 1.374(9) . ?
C27 C26 1.359(8) . ?
C27 C28 1.368(8) . ?
C1 H1 0.9300 . ?
C30 C29 1.359(8) . ?
C4 C3 1.375(9) . ?
C4 H4 0.9300 . ?
C15 H15 0.9300 . ?
C29 C28 1.355(8) . ?
C24 C23 1.381(9) . ?
C24 H24 0.9300 . ?
C20 C21 1.391(9) . ?
C20 H20 0.9300 . ?
C3 H3 0.9300 . ?
C8 C9 1.396(10) . ?
C8 H8 0.9300 . ?
C12 C11 1.396(10) . ?
C12 H12 0.9300 . ?
C9 C10 1.341(11) . ?
C9 H9 0.9300 . ?
C22 C21 1.346(11) . ?
C22 C23 1.350(11) . ?
C22 H22 0.9300 . ?
C11 C10 1.358(11) . ?
C11 H11 0.9300 . ?
C21 H21 0.9300 . ?
C10 H10 0.9300 . ?
C23 H23 0.9300 . ?
 
loop_
 _geom_angle_atom_site_label_1
 _geom_angle_atom_site_label_2
 _geom_angle_atom_site_label_3
 _geom_angle
 _geom_angle_site_symmetry_1
 _geom_angle_site_symmetry_3
 _geom_angle_publ_flag
N1 Co1 N2 165.67(18) . . ?
N1 Co1 O1 75.44(17) . . ?
N2 Co1 O1 95.88(16) . . ?
N1 Co1 O2 92.80(16) . . ?
N2 Co1 O2 74.56(16) . . ?
O1 Co1 O2 82.64(17) . . ?
N1 Co1 Cl2 94.59(14) . . ?
N2 Co1 Cl2 92.21(13) . . ?
O1 Co1 Cl2 167.33(13) . . ?
O2 Co1 Cl2 90.17(13) . . ?
N1 Co1 Cl1 94.69(13) . . ?
N2 Co1 Cl1 96.32(13) . . ?
O1 Co1 Cl1 87.50(12) . . ?
O2 Co1 Cl1 165.72(13) . . ?
Cl2 Co1 Cl1 101.31(6) . . ?
C18 O2 Co1 114.3(4) . . ?
C6 O1 Co1 115.1(4) . . ?
C13 N2 C17 118.0(5) . . ?
C13 N2 Co1 126.1(4) . . ?
C17 N2 Co1 115.9(4) . . ?
C1 N1 C5 118.1(5) . . ?
C1 N1 Co1 126.0(4) . . ?
C5 N1 Co1 115.8(4) . . ?
C35 C34 C36 116.5(5) . 3_666 ?
C35 C34 I4 120.9(5) . . ?
C36 C34 I4 122.5(4) 3_666 . ?
N2 C17 C16 121.1(5) . . ?
N2 C17 C18 113.5(5) . . ?
C16 C17 C18 125.2(5) . . ?
O2 C18 C17 118.5(5) . . ?
O2 C18 C19 119.8(5) . . ?
C17 C18 C19 121.7(5) . . ?
C31 C32 C33 116.2(6) . . ?
C31 C32 I3 120.8(5) . . ?
C33 C32 I3 123.0(4) . . ?
O1 C6 C7 119.5(6) . . ?
O1 C6 C5 117.4(5) . . ?
C7 C6 C5 123.1(5) . . ?
N1 C5 C4 121.8(6) . . ?
N1 C5 C6 113.0(5) . . ?
C4 C5 C6 125.1(6) . . ?
C20 C19 C24 119.9(6) . . ?
C20 C19 C18 121.7(6) . . ?
C24 C19 C18 118.1(6) . . ?
F8 C36 C35 118.9(6) . . ?
F8 C36 C34 119.3(5) . 3_666 ?
C35 C36 C34 121.7(5) . 3_666 ?
C17 C16 C15 119.2(6) . . ?
C17 C16 H16 120.4 . . ?
C15 C16 H16 120.4 . . ?
F7 C35 C36 117.7(6) . . ?
F7 C35 C34 120.5(6) . . ?
C36 C35 C34 121.7(6) . . ?
C15 C14 C13 118.5(6) . . ?
C15 C14 H14 120.8 . . ?
C13 C14 H14 120.8 . . ?
F6 C33 C31 118.2(5) . 3_676 ?
F6 C33 C32 119.4(6) . . ?
C31 C33 C32 122.4(5) 3_676 . ?
N2 C13 C14 123.6(6) . . ?
N2 C13 H13 118.2 . . ?
C14 C13 H13 118.2 . . ?
C3 C2 C1 118.4(6) . . ?
C3 C2 H2 120.8 . . ?
C1 C2 H2 120.8 . . ?
F5 C31 C32 120.1(6) . . ?
F5 C31 C33 118.4(5) . 3_676 ?
C32 C31 C33 121.4(5) . 3_676 ?
C12 C7 C8 118.6(6) . . ?
C12 C7 C6 118.6(6) . . ?
C8 C7 C6 122.6(6) . . ?
C26 C25 C30 117.5(6) . . ?
C26 C25 I1 122.3(5) . . ?
C30 C25 I1 120.2(5) . . ?
F2 C27 C26 117.5(6) . . ?
F2 C27 C28 121.0(6) . . ?
C26 C27 C28 121.5(6) . . ?
N1 C1 C2 123.0(6) . . ?
N1 C1 H1 118.5 . . ?
C2 C1 H1 118.5 . . ?
F4 C30 C29 118.8(7) . . ?
F4 C30 C25 121.0(6) . . ?
C29 C30 C25 120.2(6) . . ?
C5 C4 C3 118.9(6) . . ?
C5 C4 H4 120.5 . . ?
C3 C4 H4 120.5 . . ?
C14 C15 C16 119.5(6) . . ?
C14 C15 H15 120.3 . . ?
C16 C15 H15 120.3 . . ?
F3 C29 C28 119.5(6) . . ?
F3 C29 C30 117.7(6) . . ?
C28 C29 C30 122.7(7) . . ?
F1 C26 C27 119.1(6) . . ?
F1 C26 C25 119.7(6) . . ?
C27 C26 C25 121.2(6) . . ?
C23 C24 C19 118.7(7) . . ?
C23 C24 H24 120.6 . . ?
C19 C24 H24 120.6 . . ?
C29 C28 C27 116.8(6) . . ?
C29 C28 I2 122.4(5) . . ?
C27 C28 I2 120.7(5) . . ?
C19 C20 C21 120.0(7) . . ?
C19 C20 H20 120.0 . . ?
C21 C20 H20 120.0 . . ?
C2 C3 C4 119.7(6) . . ?
C2 C3 H3 120.1 . . ?
C4 C3 H3 120.1 . . ?
C7 C8 C9 119.7(7) . . ?
C7 C8 H8 120.1 . . ?
C9 C8 H8 120.1 . . ?
C7 C12 C11 121.4(7) . . ?
C7 C12 H12 119.3 . . ?
C11 C12 H12 119.3 . . ?
C10 C9 C8 120.2(8) . . ?
C10 C9 H9 119.9 . . ?
C8 C9 H9 119.9 . . ?
C21 C22 C23 121.5(8) . . ?
C21 C22 H22 119.2 . . ?
C23 C22 H22 119.2 . . ?
C10 C11 C12 118.1(8) . . ?
C10 C11 H11 120.9 . . ?
C12 C11 H11 120.9 . . ?
C22 C21 C20 119.3(8) . . ?
C22 C21 H21 120.3 . . ?
C20 C21 H21 120.3 . . ?
C9 C10 C11 121.9(8) . . ?
C9 C10 H10 119.0 . . ?
C11 C10 H10 119.0 . . ?
C22 C23 C24 120.4(8) . . ?
C22 C23 H23 119.8 . . ?
C24 C23 H23 119.8 . . ?
 
_refine_diff_density_max    0.643
_refine_diff_density_min   -0.736
_refine_diff_density_rms    0.084

_shelx_res_file
;

    shelx.res created by SHELXL-2014/7

TITL shelxt_a.res in P2(1)/n
CELL  0.71073   8.8731  32.8016  14.1022   90.000   91.807   90.000
ZERR     4.00   0.0004   0.0016   0.0008    0.000    0.005    0.000
LATT   1
SYMM  1/2 - X, 1/2 + Y, 1/2 - Z
SFAC  C    H    N    O    F    CL   CO   I
UNIT  144 72 8 8 32 8 4 16
MERG   2
OMIT    -4.00  50.00
OMIT     3   6   1
OMIT     2   6   1
OMIT    -1   0   5
FMAP   2
PLAN   20
ACTA
BOND   $H
LIST   6
L.S.  10
WGHT    0.024800    1.425500
FVAR       1.69663
I3    8    0.402325    0.898306    0.454335    11.00000    0.07330    0.05118 =
         0.06234    0.00451    0.00513    0.00161
I4    8    0.441763    0.602104    0.440519    11.00000    0.08469    0.04857 =
         0.06942    0.01154    0.01151    0.00079
I1    8    0.630889    0.883335    0.132180    11.00000    0.08076    0.11465 =
         0.15955    0.00449    0.03737    0.03080
I2    8   -0.028202    0.971711    0.278810    11.00000    0.08338    0.12499 =
         0.15029   -0.01343    0.04771    0.02051
CO1   7    0.489159    0.748357    0.421406    11.00000    0.06764    0.04354 =
         0.03625   -0.00588    0.00180    0.00165
CL1   6    0.320982    0.804962    0.415786    11.00000    0.07959    0.04065 =
         0.05999   -0.00189    0.01355    0.00385
CL2   6    0.318056    0.692992    0.412366    11.00000    0.08724    0.03983 =
         0.05603    0.00395   -0.01761   -0.00686
F6    5    0.220474    0.974115    0.542094    11.00000    0.06594    0.06265 =
         0.12759    0.00259    0.03507   -0.00201
F8    5    0.259920    0.450050    0.511301    11.00000    0.06791    0.06471 =
         0.11645    0.00807    0.00847   -0.01505
F7    5    0.216950    0.527026    0.461723    11.00000    0.06156    0.06574 =
         0.12994    0.01133   -0.00714    0.00503
F5    5    0.700159    0.949380    0.421508    11.00000    0.07645    0.05701 =
         0.12428   -0.00734    0.03798    0.00858
O2    4    0.679282    0.706043    0.405158    11.00000    0.08487    0.07351 =
         0.04384   -0.01045   -0.00220    0.02584
O1    4    0.668303    0.791180    0.454904    11.00000    0.07300    0.07191 =
         0.05422   -0.01843    0.01344   -0.01700
F2    5    0.043718    0.883575    0.200114    11.00000    0.06907    0.09404 =
         0.12635    0.00028    0.00618   -0.01256
F1    5    0.293483    0.850223    0.141174    11.00000    0.10527    0.06426 =
         0.11496   -0.01351    0.00158    0.00981
N2    3    0.525783    0.746114    0.274140    11.00000    0.06102    0.04284 =
         0.04135   -0.00309    0.00558    0.00159
F4    5    0.558220    0.971262    0.212347    11.00000    0.07505    0.08851 =
         0.14771   -0.00134    0.01700   -0.01829
N1    3    0.510667    0.747399    0.570495    11.00000    0.06030    0.04611 =
         0.04218   -0.00172   -0.00230    0.00402
F3    5    0.306168    1.005005    0.267603    11.00000    0.10829    0.06721 =
         0.13576   -0.01469    0.02131    0.00240
C34   1    0.477982    0.541064    0.474345    11.00000    0.06865    0.03988 =
         0.05525    0.00457    0.00687    0.00013
C17   1    0.622073    0.716866    0.245335    11.00000    0.05027    0.04314 =
         0.04510   -0.00877    0.00454   -0.00419
C18   1    0.693704    0.693646    0.324560    11.00000    0.05409    0.05027 =
         0.04957   -0.00586    0.00254   -0.00162
C32   1    0.459228    0.959214    0.481353    11.00000    0.05851    0.05194 =
         0.05657    0.00978    0.00858    0.00396
C6    1    0.676438    0.802477    0.538115    11.00000    0.04732    0.06007 =
         0.05308   -0.00857    0.00146    0.00170
C5    1    0.602048    0.776340    0.610171    11.00000    0.05540    0.05543 =
         0.04428   -0.00558   -0.00707    0.00700
C19   1    0.778984    0.655517    0.308075    11.00000    0.05495    0.05386 =
         0.05019   -0.00293    0.01020    0.00168
C36   1    0.380589    0.474489    0.505446    11.00000    0.06548    0.04661 =
         0.06726    0.00141    0.00600   -0.01093
C16   1    0.654993    0.712555    0.151322    11.00000    0.06008    0.06139 =
         0.05535   -0.00757    0.01203    0.00623
AFIX  43
H16   2    0.723128    0.692812    0.132568    11.00000   -1.20000
AFIX   0
C35   1    0.359358    0.514396    0.480391    11.00000    0.05663    0.05030 =
         0.07582   -0.00039    0.00746    0.00215
C14   1    0.487571    0.766192    0.113605    11.00000    0.08940    0.06259 =
         0.04289    0.01237    0.00887    0.00566
AFIX  43
H14   2    0.437690    0.783036    0.069837    11.00000   -1.20000
AFIX   0
C33   1    0.361644    0.986580    0.520085    11.00000    0.04694    0.05597 =
         0.07487    0.01010    0.01750   -0.00244
C13   1    0.462444    0.769714    0.209363    11.00000    0.08153    0.05231 =
         0.04926    0.00671    0.01000    0.01152
AFIX  43
H13   2    0.396960    0.789950    0.228983    11.00000   -1.20000
AFIX   0
C2    1    0.467833    0.721459    0.724168    11.00000    0.10344    0.06338 =
         0.05411    0.01294    0.00119    0.00268
AFIX  43
H2    2    0.419040    0.702778    0.762179    11.00000   -1.20000
AFIX   0
C31   1    0.598686    0.973816    0.461165    11.00000    0.06053    0.05578 =
         0.06646    0.00551    0.01961    0.01084
C7    1    0.759018    0.840051    0.562776    11.00000    0.05017    0.06057 =
         0.06471    0.00086   -0.01013    0.00115
C25   1    0.432281    0.909473    0.174937    11.00000    0.06082    0.06798 =
         0.07260    0.01916    0.01218    0.01328
C27   1    0.170100    0.906099    0.204112    11.00000    0.05142    0.06452 =
         0.07740    0.00994    0.00434   -0.00298
C1    1    0.448210    0.720518    0.627387    11.00000    0.08751    0.05455 =
         0.04828    0.00238   -0.00019   -0.00153
AFIX  43
H1    2    0.388285    0.700066    0.600397    11.00000   -1.20000
AFIX   0
C30   1    0.431252    0.948910    0.207808    11.00000    0.06549    0.06466 =
         0.07435    0.00728    0.01119   -0.00838
C4    1    0.628372    0.778572    0.705995    11.00000    0.07154    0.06591 =
         0.05900   -0.00701   -0.00646    0.00150
AFIX  43
H4    2    0.690868    0.798713    0.731921    11.00000   -1.20000
AFIX   0
C15   1    0.585754    0.737868    0.085061    11.00000    0.08813    0.07485 =
         0.03642   -0.00283    0.01673   -0.00643
AFIX  43
H15   2    0.606861    0.735350    0.021149    11.00000   -1.20000
AFIX   0
C29   1    0.300504    0.966166    0.235391    11.00000    0.07470    0.04836 =
         0.07413    0.00258    0.00935    0.00660
C26   1    0.298536    0.888546    0.173520    11.00000    0.07399    0.04995 =
         0.06348    0.00296    0.00225    0.00398
C24   1    0.905229    0.647674    0.365550    11.00000    0.07225    0.07655 =
         0.07197   -0.00393   -0.00120    0.01453
AFIX  43
H24   2    0.939065    0.666702    0.410238    11.00000   -1.20000
AFIX   0
C28   1    0.167555    0.945798    0.233826    11.00000    0.06167    0.07285 =
         0.06468    0.01095    0.01409    0.01291
C20   1    0.728756    0.626898    0.244097    11.00000    0.08362    0.06312 =
         0.06390   -0.01296    0.00225    0.00322
AFIX  43
H20   2    0.644722    0.632257    0.205004    11.00000   -1.20000
AFIX   0
C3    1    0.560955    0.750552    0.763482    11.00000    0.09809    0.08758 =
         0.03931   -0.00150   -0.01870    0.01000
AFIX  43
H3    2    0.578578    0.751372    0.828812    11.00000   -1.20000
AFIX   0
C8    1    0.715963    0.865745    0.634266    11.00000    0.07612    0.06423 =
         0.08296   -0.02163   -0.00874   -0.00779
AFIX  43
H8    2    0.636395    0.858631    0.672327    11.00000   -1.20000
AFIX   0
C12   1    0.877046    0.851482    0.507997    11.00000    0.07197    0.07466 =
         0.08087    0.00627   -0.00188   -0.00155
AFIX  43
H12   2    0.905952    0.834556    0.458885    11.00000   -1.20000
AFIX   0
C9    1    0.792229    0.902499    0.649353    11.00000    0.12417    0.06514 =
         0.10620   -0.01529   -0.03024    0.00117
AFIX  43
H9    2    0.762819    0.920024    0.697198    11.00000   -1.20000
AFIX   0
C22   1    0.926699    0.582789    0.293099    11.00000    0.11856    0.07418 =
         0.11251    0.01215    0.04923    0.03887
AFIX  43
H22   2    0.976458    0.557941    0.288668    11.00000   -1.20000
AFIX   0
C11   1    0.954583    0.887950    0.524418    11.00000    0.07418    0.10031 =
         0.11575    0.03045   -0.01241   -0.02811
AFIX  43
H11   2    1.036008    0.895166    0.488019    11.00000   -1.20000
AFIX   0
C21   1    0.803378    0.589749    0.237476    11.00000    0.13186    0.06110 =
         0.08454   -0.01738    0.01944    0.00816
AFIX  43
H21   2    0.768393    0.569938    0.195052    11.00000   -1.20000
AFIX   0
C10   1    0.907789    0.912607    0.595045    11.00000    0.11247    0.07508 =
         0.12941    0.01723   -0.03877   -0.03578
AFIX  43
H10   2    0.957352    0.937218    0.606055    11.00000   -1.20000
AFIX   0
C23   1    0.979856    0.611061    0.355209    11.00000    0.08396    0.10158 =
         0.09774    0.00481    0.00648    0.02540
AFIX  43
H23   2    1.067297    0.605846    0.391264    11.00000   -1.20000
AFIX   0
HKLF    4

REM  shelxt_a.res in P2(1)/n
REM R1 =  0.0408 for    4722 Fo > 4sig(Fo)  and  0.0754 for all    7171 data
REM    496 parameters refined using      0 restraints

END

WGHT      0.0245      1.4720

REM Highest difference peak  0.643,  deepest hole -0.736,  1-sigma level  0.084
Q1    1   0.5042  0.8968  0.4328  11.00000  0.05    0.64
Q2    1   0.6143  0.8769  0.1966  11.00000  0.05    0.55
Q3    1   0.5653  0.6036  0.4444  11.00000  0.05    0.50
Q4    1   0.6380  0.9006  0.4551  11.00000  0.05    0.47
Q5    1   0.4266  0.5690  0.4639  11.00000  0.05    0.45
Q6    1  -0.0570  0.9426  0.2528  11.00000  0.05    0.40
Q7    1   0.6365  0.8628  0.0914  11.00000  0.05    0.39
Q8    1   0.6559  0.6017  0.4407  11.00000  0.05    0.35
Q9    1   0.0873  0.9667  0.2624  11.00000  0.05    0.35
Q10   1   0.4123  0.9337  0.4591  11.00000  0.05    0.33
Q11   1   0.4742  0.6020  0.3529  11.00000  0.05    0.31
Q12   1   0.6823  0.7507  0.4016  11.00000  0.05    0.31
Q13   1   0.5185  0.8897  0.1623  11.00000  0.05    0.30
Q14   1   0.5829  0.8375  0.4393  11.00000  0.05    0.30
Q15   1   0.5383  0.7497  0.3240  11.00000  0.05    0.29
Q16   1   1.2239  0.6006  0.3800  11.00000  0.05    0.29
Q17   1  -0.0574  0.9841  0.2549  11.00000  0.05    0.28
Q18   1   0.4307  0.6336  0.4267  11.00000  0.05    0.28
Q19   1   0.7855  0.8137  0.3827  11.00000  0.05    0.28
Q20   1   0.6183  0.9159  0.1231  11.00000  0.05    0.27
;
_shelx_res_checksum   12174

_shelx_hkl_file
;
   0   0  -3-13.8965 126.272   3
   0   0   3 220.133 107.506   3
   0   0  -4 57313.4 1575.88   3
   0   0   4 59985.8 1596.71   3
   0   0   5-110.386 122.231   3
   0   0   6 248336. 4036.87   3
   0   0   7 475.518 222.473   3
   0   0   8 53976.9 2213.57   3
   0   0   9-380.060 286.951   3
   0   0  10 27608.5 1834.63   3
   0   0  11 318.068 201.726   3
   0   0  12 1185.19 435.703   3
   0   0  13 32.6773 254.221   3
   0   0 -14 2135.09 880.465   1
   0   0  14 1088.35 459.086   3
   0   0  15 1016.22 583.150   3
   0   0 -15 274.108 416.654   1
   0   0 -16-658.195 654.263   1
   0   0  16-36.3120 285.240   3
   0   0 -17 846.932 486.800   1
   0   0  17 91.4001 335.524   3
   0   0 -18-424.760 596.559   1
   0   0  18 411.625 412.707   3
   0   0  19-965.271 544.979   3
   0   0 -19-403.744 722.842   1
   0   0  20-322.094 652.859   3
   0   0 -20-885.656 1057.48   1
   0   0  21 1341.75 975.236   3
   0   0 -21 92.7751 745.271   1
   0   0 -22-43.1798 780.350   1
   0   0  23 140.774 999.617   2
   0   0 -23-386.252 935.426   1
   0  -1  -3 90358.3 1732.49   3
   0   1   3 92864.6 1743.00   3
   0   1  -3 91635.5 1687.25   3
   0  -1   3 91622.2 1685.68   3
   0   1   4 448122. 4436.01   3
   0  -1   4 434886. 4255.14   3
   0  -1  -4 434930. 4400.62   3
   0   1  -4 428858. 4229.09   3
   0   1   5 19586.3 1058.19   3
   0  -1   5 17996.0 991.183   3
   0   1   6 144837. 3130.18   3
   0  -1   6 146807. 3099.32   3
   0  -1   7 20764.8 1266.18   3
   0   1   7 20663.8 1279.90   3
   0  -1   8 4310.54 642.069   3
   0   1   8 4972.01 704.478   3
   0  -1   9 302.737 231.333   3
   0   1   9 545.813 258.789   3
   0  -1  10 34328.3 2001.63   3
   0   1  10 35435.5 2057.81   3
   0  -1  11 5348.51 863.224   3
   0   1  11 5429.35 897.718   3
   0   1  12 3411.62 747.313   3
   0  -1  12 3514.64 804.574   3
   0  -1  13 1773.97 555.429   3
   0   1  13 1048.49 508.864   3
   0   1 -14 1304.35 644.264   1
   0  -1  14 201.751 359.355   3
   0   1  14 1054.76 654.960   3
   0  -1  15 2617.54 799.248   3
   0  -1 -15 2195.58 921.731   1
   0   1  15 3178.12 866.401   3
   0   1 -15 2041.68 790.565   1
   0   1 -16-265.714 463.443   1
   0   1  16-45.5871 426.195   3
   0  -1  16-667.577 539.712   3
   0  -1 -17-72.2109 704.277   1
   0  -1  17-10.9839 466.331   3
   0   1 -17-26.8953 515.533   1
   0   1  17 972.496 559.034   3
   0   1  18 446.402 391.614   3
   0  -1 -18-616.952 544.909   1
   0  -1  18 774.936 492.768   3
   0   1 -18 635.540 689.229   1
   0   1  19 448.355 524.377   3
   0  -1 -19 438.138 745.665   1
   0   1 -19 401.075 631.116   1
   0  -1  19 270.130 314.943   3
   0   1  20 377.830 499.539   3
   0  -1  20-76.6129 314.485   3
   0   1 -20 794.623 765.981   1
   0  -1 -20-840.855 788.060   1
   0   1 -21 407.164 660.484   1
   0  -1  21 1105.21 765.170   3
   0   1  21 1427.63 610.539   3
   0  -1 -21 1986.95 1314.86   1
   0  -1 -22-2294.49 1377.45   1
   0   1 -22-1428.14 894.896   1
   0   1 -23-61.8963 636.067   1
   0  -1  23 1412.78 1377.60   2
   0  -1 -23 89.9878 831.523   1
   0   1  23 931.141 966.804   2
   0   1  24 1143.12 988.570   2
   0  -2   3 9335.44 542.756   3
   0   2   3 9403.41 565.628   3
   0  -2  -3 9035.87 570.802   3
   0   2  -3 8905.72 528.744   3
   0  -2   4 390981. 4050.30   3
   0  -2  -4 391764. 4230.96   3
   0   2   4 389927. 4210.23   3
   0   2  -4 388207. 4018.77   3
   0   2  -5 19699.8 1013.60   3
   0  -2   5 20457.6 1048.54   3
   0   2   5 19946.8 1066.45   3
   0  -2   6 59930.7 1974.75   3
   0   2   6 61152.3 2043.84   3
   0  -2   7 1121.02 294.291   3
   0   2   7 813.913 309.299   3
   0  -2   8 3073.65 558.127   3
   0   2   8 2755.29 560.132   3
   0   2   9 12506.7 1161.25   3
   0  -2   9 11720.2 1084.62   3
   0   2  10 8825.70 1064.91   3
   0  -2  10 11100.6 1176.53   3
   0   2  11 9557.98 1157.40   3
   0  -2  11 8863.38 1092.38   3
   0   2  12 16385.4 1595.18   3
   0  -2  12 15643.4 1517.98   3
   0   2  13 151.487 234.670   3
   0  -2  13 629.970 491.553   3
   0   2  14 1404.94 501.754   3
   0  -2  14 1229.27 532.643   3
   0   2 -15 359.806 687.647   1
   0   2  15 758.643 367.583   3
   0  -2 -15 490.411 483.748   1
   0  -2  15 809.940 603.776   3
   0   2  16 427.513 517.436   3
   0  -2  16-627.259 621.483   3
   0   2 -16 797.624 581.795   1
   0  -2 -16 324.647 695.596   1
   0   2  17 1437.41 739.623   3
   0   2 -17 2409.47 1006.43   1
   0  -2  17 1689.75 751.331   3
   0  -2 -18 1696.87 737.498   1
   0   2 -18 31.7082 748.842   1
   0  -2  18 1426.26 660.936   3
   0   2  18 1185.72 623.567   3
   0   2  19-143.553 637.182   3
   0  -2  19 664.630 578.046   3
   0  -2 -19-817.151 574.504   1
   0   2 -19 1463.68 765.551   1
   0  -2  20 1136.63 649.832   3
   0   2 -20 484.962 972.305   1
   0  -2 -20 656.554 516.377   1
   0   2  20 1224.13 726.603   3
   0   2  21 347.010 374.373   3
   0   2 -21 1629.17 940.710   1
   0  -2  21 1836.05 982.516   3
   0  -2 -21 1743.20 1145.34   1
   0   2 -22 139.408 655.786   1
   0  -2 -22 177.685 625.924   1
   0   2  23-1287.25 1248.87   2
   0  -2  23 925.489 1253.36   2
   0   2 -23-186.823 544.487   1
   0  -2 -23-258.845 491.784   1
   0   2  24 51.2326 866.510   2
   0  -3   3 269221. 2918.92   3
   0   3  -3 269941. 2909.39   3
   0  -3  -3 266838. 3185.47   3
   0   3   3 262734. 3147.02   3
   0   3   4 216969. 3194.91   3
   0  -3   4 212979. 2983.94   3
   0  -3  -4 215727. 3219.43   3
   0   3  -4 210924. 2959.84   3
   0   3   5 3998.68 511.631   3
   0   3  -5 4298.99 495.427   3
   0  -3   5 4488.75 497.195   3
   0   3   6 228908. 3997.29   3
   0  -3   6 222469. 3775.57   3
   0  -3   7 6445.51 697.089   3
   0   3   7 7030.95 752.275   3
   0  -3   8 40151.8 1876.71   3
   0   3   8 38532.1 1926.26   3
   0   3   9 4078.75 673.781   3
   0  -3   9 5024.92 738.636   3
   0   3  10 4098.54 788.949   3
   0  -3  10 4707.17 768.392   3
   0   3  11-94.4843 294.198   3
   0  -3  11 437.248 328.251   3
   0   3  12 4585.15 907.597   3
   0  -3  12 5937.91 982.099   3
   0   3  13-10.6657 336.848   3
   0  -3  13 503.592 376.379   3
   0   3  14 16299.7 1792.43   3
   0   3 -14 14209.1 1793.36   1
   0  -3  14 15637.0 1694.51   3
   0  -3  15 689.395 317.524   3
   0   3  15 199.545 359.093   3
   0   3 -15 95.9496 502.802   1
   0  -3 -15-320.758 626.192   1
   0  -3  16 2955.83 849.474   3
   0   3  16 4403.86 1029.86   3
   0   3 -16 3773.15 1094.05   1
   0  -3 -16 3102.40 1046.12   1
   0  -3 -17 195.303 530.459   1
   0   3 -17-523.848 586.513   1
   0  -3  17 472.379 534.996   3
   0   3  17 352.658 334.007   3
   0   3 -18 944.571 833.341   1
   0  -3  18 592.364 665.527   3
   0  -3 -18 892.140 926.454   1
   0   3  18 1341.74 627.503   3
   0   3 -19 222.144 465.735   1
   0  -3  19-9.42801 512.017   3
   0  -3 -19-494.505 744.926   1
   0   3  19 207.370 487.477   3
   0   3  20-197.041 373.767   3
   0   3 -20-476.630 498.236   1
   0  -3 -20 260.650 767.199   1
   0  -3  20-431.784 609.072   3
   0  -3 -21 812.628 1140.49   1
   0   3 -21-101.433 698.618   1
   0  -3  21 178.293 471.558   3
   0   3  21-52.9050 380.738   3
   0  -3 -22-609.674 997.759   1
   0   3 -22-669.075 967.327   1
   0   3  23-622.622 1277.67   2
   0   3 -23-204.680 507.155   1
   0  -3 -23-254.066 708.217   1
   0   3  24 253.388 909.625   2
   0  -4   3 45127.4 1205.55   3
   0  -4  -3 45490.9 1360.71   3
   0   4   3 46089.1 1368.64   3
   0   4  -3 47260.2 1240.25   3
   0  -4  -4 191807. 3123.96   3
   0  -4   4 190346. 2844.33   3
   0   4  -4 194820. 2866.86   3
   0   4   4 194247. 3112.51   3
   0   4   5 1345.13 338.968   3
   0   4  -5 824.693 237.295   3
   0  -4   5 1025.81 257.407   3
   0  -4   6 72651.3 2165.65   3
   0   4   6 74871.5 2335.28   3
   0   4   7-8.50634 189.991   3
   0  -4   7 465.023 213.273   3
   0   4   8 14776.8 1217.85   3
   0  -4   8 14230.4 1129.90   3
   0  -4   9 80.5783 265.272   3
   0   4   9 112.014 226.496   3
   0  -4  10 52953.2 2471.71   3
   0   4  10 56008.9 2653.23   3
   0  -4  11 2035.30 617.917   3
   0   4  11 1815.67 599.866   3
   0  -4  12 20687.4 1749.18   3
   0   4  12 22866.2 1888.52   3
   0   4 -13 424.245 553.634   1
   0  -4  13 578.019 400.886   3
   0   4  13 435.472 445.794   3
   0   4 -14 1732.20 653.390   1
   0   4  14 2004.13 592.814   3
   0  -4  14 2299.80 686.851   3
   0  -4 -15-320.530 825.011   1
   0   4  15 21.0555 340.973   3
   0  -4  15-149.590 293.018   3
   0   4 -15 1128.30 663.175   1
   0   4  16 2683.28 867.812   3
   0  -4  16 2176.72 708.208   3
   0   4 -16 1812.31 591.760   1
   0  -4 -16 2017.91 741.175   1
   0   4  17-484.835 536.513   3
   0   4 -17 920.630 696.473   1
   0  -4  17 978.994 635.124   3
   0  -4 -17 415.012 482.386   1
   0  -4 -18 1719.89 1090.40   1
   0   4  18 1693.06 765.592   3
   0   4 -18 2687.37 889.372   1
   0  -4  18 851.596 532.999   3
   0  -4  19 1002.92 777.784   3
   0   4 -19 613.513 634.446   1
   0  -4 -19-15.6924 615.289   1
   0   4  19-677.824 859.243   3
   0   4 -20 803.628 709.674   1
   0  -4  20 740.941 675.220   3
   0  -4 -20-270.910 710.356   1
   0   4  20 1452.70 725.884   3
   0   4 -21 1423.96 1025.17   1
   0   4  21 461.505 453.165   3
   0  -4 -21 458.303 759.928   1
   0  -4  21 33.8078 576.159   3
   0   4 -22 720.010 744.606   1
   0  -4 -22-395.883 607.566   1
   0  -4 -23-963.107 793.097   1
   0   4  23 45.5017 977.934   2
   0   4  24 1304.34 1264.91   2
   0   5   3 129934. 2374.39   3
   0  -5   3 131250. 2113.78   3
   0   5  -3 132539. 2139.79   3
   0  -5  -3 135685. 2449.09   3
   0   5   4 4927.34 534.272   3
   0  -5   4 4877.23 481.474   3
   0   5  -4 5201.05 479.513   3
   0  -5   5 240.144 235.126   3
   0   5  -5 156.941 151.671   3
   0   5   5 12.7814 157.465   3
   0  -5   6 5646.02 607.796   3
   0   5   6 5433.72 676.916   3
   0   5   7 7115.04 797.527   3
   0  -5   7 6758.79 735.542   3
   0   5   8 790.426 311.548   3
   0  -5   8 536.338 246.273   3
   0  -5   9 321.745 318.148   3
   0   5   9 201.196 274.865   3
   0  -5  10 377.084 334.543   3
   0   5  10 1622.34 530.254   3
   0   5  11-243.815 478.987   3
   0  -5  11 297.853 281.351   3
   0   5 -12-207.142 519.711   1
   0  -5  12 1192.52 474.510   3
   0   5  12 1221.80 625.142   3
   0  -5  13 3390.01 775.951   3
   0   5 -13 2258.47 822.370   1
   0   5  13 2557.69 715.308   3
   0   5  14 1213.89 510.333   3
   0   5 -14 1875.27 725.918   1
   0  -5  14 2233.62 635.590   3
   0   5 -15 2971.91 913.610   1
   0  -5  15 2073.82 618.148   3
   0   5  15 1405.47 685.410   3
   0  -5  16 416.032 476.950   3
   0   5 -16 595.971 440.221   1
   0  -5 -16 396.432 622.708   1
   0   5  16 573.979 408.941   3
   0   5  17 287.191 354.158   3
   0  -5  17 291.409 302.792   3
   0   5 -17 350.818 361.286   1
   0  -5 -17-20.5297 740.758   1
   0  -5  18 192.643 332.857   3
   0   5  18 134.443 387.098   3
   0  -5 -18-699.155 697.045   1
   0   5 -18 34.5636 410.649   1
   0  -5 -19 298.213 535.166   1
   0   5 -19 380.959 560.632   1
   0   5  19-1158.51 702.670   3
   0  -5  19 159.447 334.405   3
   0   5  20 344.685 555.731   3
   0   5 -20-453.918 653.389   1
   0  -5 -20-1109.76 823.625   1
   0  -5  20-121.307 532.492   3
   0  -5  21 890.877 396.336   3
   0  -5 -21 577.356 803.263   1
   0   5 -22-1898.05 1209.18   1
   0  -5 -22 1816.10 1049.48   1
   0  -5 -23-1598.10 1295.16   1
   0   5  23-1754.52 1538.27   2
   0   6  -2 71643.3 1478.63   3
   0  -6   2 72814.9 1466.94   3
   0  -6  -2 70829.6 1677.66   3
   0   6   2 72422.5 1688.69   3
   0   6   3 155920. 2724.75   3
   0   6  -3 157368. 2370.13   3
   0  -6   3 151805. 2350.12   3
   0  -6  -3 153390. 2722.21   3
   0   6  -3 150298. 1899.75   1
   0  -6   4 13542.9 777.228   3
   0   6   4 13897.2 893.193   3
   0   6  -4 13568.7 777.962   3
   0  -6   5 77357.9 2057.70   3
   0   6   5 79122.6 2300.95   3
   0   6  -5 74926.1 2016.55   3
   0  -6   6 55550.0 1913.20   3
   0   6   6 56264.4 2099.33   3
   0   6   7 9461.72 932.767   3
   0  -6   7 9932.03 880.779   3
   0  -6   8 58548.1 2271.34   3
   0   6   8 60521.6 2489.16   3
   0   6   9 8327.56 992.123   3
   0  -6   9 8469.45 915.041   3
   0   6  10 18026.4 1524.51   3
   0  -6  10 19280.4 1511.12   3
   0   6  11 2255.06 597.827   3
   0   6 -11 2408.87 632.944   1
   0  -6  11 2908.24 676.152   3
   0   6  12 1741.92 662.049   3
   0   6 -12 1255.76 493.354   1
   0  -6  12 1663.90 520.233   3
   0   6  13 1727.01 501.332   3
   0   6 -13 2057.87 705.000   1
   0  -6  13 2471.61 700.375   3
   0  -6  14 211.346 318.450   3
   0   6 -14 755.649 412.023   1
   0   6 -15 523.523 556.511   1
   0   6  15-39.6419 372.362   3
   0  -6  15 490.096 387.532   3
   0  -6 -16-107.552 693.968   1
   0   6 -16 562.772 406.322   1
   0  -6  16 638.005 310.913   3
   0   6  16 881.661 532.757   3
   0   6 -17-106.679 400.858   1
   0  -6  17 695.900 513.805   3
   0   6  17-579.488 642.694   3
   0  -6 -17 43.6293 666.807   1
   0  -6  18 275.572 347.881   3
   0   6 -18 394.099 506.467   1
   0   6  18-45.1162 299.311   3
   0   6  19 110.609 389.664   3
   0  -6  19 528.507 386.021   3
   0  -6 -19-73.4577 819.063   1
   0   6 -19-19.3881 450.939   1
   0  -6  20 476.111 657.914   3
   0   6  20 241.174 475.485   3
   0   6 -20-144.048 579.387   1
   0  -6 -20-1509.68 1318.05   1
   0  -6  21 1309.49 808.400   3
   0   6 -21 1169.69 846.070   1
   0  -6 -21-666.192 952.145   1
   0  -6 -22 1143.36 777.072   1
   0   6  23 360.572 1226.36   2
   0   7   0 999.483 281.930   2
   0   7   1 8229.44 567.111   3
   0   7  -1 8062.31 388.115   2
   0  -7   2 52834.3 1340.17   3
   0   7  -2 53314.7 1342.78   3
   0   7   2 54329.6 1531.03   3
   0  -7  -2 53552.6 1549.94   3
   0   7  -2 53125.6 973.802   2
   0   7  -3 1717.15 274.846   3
   0  -7   3 1919.16 310.885   3
   0   7   3 1629.77 316.555   3
   0   7  -3 1944.80 209.535   1
   0  -7  -3 1756.97 319.307   3
   0  -7   4 323157. 3889.06   3
   0   7  -4 332167. 3922.68   3
   0   7   4 329839. 4440.45   3
   0  -7   5 12322.7 838.795   3
   0   7   5 12738.8 953.609   3
   0  -7   6 120976. 2832.34   3
   0   7   6 123096. 3152.64   3
   0  -7   7 17102.7 1162.74   3
   0   7   7 16790.6 1251.41   3
   0   7   8 24109.6 1613.12   3
   0  -7   8 25159.2 1506.96   3
   0   7   9 3814.70 714.489   3
   0  -7   9 4067.14 641.443   3
   0   7 -10 15218.2 1368.77   1
   0   7  10 12274.2 1290.56   3
   0  -7  10 11715.5 1171.41   3
   0   7 -11 205.159 334.669   1
   0   7  11 569.717 319.039   3
   0  -7  11 277.816 248.417   3
   0   7  12 24083.2 1992.69   3
   0   7 -12 21691.8 1868.96   1
   0  -7  12 21538.0 1799.75   3
   0   7 -13 1337.46 536.272   1
   0  -7  13 2045.09 676.138   3
   0   7  13 1377.14 552.783   3
   0   7  14 4742.93 995.144   3
   0   7 -14 5749.04 1067.28   1
   0  -7  14 6988.05 1156.91   3
   0  -7  15 1153.39 612.899   3
   0   7 -15 524.805 567.863   1
   0   7  15 545.822 398.056   3
   0   7  16 1349.74 615.020   3
   0  -7 -16 527.034 555.069   1
   0   7 -16 852.636 355.901   1
   0  -7  16 960.036 481.857   3
   0   7  17-928.421 722.978   3
   0   7 -17 212.456 488.260   1
   0  -7 -17 123.628 634.034   1
   0   7  18-793.529 463.302   3
   0  -7 -18 1058.94 1037.52   1
   0   7 -18-297.674 607.255   1
   0  -7  18 366.358 467.097   3
   0  -7 -19 401.179 774.791   1
   0   7  19 892.434 560.760   3
   0   7 -19-864.988 760.353   1
   0  -7  19-641.316 320.469   3
   0   7 -20 902.125 781.586   1
   0   7  20 638.876 632.654   3
   0  -7 -20 571.475 623.852   1
   0  -7  20-874.894 548.365   3
   0  -7 -21 1308.81 913.271   1
   0   7 -21-408.442 689.127   1
   0  -7  21 1163.56 785.698   3
   0  -7 -22-291.303 970.175   1
   0   7  22-370.726 1114.54   2
   0   7  23-625.966 1365.60   2
   0   8   0 500856. 4563.42   2
   0   8  -1 94395.8 1462.14   2
   0  -8  -1 93971.7 2016.68   3
   0   8   2 342.773 171.878   3
   0  -8   2 503.204 190.886   3
   0   8  -2 319.340 99.6188   2
   0  -8  -2 287.870 201.291   3
   0   8  -3 78425.4 1191.22   1
   0  -8   3 77176.8 1801.94   3
   0   8  -3 78519.4 1832.40   3
   0   8   3 76424.4 2064.11   3
   0   8   4 1952.28 379.768   3
   0  -8   4 2358.09 359.349   3
   0   8  -4 1963.95 337.634   3
   0   8  -4 2081.75 261.697   1
   0  -8   5 12843.2 873.455   3
   0   8  -5 12426.8 739.129   1
   0   8   5 13128.5 983.364   3
   0   8   6 3263.94 548.136   3
   0  -8   6 3163.61 480.492   3
   0  -8   7 48197.7 1935.38   3
   0   8   7 49239.3 2175.73   3
   0   8   8 431.918 271.580   3
   0  -8   8 154.453 234.615   3
   0   8  -9 17241.8 1350.55   1
   0   8   9 17738.1 1484.63   3
   0  -8   9 17437.5 1353.07   3
   0  -8  10 18267.0 1440.56   3
   0   8 -10 16049.8 1355.54   1
   0   8  10 17796.8 1554.75   3
   0   8 -11 8853.27 1088.49   1
   0  -8  11 8823.72 1093.93   3
   0   8  11 7988.69 1143.48   3
   0   8 -12 2081.95 637.097   1
   0   8  12 2621.86 771.381   3
   0  -8  12 2761.03 694.587   3
   0   8  13-178.512 454.694   3
   0   8 -13-120.113 433.435   1
   0  -8  13 222.937 307.498   3
   0   8  14 736.797 474.255   3
   0  -8  14 1239.18 509.363   3
   0   8 -14 1139.19 609.382   1
   0   8  15 1062.05 736.979   3
   0   8 -15 1333.92 644.330   1
   0  -8  15 1276.75 634.539   3
   0  -8  16 683.250 406.413   3
   0  -8 -16-494.429 794.204   1
   0   8  16 1735.55 722.730   3
   0   8 -16 616.323 461.728   1
   0   8 -17 1259.56 762.336   1
   0  -8  17 1116.08 587.297   3
   0   8  17 169.693 356.293   3
   0  -8 -17 1027.22 642.102   1
   0   8 -18-769.285 670.366   1
   0  -8 -18 396.343 979.923   1
   0   8  18 633.622 447.487   3
   0  -8  18-174.424 382.577   3
   0   8  19-407.138 600.678   3
   0  -8  19-73.0839 528.150   3
   0   8 -19 66.5013 609.807   1
   0  -8 -19 1617.40 1257.28   1
   0   8 -20 416.313 433.160   1
   0  -8 -20 433.595 1048.85   1
   0   8  20-65.1042 461.769   3
   0  -8  20 1022.53 732.267   3
   0  -8  21-149.772 442.603   3
   0  -8 -21 1652.79 1066.85   1
   0  -8 -22-1626.95 1151.03   1
   0   8  22 2694.32 1343.44   2
   0   8  23 736.365 1308.11   2
   0   9   0 1126.30 401.243   2
   0   9  -1 20350.2 732.995   2
   0  -9  -1 18958.4 971.298   3
   0   9   1 19539.6 1102.01   2
   0  -9   2 59206.5 1587.77   3
   0   9  -2 61704.0 1143.13   2
   0  -9  -2 62082.6 1830.21   3
   0   9   2 63235.0 1818.50   3
   0   9  -3 71815.2 1057.68   1
   0  -9   3 71078.5 1798.77   3
   0   9   3 73838.8 2097.44   3
   0   9  -3 73636.1 1836.08   3
   0   9  -4 124298. 2523.75   3
   0  -9   4 118953. 2479.33   3
   0   9   4 123227. 2887.30   3
   0   9  -4 117557. 1830.80   1
   0  -9   5 47278.9 1685.88   3
   0   9   5 46410.7 1883.80   3
   0   9  -5 46914.4 1379.25   1
   0   9  -6 1216.83 260.248   1
   0   9   6 1390.12 413.740   3
   0  -9   6 1715.15 383.137   3
   0   9  -7 756.210 284.112   1
   0   9   7 431.155 219.234   3
   0  -9   7 271.237 254.892   3
   0  -9   8 5932.04 733.739   3
   0   9   8 4921.15 747.911   3
   0   9  -8 6179.99 716.113   1
   0  -9   9 146.288 269.673   3
   0   9  -9 147.016 301.431   1
   0   9   9-267.739 375.943   3
   0  -9  10 4890.09 815.871   3
   0   9  10 3972.54 760.152   3
   0   9 -10 3454.40 630.863   1
   0   9 -11 465.730 307.451   1
   0   9  11 304.720 257.420   3
   0   9  12-297.838 314.873   3
   0  -9  12 105.420 309.482   3
   0   9 -12 195.328 372.442   1
   0   9  13 1978.74 618.358   3
   0  -9  13 1879.43 594.719   3
   0   9 -13 2050.62 635.923   1
   0   9 -14 2026.40 767.658   1
   0   9  14 2393.75 648.519   3
   0  -9  14 1603.71 665.948   3
   0  -9  15 3060.46 861.866   3
   0   9 -15 1721.28 620.547   1
   0   9  15 4112.47 1037.61   3
   0  -9  16 342.620 361.253   3
   0  -9 -16 1367.41 918.489   1
   0   9 -16 919.046 488.772   1
   0   9  16 464.626 582.075   3
   0   9  17 55.4800 348.743   3
   0  -9 -17-383.490 585.376   1
   0   9 -17 754.698 492.241   1
   0  -9  17 1111.23 511.395   3
   0  -9  18 587.426 404.790   3
   0  -9 -18 1159.85 784.028   1
   0   9  18 1224.51 786.245   3
   0   9 -18 1224.35 588.734   1
   0  -9 -19 1090.58 1148.31   1
   0   9  19 520.992 588.722   3
   0  -9  19 402.337 486.577   3
   0   9 -19 41.9142 371.915   1
   0  -9  20-766.010 680.061   3
   0   9  20 99.0990 528.458   3
   0  -9  21-9.25283 547.806   3
   0  -9 -21 1120.03 1149.63   1
   0  -9 -22 413.320 1073.23   1
   0   9  22 1542.52 1235.17   2
   0   9  23-1899.52 1284.33   2
   0  10   0 346986. 4233.34   2
   0 -10  -1 184682. 3155.55   3
   0  10   1 196000. 3647.97   2
   0  10  -1 189609. 2437.83   2
   0 -10  -2 125275. 2701.90   3
   0  10   2 127405. 2722.59   3
   0  10  -2 127081. 1706.98   2
   0 -10   2 125372. 2449.14   3
   0  10  -3 26986.9 1147.46   3
   0  10   3 27294.5 1337.12   3
   0 -10   3 27802.8 1167.18   3
   0 -10   4 3678.63 449.822   3
   0  10  -4 3495.38 425.056   3
   0  10   4 4255.95 583.913   3
   0  10  -4 3646.96 319.451   1
   0  10  -5 3918.45 406.854   1
   0  10   5 4714.72 679.226   3
   0 -10   5 4077.39 519.056   3
   0  10  -6 7256.60 603.830   1
   0  10   6 6211.24 768.806   3
   0 -10   6 6802.64 717.327   3
   0  10   7 5277.95 752.282   3
   0  10  -7 6685.33 658.868   1
   0 -10   7 6777.21 744.477   3
   0  10  -8 40335.0 1771.14   1
   0  10   8 39800.5 2142.48   3
   0 -10   8 40981.8 1964.20   3
   0 -10   9-481.472 400.648   3
   0  10   9 831.163 527.454   3
   0  10  -9 503.356 308.990   1
   0  10 -10 37364.0 2020.03   1
   0 -10  10 40572.4 2198.30   3
   0  10  10 38327.2 2318.34   3
   0  10 -11 945.301 322.755   1
   0  10  11 1142.14 536.388   3
   0 -10  11 1886.23 589.059   3
   0  10  12 9485.72 1315.56   3
   0  10 -12 9296.64 1155.54   1
   0 -10  12 11316.0 1274.95   3
   0  10  13-86.7547 274.647   3
   0 -10  13 78.6452 377.753   3
   0 -10  14 2548.41 756.235   3
   0  10 -14 3403.70 784.236   1
   0  10  14 4001.44 936.185   3
   0  10 -15 213.782 292.468   1
   0  10  15 35.2129 295.008   3
   0 -10  15 56.5635 474.161   3
   0  10 -16 485.498 401.590   1
   0  10  16-299.197 460.980   3
   0 -10  16 396.862 464.188   3
   0 -10 -16-257.301 634.092   1
   0 -10 -17-636.508 925.530   1
   0  10  17 60.8112 415.493   3
   0 -10  17 107.531 289.437   3
   0  10 -17 358.391 356.559   1
   0 -10  18 699.928 621.295   3
   0 -10 -18 2338.87 1345.15   1
   0  10  18 2040.59 913.588   3
   0  10 -18 1055.55 604.307   1
   0 -10 -19 1174.92 1234.36   1
   0  10  19 495.133 442.620   3
   0 -10  19 559.815 648.123   3
   0  10 -19-244.997 401.679   1
   0 -10  20 1144.50 896.305   3
   0  10  20 41.4474 419.973   3
   0 -10 -20 1030.99 1240.76   1
   0 -10 -21-518.316 812.255   1
   0  10  22-438.554 891.852   2
   0 -10 -22 689.113 989.096   1
   0  10  23-2295.66 1401.67   2
   0  11   0 1699.95 454.033   2
   0 -11  -1 3976.62 490.657   3
   0  11   1 4278.94 552.689   2
   0  11  -1 4017.04 377.038   2
   0  11  -2 4411.25 341.755   2
   0 -11   2 4886.85 515.974   3
   0  11   2 5319.78 584.445   3
   0  11  -3 3128.11 309.057   2
   0  11   3 2677.40 443.797   3
   0 -11   3 2525.92 388.149   3
   0 -11   4 160800. 3068.57   3
   0  11  -4 157847. 3032.83   3
   0  11  -4 161457. 1885.16   1
   0  11   4 160848. 3506.01   3
   0 -11   5 2174.73 395.759   3
   0  11  -5 2589.91 314.771   1
   0  11   5 2936.21 506.084   3
   0  11  -6 119248. 2367.04   1
   0 -11   6 117083. 2946.12   3
   0  11   6 121056. 3394.43   3
   0  11   7 7109.96 883.111   3
   0 -11   7 8811.20 864.848   3
   0  11  -7 8041.76 715.618   1
   0  11  -8 3171.66 489.508   1
   0 -11   8 1640.19 400.812   3
   0  11   8 2191.62 577.868   3
   0 -11   9 1531.24 432.818   3
   0  11   9 1367.12 475.537   3
   0  11  -9 1105.43 371.097   1
   0  11  10 332.984 462.308   3
   0 -11  10 400.824 285.023   3
   0  11 -10 45.1315 332.717   1
   0  11  11 5849.44 1033.55   3
   0 -11  11 5144.31 860.322   3
   0  11 -11 5842.60 873.865   1
   0 -11  12 1233.07 487.266   3
   0  11  12 1072.22 395.543   3
   0  11 -12 1406.58 551.643   1
   0 -11  13 1244.27 523.707   3
   0  11 -13 1664.57 569.453   1
   0  11 -14 2458.64 744.732   1
   0  11  14 3466.36 909.671   3
   0 -11  14 2494.65 743.526   3
   0  11  15 995.840 541.010   3
   0 -11  15 451.206 341.635   3
   0  11 -15 954.485 496.847   1
   0  11 -16 1871.64 603.348   1
   0 -11  16 1541.50 706.706   3
   0 -11 -16 1161.11 767.888   1
   0  11  16 923.297 439.476   3
   0  11  17 356.127 558.750   3
   0 -11  17-235.109 361.445   3
   0  11 -17 695.758 686.851   1
   0 -11 -17 1231.61 1235.82   1
   0  11  18 710.893 405.676   3
   0 -11  18 1135.13 632.160   3
   0  11 -18 555.220 421.445   1
   0 -11 -18-302.765 941.363   1
   0 -11  19 1410.05 944.626   3
   0 -11 -19-17.7409 704.131   1
   0  11  19-285.679 312.408   3
   0 -11  20-929.275 605.078   3
   0 -11 -20-179.003 562.225   1
   0  11  20 1062.87 929.042   3
   0 -11 -21 790.868 1010.54   1
   0 -11 -22 690.859 923.988   1
   0  11  22-1168.95 844.111   2
   0  11  23-2831.85 967.406   2
   0  12   0 115481. 2661.46   2
   0  12  -1 54817.0 1484.66   2
   0  12   1 58433.8 2132.64   2
   0 -12   2 11141.5 825.067   3
   0  12  -2 11442.2 574.383   2
   0  12   2 12484.4 906.779   3
   0 -12   3 36835.1 1479.20   3
   0  12  -3 39313.8 1057.21   2
   0  12   3 37777.9 1666.60   3
   0  12  -4 212.615 71.5040   1
   0  12   4 116.957 259.761   3
   0 -12   4 12.1151 167.718   3
   0  12   5 396.536 151.561   3
   0  12  -5 473.979 124.429   1
   0 -12   5 296.374 175.990   3
   0  12   6 13604.8 1126.08   3
   0  12  -6 13769.7 789.780   1
   0 -12   6 13827.2 1047.38   3
   0  12   7 255.784 297.576   3
   0 -12   7 187.875 295.969   3
   0  12  -7-162.728 167.671   1
   0  12   8 22070.3 1649.19   3
   0 -12   8 21467.0 1455.09   3
   0  12  -8 22677.2 1283.40   1
   0 -12   9 3513.09 638.182   3
   0  12   9 4723.38 810.198   3
   0  12  -9 3464.13 577.203   1
   0  12 -10 117.396 297.411   1
   0  12  10-147.421 279.015   3
   0 -12  10 532.208 369.211   3
   0  12  11 2223.06 662.864   3
   0  12 -11 3010.66 550.812   1
   0 -12  11 2544.50 564.760   3
   0 -12  12 2615.35 706.129   3
   0  12 -12 1914.69 632.776   1
   0  12  12 2423.89 673.845   3
   0  12 -13-69.4327 251.256   1
   0 -12  13 100.909 334.526   3
   0  12  13 10.7932 254.613   3
   0  12  14 1479.02 659.015   3
   0  12 -14 824.392 516.428   1
   0 -12  14 1334.87 556.974   3
   0 -12  15-63.9607 354.540   3
   0  12 -15 1096.02 460.006   1
   0  12  15 852.137 535.913   3
   0  12 -16-274.067 334.373   1
   0 -12  16 5.52345 386.513   3
   0  12  16 68.7857 410.153   3
   0 -12 -16 129.256 993.351   1
   0 -12 -17 39.5919 756.355   1
   0  12 -17-262.843 524.000   1
   0 -12  17 633.593 471.835   3
   0  12  17 79.0657 392.710   3
   0  12  18-97.2353 400.491   3
   0 -12  18-5.89628 394.927   3
   0 -12 -18 402.428 777.542   1
   0 -12  19 808.418 802.779   3
   0 -12 -19-155.258 624.640   1
   0  12  19 703.183 508.972   3
   0 -12 -20 950.171 851.308   1
   0 -12  20 703.153 553.138   3
   0  12  20-576.012 635.843   3
   0  12  21 304.717 728.413   2
   0 -12 -21-541.061 1034.61   1
   0 -12 -22 1307.57 1083.41   1
   0  12  22-298.806 1138.03   2
   0  12  23 2019.83 1511.66   2
   0  13   0 2972.32 620.313   2
   0  13  -1 14017.5 780.549   2
   0  13   1 16142.3 1175.27   2
   0 -13   2 136045. 2940.64   3
   0  13  -2 136086. 2081.86   2
   0  13   2 139281. 3642.32   2
   0  13  -3 7910.59 474.081   2
   0  13   3 7745.28 787.652   3
   0 -13   3 6784.44 660.267   3
   0  13   4 68402.1 2430.39   3
   0 -13   4 67523.2 2110.63   3
   0  13  -4 64805.1 978.309   1
   0  13   5 9723.99 966.700   3
   0 -13   5 9638.81 823.868   3
   0  13  -5 9167.73 510.522   1
   0  13  -6 97265.3 2013.16   1
   0 -13   6 95711.5 2765.67   3
   0  13  -7 8117.66 670.739   1
   0 -13   7 7713.75 829.514   3
   0  13   7 8159.87 993.551   3
   0  13   8 317.753 247.984   3
   0 -13   8 172.695 304.276   3
   0  13  -8 265.351 227.620   1
   0  13  -9 599.739 310.807   1
   0  13   9 28.2586 212.371   3
   0 -13   9 11.8656 310.452   3
   0  13 -10-587.303 341.919   1
   0  13  10-213.317 270.352   3
   0 -13  10 395.599 376.529   3
   0  13  11 1306.46 625.566   3
   0 -13  11 1651.40 555.747   3
   0  13 -11 1172.87 400.059   1
   0 -13  12 12585.5 1391.97   3
   0  13 -12 12496.8 1249.03   1
   0  13  12 13369.5 1583.11   3
   0  13 -13-287.768 320.975   1
   0 -13  13 466.779 440.616   3
   0  13  14 1267.91 591.702   3
   0  13 -14 1042.87 501.274   1
   0 -13  14 1650.28 684.618   3
   0  13 -15 164.021 298.017   1
   0 -13  15-54.4796 344.309   3
   0  13  15-733.171 605.417   3
   0 -13 -16 529.292 716.540   1
   0  13  16 940.562 673.506   3
   0 -13  16 110.162 298.470   3
   0  13 -16 888.698 469.128   1
   0 -13  17 798.756 512.683   3
   0  13  17 90.1294 306.142   3
   0 -13 -17-21.5548 893.253   1
   0  13  18 378.928 622.368   3
   0 -13  18 455.011 637.959   3
   0 -13 -18 60.4292 707.867   1
   0 -13 -19-183.647 906.708   1
   0  13  19 323.257 500.954   3
   0 -13  19 136.227 582.685   3
   0 -13 -20 948.257 896.990   1
   0 -13 -21-1144.08 1075.45   1
   0  13  21-1040.54 920.885   2
   0  13  22-543.132 1038.79   2
   0 -13 -22-491.098 1115.93   1
   0  13  23-686.604 864.760   2
   0  14   0 801482. 7463.21   2
   0  14  -1 2971.96 381.094   2
   0  14   1 3214.49 546.552   2
   0  14  -2 114953. 2010.49   2
   0 -14   2 120234. 2872.91   3
   0  14   2 115004. 3419.62   2
   0  14  -3 44361.8 1177.77   2
   0 -14   3 43848.3 1743.48   3
   0  14   3 43720.4 1923.26   3
   0 -14   4 13120.3 975.554   3
   0  14   4 12730.2 1083.85   3
   0 -14   5 72.3393 198.505   3
   0  14   5 347.711 212.107   3
   0  14  -5 115.189 51.1125   1
   0 -14   6 44048.4 1911.30   3
   0  14  -6 43535.8 1265.34   1
   0  14   6 45661.3 2222.40   3
   0  14   7 1434.95 456.448   3
   0 -14   7 1500.83 396.012   3
   0  14  -7 1015.73 228.221   1
   0  14   8 64518.9 2873.80   3
   0 -14   8 60885.3 2516.98   3
   0  14  -8 60766.0 1957.29   1
   0 -14   9 3045.96 633.513   3
   0  14  -9 2391.49 435.578   1
   0  14   9 3133.52 630.563   3
   0  14  10 17762.8 1699.49   3
   0 -14  10 19178.9 1580.46   3
   0  14 -10 16371.6 1236.49   1
   0  14  11 1347.24 588.066   3
   0  14 -11 1922.91 500.504   1
   0 -14  11 2172.73 624.967   3
   0 -14  12 983.895 462.676   3
   0  14  12 290.160 360.024   3
   0  14 -12 671.826 390.801   1
   0 -14  13 198.092 232.985   3
   0  14  13 677.153 453.084   3
   0  14 -13 1072.80 485.154   1
   0  14  14 959.792 544.267   3
   0  14 -14 1120.45 468.065   1
   0 -14  14 612.925 505.344   3
   0  14 -15 254.526 360.804   1
   0 -14  15 0.51154 383.435   3
   0  14  15 866.234 457.715   3
   0  14  16 1337.67 663.517   3
   0 -14  16 150.873 406.815   3
   0 -14 -16 769.014 674.281   1
   0 -14  17 926.340 600.120   3
   0 -14 -17 1288.40 929.880   1
   0  14  17 1092.22 613.823   3
   0  14  18-743.546 723.239   3
   0 -14 -18-1655.77 1184.38   1
   0 -14  18 630.140 631.032   3
   0 -14 -19 76.2705 620.953   1
   0 -14  19 804.712 570.345   3
   0 -14 -20 11.1804 688.596   1
   0 -14 -21 1529.89 743.299   1
   0  14  21 173.153 806.045   2
   0  14  22-363.102 1135.74   2
   0  15   0 11496.6 1075.26   2
   0  15   1 185.935 286.457   2
   0  15  -1 336.679 190.560   2
   0  15  -2 10948.2 638.135   2
   0  15   2 10994.8 1134.22   2
   0 -15   3 1316.54 345.879   3
   0  15   3 792.346 300.059   3
   0  15  -3 912.898 185.517   2
   0 -15   4 53276.8 1990.61   3
   0  15   4 56895.4 2335.13   3
   0 -15   5 5128.92 672.329   3
   0  15  -5 4789.05 300.848   1
   0  15   5 5028.76 727.863   3
   0 -15   6 8045.37 841.417   3
   0  15  -6 8440.15 529.559   1
   0  15   6 9724.24 1080.66   3
   0  15   7 730.753 325.724   3
   0 -15   7 487.178 236.507   3
   0  15  -7 728.999 174.818   1
   0  15   8 4261.79 749.593   3
   0  15  -8 3571.35 472.841   1
   0 -15   8 3043.79 589.151   3
   0 -15   9 1788.47 540.692   3
   0  15  -9 1408.79 372.715   1
   0  15   9 1144.78 393.967   3
   0 -15  10 7380.03 967.409   3
   0  15  10 7286.55 1075.16   3
   0  15 -10 6366.65 789.588   1
   0  15 -11 643.658 354.045   1
   0  15  11 448.823 434.457   3
   0 -15  11 1195.36 506.747   3
   0 -15  12 1704.89 613.919   3
   0  15  12 706.220 505.139   3
   0  15 -12 1856.76 490.153   1
   0 -15  13 2421.65 672.586   3
   0  15 -13 1724.00 469.816   1
   0  15  13 2696.33 681.083   3
   0  15  14 1442.55 650.997   3
   0 -15  14 490.809 464.386   3
   0  15 -14 1020.14 452.411   1
   0  15  15 2294.36 716.812   3
   0 -15  15 3107.21 811.595   3
   0 -15 -16 277.181 784.429   1
   0 -15  16 270.102 383.649   3
   0  15  16 20.0818 354.520   3
   0 -15  17 330.858 412.098   3
   0 -15 -17-61.4893 981.666   1
   0  15  17 663.411 328.395   3
   0  15  18 390.431 386.039   3
   0 -15 -18-11.9703 872.403   1
   0 -15  18-803.596 629.672   3
   0  15  19-1139.72 627.969   3
   0 -15 -19-57.3243 589.078   1
   0 -15  19 344.588 404.410   3
   0 -15 -20-404.765 738.247   1
   0  15  20 141.082 927.634   2
   0  15  21 1141.50 1119.55   2
   0 -15 -21 124.911 739.729   1
   0  15  22 527.267 729.808   2
   0  16   0 114483. 2980.66   2
   0  16   1 25636.4 1581.21   2
   0  16  -1 24411.2 1186.82   2
   0  16  -2 2698.03 360.668   2
   0  16   2 1710.23 465.209   2
   0  16   3 525.262 255.692   3
   0  16  -3 954.441 192.253   2
   0  16   3 1085.01 480.721   2
   0 -16   3 530.612 229.007   3
   0  16   4 80720.6 2853.61   3
   0 -16   4 79863.2 2535.15   3
   0  16   5 5981.91 812.383   3
   0 -16   5 5582.68 677.459   3
   0  16  -6 4735.44 373.742   1
   0 -16   6 4788.34 671.186   3
   0  16   6 5793.88 896.521   3
   0  16  -7 472.070 187.678   1
   0 -16   7 793.562 385.143   3
   0  16   7 257.091 345.721   3
   0  16  -8 6222.82 598.649   1
   0  16   8 6903.86 1036.48   3
   0 -16   8 6182.94 884.834   3
   0 -16   9 4321.64 730.795   3
   0  16   9 4463.64 903.814   3
   0  16  -9 4666.04 575.148   1
   0  16  10 16497.2 1662.97   3
   0 -16  10 15857.2 1414.62   3
   0  16 -10 15258.3 1132.72   1
   0  16 -11 4866.90 704.394   1
   0 -16  11 3958.97 753.389   3
   0  16  11 4187.41 856.856   3
   0  16  12 21047.6 2052.96   3
   0  16 -12 16259.9 1365.52   1
   0 -16  12 19467.6 1762.74   3
   0  16 -13 360.069 226.432   1
   0  16  13 377.737 367.477   3
   0 -16  13 193.863 263.643   3
   0 -16  14 1104.13 528.116   3
   0  16  14 1113.16 604.369   3
   0  16  15 286.695 415.869   3
   0 -16  15 404.499 590.692   3
   0 -16  16 1229.90 667.295   3
   0  16  16-52.9641 346.477   3
   0 -16 -16 1986.04 1051.24   1
   0  16  17-321.578 388.703   3
   0 -16  17 846.875 482.652   3
   0 -16 -17 357.217 787.394   1
   0 -16  18 637.130 387.567   3
   0  16  18 861.883 470.001   3
   0  16  19-495.265 527.968   3
   0 -16 -19-136.098 684.902   1
   0  16  20 711.126 1362.68   2
   0 -16 -20-1150.25 1064.59   1
   0  16  21 285.094 800.201   2
   0 -16 -21 1342.11 913.070   1
   0  16  22 87.8258 1065.74   2
   0  17   0 1923.51 509.280   2
   0  17   1 31897.2 1789.93   2
   0  17  -1 27629.6 1307.14   2
   0  17  -2 16.6837 135.299   2
   0  17   2 703.356 393.617   2
   0  17  -3 8572.72 576.610   2
   0  17   3 8617.70 1064.95   2
   0 -17   3 8182.33 845.800   3
   0  17   4 88685.4 3035.84   3
   0 -17   4 83836.0 2674.16   3
   0  17   5 3132.21 592.763   3
   0 -17   5 2563.69 479.124   3
   0  17   6 60430.2 2734.02   3
   0  17  -6 56120.9 1124.06   1
   0 -17   6 57083.9 2335.00   3
   0  17   7 463.249 299.100   3
   0  17  -7 215.224 130.649   1
   0 -17   8 61870.7 2642.77   3
   0  17  -8 60231.9 1757.28   1
   0  17   8 62750.9 3033.08   3
   0 -17   9 120.879 281.775   3
   0  17   9 400.214 320.131   3
   0  17  -9 779.938 281.174   1
   0  17 -10 1585.07 361.412   1
   0  17  10 1940.47 657.796   3
   0 -17  10 1601.35 582.755   3
   0  17 -11 3487.53 585.704   1
   0 -17  11 3814.11 760.568   3
   0  17  11 4552.44 948.808   3
   0  17  12 2541.91 869.306   3
   0 -17  12 1528.27 618.417   3
   0  17 -12 1741.47 493.210   1
   0  17  13 126.723 466.479   3
   0 -17  13-150.150 328.350   3
   0 -17  14 12470.7 1598.92   3
   0  17  14 12118.2 1720.34   3
   0 -17  15 970.519 595.939   3
   0  17  15 858.049 545.637   3
   0 -17  16 3848.61 967.890   3
   0  17  16 3315.03 1104.08   3
   0 -17 -16 3202.54 1105.98   1
   0  17  17 1524.10 790.035   3
   0 -17 -17 133.218 846.981   1
   0 -17  17-380.621 397.749   3
   0 -17 -18 560.276 971.342   1
   0 -17  18-50.7412 415.068   3
   0  17  18-1083.84 628.477   3
   0  17  19-106.938 389.882   3
   0 -17 -19-533.569 819.045   1
   0 -17 -20-51.3651 654.501   1
   0  17  20 1740.30 921.935   2
   0  17  21 508.973 1272.90   2
   0 -17 -21 2357.47 1615.72   1
   0  17  22-241.412 766.970   2
   0  18   0 5412.47 690.070   2
   0  18  -1 896.101 286.827   2
   0  18   1 1099.20 454.819   2
   0  18  -2 7134.84 608.353   2
   0  18   2 9049.82 1062.16   2
   0 -18   3 3620.20 606.156   3
   0  18   3 3048.24 613.036   2
   0  18  -3 3003.21 360.338   2
   0 -18   4 1764.14 462.720   3
   0  18   4 1620.72 563.989   2
   0  18   4 1602.13 527.309   3
   0 -18   5 10678.6 982.251   3
   0  18   5 10288.4 1094.87   3
   0  18   6 23517.1 1694.45   3
   0 -18   6 20663.5 1434.40   3
   0 -18   7 5454.12 779.372   3
   0  18   7 6462.10 983.426   3
   0  18  -7 5074.85 401.924   1
   0  18  -8 207.974 129.031   1
   0 -18   8 896.756 397.812   3
   0  18   8 66.4402 365.091   3
   0  18  -9 2952.63 440.223   1
   0  18   9 2529.97 674.685   3
   0 -18   9 2103.44 516.186   3
   0  18 -10 12645.3 952.359   1
   0  18  10 13186.4 1496.62   3
   0 -18  10 14377.1 1441.99   3
   0  18 -11 1451.02 354.763   1
   0  18  11 916.557 368.742   3
   0 -18  11 1589.16 467.796   3
   0  18  12 14398.5 1731.15   3
   0 -18  12 15727.6 1663.79   3
   0  18  13 68.0775 389.516   3
   0 -18  13 347.188 326.739   3
   0  18  14 855.569 568.944   3
   0 -18  14 1404.09 659.798   3
   0  18  15 1058.16 671.444   3
   0 -18  15 421.519 391.753   3
   0 -18  16 962.233 679.711   3
   0  18  16 1074.14 569.199   3
   0 -18 -17 1306.36 1090.85   1
   0 -18  17 618.778 526.397   3
   0  18  17-10.6305 485.648   3
   0 -18 -18 1924.38 1291.99   1
   0  18  18 809.667 606.354   3
   0  18  19 1934.07 1449.77   2
   0  18  19 171.620 364.333   3
   0 -18 -19 542.622 992.308   1
   0  18  20 746.131 786.717   2
   0 -18 -20 1030.67 892.760   1
   0 -18 -21 253.504 689.850   1
   0  18  21-847.502 707.523   2
   0  18  22-130.754 1240.65   2
   0  19   0 1807.55 478.984   2
   0  19  -1 89.8501 167.003   2
   0  19   1-107.246 356.526   2
   0  19   2 173076. 4691.76   2
   0  19  -2 156665. 2851.46   2
   0  19  -3 13414.7 752.389   2
   0  19   3 13232.8 1339.96   2
   0 -19   3 13534.8 1168.29   3
   0 -19   4 38989.1 1931.40   3
   0  19  -4 38987.2 1227.52   2
   0  19   4 37875.0 2428.90   2
   0  19   5-160.819 220.041   3
   0 -19   5-723.537 350.296   3
   0 -19   6 6269.46 802.251   3
   0  19   6 6203.63 972.150   3
   0 -19   7 828.888 402.206   3
   0  19  -7 727.989 157.201   1
   0  19   7 438.648 261.101   3
   0  19   8 8467.53 1167.32   3
   0  19  -8 7622.37 558.280   1
   0 -19   8 7794.79 998.279   3
   0  19   9 585.650 390.076   3
   0 -19   9 652.643 293.430   3
   0  19  -9 757.163 214.184   1
   0 -19  10 770.046 338.541   3
   0  19  10 1625.97 545.058   3
   0  19  11 232.809 369.359   3
   0 -19  11-107.763 357.352   3
   0 -19  12 389.922 428.688   3
   0  19  12 740.216 449.323   3
   0  19  13 388.071 365.436   3
   0 -19  13 1419.16 711.709   3
   0 -19  14 1785.08 773.667   3
   0  19  14 62.4489 413.737   3
   0  19  15 2128.50 890.466   3
   0 -19  15 733.962 557.472   3
   0  19  16 1074.69 624.312   3
   0 -19 -16 707.248 900.218   1
   0 -19  16 206.416 384.839   3
   0 -19 -17 140.354 562.216   1
   0  19  17 977.330 629.414   3
   0 -19  17 616.740 460.926   3
   0  19  18 2005.98 1007.66   3
   0 -19 -18 1109.56 1031.53   1
   0  19  18 1895.20 1251.79   2
   0  19  19 1834.89 795.656   2
   0 -19 -19-633.163 736.314   1
   0 -19 -20-813.512 845.169   1
   0  19  20-645.333 1241.05   2
   0 -19 -21 11.1722 666.801   1
   0  19  21 760.745 744.154   2
   0  19  22 1298.57 922.751   2
   0  20   0 192292. 4203.11   2
   0  20   1 1621.47 463.778   2
   0  20  -1 1470.26 423.068   2
   0  20   2 185234. 4956.11   2
   0  20  -2 170074. 3063.83   2
   0 -20   3 9523.28 994.428   3
   0  20   3 8357.76 1141.94   2
   0  20  -3 8491.15 617.748   2
   0  20  -4 1129.93 250.466   2
   0  20   4 545.504 322.794   2
   0  20   5 4926.14 1007.35   2
   0  20   5 4243.43 750.802   3
   0 -20   5 3691.50 665.987   3
   0  20   6 38456.8 2318.99   3
   0 -20   6 34102.1 1951.08   3
   0  20   7 937.306 510.037   3
   0 -20   7 161.948 243.766   3
   0 -20   8 64693.5 2829.62   3
   0  20   8 69416.5 3267.47   3
   0 -20   9-32.5489 235.216   3
   0  20   9 466.957 446.062   3
   0  20  10 11043.4 1457.69   3
   0 -20  10 10449.3 1239.35   3
   0 -20  11 461.490 375.396   3
   0  20  11 326.486 488.204   3
   0 -20  12-354.636 406.772   3
   0  20  12 324.181 387.431   3
   0  20  13-707.584 692.927   3
   0 -20  13 205.674 339.914   3
   0  20  14 122.408 430.164   3
   0 -20  14-74.9472 284.201   3
   0  20  15-442.073 556.317   3
   0 -20 -15 743.937 715.055   1
   0 -20  15-125.880 393.404   3
   0 -20  16 802.767 603.385   3
   0  20  16 1495.74 835.941   3
   0 -20 -16 259.250 586.781   1
   0  20  17 525.323 717.351   3
   0 -20 -17-856.913 962.600   1
   0 -20 -18 896.000 906.022   1
   0  20  18-3.40537 384.255   3
   0  20  18-511.559 822.780   2
   0  20  19-710.659 1046.49   2
   0 -20 -19-1789.47 1200.29   1
   0 -20 -20 276.887 819.576   1
   0  20  20-1246.32 1232.88   2
   0  20  21 978.552 1277.42   2
   0 -20 -21 1550.27 1205.01   1
   0  21   0 4866.15 807.460   2
   0 -21   1 605.238 145.907   1
   0  21  -1 290.972 199.809   2
   0  21   1 87.3469 236.974   2
   0  21  -2 59788.9 1890.99   2
   0  21   2 65635.8 2990.55   2
   0  21   3-271.271 323.560   2
   0 -21   3 110.620 295.958   3
   0  21  -3 129.034 186.881   2
   0 -21   4 91009.7 3143.15   3
   0  21  -4 93582.5 1957.93   2
   0  21   4 91267.4 3911.71   2
   0  21   5 176.217 370.493   3
   0 -21   5 66.4212 231.775   3
   0  21   5 168.565 400.170   2
   0 -21   6 22980.5 1614.67   3
   0  21   6 20898.7 1714.95   3
   0  21   7 12344.7 1425.99   3
   0 -21   7 10820.8 1140.46   3
   0  21   8 1141.90 465.619   3
   0 -21   8 685.511 429.025   3
   0 -21   9 37.1463 230.876   3
   0  21   9-15.0286 362.856   3
   0  21  10 4433.88 945.624   3
   0 -21  10 3719.63 738.392   3
   0 -21  11 467.029 291.533   3
   0  21  11 506.497 332.766   3
   0  21  12 4229.22 1062.06   3
   0 -21  12 4190.44 885.294   3
   0  21  13 1120.43 518.609   3
   0 -21  13 1711.42 564.477   3
   0  21  14 800.701 645.928   3
   0 -21  14 889.213 481.323   3
   0 -21  15 516.546 594.523   3
   0  21  15 723.347 466.252   3
   0 -21 -15 1520.88 853.701   1
   0 -21 -16 40.8167 551.661   1
   0 -21  16-131.430 328.020   3
   0 -21 -17-359.541 849.216   1
   0  21  17-258.639 438.101   3
   0  21  17 703.552 902.922   2
   0  21  18 722.117 628.451   3
   0 -21 -18 451.937 616.072   1
   0  21  18 1069.56 1103.53   2
   0 -21 -19-222.397 819.530   1
   0  21  19-565.982 1060.92   2
   0 -21 -20 1386.70 1209.33   1
   0  21  20-655.048 695.337   2
   0  21  21 513.753 741.924   2
   0  22   0 60582.9 2455.49   2
   0  22   1 9333.73 1053.75   2
   0 -22   1 8008.05 511.468   1
   0  22  -1 9080.47 844.169   2
   0  22  -2 1184.54 360.286   2
   0  22   2 2396.89 759.881   2
   0  22   3 55.4917 314.564   2
   0 -22   3 99.7098 242.659   3
   0  22  -3 124.269 144.544   2
   0  22  -4 1110.47 234.525   2
   0  22   4 1189.43 608.016   2
   0 -22   4 915.927 524.587   3
   0  22   5 412.666 519.155   2
   0 -22   5 235.246 279.652   3
   0  22   6 2724.48 675.348   3
   0 -22   6 2610.79 587.455   3
   0  22   6 2510.84 725.194   2
   0  22   7 881.853 496.767   3
   0 -22   7 252.067 287.846   3
   0  22   8 2078.42 619.345   3
   0 -22   8 2110.82 579.181   3
   0  22   9 3045.88 826.788   3
   0 -22   9 2835.38 641.708   3
   0  22  10 839.547 455.228   3
   0 -22  10 327.633 320.224   3
   0  22  11 1448.79 628.910   3
   0 -22  11 1278.34 553.065   3
   0 -22  12 848.102 534.220   3
   0  22  12 1614.86 714.615   3
   0 -22  13 597.367 607.942   3
   0  22  13 673.607 470.884   3
   0  22  14-785.508 554.069   3
   0 -22  14 530.317 289.907   3
   0 -22 -15-476.687 744.663   1
   0 -22  15-416.625 470.625   3
   0  22  15 556.634 391.523   3
   0  22  16 29.7623 463.539   3
   0  22  16 422.333 777.297   2
   0  22  17-228.651 902.104   2
   0  22  17-316.451 604.783   3
   0 -22 -17 1215.19 1163.62   1
   0  22  18 1125.23 771.762   3
   0 -22 -18-986.040 1157.95   1
   0  22  18-502.388 1021.15   2
   0  22  19 2185.09 1399.86   2
   0 -22 -19-1207.92 966.672   1
   0  22  20 495.315 1276.61   2
   0 -22 -20 1160.35 1248.52   1
   0  22  21-67.7544 891.327   2
   0  23   0 1403.98 538.712   2
   0 -23   1 3493.84 355.367   1
   0  23   1 3903.01 794.419   2
   0  23  -1 3414.74 560.266   2
   0  23  -2 11690.2 908.728   2
   0  23   2 14344.2 1455.46   2
   0  23   3 8149.50 1172.36   2
   0 -23   3 6729.31 929.806   3
   0  23  -3 6533.46 593.471   2
   0  23   4 40789.1 2706.28   2
   0  23  -4 38659.8 1301.03   2
   0 -23   4 39379.9 2167.19   3
   0 -23   5 3590.48 699.740   3
   0  23   5 2667.44 807.336   2
   0  23   6 2980.41 846.336   2
   0  23   6 3516.37 778.281   3
   0 -23   6 3248.76 706.601   3
   0  23   7 88.2970 439.558   2
   0  23   7-76.1846 337.366   3
   0 -23   7 653.906 358.859   3
   0  23   8 16326.8 1735.68   3
   0 -23   8 16009.2 1499.34   3
   0  23   8 15704.5 1974.11   2
   0 -23   9 261.337 287.687   3
   0  23   9 844.631 421.618   3
   0 -23  10 597.070 421.140   3
   0  23  10 146.737 383.606   3
   0 -23  11 60.6398 407.502   3
   0  23  11 874.553 535.573   3
   0  23  12 656.613 392.356   3
   0 -23  12 886.027 570.924   3
   0 -23  13 272.360 513.542   3
   0  23  13 934.742 690.496   3
   0 -23  14 2856.71 783.236   3
   0  23  14 3411.68 1035.76   3
   0  23  15-483.103 1167.28   2
   0  23  15 1445.81 736.309   3
   0 -23 -15 833.873 769.721   1
   0 -23  15-2.78841 396.840   3
   0 -23 -16 1125.03 597.106   1
   0  23  16 1430.10 789.205   2
   0  23  16 1879.28 881.041   3
   0  23  17 91.6978 367.975   3
   0  23  17 1210.89 1042.41   2
   0 -23 -17-9.85436 755.518   1
   0  23  18 638.370 979.531   2
   0 -23 -18-712.600 860.256   1
   0  23  19-288.915 1069.19   2
   0 -23 -19-851.947 1228.88   1
   0  23  20-198.010 813.535   2
   0 -23 -20-617.342 623.491   1
   0  23  21 405.541 1313.46   2
   0  24   0 56391.4 2413.11   2
   0  24   1 15325.4 1389.33   2
   0 -24   1 14354.5 709.293   1
   0  24  -1 16773.0 1185.45   2
   0  24  -2 32861.7 1488.48   2
   0  24   2 36144.3 2298.89   2
   0  24   3 1825.18 675.634   2
   0  24  -3 2056.64 380.653   2
   0 -24   3 2119.23 566.862   3
   0  24   4 5100.07 1084.08   2
   0  24  -4 3449.54 407.503   2
   0 -24   4 4135.88 804.470   3
   0  24   5 2255.58 878.194   2
   0 -24   5 1685.02 558.461   3
   0 -24   6 318.912 374.818   3
   0  24   6 246.945 485.815   2
   0  24   7 5189.37 938.042   3
   0  24   7 2869.31 730.162   2
   0 -24   7 4974.91 804.713   3
   0  24   8 10079.8 1623.45   2
   0 -24   8 11074.0 1231.91   3
   0  24   8 10748.5 1391.56   3
   0  24   9 48.6001 300.283   3
   0  24   9 31.4041 450.573   2
   0 -24   9 6.31370 272.242   3
   0  24  10 7901.24 1289.80   3
   0  24  10 8534.72 1546.93   2
   0 -24  10 9522.48 1226.31   3
   0 -24  11 619.326 510.124   3
   0  24  11 330.217 443.230   3
   0 -24  12 4334.61 900.271   3
   0  24  12 6653.17 1290.24   3
   0 -24  13 220.132 278.859   3
   0  24  13 261.590 417.773   3
   0  24  13-494.090 648.729   2
   0  24  14-285.717 444.216   3
   0 -24  14 896.900 425.198   3
   0  24  14-581.155 691.574   2
   0 -24 -14 1162.52 805.459   1
   0  24  15-712.953 721.982   2
   0 -24 -15 375.734 1136.94   1
   0  24  15 934.384 543.153   3
   0 -24 -16-1144.68 1073.69   1
   0  24  16 445.293 773.365   2
   0  24  16-198.181 572.502   3
   0  24  17 379.837 1007.50   2
   0  24  17-798.980 615.501   3
   0 -24 -18 629.960 760.546   1
   0  24  18 462.739 796.789   2
   0 -24 -19-1154.61 972.295   1
   0  24  19-1087.23 1014.59   2
   0 -24 -20 974.269 790.586   1
   0  24  20 1683.69 1506.09   2
   0  24  21-292.307 716.217   2
   0  25   0 1511.88 527.208   2
   0 -25   0 1206.13 323.902   1
   0  25  -1 3081.74 571.356   2
   0 -25   1 2558.18 315.359   1
   0  25   1 2493.26 600.547   2
   0  25   2 16.0820 382.829   2
   0  25  -2 260.508 301.136   2
   0  25   3 2081.73 517.236   2
   0  25  -3 1694.13 323.514   2
   0 -25   3 1899.84 610.600   3
   0  25   4 400.319 457.549   2
   0  25  -4 23.4204 149.157   2
   0 -25   4 793.492 378.373   3
   0  25   5 2479.95 812.460   2
   0 -25   5 734.634 264.786   3
   0 -25   6 6531.36 989.551   3
   0  25   6 5668.31 1133.78   2
   0  25   7 2329.54 805.959   2
   0 -25   7 2407.53 646.471   3
   0  25   8 210.177 344.325   3
   0 -25   8 423.607 231.076   3
   0  25   8 315.829 614.635   2
   0  25   9-568.383 545.813   2
   0 -25   9 292.450 378.520   3
   0  25   9-1.00486 383.589   3
   0  25  10 44.0010 488.952   2
   0 -25  10 89.8270 346.107   3
   0  25  10-294.687 333.984   3
   0  25  11 206.290 288.731   3
   0 -25  11 423.063 308.170   3
   0  25  11 667.158 799.509   2
   0  25  12 1004.31 700.675   2
   0 -25  12-356.881 369.015   3
   0  25  12-374.933 530.890   3
   0  25  13 1340.15 943.976   2
   0 -25  13 1408.76 532.732   3
   0  25  13 990.292 535.461   3
   0 -25  14 134.129 414.648   3
   0 -25 -14 810.351 829.360   1
   0  25  14 975.142 649.957   3
   0  25  14 46.7371 771.943   2
   0  25  15 504.044 451.030   3
   0 -25 -15 1117.70 817.070   1
   0  25  15 1133.01 1199.00   2
   0  25  16 208.987 373.793   3
   0 -25 -16 467.463 934.220   1
   0  25  16 752.537 848.559   2
   0 -25 -17 1714.99 1195.05   1
   0  25  17 854.377 732.390   3
   0  25  17 341.367 760.561   2
   0  25  18-995.020 1235.36   2
   0 -25 -18-914.059 1059.05   1
   0 -25 -19-220.965 785.749   1
   0  25  19-188.697 1071.18   2
   0 -25 -20 765.024 899.889   1
   0  25  20-703.018 1090.59   2
   0  26   0 9264.75 1020.67   2
   0 -26   0 9424.03 726.375   1
   0 -26   1 3563.07 356.497   1
   0  26   1 3893.69 728.303   2
   0  26  -1 4362.02 624.564   2
   0  26   2 15944.4 1602.75   2
   0  26  -2 14893.5 1043.93   2
   0  26   3 6416.40 1074.03   2
   0 -26   3 5213.53 902.759   3
   0  26  -3 5919.40 593.313   2
   0  26  -4 8341.12 630.273   2
   0 -26   4 8451.91 1151.31   3
   0  26   4 8910.74 1345.59   2
   0 -26   5 1502.91 547.636   3
   0  26   5 1203.58 401.845   2
   0  26   6 5026.92 1142.65   2
   0 -26   6 5521.96 932.428   3
   0  26   7 434.004 500.827   2
   0 -26   7 177.010 281.031   3
   0  26   8 7932.12 1237.47   3
   0  26   8 5122.37 1167.53   2
   0 -26   8 6683.28 1047.45   3
   0  26   9 973.558 724.274   2
   0  26   9 693.939 486.811   3
   0 -26   9 1009.27 540.617   3
   0 -26  10 5896.77 1055.94   3
   0  26  10 6074.45 1341.30   2
   0  26  10 6100.20 1200.68   3
   0  26  11 630.495 551.839   3
   0 -26  11-58.9376 255.076   3
   0  26  12-477.431 482.056   3
   0  26  12-285.341 529.071   2
   0 -26  12 452.987 371.018   3
   0 -26  13 30.2604 444.239   3
   0  26  13 677.863 481.333   3
   0  26  13-869.270 855.823   2
   0  26  14 161.848 322.168   3
   0 -26 -14 705.307 835.839   1
   0  26  14 1574.03 936.068   2
   0  26  15 156.347 447.894   3
   0 -26 -15-220.337 840.757   1
   0  26  15 863.370 831.225   2
   0  26  16 483.792 518.582   3
   0 -26 -16 1260.71 986.622   1
   0  26  16-356.651 682.085   2
   0  26  17-162.093 571.507   3
   0 -26 -17-127.633 1147.63   1
   0  26  17 478.989 1212.41   2
   0  26  18-977.463 1221.48   2
   0 -26 -18 228.070 828.990   1
   0 -26 -19 2359.16 1327.74   1
   0  26  19 1065.32 993.780   2
   0  26  20 478.983 1046.44   2
   0  27   0 170.229 278.010   2
   0 -27   0 746.197 276.923   1
   0  27   1 1321.38 470.276   2
   0 -27  -1 1865.75 424.385   1
   0 -27   1 1273.87 233.467   1
   0  27  -1 2036.23 480.612   2
   0  27   2 30144.3 2156.10   2
   0 -27   2 28488.7 2101.67   3
   0  27  -2 29532.2 1503.24   2
   0  27  -3 826.159 273.956   2
   0  27   3 1048.59 296.918   2
   0 -27   3 645.372 276.771   3
   0 -27   4 28144.9 2044.56   3
   0  27   4 29069.6 2351.88   2
   0  27   5 441.098 507.442   2
   0 -27   5 389.157 339.112   3
   0 -27   6 26756.5 2005.32   3
   0  27   6 26446.9 2487.96   2
   0 -27   7 852.344 438.264   3
   0  27   7 1347.08 661.969   2
   0 -27   8 2930.45 758.902   3
   0  27   8 1816.77 793.085   2
   0  27   9 154.687 624.603   2
   0  27   9 426.087 465.970   3
   0 -27   9 888.699 497.968   3
   0  27  10 96.0842 269.820   3
   0 -27  10-114.679 403.755   3
   0 -27  11 1716.03 632.706   3
   0  27  11 912.253 641.216   2
   0  27  11 1459.89 705.368   3
   0 -27  12 2688.98 818.523   3
   0  27  12 4857.61 1393.69   2
   0  27  12 3083.36 996.883   3
   0 -27  13-244.991 552.093   3
   0  27  13 644.057 469.579   3
   0  27  13-254.010 706.190   2
   0 -27 -13 109.063 565.260   1
   0 -27 -14 2927.09 1257.60   1
   0  27  14 2419.41 925.875   3
   0  27  14 1285.72 1033.32   2
   0 -27 -15 452.480 527.521   1
   0  27  15-119.980 708.295   2
   0  27  15 1086.34 655.621   3
   0 -27 -16 1102.88 1063.84   1
   0  27  16 1099.43 800.227   3
   0  27  16 725.719 1006.35   2
   0 -27 -17-855.194 966.913   1
   0  27  17 920.132 1310.41   2
   0 -27 -18-185.829 743.091   1
   0  27  18-147.933 782.282   2
   0 -27 -19 517.975 938.481   1
   0  27  19-226.026 1123.19   2
   0  27  20 386.784 799.309   2
   0  28   0 12672.0 1220.35   2
   0 -28   0 10754.2 786.677   1
   0  28   1-3.08640 347.771   2
   0  28  -1 12.7950 256.898   2
   0 -28  -1 44.0545 234.095   1
   0 -28   2 6725.10 1059.19   3
   0  28   2 5961.21 1041.74   2
   0  28  -2 5972.23 717.354   2
   0  28  -3 6441.58 638.176   2
   0  28   3 8377.34 1224.66   2
   0 -28   3 6438.52 1007.70   3
   0  28   4 1886.69 620.937   2
   0 -28   4 1931.10 635.255   3
   0  28   5 3834.06 1013.36   2
   0 -28   5 2220.17 667.618   3
   0  28   6 741.529 594.693   2
   0 -28   6 1131.39 478.337   3
   0  28   7 1160.36 577.043   2
   0 -28   7 1223.49 515.435   3
   0 -28   8 4261.80 886.974   3
   0  28   8 2327.84 741.212   2
   0 -28   9 947.730 452.954   3
   0  28   9 1043.29 774.288   2
   0  28  10 6343.95 1201.62   3
   0  28  10 4190.12 1214.88   2
   0 -28  10 4738.06 910.148   3
   0  28  11 2735.40 1090.54   2
   0  28  11 1860.33 704.423   3
   0 -28  11 1238.37 559.023   3
   0  28  12 1487.35 1007.24   2
   0  28  12 1470.23 655.121   3
   0 -28  12 858.846 379.179   3
   0  28  13-16.1894 564.241   2
   0  28  13-614.890 515.727   3
   0 -28 -14 75.9188 519.182   1
   0  28  14-267.934 620.766   2
   0  28  14 1044.00 716.352   3
   0 -28 -15 239.593 842.827   1
   0  28  15-68.5053 551.090   3
   0  28  15-494.911 803.200   2
   0  28  16 429.318 716.269   2
   0  28  16 866.846 679.939   3
   0 -28 -16-381.882 712.950   1
   0  28  17-640.243 781.176   2
   0 -28 -17 938.060 709.968   1
   0 -28 -18 531.002 918.713   1
   0  28  18-165.496 752.522   2
   0 -28 -19 98.5281 730.999   1
   0  28  19 546.159 785.586   2
   0  28  20 256.752 890.935   2
   0  29   0 683.885 358.736   2
   0 -29   0 436.094 225.246   1
   0  29   1 289.281 295.450   2
   0 -29  -1 376.751 251.074   1
   0  29  -1 829.012 371.769   2
   0 -29  -2 3228.09 622.591   1
   0  29  -2 2561.53 505.921   2
   0 -29   2 3200.51 697.404   3
   0  29   2 2885.22 703.164   2
   0 -29   3 420.106 379.100   3
   0  29   3 1373.81 653.210   2
   0 -29   4 721.113 442.600   3
   0  29   4 883.280 589.466   2
   0 -29   5 4602.86 895.461   3
   0  29   5 2862.59 874.144   2
   0  29   6 330.343 377.261   2
   0 -29   6 251.616 374.688   3
   0 -29   7 2745.56 741.462   3
   0  29   7 1487.46 708.476   2
   0 -29   8 305.229 356.249   3
   0  29   8 963.158 714.377   2
   0  29   9 425.828 629.825   2
   0 -29   9-231.105 277.309   3
   0 -29  10-255.504 421.796   3
   0  29  10 199.133 709.436   2
   0  29  11 83.0487 620.731   2
   0 -29  11 929.440 478.584   3
   0  29  11 241.961 374.046   3
   0  29  12-628.820 536.273   3
   0  29  12 518.675 804.156   2
   0 -29  12-876.810 566.990   3
   0 -29 -12 64.2071 495.482   1
   0 -29 -13 921.661 828.640   1
   0  29  13 209.722 710.449   2
   0  29  13 158.998 603.336   3
   0  29  14 1482.53 1178.02   2
   0 -29 -14 319.163 723.172   1
   0  29  14 735.584 726.694   3
   0  29  15-560.564 646.448   2
   0 -29 -15-693.501 903.117   1
   0  29  16-467.991 660.643   2
   0 -29 -16-978.404 892.589   1
   0  29  16-935.065 804.789   3
   0  29  17-413.112 889.317   2
   0 -29 -17 1053.13 632.796   1
   0 -29 -18 1123.00 913.566   1
   0  29  18 387.241 928.156   2
   0 -29 -19 284.768 1003.48   1
   0  29  19-306.468 910.019   2
   0  30   0 7376.49 957.068   2
   0  30  -1 1562.91 548.634   2
   0 -30  -1 1056.00 351.203   1
   0  30   1 1345.74 600.139   2
   0 -30   2 13754.4 1533.03   3
   0 -30  -2 12610.9 1129.89   1
   0  30   2 13655.9 1508.24   2
   0  30   3 723.779 457.497   2
   0 -30   3 191.947 276.644   3
   0 -30   4 2654.12 673.881   3
   0  30   4 3770.96 923.041   2
   0  30   5-21.8272 413.534   2
   0 -30   5 1761.44 663.442   3
   0  30   6 657.872 475.654   2
   0 -30   6 1458.54 616.466   3
   0  30   7-1048.16 712.865   2
   0 -30   7 23.4065 288.549   3
   0  30   8 7212.46 1469.91   2
   0 -30   8 7807.75 1187.87   3
   0  30   9-364.545 555.424   2
   0 -30   9-81.9132 274.914   3
   0  30  10 3160.94 1201.09   2
   0 -30  10 3358.57 822.372   3
   0  30  11 489.980 667.842   2
   0 -30  11-44.2854 336.682   3
   0 -30 -11-424.952 610.003   1
   0  30  12 1978.20 692.706   3
   0 -30 -12 2080.32 759.462   1
   0  30  12 146.468 661.834   2
   0  30  13 754.499 667.885   3
   0 -30 -13 1392.24 800.467   1
   0  30  13-0.98152 669.501   2
   0  30  14-544.475 731.577   3
   0 -30 -14-334.243 808.979   1
   0  30  14-134.629 920.839   2
   0  30  15-588.351 931.546   2
   0 -30 -15-397.485 935.697   1
   0  30  15 174.401 539.830   3
   0 -30 -16-517.982 916.202   1
   0  30  16-224.843 682.631   2
   0 -30 -17 535.400 568.920   1
   0  30  17 1180.32 1367.34   2
   0  30  18-747.578 1020.22   2
   0 -30 -18 1206.45 1254.18   1
   0  30  19-371.699 752.236   2
   0  31   0 193.708 215.328   2
   0  31  -1 2258.28 534.429   2
   0  31   1 2485.55 646.623   2
   0 -31  -1 1881.31 407.083   1
   0  31   2 6641.21 1083.11   2
   0 -31  -2 6169.42 818.826   1
   0 -31   2 6724.02 1138.99   3
   0 -31   3-610.188 273.313   3
   0 -31  -3-178.624 345.062   1
   0  31   3 85.0921 415.888   2
   0 -31   4 8576.21 1259.73   3
   0  31   4 10263.8 1504.14   2
   0 -31   5 828.716 614.883   3
   0  31   5 931.668 657.219   2
   0  31   6 3961.52 944.552   2
   0 -31   6 5906.71 1024.80   3
   0  31   7 1029.33 774.746   2
   0 -31   7 73.7213 337.873   3
   0  31   8 3437.79 1045.65   2
   0 -31   8 4691.76 871.856   3
   0  31   9 500.080 538.958   2
   0 -31   9-161.997 325.676   3
   0 -31  10-441.486 394.729   3
   0  31  10 531.903 725.924   2
   0 -31 -10 936.173 737.401   1
   0 -31 -11 1164.84 618.591   1
   0 -31  11 365.811 370.341   3
   0  31  11 2073.30 881.725   2
   0 -31 -12 1707.87 1066.12   1
   0  31  12 555.342 831.496   2
   0  31  13 1776.61 1200.45   2
   0 -31 -13-381.244 845.103   1
   0  31  14 1770.65 1024.63   2
   0 -31 -14 2072.49 938.151   1
   0  31  15 286.443 1022.66   2
   0 -31 -15-330.252 520.592   1
   0  31  15-212.357 416.073   3
   0  31  16 1498.52 1194.13   2
   0 -31 -16-115.673 640.070   1
   0 -31 -17 1931.85 1239.67   1
   0  31  17-434.706 1384.64   2
   0  31  18-122.739 779.890   2
   0 -31 -18-1046.41 799.258   1
   0  31  19-2.89693 582.895   2
   0  32   0 6797.98 956.603   2
   0  32   1 2348.91 663.393   2
   0 -32   2 2047.06 714.862   3
   0  32   2 1808.14 517.107   2
   0 -32  -2 1832.33 468.621   1
   0 -32  -3 408.048 353.030   1
   0 -32   3-277.269 510.660   3
   0  32   3 641.439 445.219   2
   0 -32  -4 151.301 256.693   1
   0  32   4 261.827 443.637   2
   0 -32   4 886.406 449.837   3
   0 -32   5 141.315 429.746   3
   0 -32  -5 394.564 405.600   1
   0  32   5 210.229 338.167   2
   0 -32   6 2931.22 728.752   3
   0  32   6 3109.11 927.737   2
   0 -32   7 368.780 370.374   3
   0  32   7-42.2741 447.161   2
   0  32   8 773.911 619.768   2
   0 -32   8-84.6879 339.207   3
   0 -32  -9 546.238 495.261   1
   0 -32   9 82.7622 325.107   3
   0  32   9 985.926 746.505   2
   0  32  10 195.011 545.434   2
   0 -32  10 321.385 429.176   3
   0 -32 -10 818.906 494.198   1
   0  32  11 726.233 930.849   2
   0 -32 -11-445.598 518.249   1
   0 -32 -12 555.796 745.128   1
   0  32  12 1456.04 987.168   2
   0  32  13 196.419 640.736   2
   0 -32 -13-1610.17 1116.74   1
   0 -32 -14-307.968 664.854   1
   0  32  14 347.561 825.728   2
   0  32  15 89.0537 647.231   2
   0 -32 -15 773.498 702.180   1
   0 -32 -16 583.862 886.295   1
   0  32  16 1941.54 1481.34   2
   0  32  17-148.364 640.832   2
   0 -32 -17 2209.40 861.279   1
   0 -32 -18 468.298 723.680   1
   0  32  18-1090.79 1240.99   2
   0  32  19 1302.36 1315.99   2
   0  33   1 1092.64 458.172   2
   0  33   2 15727.6 1608.07   2
   0 -33   2 14632.1 1686.62   3
   0 -33  -3 85.8533 230.272   1
   0 -33   3 279.568 291.855   3
   0  33   3-222.526 476.002   2
   0 -33  -4 14550.0 1437.98   1
   0 -33   4 17235.2 1788.60   3
   0  33   4 14989.5 1840.41   2
   0 -33  -5 328.892 373.862   1
   0  33   5 953.455 608.326   2
   0 -33   5-114.590 317.794   3
   0 -33   6 3960.82 878.742   3
   0  33   6 3917.48 1089.96   2
   0 -33  -6 2922.81 746.018   1
   0 -33   7 739.638 374.995   3
   0 -33  -7-384.375 533.952   1
   0  33   7-509.077 473.203   2
   0 -33   8 549.272 450.050   3
   0  33   8-635.077 544.951   2
   0 -33  -8-806.921 435.429   1
   0 -33   9 110.073 255.536   3
   0 -33  -9 651.842 650.338   1
   0  33   9 143.773 541.997   2
   0  33  10 1102.15 1002.88   2
   0 -33 -10 1537.77 706.816   1
   0  33  11 1058.41 724.694   2
   0 -33 -11-526.832 694.330   1
   0  33  12-991.857 1010.27   2
   0 -33 -12 884.366 762.134   1
   0 -33 -13-653.380 539.848   1
   0  33  13-1120.13 929.769   2
   0  33  14-286.809 580.640   2
   0 -33 -14-691.026 751.047   1
   0  33  15-729.295 1351.94   2
   0 -33 -15-25.1676 537.591   1
   0 -33 -16 921.312 872.623   1
   0  33  16 333.572 1052.92   2
   0  33  17 142.273 642.268   2
   0 -33 -17-1954.44 1213.55   1
   0 -33 -18 189.193 703.243   1
   0  33  18 547.138 938.878   2
   0  34   1 1210.84 491.027   2
   0 -34   2 25199.5 2247.04   3
   0  34   2 23928.7 2018.30   2
   0 -34   3 154.608 359.864   3
   0 -34  -3 106.427 214.796   1
   0  34   3 192.265 380.122   2
   0  34   4 89.4467 335.474   2
   0 -34  -4-81.3002 284.233   1
   0 -34   4 464.652 407.229   3
   0 -34   5 905.983 628.173   3
   0 -34  -5-100.105 323.256   1
   0  34   5 366.549 515.004   2
   0 -34   6 8104.47 1243.96   3
   0  34   6 7117.19 1341.37   2
   0 -34  -6 7044.33 1144.54   1
   0 -34   7 1083.61 519.083   3
   0  34   7 2148.36 990.689   2
   0 -34  -7 1816.11 594.765   1
   0  34   8 6562.21 1435.05   2
   0 -34   8 7931.45 1276.13   3
   0 -34  -8 9012.30 1488.12   1
   0  34   9-170.029 463.312   2
   0 -34  -9 348.669 572.769   1
   0 -34   9 824.050 470.119   3
   0 -34 -10 1984.18 812.845   1
   0  34  10 1850.86 1090.21   2
   0  34  11 824.979 659.224   2
   0 -34 -11-2.22325 490.564   1
   0  34  12-381.208 541.711   2
   0 -34 -12 714.275 851.156   1
   0 -34 -13-246.856 460.943   1
   0  34  13-863.140 1057.44   2
   0 -34 -14-452.186 743.331   1
   0  34  14 1156.78 723.911   2
   0 -34 -15-780.524 890.053   1
   0  34  15 1561.78 1165.03   2
   0  34  16-279.620 708.811   2
   0 -34 -16 1162.72 780.863   1
   0 -34 -17 1035.66 724.114   1
   0  34  17 435.706 607.047   2
   0  34  18 209.224 1045.16   2
   0  35   2 10413.1 1348.92   2
   0 -35   2 9747.93 1461.54   3
   0  35   3-20.7576 334.794   2
   0 -35   3 646.575 496.317   3
   0  35   4 7240.25 1343.34   2
   0 -35  -4 7160.38 1047.54   1
   0 -35   4 7773.05 1336.02   3
   0 -35   5 206.151 339.451   3
   0  35   5 1073.62 644.522   2
   0  35   6 657.513 544.629   2
   0 -35  -6 2278.25 776.201   1
   0 -35   6 1319.99 554.741   3
   0  35   7 2012.42 1011.25   2
   0 -35  -7 1655.74 688.901   1
   0 -35   7 2799.43 843.806   3
   0 -35  -8 236.840 325.548   1
   0  35   8-248.191 482.599   2
   0 -35   8 422.737 499.389   3
   0  35   9 121.130 599.641   2
   0 -35  -9 717.926 576.828   1
   0 -35 -10 2387.01 1037.33   1
   0  35  10 1075.81 730.361   2
   0  35  11-39.3045 492.918   2
   0 -35 -11 769.498 724.629   1
   0  35  12 427.570 646.521   2
   0 -35 -12 556.952 734.295   1
   0 -35 -13 597.407 739.486   1
   0  35  13-186.163 555.893   2
   0  35  14 1092.84 952.370   2
   0 -35 -14-1088.82 959.145   1
   0  35  15 702.847 1173.79   2
   0 -35 -15 35.5607 897.251   1
   0 -35 -16 2053.54 1178.14   1
   0  35  16-134.454 876.659   2
   0 -35 -17-406.994 932.375   1
   0  35  17-73.2203 593.577   2
   0  35  18-571.775 925.208   2
   0 -36   2 1328.21 577.020   3
   0 -36   3-173.542 446.110   3
   0  36   3 460.335 455.038   2
   0 -36   4 85.0778 499.586   3
   0  36   4-171.201 317.530   2
   0 -36  -5 514.554 448.439   1
   0  36   5-28.2929 414.936   2
   0 -36   5-696.734 537.291   3
   0 -36   6 2201.96 703.874   3
   0  36   6 1602.41 708.807   2
   0 -36  -6 2558.32 810.196   1
   0  36   7-301.748 528.392   2
   0 -36  -7 377.479 399.622   1
   0 -36   7 655.112 551.189   3
   0 -36   8 232.945 417.871   3
   0  36   8-95.3243 531.775   2
   0 -36  -8 51.6219 478.939   1
   0  36   9 473.333 439.192   2
   0 -36  -9 41.6121 438.351   1
   0  36  10 2356.80 1228.54   2
   0 -36 -10 1308.68 684.628   1
   0  36  11-670.746 861.087   2
   0 -36 -11-1257.82 880.033   1
   0 -36 -12 1534.77 655.598   1
   0  36  12 1161.87 1226.64   2
   0  36  13 639.660 957.034   2
   0 -36 -13 3218.49 1336.34   1
   0  36  14 1203.08 1195.35   2
   0 -36 -14 405.378 532.571   1
   0 -36 -15-561.420 918.440   1
   0  36  15 174.579 944.393   2
   0 -36 -16 798.499 753.313   1
   0  36  16-209.523 695.924   2
   0 -36 -17 1367.72 1419.27   1
   0  36  17 360.542 1237.30   2
   0 -37   1-96.0791 407.638   3
   0 -37   2 1266.84 670.430   3
   0 -37   3 342.090 302.190   3
   0  37   4 1590.52 727.341   2
   0 -37   4 2165.72 704.522   3
   0  37   5 64.4471 413.497   2
   0 -37   5-425.851 428.651   3
   0  37   6 3090.31 873.302   2
   0 -37  -6 4920.92 988.624   1
   0 -37   6 4497.51 1013.70   3
   0  37   7 232.931 400.292   2
   0 -37   7 663.334 373.625   3
   0 -37  -7-290.236 329.926   1
   0 -37  -8 4477.51 1083.06   1
   0  37   8 3036.97 1076.03   2
   0 -37  -9-249.463 425.885   1
   0  37   9-267.319 518.622   2
   0 -37 -10 641.949 680.660   1
   0  37  10 233.907 650.624   2
   0  37  11 122.730 665.918   2
   0 -37 -11 272.403 477.470   1
   0  37  12-959.874 822.641   2
   0 -37 -12 1305.66 906.860   1
   0 -37 -13-204.416 577.691   1
   0  37  13-106.717 559.897   2
   0  37  14 1324.65 983.041   2
   0 -37 -14 1129.60 981.021   1
   0 -37 -15-1240.54 883.556   1
   0  37  15 1.19446 591.373   2
   0 -37 -16 250.154 881.499   1
   0  37  16-579.746 1030.01   2
   0  37  17-564.323 1121.76   2
   0 -38   1 199.559 427.148   3
   0 -38   2 659.049 412.974   3
   0 -38   3 169.171 427.898   3
   0 -38   4 1742.55 716.010   3
   0 -38   5 476.991 473.541   3
   0  38   5 98.9458 531.496   2
   0 -38   6-271.843 313.131   3
   0  38   6 72.2969 374.895   2
   0  38   7-56.7256 375.142   2
   0 -38  -7-40.4066 348.318   1
   0 -38  -8 237.765 409.871   1
   0  38   8 261.749 709.057   2
   0 -38  -9-550.073 555.879   1
   0  38   9 47381.7 3855.83   2
   0 -38 -10 2892.83 945.951   1
   0  38  10 2609.67 1234.36   2
   0 -38 -11-947.385 738.438   1
   0  38  11 297.397 450.324   2
   0 -38 -12 2518.70 1051.20   1
   0  38  12 527.031 578.575   2
   0  38  13 373.020 528.966   2
   0 -38 -13-166.319 450.031   1
   0 -38 -14-71.8858 615.180   1
   0  38  14 762.652 949.718   2
   0  38  15 1161.72 1231.32   2
   0 -38 -15 996.850 919.776   1
   0  38  16-329.905 670.687   2
   0 -38 -16-671.660 713.706   1
   0  38  17-630.432 1056.85   2
   0 -39   1 158.300 329.594   3
   0 -39   2 742.561 619.388   3
   0 -39   3 161.031 457.134   3
   0 -39   4 1717.46 748.866   3
   0 -39   5-391.484 423.174   3
   0  39   6-372.594 436.131   2
   0 -39   6 546.031 587.478   3
   0  39   7 27.7853 574.638   2
   0 -39  -8-461.487 412.810   1
   0  39   8-844.542 660.149   2
   0  39   9 657.063 428.334   2
   0 -39  -9 508.999 520.786   1
   0 -39 -10-820.439 711.043   1
   0  39  10 534.863 782.392   2
   0  39  11-363.932 636.072   2
   0 -39 -11-1375.50 717.169   1
   0 -39 -12-674.574 735.865   1
   0  39  12-858.232 830.792   2
   0 -39 -13 140.295 743.996   1
   0  39  13-330.358 980.118   2
   0  39  14 852.796 984.065   2
   0 -39 -14-172.191 622.998   1
   0 -39 -15 112.219 953.125   1
   0  39  15 197.382 520.916   2
   0  39  16 368.914 892.451   2
   0 -39 -16-26.3283 833.356   1
   0 -40   1 430.412 411.227   3
   0 -40   2 4438.20 1160.48   3
   0 -40   3-553.416 573.830   3
   0 -40   4 2525.14 875.309   3
   0 -40   5 1194.85 575.832   3
   0  40   7 848.702 655.158   2
   0  40   8 371.085 577.914   2
   0  40   9 388.165 791.174   2
   0 -40  -9-470.653 366.411   1
   0  40  10 657.731 635.254   2
   0 -40 -10 1602.33 802.774   1
   0 -40 -11 810.909 438.569   1
   0  40  11-503.550 602.528   2
   0 -40 -12 1076.27 639.190   1
   0  40  12 68.8218 549.699   2
   0 -40 -13-1208.96 825.697   1
   0  40  13-445.410 751.251   2
   0  40  14-571.946 1100.77   2
   0 -40 -14 1887.21 1040.93   1
   0  40  15-564.403 1040.00   2
   0 -40 -15-191.446 703.862   1
   0  40  16-776.902 1154.32   2
   0 -41   1-82.3661 420.118   3
   0 -41   2 2690.11 870.056   3
   0 -41   3 243.767 348.311   3
   0 -41   4 3256.11 899.933   3
   0  41   8 680.999 667.602   2
   0  41   9-613.153 817.765   2
   0  41  10-418.483 801.849   2
   0  41  11-350.164 676.648   2
   0 -41 -11-199.470 410.427   1
   0  41  12-166.940 635.950   2
   0 -41 -12 1414.08 798.428   1
   0 -41 -13-69.1095 471.182   1
   0  41  13 553.056 1213.60   2
   0 -41 -14 407.235 751.299   1
   0  41  14-310.923 713.997   2
   0 -41 -15-2036.40 1284.96   1
   0  41  15 296.017 799.750   2
   0  41  16 483.387 1265.70   2
   0 -42   0 551.117 655.168   3
   0 -42   1 1287.07 566.027   3
   0 -42   2 287.925 702.382   3
   0 -42   3 1.26354 437.406   3
   0  42   9 1202.07 845.365   2
   0  42  10 1570.64 868.240   2
   0  42  11 453.363 491.557   2
   0  42  12 292.515 486.608   2
   0 -42 -13 46.6789 818.071   1
   0  42  13-663.335 950.306   2
   0 -42 -14-1171.75 869.654   1
   0  42  14 719.796 933.281   2
   0  42  15-810.160 728.847   2
   0 -42 -15 479.335 679.875   1
   0 -43   0 651.262 630.872   3
   0 -43   1 735.115 577.396   3
   0 -43   2 1408.62 728.944   3
   0 -43   3-929.566 430.173   3
   0  43  11 227.165 798.619   2
   0  43  12-834.800 866.907   2
   0  43  13 202.217 560.004   2
   0  43  14-85.8111 943.333   2
   0  43  15 352.289 617.928   2
   0 -44   0 3161.66 1110.36   3
   0 -44   1-116.647 524.994   3
   0 -44   2 414.369 376.672   3
   0  44  12 695.405 609.277   2
   0  44  13-569.093 517.786   2
   0  44  14-4500.43 1508.55   2
   0 -45   0 497.172 620.899   3
   0 -45   1 980.081 592.143   3
   0 -46   0 279.816 352.739   3
   0 -46  -1 1146.80 768.542   3
   0 -47  -1 340.755 416.696   3
   1   0 -23 1107.26 964.683   1
   1   0 -22 1121.33 1007.32   1
   1   0 -21 656.488 955.498   1
  -1   0  21 1467.27 916.882   3
   1   0 -20 210.126 610.561   1
  -1   0  20 691.346 588.373   3
  -1   0  19-117.806 504.560   3
   1   0 -19-9.80464 723.303   1
  -1   0  18-372.937 542.127   3
   1   0 -18 114.436 539.231   1
   1   0 -17 1372.37 673.456   1
  -1   0  17 277.036 295.238   3
   1   0 -16-154.554 425.679   1
  -1   0  16 65.3867 403.247   3
  -1   0  15 719.625 500.502   3
   1   0 -15 2065.82 905.008   1
  -1   0  14-322.870 359.644   3
   1   0 -14-478.640 603.156   1
   1   0 -13 614.902 527.530   1
  -1   0  13 820.385 461.409   3
   1   0 -12-337.446 523.031   1
  -1   0  12 130.592 283.374   3
  -1   0  11 5083.85 833.086   3
   1   0 -11 4846.45 1030.11   1
  -1   0  10-182.711 259.481   3
   1   0 -10 913.613 633.817   1
   1   0  -9 169027. 4725.62   1
  -1   0   9 166996. 4064.74   3
   1   0  -8 252.633 306.596   1
  -1   0   8 52.9774 161.439   3
   1   0  -7 53197.2 2312.16   1
  -1   0   7 49004.8 1914.69   3
  -1   0   6 16.9070 115.082   3
   1   0  -6-557.958 370.650   1
   1   0  -5 14668.8 892.155   3
   1   0  -5 14652.3 1067.47   1
   1   0  -4 331.198 253.146   1
   1   0  -4 62.6100 107.952   3
  -1   0   4 162.809 110.578   3
  -1   0   3 953860. 5244.42   3
   1   0  -3 970443. 5200.28   3
   1   0   3 289855. 3432.48   3
  -1   0  -3 273016. 3383.91   3
  -1   0  -4-40.2286 153.326   3
   1   0   4 149.663 200.287   3
   1   0   5 293362. 4308.49   3
   1   0   6-128.583 130.224   3
   1   0   7 215977. 4320.99   3
   1   0   8-132.217 204.223   3
   1   0   9 60439.1 2607.55   3
   1   0  10-331.018 395.365   3
   1   0  11 934.568 463.144   3
   1   0  12 80.6165 286.403   3
   1   0  13 1176.89 509.704   3
   1   0  14-152.426 308.748   3
   1   0  15 265.955 366.708   3
   1   0  16 572.603 630.001   3
   1   0  17-102.801 305.015   3
  -1   0 -17 491.069 539.426   1
   1   0  18-282.033 467.431   3
  -1   0 -18 762.748 720.893   1
  -1   0 -19 529.804 549.717   1
   1   0  19-155.442 527.372   3
   1   0  20 770.763 636.115   2
   1   0  20 222.856 313.154   3
  -1   0 -20 867.336 770.847   1
   1   0  21-1533.22 1191.10   2
  -1   0 -21 2000.28 1144.32   1
   1   0  22-635.396 1013.31   2
  -1   0 -22 1071.01 1262.85   1
  -1   0 -23 2057.89 1327.20   1
   1   0  23 1045.87 1125.52   2
   1   1 -23 182.511 679.022   1
   1  -1 -23 1364.83 1068.62   1
   1  -1 -22-963.959 879.620   1
   1   1 -22-549.630 904.175   1
  -1  -1  21 1223.94 886.558   3
   1  -1 -21-579.828 671.456   1
   1   1 -21 1531.18 916.667   1
  -1   1  21 6.85720 383.799   3
   1   1 -20-1738.80 1124.56   1
  -1  -1  20-141.527 462.680   3
   1  -1 -20 892.052 1125.82   1
  -1   1  20 199.492 614.728   3
   1   1 -19 171.086 474.436   1
  -1  -1  19-1220.71 812.955   3
   1  -1 -19 438.625 808.035   1
  -1   1  18 546.137 565.417   3
  -1  -1  18 839.781 622.591   3
   1  -1 -18 1163.26 698.161   1
   1   1 -18 931.978 623.736   1
  -1   1  17 525.048 411.801   3
   1  -1 -17-537.563 579.237   1
  -1  -1  17-493.474 639.206   3
   1   1 -17-539.612 558.660   1
   1   1 -16-78.4812 541.591   1
  -1   1  16-168.388 473.961   3
  -1  -1  16 828.581 505.668   3
   1  -1 -16 383.891 614.379   1
   1   1 -15-547.697 597.648   1
   1  -1 -15 1175.90 720.430   1
  -1   1  15 840.920 596.105   3
  -1  -1  15-45.1812 477.798   3
  -1   1  14 5831.97 1075.76   3
   1   1 -14 4983.19 1069.61   1
  -1  -1  14 4596.16 900.857   3
   1  -1 -14 3954.11 1025.94   1
   1  -1 -13 1864.96 566.212   1
  -1   1  13 2768.27 671.101   3
   1   1 -13 2053.60 722.498   1
  -1  -1  13 1998.33 587.544   3
  -1   1  12 989.124 528.400   3
   1  -1 -12 2240.19 762.520   1
   1   1 -12 1413.80 662.015   1
  -1  -1  12 1689.69 595.715   3
   1   1 -11 5662.33 983.746   1
  -1   1  11 5720.99 856.419   3
  -1  -1  11 5877.08 867.407   3
   1  -1 -11 4741.14 939.108   1
   1   1 -10 425.383 311.065   1
  -1   1  10 805.213 469.589   3
   1  -1 -10 567.059 616.854   1
  -1  -1  10 265.110 265.504   3
   1  -1  -9 674.116 478.854   1
  -1   1   9 1136.66 394.607   3
   1   1  -9 827.713 562.958   1
  -1  -1   9 861.536 329.150   3
   1   1  -8 16163.6 1337.82   1
  -1  -1   8 13381.1 1040.84   3
  -1   1   8 14815.3 1149.84   3
   1  -1  -8 14251.6 1340.94   1
   1  -1  -7 17026.5 1343.30   1
  -1   1   7 16411.1 1128.04   3
  -1  -1   7 17204.3 1097.57   3
   1   1  -7 17350.4 1307.97   1
   1  -1  -6 3713.16 587.184   1
   1   1  -6 3822.40 569.320   1
  -1  -1   6 1783.18 375.382   3
  -1   1   6 2206.41 420.253   3
   1   1  -5 250670. 3388.56   3
   1   1  -5 252433. 4131.75   1
  -1  -1   5 256146. 3449.39   3
   1  -1  -5 246224. 3538.04   3
   1  -1  -5 247609. 4253.17   1
  -1   1   5 244604. 3573.95   3
  -1  -1   4 84768.1 1748.94   3
   1   1  -4 90442.3 2206.34   1
   1  -1  -4 91784.8 2341.37   1
  -1   1   4 87718.8 1923.94   3
   1  -1  -4 87624.9 1890.50   3
   1   1  -4 86511.2 1747.22   3
   1  -1  -3 325939. 3220.94   3
  -1   1   3 320099. 3222.84   3
   1   1  -3 320648. 3720.17   1
   1  -1  -3 323463. 3896.26   1
  -1  -1   3 316125. 2860.76   3
  -1  -1  -3 511042. 4620.80   3
   1  -1   3 510297. 4616.11   3
   1   1   3 515681. 4606.21   3
  -1   1  -3 505775. 4591.08   3
  -1   1  -4 43749.3 1497.49   3
   1  -1   4 46214.6 1550.71   3
   1   1   4 44563.1 1537.94   3
  -1  -1  -4 44262.0 1529.69   3
   1   1   5 12406.2 991.819   3
   1  -1   5 14790.8 1003.78   3
   1  -1   6 82957.0 2486.93   3
   1   1   6 81755.4 2461.37   3
   1   1   7 1135.08 428.386   3
   1  -1   7 627.684 376.048   3
   1   1   8 599.202 400.304   3
   1  -1   8 909.918 358.787   3
   1  -1   9 10979.2 1122.33   3
   1   1   9 11685.4 1178.18   3
   1   1  10 5713.91 890.006   3
   1  -1  10 4101.42 758.044   3
   1   1  11 12003.9 1300.02   3
   1  -1  11 12401.2 1373.95   3
   1  -1  12 5101.25 957.021   3
   1   1  12 4857.12 927.879   3
   1  -1  13 677.632 262.356   3
   1   1  13 297.485 362.600   3
   1  -1  14 520.988 309.483   3
   1   1  14 1043.00 499.127   3
   1  -1  15 502.461 512.878   3
   1   1  15 937.237 391.100   3
   1  -1  16 880.109 404.324   3
   1   1  16-255.296 515.557   3
   1  -1  17 634.898 471.905   3
  -1   1 -17 781.474 767.903   1
   1   1  17 394.018 340.654   3
  -1  -1 -18 1093.63 1016.92   1
   1   1  18 71.3614 359.072   3
  -1   1 -18-174.892 517.459   1
   1  -1  18 981.067 629.631   3
  -1   1 -19-689.847 645.426   1
   1   1  19-505.733 461.859   3
  -1  -1 -19 136.973 673.636   1
   1  -1  19-485.934 504.859   3
   1   1  20 96.6540 400.326   3
  -1   1 -20-914.712 863.625   1
   1  -1  20-159.668 500.664   3
   1  -1  20 286.506 666.505   2
   1   1  20-173.963 919.770   2
  -1  -1 -20-572.809 920.575   1
  -1   1 -21 666.888 799.485   1
  -1  -1 -21-11.9131 556.163   1
   1   1  21 2455.04 1201.56   2
   1  -1  21-671.854 1081.70   2
   1  -1  21 343.045 395.741   3
  -1   1 -22-959.809 911.918   1
  -1  -1 -22 656.485 844.959   1
   1   1  22 1788.23 1246.53   2
   1  -1  22 226.568 1177.85   2
  -1  -1 -23-232.380 661.828   1
  -1   1 -23-59.3254 757.510   1
   1   1  23-366.507 940.871   2
   1   2 -23 942.229 488.278   1
   1  -2 -23 1809.67 736.612   1
   1  -2 -22 411.752 999.465   1
   1   2 -22 586.744 782.318   1
  -1   2  21-785.552 755.504   3
  -1  -2  21 813.273 554.061   3
   1  -2 -21-152.831 950.969   1
   1   2 -21 473.362 788.445   1
   1  -2 -20 1233.66 981.674   1
  -1  -2  20 980.222 752.957   3
  -1   2  20-20.7065 392.872   3
   1   2 -20-201.612 634.800   1
  -1   2  19-232.176 439.689   3
   1   2 -19 281.503 570.106   1
   1  -2 -19-252.628 548.029   1
  -1  -2  19 154.118 314.604   3
  -1   2  18 1042.57 748.695   3
   1  -2 -18-568.163 695.180   1
  -1  -2  18 905.259 620.906   3
   1   2 -18 526.044 532.446   1
   1  -2 -17 849.070 794.376   1
   1   2 -17 79.2511 460.651   1
  -1   2  17 378.798 515.668   3
  -1  -2  17-1.18485 443.856   3
  -1  -2  16 587.433 461.840   3
   1   2 -16 287.113 549.852   1
   1  -2 -16 995.100 936.741   1
  -1   2  16-323.196 562.219   3
   1  -2 -15 2374.46 905.543   1
  -1  -2  15 1377.48 571.616   3
  -1   2  15 921.828 587.315   3
   1   2 -15 1179.97 670.761   1
  -1   2  14 1863.01 594.111   3
   1   2 -14 1335.14 629.769   1
   1  -2 -14 669.940 554.147   1
  -1  -2  14 1266.53 364.781   3
   1  -2 -13 8679.00 1425.72   1
   1   2 -13 8086.58 1332.22   1
  -1   2  13 8265.95 1195.34   3
  -1  -2  13 7478.95 1064.46   3
   1  -2 -12 1888.59 590.049   1
  -1  -2  12 2266.04 603.086   3
  -1   2  12 1590.26 531.024   3
   1   2 -12 2090.93 632.136   1
  -1  -2  11 3542.66 647.397   3
   1   2 -11 3124.37 862.354   1
  -1   2  11 2764.12 593.875   3
   1  -2 -11 3322.75 819.818   1
  -1   2  10 2360.56 518.081   3
  -1  -2  10 2559.61 576.865   3
   1  -2 -10 3574.42 931.452   1
   1   2 -10 3793.98 823.937   1
   1   2  -9 3499.28 798.438   1
   1  -2  -9 2635.14 647.322   1
  -1  -2   9 2273.01 521.161   3
  -1   2   9 3197.02 697.409   3
   1  -2  -8 21542.8 1638.54   1
  -1  -2   8 21364.1 1315.33   3
   1   2  -8 21962.9 1563.72   1
  -1   2   8 21913.7 1410.16   3
   1   2  -7 101486. 3091.66   1
   1  -2  -7 110370. 3421.29   1
  -1   2   7 106471. 2872.52   3
  -1  -2   7 107105. 2723.41   3
   1   2  -6 2580.93 467.289   1
  -1  -2   6 2253.33 363.050   3
  -1   2   6 1770.76 347.897   3
   1  -2  -6 3162.75 545.513   1
   1   2  -5 509.829 187.402   3
   1   2  -5 212.895 155.996   1
  -1  -2   5 419.502 196.497   3
   1  -2  -5-21.9401 172.571   1
  -1   2   5 554.408 213.352   3
   1  -2  -4 50266.0 1492.51   3
   1   2  -4 50227.6 1292.87   3
  -1  -2   4 47715.2 1270.18   3
   1   2  -4 50292.5 1624.00   1
   1  -2  -4 50556.7 1776.04   1
  -1   2   4 47804.0 1464.81   3
  -1   2   3 63550.2 1517.48   3
   1  -2  -3 67108.9 1583.44   3
   1   2  -3 62442.3 1602.47   1
  -1  -2   3 63165.9 1217.69   3
   1  -2  -3 65690.9 1802.22   1
   1   2  -3 68769.7 1246.60   3
  -1  -2  -3 242921. 3180.45   3
   1  -2   3 242284. 3226.82   3
   1   2   3 239185. 3143.31   3
  -1   2  -3 244396. 3236.06   3
  -1   2  -4 89626.9 2173.07   3
  -1  -2  -4 87730.4 2154.08   3
   1  -2   4 93826.9 2228.28   3
   1   2   4 91801.9 2181.70   3
   1   2   5 1496.48 352.448   3
   1  -2   5 906.221 256.804   3
   1   2   6 14688.5 1051.48   3
   1  -2   6 15423.8 1072.44   3
   1  -2   7 39057.8 1857.52   3
   1   2   7 38373.1 1827.90   3
   1  -2   8 2375.28 536.346   3
   1   2   8 2976.83 555.874   3
   1   2   9 25719.1 1732.00   3
   1  -2   9 23957.2 1642.60   3
   1  -2  10 1642.36 480.505   3
   1   2  10 2049.72 475.860   3
   1   2  11 2513.05 729.988   3
   1  -2  11 1884.15 533.426   3
   1   2  12 1718.47 575.352   3
   1  -2  12 1315.40 420.239   3
   1   2  13 3121.22 770.877   3
   1  -2  13 2976.53 771.879   3
   1  -2  14 1030.45 416.123   3
   1   2  14 1531.98 511.214   3
   1   2  15 1236.24 567.712   3
   1  -2  15 643.486 405.226   3
   1   2  16-56.2232 314.711   3
   1  -2  16 901.889 646.957   3
  -1   2 -17-709.727 706.865   1
   1   2  17 179.828 506.970   3
   1  -2  17 1243.23 600.731   3
   1   2  18 91.8714 316.169   3
  -1   2 -18 1297.40 1012.47   1
   1  -2  18 758.904 695.302   3
  -1  -2 -18 74.3835 588.415   1
  -1   2 -19-890.069 914.428   1
   1  -2  19 1391.28 755.747   3
   1   2  19 61.4501 405.627   3
  -1  -2 -19 139.006 782.103   1
   1   2  20 171.891 748.682   2
   1  -2  20-1003.22 792.644   3
   1   2  20-32.0012 559.836   3
   1  -2  20-1278.10 1272.24   2
  -1  -2 -20-180.033 559.154   1
  -1   2 -20 221.650 561.371   1
   1  -2  21-768.217 855.704   2
  -1  -2 -21-1473.63 865.680   1
  -1   2 -21-809.604 701.299   1
   1   2  21-502.207 1107.57   2
   1  -2  21 562.600 676.972   3
  -1  -2 -22 976.589 1099.95   1
   1  -2  22-187.282 679.246   2
  -1   2 -22 709.888 750.790   1
   1   2  22 2192.29 1632.43   2
   1   2  23-253.326 673.967   2
  -1   2 -23-284.792 636.995   1
  -1  -2 -23 667.927 615.891   1
   1   2  24 1849.41 1225.44   2
   1   3 -23 762.896 782.857   1
   1  -3 -23 1121.30 1015.18   1
   1   3 -22-113.115 617.384   1
   1  -3 -22-243.195 680.974   1
  -1   3  21 680.656 338.066   3
   1  -3 -21-239.683 776.547   1
  -1  -3  21-240.201 442.535   3
   1   3 -21 3.83292 784.933   1
  -1  -3  20 418.718 393.320   3
  -1   3  20 169.569 442.782   3
   1  -3 -20 1092.24 1005.76   1
   1   3 -20 1274.98 725.292   1
   1  -3 -19-753.464 739.066   1
  -1  -3  19 604.338 569.181   3
  -1   3  19 264.083 488.195   3
   1   3 -19 985.845 683.622   1
  -1   3  18-910.151 710.412   3
   1   3 -18 638.137 606.818   1
  -1  -3  18-665.654 530.987   3
   1  -3 -18-562.056 647.156   1
   1  -3 -17 2480.27 719.078   1
  -1  -3  17 4455.12 1164.88   3
  -1   3  17 1533.87 720.147   3
   1   3 -17 2906.49 954.105   1
   1   3 -16-99.8020 567.811   1
  -1  -3  16-152.028 582.013   3
   1  -3 -16 403.115 740.320   1
  -1   3  16 819.807 623.252   3
  -1   3  15 9653.19 1466.39   3
   1   3 -15 9783.75 1547.21   1
   1  -3 -15 7653.32 1423.60   1
  -1  -3  15 9833.30 1357.06   3
  -1   3  14-311.963 321.360   3
   1  -3 -14 516.627 648.499   1
  -1  -3  14-63.9050 326.162   3
   1   3 -14 712.506 380.530   1
   1   3 -13 639.900 657.664   1
  -1   3  13 656.340 468.762   3
  -1  -3  13 353.427 423.970   3
   1  -3 -13 997.375 503.971   1
  -1   3  12 1207.71 511.332   3
   1  -3 -12 1162.54 724.671   1
   1   3 -12 803.207 399.429   1
  -1  -3  12 1071.97 531.439   3
   1  -3 -11 12912.8 1565.77   1
   1   3 -11 12964.9 1470.84   1
  -1   3  11 11864.1 1263.82   3
  -1  -3  11 12301.4 1249.28   3
   1   3 -10 706.371 507.621   1
  -1   3  10 400.778 313.596   3
  -1  -3  10 351.581 197.388   3
   1  -3 -10 1021.86 645.137   1
  -1  -3   9 87045.1 2874.18   3
   1   3  -9 83644.7 3179.80   1
  -1   3   9 86420.3 3031.10   3
   1  -3  -9 86193.8 3535.81   1
  -1  -3   8 11655.0 983.005   3
   1  -3  -8 10988.1 1232.16   1
  -1   3   8 11491.5 1034.18   3
   1   3  -8 11236.8 1065.09   1
  -1  -3   7 85075.9 2407.58   3
  -1   3   7 84767.6 2622.55   3
   1   3  -7 87353.4 2785.20   1
   1  -3  -6 3886.24 657.606   1
   1   3  -6 3966.27 564.432   1
  -1   3   6 4121.07 552.506   3
  -1  -3   6 3986.28 464.667   3
  -1  -3   5 49771.2 1484.12   3
   1   3  -5 48439.0 1443.22   3
  -1   3   5 51612.6 1717.91   3
   1  -3  -5 50393.2 2001.12   1
   1   3  -5 48094.5 1733.44   1
   1   3  -4 9561.28 708.141   1
   1   3  -4 9022.79 534.057   3
   1  -3  -4 9517.02 683.089   3
  -1  -3   4 8917.37 546.867   3
   1  -3  -4 8522.38 781.550   1
  -1   3   4 9516.24 686.634   3
   1  -3  -3 135272. 2610.71   1
   1   3  -3 130874. 1669.44   3
   1   3  -3 134112. 2292.20   1
  -1  -3   3 120864. 1611.93   3
  -1   3   3 122713. 2234.39   3
   1  -3  -3 134465. 2337.26   3
  -1   3   2 11904.7 641.602   3
   1   3  -2 12554.9 673.223   2
   1  -3   2-2.84045 74.8551   2
   1   3   2 209741. 2545.69   3
   1  -3   3 432869. 4345.41   3
   1   3   3 423865. 4195.04   3
  -1   3  -3 428845. 4348.85   3
  -1   3  -4 17617.9 981.128   3
   1  -3   4 17818.3 985.697   3
   1   3   4 17748.7 977.179   3
   1  -3   5 20155.7 1170.27   3
   1   3   5 22952.1 1221.73   3
   1   3   6 1344.93 318.937   3
   1  -3   6 1865.84 421.360   3
   1   3   7 63497.6 2381.13   3
   1  -3   7 64370.5 2383.74   3
   1  -3   8 1666.09 472.617   3
   1   3   8 1449.05 423.900   3
   1   3   9 7650.84 991.957   3
   1  -3   9 9287.34 1076.12   3
   1   3  10 2351.88 586.778   3
   1  -3  10 2266.84 547.772   3
   1  -3  11 17048.8 1575.15   3
   1   3  11 15935.9 1554.71   3
   1  -3  12 3508.48 747.960   3
   1   3  12 2361.01 626.336   3
   1   3  13 25580.1 2123.37   3
   1  -3  13 21666.0 1943.53   3
   1   3  14-282.384 475.498   3
   1  -3  14-114.907 257.911   3
   1  -3  15 8714.62 1360.31   3
   1   3  15 11468.9 1646.00   3
   1   3  16 285.050 500.606   3
   1  -3  16 1125.84 604.806   3
  -1   3 -17 772.011 821.660   1
   1  -3  17 1021.15 488.435   3
   1   3  17-324.163 446.035   3
  -1   3 -18 772.363 714.492   1
   1   3  18 103.874 481.799   3
  -1  -3 -18-1096.10 1030.28   1
   1  -3  18 280.620 525.488   3
  -1   3 -19-297.081 750.135   1
   1   3  19 240.156 370.738   3
   1   3  20-517.692 541.403   3
  -1   3 -20-61.6898 775.038   1
   1  -3  20-77.6703 521.478   3
   1  -3  20-1144.33 942.099   2
  -1  -3 -20 1278.04 1025.34   1
   1   3  20-423.887 988.475   2
  -1  -3 -21 676.215 918.453   1
  -1   3 -21 492.152 736.717   1
   1  -3  21 86.6025 464.185   3
   1   3  21-851.101 1058.52   2
   1  -3  21 404.790 814.394   2
   1   3  22 786.942 902.169   2
  -1   3 -22 910.487 948.918   1
  -1  -3 -22-114.224 594.491   1
  -1   3 -23-384.780 533.957   1
  -1  -3 -23 1084.84 914.883   1
   1   3  23-547.039 971.636   2
   1   3  24 389.929 1187.26   2
   1  -4 -23-256.296 667.451   1
   1   4 -23-498.437 802.680   1
   1   4 -22-701.257 728.774   1
   1  -4 -22-71.9138 615.871   1
   1  -4 -21-1060.63 744.961   1
  -1  -4  21 385.256 428.470   3
   1   4 -21-348.992 521.884   1
  -1   4  21 1311.91 652.614   3
  -1   4  20 1057.71 637.335   3
  -1  -4  20-412.265 464.462   3
   1  -4 -20-400.361 733.918   1
   1   4 -20 2.61777 676.302   1
  -1   4  19 1905.71 797.187   3
   1   4 -19 364.073 668.129   1
  -1  -4  19 849.213 441.791   3
   1  -4 -19 1891.48 917.262   1
  -1  -4  18 461.222 400.339   3
  -1   4  18 292.960 388.425   3
   1   4 -18 350.226 429.612   1
   1  -4 -18 1300.65 925.015   1
   1   4 -17 383.348 622.637   1
  -1  -4  17 1489.64 854.727   3
  -1   4  17-41.9896 375.354   3
   1  -4 -17-1150.02 752.578   1
   1  -4 -16 1271.52 938.633   1
  -1  -4  16 761.410 533.677   3
  -1   4  16 579.874 466.282   3
   1   4 -16 1072.66 728.800   1
   1  -4 -15 2253.44 960.456   1
   1   4 -15 749.791 627.026   1
  -1  -4  15 1487.80 552.211   3
  -1   4  15 1630.00 774.741   3
   1   4 -14 311.453 470.378   1
   1  -4 -14 296.020 595.468   1
  -1  -4  14 402.039 402.502   3
  -1   4  14 399.941 315.075   3
  -1   4  13 10745.6 1377.45   3
   1  -4 -13 10536.3 1679.18   1
   1   4 -13 8679.56 1344.32   1
  -1  -4  13 11454.5 1332.04   3
  -1  -4  12 8018.37 1045.87   3
  -1   4  12 8273.78 1130.74   3
   1   4 -12 9546.19 1260.68   1
   1  -4 -12 9688.37 1423.38   1
   1  -4 -11 36173.5 2587.80   1
   1   4 -11 36616.8 2370.87   1
  -1   4  11 33601.2 2164.19   3
  -1  -4  11 38345.0 2175.44   3
  -1   4  10 336.440 253.630   3
   1  -4 -10-320.746 386.143   1
   1   4 -10-500.383 354.535   1
  -1  -4  10 702.699 279.088   3
  -1  -4   9 17842.6 1319.05   3
   1   4  -9 18651.2 1496.91   1
   1  -4  -9 15974.3 1560.58   1
  -1   4   9 16660.9 1384.70   3
   1   4  -8 6757.68 830.107   1
  -1  -4   8 6336.84 731.031   3
  -1   4   8 6131.35 771.114   3
  -1   4   7 9391.37 936.603   3
  -1  -4   7 9894.17 874.102   3
   1   4  -6 10751.3 871.611   1
  -1   4   6 9837.91 874.242   3
  -1  -4   6 10258.8 737.969   3
  -1   4   5 209262. 3595.38   3
   1   4  -5 209652. 3545.47   1
  -1  -4   5 210871. 3006.57   3
   1   4  -5 207207. 2988.56   3
   1  -4  -5 209836. 4164.73   1
   1  -4  -4 20588.4 1047.31   3
  -1   4   4 16078.6 948.195   3
  -1  -4   4 16961.6 745.921   3
   1   4  -4 19165.9 796.371   3
   1   4  -4 17186.8 984.202   1
   1  -4  -4 19329.1 1185.68   1
   1  -4  -3 141213. 2510.65   3
   1  -4  -3 138338. 2727.14   1
  -1   4   3 140352. 2472.77   3
   1   4  -3 138164. 1710.69   3
  -1  -4   3 139035. 1687.40   3
   1   4  -3 143563. 2318.88   1
   1  -4  -2 41940.6 1276.53   3
   1  -4  -2 42494.5 1306.98   1
  -1   4   2 43226.9 1287.44   3
   1   4  -2 42836.1 1236.71   2
  -1   4  -2 861.018 228.097   3
   1  -4   2 782.763 214.658   3
  -1  -4  -2 589.337 154.499   3
   1  -4   3 8490.58 712.164   3
  -1   4  -3 5502.07 517.422   3
   1   4   3 12125.9 742.703   3
  -1  -4  -3 7120.41 577.732   3
   1   4   3 9783.86 1046.93   2
   1   4   4 129592. 2649.19   3
   1  -4   4 130878. 2668.86   3
  -1   4  -4 128225. 2643.58   3
   1   4   5 10377.9 854.295   3
   1  -4   5 6858.58 708.939   3
   1   4   6 1203.04 361.431   3
   1  -4   6 872.372 305.159   3
   1   4   7 217565. 4396.63   3
   1  -4   7 209348. 4307.99   3
   1  -4   8 4620.02 713.770   3
   1   4   8 4524.47 698.931   3
   1   4   9 19056.0 1479.32   3
   1  -4   9 19018.0 1474.16   3
   1   4  10 86.3735 289.244   3
   1  -4  10-218.646 243.251   3
   1   4  11 13790.3 1415.64   3
   1  -4  11 15033.2 1473.64   3
   1  -4  12 318.072 296.817   3
   1   4  12 1189.19 457.685   3
   1   4  13 1495.31 625.782   3
   1  -4  13 2769.58 817.965   3
   1   4  14 153.201 289.128   3
   1  -4  14 1006.28 490.003   3
   1  -4  15-292.070 362.822   3
   1   4  15-247.146 432.697   3
  -1   4 -16-311.252 644.554   1
   1  -4  16 861.160 532.577   3
   1   4  16 281.675 408.588   3
  -1   4 -17 3193.99 1069.24   1
   1  -4  17 2679.15 893.770   3
   1   4  17 1708.24 626.057   3
  -1  -4 -18 67.3060 579.599   1
   1   4  18 751.450 518.271   3
   1  -4  18-425.762 409.215   3
   1   4  19 1097.72 562.901   3
  -1   4 -19 1969.87 862.655   1
   1  -4  19 1731.45 846.836   3
  -1  -4 -19 2172.09 979.037   1
   1  -4  20 137.171 522.207   3
  -1  -4 -20-291.512 591.662   1
   1   4  20 552.987 862.926   2
  -1   4 -20 677.372 653.364   1
   1   4  20 917.255 664.352   3
   1  -4  20-328.834 709.412   2
  -1  -4 -21 6.91158 529.513   1
   1   4  21 504.867 732.309   2
   1  -4  21 35.8498 411.541   3
  -1   4 -21-112.342 596.167   1
   1  -4  21-365.521 595.700   2
   1   4  22 1205.08 1485.19   2
  -1  -4 -22 949.537 887.788   1
  -1   4 -22-263.458 507.012   1
   1   4  23-999.470 1218.14   2
  -1  -4 -23 641.350 1132.11   1
   1   4  24 2028.69 1557.69   2
   1   5 -22 546.933 586.315   1
   1  -5 -22 1583.08 1031.79   1
   1  -5 -21 1971.30 1466.05   1
  -1   5  21 1049.17 853.238   3
  -1  -5  21-862.865 767.266   3
   1   5 -21-576.758 736.696   1
  -1  -5  20-709.175 605.275   3
   1  -5 -20 361.425 709.478   1
   1   5 -20-49.2605 692.896   1
  -1   5  20 271.939 610.992   3
   1  -5 -19 1123.07 691.596   1
  -1  -5  19-206.435 539.925   3
  -1   5  19 25.6052 612.391   3
   1   5 -19-940.107 907.573   1
   1  -5 -18 974.319 692.611   1
  -1  -5  18 935.296 622.318   3
  -1   5  18 2308.40 856.191   3
   1   5 -18-44.3654 520.631   1
  -1  -5  17 350.399 401.954   3
  -1   5  17 381.649 289.925   3
   1   5 -17 237.086 599.372   1
   1  -5 -17 806.104 627.676   1
  -1   5  16 934.206 592.234   3
  -1  -5  16 1657.91 631.887   3
   1  -5 -16 1681.96 660.265   1
   1   5 -16 1389.01 763.537   1
   1  -5 -15 398.212 623.366   1
   1   5 -15 1185.03 634.270   1
  -1   5  15 1059.26 584.754   3
  -1  -5  15 854.709 458.677   3
  -1  -5  14 3325.20 757.971   3
   1   5 -14 2949.13 725.032   1
  -1   5  14 2699.27 722.078   3
   1  -5 -14 3961.18 1170.69   1
  -1  -5  13 970.934 464.231   3
  -1   5  13 1123.62 489.497   3
   1  -5 -13 1608.91 626.262   1
   1   5 -13 709.306 593.577   1
   1   5 -12 1612.29 583.887   1
  -1  -5  12 1403.66 537.080   3
  -1   5  12 1103.79 411.899   3
   1  -5 -12 1620.08 777.655   1
   1   5 -11 1305.27 561.350   1
  -1   5  11 1128.58 524.339   3
  -1  -5  11 741.413 312.658   3
   1  -5 -11 1050.97 670.623   1
  -1  -5  10 5669.14 791.699   3
   1   5 -10 7058.20 1020.33   1
   1  -5 -10 7003.12 1189.88   1
  -1   5  10 5027.92 859.967   3
  -1   5   9 820.319 353.363   3
   1   5  -9 1518.51 522.434   1
  -1  -5   9 1124.56 350.308   3
   1   5  -8 90517.8 2988.63   1
  -1  -5   8 92852.8 2715.11   3
  -1   5   8 96736.0 3075.08   3
  -1  -5   7 335.362 167.693   3
  -1   5   7 184.263 215.934   3
   1   5  -7 603.845 266.187   1
  -1  -5   6 3171.08 433.676   3
   1   5  -6 3042.56 437.437   1
   1   5  -6 2714.40 399.779   3
  -1   5   6 2876.79 496.967   3
  -1  -5   5 173.130 124.114   3
   1   5  -5 275.640 139.097   1
  -1   5   5 27.7554 143.351   3
   1   5  -5 245.763 136.487   3
   1   5  -4 11550.6 737.168   1
  -1  -5   4 10663.6 574.478   3
   1  -5  -4 11822.3 932.748   1
  -1   5   4 11105.7 793.211   3
   1   5  -4 11403.0 597.727   3
   1  -5  -3 52063.9 1712.40   1
   1  -5  -3 49735.0 1580.32   3
   1   5  -3 53127.0 1395.98   1
   1   5  -3 49013.5 1025.78   3
  -1   5   3 47771.8 1544.21   3
  -1  -5   3 47846.7 1001.23   3
   1   5  -2 1166.79 222.922   1
   1   5  -2 1018.08 245.394   2
   1  -5  -2 1402.38 521.138   1
   1  -5  -2 1024.93 486.183   3
  -1   5   2 1502.15 364.179   3
   1   5   1 17395.8 989.138   2
  -1  -5  -2 159832. 2375.87   3
  -1   5  -2 164153. 2612.55   3
   1  -5   2 161606. 2569.41   3
   1   5   2 161434. 2325.62   3
  -1   5  -3 76212.0 1919.59   3
  -1  -5  -3 73495.8 1855.68   3
   1   5   3 77341.6 1853.97   3
   1  -5   3 75347.0 1903.29   3
   1   5   3 74600.0 2572.17   2
   1   5   4 31516.5 1324.28   3
   1  -5   4 29973.4 1310.02   3
   1  -5   5 4419.38 556.562   3
   1   5   5 5276.67 607.769   3
   1   5   6 11092.5 939.422   3
   1  -5   6 11651.0 944.089   3
   1   5   7 6424.91 783.826   3
   1  -5   7 5434.98 718.497   3
   1  -5   8 2203.51 603.892   3
   1   5   8 4369.15 714.596   3
   1  -5   9 21822.7 1561.79   3
   1   5   9 20866.9 1550.68   3
   1   5  10 15360.2 1447.86   3
   1  -5  10 14378.5 1355.44   3
   1  -5  11 621.496 329.464   3
   1   5  11 393.501 445.699   3
   1  -5  12 886.218 432.180   3
   1   5  12 1393.19 532.324   3
   1   5  13 1482.78 710.501   3
   1  -5  13-63.5695 382.394   3
   1  -5  14 296.259 415.564   3
   1   5  14 1002.37 579.131   3
   1   5  15 3380.52 944.285   3
   1  -5  15 2352.11 734.199   3
  -1   5 -16 668.883 675.523   1
   1   5  16 727.881 395.496   3
   1  -5  17 102.137 295.374   3
  -1   5 -17 27.8327 583.502   1
   1   5  17 986.381 783.300   3
  -1  -5 -18 1083.69 871.035   1
   1   5  18-181.142 435.351   3
   1  -5  18-379.594 469.750   3
  -1   5 -18-299.898 640.322   1
  -1   5 -19-8.11917 803.048   1
   1   5  19-738.634 923.637   3
   1  -5  19-440.988 608.336   3
  -1  -5 -19-965.373 925.414   1
   1   5  20 98.4963 502.769   3
   1  -5  20-992.769 722.039   3
  -1   5 -20 286.656 547.640   1
  -1  -5 -20-227.868 729.120   1
   1  -5  20 131.773 662.024   2
   1   5  20 320.561 793.793   2
  -1  -5 -21-278.317 824.893   1
   1   5  21-364.257 1174.75   2
  -1   5 -21-160.706 589.342   1
   1  -5  21 458.210 432.376   3
  -1  -5 -22-804.082 743.043   1
   1   5  22 1153.57 1246.46   2
   1   5  23 180.347 1254.41   2
   1  -6 -22-970.508 1031.40   1
  -1   6  21 458.007 558.409   3
   1  -6 -21 548.973 839.786   1
   1   6 -21 402.508 664.104   1
   1  -6 -20-386.947 710.089   1
  -1  -6  20 175.107 532.486   3
   1   6 -20 182.614 471.910   1
  -1   6  20 145.551 550.015   3
  -1  -6  19 289.118 386.004   3
  -1   6  19-921.295 809.846   3
   1   6 -19-813.449 748.428   1
   1   6 -18 285.964 691.146   1
   1  -6 -18 624.893 910.567   1
  -1   6  18 803.181 397.177   3
  -1  -6  18 341.927 347.226   3
  -1  -6  17-490.991 428.654   3
   1  -6 -17 142.672 555.558   1
  -1   6  17-277.913 386.313   3
   1   6 -17-880.977 643.878   1
   1   6 -16-573.874 484.517   1
   1  -6 -16-1354.08 1012.80   1
  -1  -6  16-151.325 452.730   3
  -1   6  16-59.7481 270.026   3
   1   6 -15-287.888 399.779   1
   1  -6 -15-801.743 742.896   1
  -1  -6  15 788.928 452.813   3
  -1   6  15-262.460 423.878   3
   1   6 -14 1915.57 758.799   1
   1  -6 -14 2089.55 895.297   1
  -1   6  14 2178.05 650.889   3
  -1  -6  14 1490.81 544.081   3
  -1   6  13 217.749 310.722   3
   1   6 -13 430.912 301.272   1
  -1  -6  13 1053.63 477.450   3
   1  -6 -12 7516.18 1301.43   1
  -1   6  12 7237.30 1079.13   3
   1   6 -12 6472.01 1074.58   1
  -1  -6  12 7768.35 1057.64   3
  -1  -6  11 9187.19 1042.22   3
  -1   6  11 8125.37 1109.72   3
   1  -6 -11 11021.7 1583.90   1
   1   6 -11 9929.88 1234.12   1
   1  -6 -10 11554.2 1353.16   1
  -1   6  10 9726.79 1116.95   3
   1   6 -10 10308.9 1182.33   1
  -1  -6  10 9861.29 1034.11   3
  -1  -6   9 23885.2 1475.61   3
   1   6  -9 22666.7 1569.17   1
  -1   6   9 23682.3 1660.91   3
  -1   6   8-171.366 241.980   3
  -1  -6   8 437.947 231.749   3
  -1  -6   7 33571.4 1517.54   3
  -1   6   7 30740.7 1675.63   3
   1   6  -7 36115.3 1689.07   1
  -1  -6   6 102917. 2337.10   3
   1   6  -6 101021. 2621.36   1
   1   6  -6 102666. 2324.16   3
  -1   6   6 101994. 2820.61   3
   1   6  -5 7676.65 655.358   1
   1   6  -5 7298.70 556.411   3
  -1   6   5 7313.51 744.603   3
  -1  -6   5 6231.02 524.595   3
   1   6  -4 166956. 2295.14   3
   1   6  -4 161683. 2681.46   1
  -1   6   4 159051. 3111.25   3
   1  -6  -4 163827. 3455.08   1
  -1  -6   4 157049. 2257.15   3
   1   6  -3 46989.3 1463.10   2
  -1  -6   3 47073.1 1013.12   3
   1  -6  -3 48827.0 1680.69   1
   1   6  -3 49059.9 1033.37   3
   1  -6  -3 46650.2 1584.31   3
   1   6  -3 46715.7 1296.48   1
  -1   6   3 47480.7 1597.09   3
   1   6  -2 608.469 160.103   1
  -1  -6   2 821.211 119.621   3
   1   6  -2 692.600 209.828   2
   1  -6  -2 746.957 209.458   3
   1  -6  -1 174994. 2407.81   1
   1   6  -1 176571. 2564.49   2
   1   6  -1 178339. 2151.06   1
   1  -6   0 10660.1 501.779   1
  -1   6   0 11052.0 504.121   1
   1   6   0 10284.2 684.759   2
   1   6   0 11362.3 467.262   3
   1  -6   1 159529. 1737.55   1
  -1   6  -1 162700. 1681.89   1
   1  -6   1 158393. 2601.06   3
   1   6   1 163995. 2112.92   3
  -1  -6  -2 2647.14 332.730   3
   1   6   2 3272.32 349.411   3
   1   6   2 4402.75 636.243   2
   1  -6   2 3111.79 407.113   3
  -1   6  -2 3159.80 369.929   3
   1  -6   3 22719.1 1090.86   3
  -1   6  -3 21774.1 1060.53   3
   1   6   3 20194.0 1451.84   2
  -1  -6  -3 21635.9 1030.14   3
   1   6   3 23808.8 1065.42   3
   1   6   4 6818.61 701.995   3
   1  -6   4 1962.67 615.546   3
   1   6   5 21389.5 1196.69   3
   1  -6   5 22053.8 1217.15   3
   1   6   6 40562.4 1787.40   3
   1  -6   6 36443.0 1729.01   3
   1   6   7 235860. 4664.72   3
   1  -6   7 240254. 4649.83   3
   1   6   8 34211.2 1878.83   3
   1  -6   8 33222.6 1844.83   3
   1  -6   9 25965.8 1723.54   3
   1   6   9 22972.7 1650.46   3
   1   6  10 2374.64 644.336   3
   1  -6  10 2732.73 696.188   3
   1  -6  11 7309.10 1075.22   3
   1   6  11 8120.34 1128.97   3
   1  -6  12 658.734 340.969   3
   1   6  12-76.6641 357.973   3
   1  -6  13 4240.06 952.794   3
   1   6  13 3824.83 876.688   3
   1  -6  14 465.425 314.637   3
   1   6  14 256.768 339.539   3
   1   6  15 4786.26 1050.51   3
   1  -6  15 4936.31 1055.94   3
  -1   6 -16-124.256 370.433   1
   1  -6  16-174.774 388.242   3
   1   6  16 173.431 345.316   3
  -1   6 -17 866.189 784.455   1
   1  -6  17-38.7054 392.922   3
  -1  -6 -18 559.915 915.758   1
  -1   6 -18 276.446 669.864   1
   1  -6  18 470.252 403.601   3
   1   6  18 1425.26 729.475   3
   1  -6  19-741.821 670.304   3
  -1  -6 -19 1683.10 1347.88   1
  -1   6 -19 345.394 711.606   1
   1   6  19 254.993 652.167   3
   1   6  20-1001.55 862.158   2
   1   6  20-339.399 542.987   3
  -1   6 -20-901.193 762.999   1
   1  -6  20-708.804 768.684   2
  -1  -6 -20-257.706 959.756   1
   1  -6  20-1196.97 742.776   3
  -1   6 -21-1015.19 932.792   1
  -1  -6 -21-911.321 774.438   1
   1   6  21 359.681 951.363   2
   1  -6  21 1287.29 817.520   3
  -1  -6 -22 1166.51 1121.37   1
   1   6  22-2289.17 1518.17   2
   1   6  23-809.699 892.506   2
   1  -7 -22 889.420 700.218   1
   1  -7 -21-141.273 893.011   1
   1   7 -21 1038.53 657.775   1
  -1  -7  20-147.720 408.533   3
  -1   7  20-437.634 534.349   3
   1   7 -20-353.584 593.707   1
   1  -7 -20 918.370 951.325   1
  -1  -7  19-400.816 438.001   3
  -1   7  19-1185.30 776.984   3
   1   7 -19-444.877 403.802   1
   1  -7 -19 611.152 949.977   1
   1  -7 -18 730.297 826.752   1
   1   7 -18-939.004 707.631   1
  -1  -7  18-345.363 343.029   3
  -1   7  18-588.940 562.738   3
  -1   7  17 1952.28 831.616   3
   1  -7 -17 2564.25 1018.39   1
   1   7 -17 1306.33 740.507   1
  -1  -7  17 984.795 639.324   3
  -1  -7  16-115.505 445.355   3
   1  -7 -16 727.926 912.178   1
  -1   7  16 210.395 409.082   3
   1   7 -16 37.6950 533.746   1
  -1   7  15 1145.92 471.190   3
  -1  -7  15 1475.41 606.855   3
   1   7 -15 1308.59 605.320   1
   1  -7 -15 1559.91 605.106   1
   1  -7 -14 473.774 763.716   1
  -1  -7  14 108.652 268.993   3
  -1   7  14 162.610 502.286   3
   1   7 -14-209.937 325.488   1
  -1   7  13 5699.38 995.433   3
   1   7 -13 5911.19 1048.83   1
  -1  -7  13 4651.48 853.477   3
   1  -7 -13 3787.40 980.062   1
  -1   7  12-622.075 420.971   3
   1   7 -12 99.7039 369.920   1
  -1  -7  12 180.651 287.884   3
   1  -7 -12-729.849 490.897   1
  -1   7  11 1395.46 548.027   3
  -1  -7  11 2620.92 614.601   3
   1   7 -11 3305.91 746.487   1
   1  -7 -11 2398.92 784.856   1
  -1  -7  10 1418.11 472.093   3
   1   7 -10 1270.96 440.530   1
  -1   7  10 1437.72 344.259   3
   1   7  -9 5765.49 762.704   1
  -1   7   9 5214.79 797.502   3
  -1  -7   9 4968.12 709.445   3
   1   7  -8 68.5689 242.484   1
  -1  -7   8 87.8925 158.815   3
  -1   7   8 419.414 267.420   3
  -1  -7   7 14448.6 972.825   3
  -1   7   7 16012.8 1228.73   3
   1   7  -7 13949.9 1046.84   1
  -1   7   6 4633.85 666.439   3
  -1  -7   6 4363.24 494.963   3
   1   7  -6 5174.19 585.251   1
   1   7  -6 4215.82 478.356   3
  -1  -7   5 146379. 2526.31   3
   1   7  -5 145803. 2811.08   1
   1   7  -5 150341. 2556.54   3
  -1   7   5 148615. 3303.32   3
  -1   7   4 77075.1 2224.19   3
   1   7  -4 75720.0 1806.33   1
   1   7  -4 77487.3 1590.09   3
  -1  -7   4 72652.8 1547.39   3
   1   7  -3 119307. 2324.86   2
   1  -7  -3 125029. 2775.42   1
   1   7  -3 121274. 1698.49   3
  -1   7   3 123581. 2689.01   3
   1   7  -3 124500. 2067.35   1
  -1  -7   3 117393. 1677.96   3
   1   7  -2 4534.80 360.773   1
   1  -7  -2 4989.60 521.722   3
   1  -7  -2 4535.62 473.647   1
   1   7  -2 4295.19 435.594   2
  -1  -7   2 4698.88 283.736   3
   1   7  -1 33490.3 1194.30   2
   1   7  -1 33722.8 989.793   1
   1  -7   0 1492.19 201.078   1
  -1  -7   0 1393.64 192.665   3
   1   7   0 1903.44 352.577   2
   1   7   0 1960.91 228.094   3
  -1   7  -1 557580. 3072.49   1
  -1  -7  -1 544979. 4170.02   3
   1  -7   1 536015. 3137.52   1
   1  -7   1 546193. 5104.54   3
   1   7   1 551590. 4135.90   3
   1  -7   2 605.265 204.248   3
  -1   7  -2 739.328 118.558   1
   1   7   2 737.108 197.423   3
  -1  -7  -2 1184.32 224.502   3
   1   7   2 621.428 344.879   2
  -1   7  -2 1264.04 291.902   3
   1   7   3 172713. 2912.98   3
  -1  -7  -3 166219. 2928.08   3
   1   7   3 161891. 4054.02   2
  -1   7  -3 171416. 3046.93   3
   1  -7   3 175960. 3067.04   3
   1   7   4 21121.1 1141.92   3
   1  -7   4 20874.7 1131.15   3
   1  -7   5 158475. 3307.55   3
   1   7   5 159665. 3382.05   3
   1   7   6 690.142 304.898   3
   1  -7   6 332.921 225.543   3
   1   7   7 7287.07 878.635   3
   1  -7   7 5430.12 755.384   3
   1   7   8 3885.77 685.651   3
   1  -7   8 3924.92 633.691   3
   1   7   9 6924.19 964.839   3
   1  -7   9 5111.23 785.809   3
   1   7  10 285.860 361.729   3
   1  -7  10 323.030 219.387   3
   1   7  11 45213.3 2614.41   3
   1  -7  11 46744.2 2572.22   3
   1  -7  12 3949.70 820.429   3
   1   7  12 3908.78 821.832   3
   1  -7  13 15525.8 1654.75   3
   1   7  13 15976.1 1737.55   3
   1   7  14 2046.54 706.875   3
   1  -7  14 682.038 520.316   3
   1   7  15 67.2062 416.102   3
  -1   7 -15 1552.89 695.117   1
   1  -7  15 1243.95 585.836   3
   1   7  16-52.8513 402.567   3
   1  -7  16 890.437 435.251   3
  -1   7 -16 408.478 553.341   1
   1  -7  17 283.657 281.789   3
   1   7  17 304.632 377.645   3
  -1   7 -17 279.718 521.679   1
  -1   7 -18 740.779 757.066   1
   1   7  18-265.683 419.565   3
   1  -7  18 1003.07 677.178   3
  -1  -7 -19 52.0780 583.359   1
   1   7  19 139.606 837.273   2
   1  -7  19 848.416 531.561   3
   1   7  19-939.492 610.830   3
  -1   7 -19 366.052 502.155   1
  -1   7 -20-622.153 680.467   1
   1  -7  20-1391.22 865.688   3
   1   7  20 1302.32 1229.73   2
   1   7  20-307.896 349.883   3
  -1  -7 -20-307.890 751.787   1
  -1  -7 -21 1750.13 1402.01   1
   1  -7  21 423.563 347.887   3
   1   7  22-423.494 828.650   2
  -1  -7 -22 1635.60 1137.52   1
   1   7  23 90.8406 1430.54   2
   1  -8 -22 270.717 812.248   1
   1  -8 -21-814.068 973.946   1
  -1  -8  20-710.022 735.622   3
  -1   8  20 1054.31 391.272   3
   1   8 -20 634.792 554.725   1
   1  -8 -20 617.268 1173.49   1
  -1  -8  19-418.106 375.533   3
   1   8 -19-785.711 635.727   1
   1  -8 -19-821.432 926.440   1
  -1   8  19-595.859 435.871   3
  -1  -8  18 547.926 466.290   3
   1  -8 -18 1444.18 1118.44   1
   1   8 -18 1389.39 673.251   1
  -1   8  18 200.515 354.196   3
  -1   8  17 219.199 551.526   3
   1   8 -17 30.3038 385.913   1
  -1  -8  17 227.056 311.078   3
  -1  -8  16-380.404 286.025   3
   1   8 -16 503.000 482.654   1
   1  -8 -16 468.767 594.860   1
  -1   8  16 25.8052 299.071   3
   1  -8 -15-62.9775 710.019   1
   1   8 -15 790.261 638.843   1
  -1   8  15 675.778 638.749   3
  -1  -8  15 766.922 452.591   3
  -1   8  14 2832.62 826.814   3
   1   8 -14 1471.57 622.094   1
  -1  -8  14 2268.99 680.068   3
   1  -8 -14 1901.99 963.128   1
  -1  -8  13 255.996 330.567   3
   1  -8 -13-592.128 803.708   1
  -1   8  13 992.605 536.640   3
   1   8 -13 312.617 446.600   1
  -1  -8  12 405.332 291.262   3
   1   8 -12 299.467 328.531   1
  -1   8  12-306.926 421.765   3
   1  -8 -12 443.940 499.765   1
   1   8 -11-400.308 455.539   1
  -1  -8  11 889.323 409.433   3
   1  -8 -11-664.034 554.609   1
  -1   8  11 1791.16 622.235   3
   1   8 -10 23589.3 1719.30   1
  -1  -8  10 22708.1 1551.27   3
  -1   8  10 22229.3 1750.13   3
   1   8  -9 14279.9 1233.49   1
  -1  -8   9 14955.4 1188.45   3
  -1   8   9 15106.6 1384.96   3
  -1   8   8 1457.43 430.320   3
   1   8  -8 1673.08 451.563   1
  -1  -8   8 1918.01 391.626   3
   1   8  -7 10427.0 922.238   1
  -1  -8   7 9198.91 846.034   3
  -1   8   7 10048.5 1041.96   3
  -1   8   6 67898.2 2432.31   3
   1   8  -6 68705.7 1911.62   3
   1   8  -6 67796.2 2057.41   1
  -1  -8   6 66986.6 1923.92   3
   1   8  -5 14734.1 881.531   1
  -1   8   5 14272.9 1053.07   3
   1   8  -5 15073.8 812.783   3
  -1  -8   5 15074.6 811.972   3
   1   8  -4 123879. 2042.35   3
   1   8  -4 120445. 2236.63   1
  -1  -8   4 116119. 2007.42   3
  -1   8   4 120063. 2891.73   3
  -1  -8   3 14184.0 627.837   3
   1  -8  -3 16607.9 1038.51   1
   1   8  -3 13807.8 626.817   3
  -1   8   3 14626.0 967.630   3
   1   8  -3 13505.0 799.442   2
   1   8  -3 14837.6 703.559   1
   1   8  -2 570.302 165.211   2
   1  -8  -2 436.452 197.618   3
   1   8  -2 410.143 106.125   1
   1  -8  -2 405.396 182.916   1
  -1  -8   2 534.694 121.344   3
   1  -8  -1 721.879 261.948   1
  -1  -8   1 671.779 135.778   3
  -1  -8   0 658.672 165.822   3
   1   8   0 1226.20 203.371   3
   1   8   0 1093.19 306.051   2
   1  -8   0 1003.87 193.654   1
   1  -8   1 21293.0 620.408   1
   1  -8   1 20788.1 1062.24   3
   1   8   1 19778.1 838.388   3
   1   8   1 20577.8 1236.83   2
  -1  -8  -1 18949.8 825.439   3
  -1   8  -1 21118.2 591.620   1
   1   8   2-174.554 254.976   2
  -1  -8  -2-109.573 116.200   3
  -1   8  -2 288.392 202.608   3
   1  -8   2 301.078 202.107   3
  -1   8  -2 186.624 65.5810   1
   1   8   2-37.2812 103.174   3
   1   8   3 73899.2 1957.90   3
   1   8   3 70422.1 2742.06   2
   1  -8   3 74229.1 2063.86   3
  -1   8  -3 74198.8 2064.89   3
   1  -8   4 3777.78 525.923   3
   1   8   4 7986.79 698.824   3
   1   8   5 3658.56 551.671   3
   1  -8   5 3559.56 533.076   3
   1   8   6 18928.9 1279.96   3
   1  -8   6 17768.8 1200.49   3
   1   8   7 127901. 3537.36   3
   1  -8   7 129802. 3474.45   3
   1   8   8 3765.22 693.541   3
   1  -8   8 4166.47 677.522   3
   1   8   9 21555.2 1633.39   3
   1  -8   9 23395.8 1647.88   3
   1  -8  10 9444.38 1120.34   3
   1   8  10 8703.51 1124.56   3
   1  -8  11 39.1961 362.803   3
   1   8  11 628.551 282.343   3
   1  -8  12 221.633 457.000   3
   1   8  12-345.155 388.900   3
   1   8  13 3474.13 853.777   3
   1  -8  13 2324.10 723.949   3
   1  -8  14 112.358 316.256   3
   1   8  14 132.193 296.835   3
   1  -8  15 2964.18 921.913   3
  -1   8 -15 2577.21 853.519   1
   1   8  15 3640.55 961.523   3
  -1   8 -16 804.761 616.871   1
   1   8  16 328.353 476.685   3
   1  -8  16 439.865 522.437   3
   1   8  17-841.767 635.891   3
   1  -8  17 445.293 375.489   3
  -1   8 -17-333.184 497.922   1
   1   8  18 366.736 417.199   3
   1  -8  18 1015.19 514.070   3
  -1   8 -18 444.768 702.857   1
  -1  -8 -19 668.006 767.655   1
   1   8  19 1537.39 910.203   3
   1  -8  19 1354.69 754.780   3
  -1   8 -19 87.4442 596.768   1
   1   8  19-493.089 766.042   2
  -1   8 -20-330.344 593.124   1
   1  -8  20-1363.89 659.064   3
   1   8  20-890.327 1212.62   2
  -1  -8 -20 1028.50 1008.44   1
   1   8  20 506.012 788.096   3
   1   8  21-1277.05 1225.29   2
   1  -8  21 767.842 492.630   3
  -1  -8 -21 795.714 845.457   1
  -1  -8 -22 256.269 884.011   1
   1   8  22-26.6821 862.831   2
   1   8  23 66.6065 874.274   2
   1  -9 -22 844.016 856.002   1
   1  -9 -21 253.785 659.680   1
   1  -9 -20 652.091 1204.32   1
   1   9 -20 680.072 498.907   1
  -1   9  20 124.342 464.946   3
  -1   9  19 289.959 644.691   3
   1   9 -19-170.222 505.798   1
   1  -9 -19 1036.34 928.052   1
  -1  -9  19-288.450 441.460   3
  -1  -9  18-54.6535 477.052   3
   1   9 -18 209.029 535.667   1
  -1   9  18 87.0331 410.278   3
   1  -9 -18-296.629 679.150   1
  -1   9  17-349.537 300.571   3
   1   9 -17 13.2278 342.462   1
  -1  -9  17-234.900 300.647   3
   1  -9 -17 553.551 1021.68   1
  -1  -9  16 3035.53 895.438   3
  -1   9  16 1358.55 638.074   3
   1   9 -16 1314.90 697.398   1
   1  -9 -16 1056.88 668.870   1
  -1  -9  15 2665.40 721.390   3
  -1   9  15 3458.54 946.686   3
   1  -9 -15 3943.94 1302.78   1
   1   9 -15 3467.29 880.828   1
   1  -9 -14 3729.68 1159.32   1
   1   9 -14 4038.32 926.504   1
  -1  -9  14 4949.94 853.273   3
  -1   9  14 4915.36 1052.58   3
   1   9 -13 4830.31 954.298   1
  -1  -9  13 4765.65 847.288   3
   1  -9 -13 5004.00 1113.13   1
  -1   9  13 3419.38 821.435   3
  -1   9  12 4072.91 820.988   3
   1  -9 -12 5251.59 1310.50   1
   1   9 -12 4591.68 816.858   1
  -1  -9  12 5022.71 868.967   3
   1  -9 -11 1878.98 895.274   1
   1   9 -11 1269.87 463.606   1
  -1   9  11 1750.23 587.320   3
  -1  -9  11 1126.91 452.540   3
  -1   9  10 5342.13 909.147   3
   1   9 -10 4178.40 701.472   1
  -1  -9  10 5263.15 770.244   3
   1   9  -9 1389.48 383.479   1
  -1  -9   9 900.135 345.528   3
  -1   9   9 1490.66 500.036   3
   1   9  -8 8791.12 876.093   1
  -1   9   8 8751.25 1003.75   3
  -1  -9   8 9146.97 862.711   3
  -1   9   7 25214.2 1589.72   3
   1   9  -7 22337.4 1261.82   1
  -1  -9   7 21847.0 1212.85   3
   1   9  -6 675.376 296.372   3
   1   9  -6 729.841 330.388   1
  -1  -9   6 998.075 266.572   3
  -1   9   6 323.421 302.030   3
  -1   9   5 73182.3 2463.08   3
  -1  -9   5 75588.6 1860.35   3
   1   9  -5 78047.9 1871.30   3
   1   9  -5 74477.0 1920.92   1
   1   9  -4 7160.71 519.427   3
   1   9  -4 8145.87 571.936   1
  -1  -9   4 7089.59 513.436   3
  -1   9   4 6513.41 696.710   3
   1   9  -3 1309.60 258.516   2
   1   9  -3 607.523 170.316   1
   1  -9  -3 902.825 340.718   1
  -1  -9   3 798.618 163.940   3
  -1   9   3 933.386 279.862   3
   1   9  -2 45045.7 1420.85   2
  -1  -9   2 46942.7 1120.58   3
   1  -9  -2 46653.4 1552.53   1
   1   9  -2 48295.3 1143.55   1
  -1  -9   1 6026.94 441.050   3
   1  -9  -1 7853.29 630.111   1
   1   9  -1 6528.53 568.188   2
   1  -9   0 3105.90 299.239   1
   1   9   0 2838.50 408.517   2
  -1  -9   0 2985.81 310.848   3
   1   9   1 107399. 2055.08   3
   1  -9   1 103711. 1390.14   1
  -1  -9  -1 103286. 2039.39   3
  -1   9  -1 105284. 1330.02   1
   1   9   1 99481.7 2782.80   2
   1  -9   2 41711.5 1556.20   3
  -1   9  -2 41030.4 765.534   1
   1   9   2 41936.2 1985.34   2
   1   9   2 40810.9 1418.96   3
  -1  -9  -2 39916.4 1403.72   3
   1   9   3 282.672 285.391   2
   1   9   3 302.685 182.671   3
   1  -9   3 534.152 268.709   3
   1   9   4 6911.65 950.352   2
   1   9   4 8028.16 733.513   3
   1  -9   4 7762.34 733.125   3
   1  -9   5 7964.49 854.457   3
   1   9   5 10610.8 914.550   3
   1   9   6 40172.5 1870.51   3
   1  -9   6 40568.3 1836.18   3
   1   9   7 1291.34 477.697   3
   1  -9   7 300.945 397.807   3
   1   9   8 7350.75 911.902   3
   1  -9   8 7637.46 943.039   3
   1   9   9 1093.49 425.558   3
   1  -9   9 537.090 396.280   3
   1  -9  10 4018.42 775.008   3
   1   9  10 4781.56 873.603   3
   1  -9  11 1836.01 660.058   3
   1   9  11 1331.93 525.814   3
   1   9  12 2545.78 721.516   3
   1  -9  12 3216.69 792.268   3
   1  -9  13 520.445 461.707   3
   1   9  13 976.989 473.643   3
   1  -9  14 1723.94 692.063   3
  -1   9 -14 1662.09 666.319   1
   1   9  14 1935.05 722.880   3
  -1   9 -15 593.633 351.374   1
   1  -9  15 1502.09 633.347   3
   1   9  15 2200.12 797.676   3
  -1   9 -16 137.651 565.921   1
   1   9  16 549.178 559.468   3
   1  -9  16 288.045 404.303   3
   1   9  17 1060.10 660.006   3
  -1   9 -17 685.120 453.851   1
   1  -9  17 483.073 349.701   3
  -1   9 -18-775.173 753.391   1
   1  -9  18 225.813 433.662   3
   1   9  18 314.569 518.675   3
   1  -9  19-419.657 455.839   3
   1   9  19 125.772 588.411   2
  -1  -9 -19-210.888 599.273   1
   1   9  19-497.950 638.413   3
  -1   9 -19-623.583 674.100   1
  -1  -9 -20-1327.61 913.773   1
   1   9  20 853.454 1150.66   2
   1  -9  20 20.3272 478.237   3
   1   9  20 524.215 713.927   3
   1  -9  21-708.821 689.818   3
  -1  -9 -21-454.306 711.965   1
   1   9  22 1950.91 1432.60   2
  -1  -9 -22-1689.50 1199.56   1
   1   9  23-1895.39 1513.51   2
   1 -10 -22 400.715 824.547   1
   1 -10 -21 741.112 1160.80   1
  -1  10  20 2644.69 1086.97   3
   1 -10 -20-966.951 979.967   1
  -1  10  19 372.440 519.887   3
   1  10 -19 1726.06 890.524   1
   1 -10 -19 1389.91 902.328   1
  -1 -10  19 462.045 591.009   3
   1  10 -18-539.403 502.408   1
  -1 -10  18-284.995 630.426   3
  -1  10  18 172.668 398.753   3
   1 -10 -18 350.854 661.152   1
   1 -10 -17 1320.47 976.734   1
  -1  10  17 277.573 372.340   3
  -1 -10  17 266.100 365.345   3
   1  10 -17 599.266 562.873   1
  -1  10  16 605.753 540.710   3
   1  10 -16 741.077 519.041   1
   1 -10 -16 18.6369 876.468   1
  -1 -10  16 566.276 474.942   3
   1 -10 -15-598.341 660.288   1
   1  10 -15 71.2260 350.275   1
  -1 -10  15-245.510 268.944   3
  -1  10  15-29.4663 450.330   3
   1 -10 -14 629.425 619.710   1
  -1  10  14 582.318 442.467   3
  -1 -10  14-410.914 457.880   3
   1  10 -14 187.700 288.726   1
   1 -10 -13 10431.8 1637.36   1
  -1 -10  13 9553.46 1232.05   3
   1  10 -13 9766.46 1234.29   1
  -1  10  13 9359.18 1325.56   3
  -1 -10  12 1441.86 480.204   3
   1  10 -12 360.530 336.727   1
  -1  10  12 839.305 434.642   3
   1 -10 -12-238.177 655.421   1
  -1  10  11 24936.9 1988.38   3
   1 -10 -11 23188.1 2272.90   1
   1  10 -11 23373.5 1692.52   1
  -1 -10  11 26623.2 1782.66   3
  -1  10  10 4477.14 827.971   3
  -1 -10  10 5382.42 775.044   3
   1  10 -10 4943.66 764.884   1
  -1 -10   9 47652.8 2108.13   3
   1  10  -9 46172.2 2105.25   1
  -1  10   9 48929.0 2491.08   3
  -1 -10   8 19980.5 1267.31   3
  -1  10   8 19883.0 1550.13   3
   1  10  -8 17901.7 1242.58   1
  -1 -10   7 7396.25 758.619   3
   1  10  -7 8413.03 797.053   1
  -1  10   7 6931.03 887.529   3
  -1 -10   6-56.4112 177.227   3
   1  10  -6 587.075 254.946   1
  -1  10   6 320.519 202.301   3
  -1 -10   5 140020. 2571.39   3
   1  10  -5 140842. 2592.62   1
   1  10  -5 140060. 2557.14   3
  -1  10   5 138899. 3485.36   3
   1  10  -4 3832.27 402.043   1
   1  10  -4 4072.39 523.300   2
  -1 -10   4 3608.34 421.781   3
   1  10  -4 3547.13 405.648   3
  -1  10   4 3849.71 568.166   3
  -1 -10   3 165787. 2358.30   3
   1  10  -3 176879. 2926.06   2
  -1  10   3 179002. 3630.01   3
   1 -10  -3 170168. 3431.58   1
   1  10  -3 173464. 2316.52   1
   1  10  -2 87630.0 1552.33   1
  -1 -10   2 84895.6 1659.64   3
   1  10  -2 88386.3 2022.45   2
   1 -10  -2 82537.4 2138.92   1
  -1 -10   1 165379. 2367.80   3
   1  10  -1 175692. 2999.55   2
   1 -10  -1 170940. 2657.08   1
  -1 -10   0 29985.0 1057.61   3
   1 -10   0 29772.2 938.416   1
   1  10   0 29197.0 1373.95   2
   1  10   1 65206.1 2334.12   2
  -1  10  -1 61047.8 1013.42   1
  -1 -10  -1 66128.5 1719.10   3
   1  10   1 64554.3 1678.55   3
   1 -10   1 63774.5 1098.24   1
   1  10   2 22052.4 1063.31   3
   1 -10   2 22487.4 1208.11   3
   1  10   2 23434.9 1589.73   2
  -1 -10  -2 21497.1 1081.03   3
   1  10   3 3265.08 751.757   3
   1 -10   3 2553.32 757.441   3
   1  10   4 42632.4 2359.38   2
   1  10   4 43139.7 1720.79   3
   1 -10   4 43217.2 1752.41   3
   1 -10   5 44898.3 1855.60   3
   1  10   5 43352.8 1858.21   3
   1  10   6 6739.10 791.565   3
   1 -10   6 7829.57 842.422   3
   1  10   7 87341.6 2981.03   3
   1 -10   7 83430.2 2844.16   3
   1 -10   8 3803.57 661.110   3
   1  10   8 4099.62 702.995   3
   1 -10   9 3454.92 761.846   3
   1  10   9 5541.26 884.398   3
   1  10  10 3486.08 749.713   3
   1 -10  10 2921.91 661.199   3
   1 -10  11 11590.3 1355.30   3
   1  10  11 14897.7 1537.51   3
   1  10  12 2724.31 725.191   3
   1 -10  12 2047.48 591.122   3
   1  10  13 3790.02 918.895   3
   1 -10  13 3234.52 768.673   3
   1 -10  14 237.206 410.744   3
   1  10  14 11.0418 301.924   3
  -1  10 -14-120.218 387.964   1
  -1  10 -15-171.023 415.150   1
   1 -10  15-307.670 316.519   3
   1  10  15 125.728 422.546   3
   1 -10  16-547.222 490.172   3
  -1  10 -16-430.018 328.771   1
   1  10  16 207.015 528.772   3
   1 -10  17 1873.30 758.882   3
   1  10  17 1381.82 691.830   3
  -1  10 -17 137.461 518.122   1
   1 -10  18 8.91882 522.461   3
  -1  10 -18 442.864 454.781   1
   1  10  18 275.506 434.946   3
  -1 -10 -19 1802.12 1023.72   1
   1  10  19 1411.02 674.815   3
   1 -10  19 2350.84 957.475   3
   1  10  19 306.549 743.530   2
   1 -10  20 982.026 599.442   3
  -1 -10 -20-566.781 862.697   1
   1  10  20 405.074 375.026   3
   1  10  20 286.554 732.904   2
  -1 -10 -21 1538.46 1372.70   1
   1 -10  21 611.071 686.161   3
   1  10  21-1012.39 1320.25   2
   1  10  22 530.534 937.062   2
  -1 -10 -22 1640.92 1377.08   1
   1  10  23-1163.77 1459.14   2
   1 -11 -22-314.819 687.721   1
   1 -11 -21 870.699 868.969   1
  -1  11  20-897.594 610.802   3
   1 -11 -20 45.0212 656.529   1
  -1 -11  19 471.895 577.792   3
   1 -11 -19 217.024 667.249   1
  -1  11  19-351.919 680.863   3
   1 -11 -18 719.391 873.979   1
   1  11 -18 4.31175 336.889   1
  -1  11  18-161.276 304.731   3
  -1 -11  18-108.010 301.782   3
  -1 -11  17 727.325 518.640   3
   1 -11 -17 306.107 583.168   1
   1  11 -17 197.961 378.231   1
  -1  11  17-187.767 356.570   3
  -1  11  16 2002.67 878.438   3
   1 -11 -16 1078.92 770.162   1
   1  11 -16 1033.37 606.265   1
  -1 -11  16 1250.45 650.406   3
  -1 -11  15 7515.62 1205.86   3
   1  11 -15 7327.17 1227.30   1
  -1  11  15 7904.97 1359.67   3
   1 -11 -15 6545.35 1508.58   1
  -1  11  14 988.138 558.779   3
   1  11 -14 958.829 566.353   1
  -1 -11  14 832.598 450.896   3
   1 -11 -14 1398.30 879.661   1
  -1 -11  13 2572.19 747.009   3
  -1  11  13 1387.03 460.491   3
   1 -11 -13 549.840 555.901   1
   1  11 -13 2247.39 613.739   1
  -1  11  12 1092.37 506.067   3
  -1 -11  12 1858.44 568.379   3
   1  11 -12 530.042 425.855   1
   1 -11 -12 460.391 478.913   1
  -1 -11  11 708.485 340.510   3
  -1  11  11 93.8828 239.014   3
   1  11 -11 426.218 231.762   1
   1  11 -10 847.837 388.933   1
  -1  11  10 593.425 370.608   3
  -1 -11  10 562.351 372.477   3
   1  11  -9 34746.4 1801.55   1
  -1 -11   9 31033.5 1712.18   3
  -1  11   9 31783.5 2104.47   3
  -1  11   8 3272.23 738.991   3
   1  11  -8 2920.40 540.800   1
  -1 -11   8 1920.52 420.248   3
  -1  11   7 36324.8 2009.83   3
  -1 -11   7 34857.4 1548.48   3
   1  11  -7 34859.6 1533.78   1
  -1 -11   6 17854.7 1032.07   3
   1  11  -6 17517.2 984.306   1
  -1  11   6 17457.6 1329.07   3
   1  11  -5 36420.3 1345.79   3
   1  11  -5 36774.1 1317.22   1
  -1 -11   5 36183.2 1329.99   3
  -1  11   5 36177.5 1819.94   3
   1  11  -4 50917.6 1696.34   2
  -1 -11   4 48951.1 1426.87   3
   1  11  -4 48241.6 1333.88   1
   1  11  -4 48831.6 1445.14   3
  -1  11   4 48878.8 2009.68   3
   1  11  -3 145984. 2115.16   1
   1  11  -3 144613. 2724.68   2
   1 -11  -3 143461. 3198.53   1
  -1 -11   3 144189. 2309.34   3
   1  11  -2 893.318 253.416   2
  -1 -11   2 1292.49 255.341   3
   1 -11  -2 774.011 221.355   1
   1 -11  -1 175596. 2790.81   1
   1  11  -1 179344. 3162.11   2
  -1 -11   1 172680. 2580.38   3
  -1 -11   0 443.356 180.613   3
   1 -11   0 461.496 128.763   1
   1  11   0 379.358 219.379   2
  -1 -11  -1 162635. 2813.82   3
  -1  11  -1 157981. 1995.15   2
   1 -11   1 160736. 1765.38   1
   1  11   1 155393. 3773.13   2
   1  11   2 10597.8 760.844   3
   1 -11   2 10581.0 868.959   3
   1  11   2 11313.4 1084.00   2
   1 -11   3 160537. 3347.71   3
   1  11   3 164824. 3233.41   3
  -1  11  -3 153409. 1498.61   1
   1  11   3 157221. 4387.66   2
   1 -11   4 18404.5 1184.74   3
   1  11   4 21780.4 1721.75   2
   1  11   4 19422.7 1205.57   3
   1  11   5 1848.33 417.294   3
   1 -11   5 82.7455 278.502   3
   1  11   6 2786.74 516.751   3
   1 -11   6 3710.56 616.318   3
   1  11   7 23885.6 1604.50   3
   1 -11   7 21618.6 1460.83   3
   1 -11   8 135.359 247.790   3
   1  11   8 731.101 364.335   3
   1  11   9 3726.28 709.558   3
   1 -11   9 5297.35 852.081   3
   1 -11  10 2315.17 625.110   3
   1  11  10 1781.08 590.793   3
   1 -11  11 5227.88 911.543   3
   1  11  11 4450.79 890.740   3
   1  11  12-409.607 424.326   3
   1 -11  12 405.849 425.766   3
   1 -11  13 2435.35 722.791   3
  -1  11 -13 1573.22 570.001   1
   1  11  13 2043.33 717.898   3
   1  11  14 182.346 266.308   3
  -1  11 -14 474.022 307.097   1
   1 -11  14 554.914 410.698   3
   1  11  15 2939.92 879.401   3
   1 -11  15 2888.32 875.790   3
  -1  11 -15 2262.05 728.746   1
   1 -11  16 349.851 402.074   3
   1  11  16-475.525 565.944   3
  -1  11 -16-368.282 435.403   1
  -1  11 -17 1014.19 600.888   1
   1 -11  17-938.798 629.861   3
   1  11  17 35.3446 556.625   3
   1  11  18 545.868 985.091   2
   1 -11  18 1547.89 814.423   3
   1  11  18 827.807 658.943   3
  -1 -11 -19-71.2713 628.664   1
   1 -11  19-44.7426 551.970   3
   1 -11  20-468.880 370.956   3
   1  11  20-219.349 845.835   2
  -1 -11 -20 696.093 804.298   1
   1  11  21 554.218 808.787   2
   1 -11  21-95.4432 591.630   3
  -1 -11 -21 1185.37 1272.92   1
   1  11  22-670.849 814.915   2
  -1 -11 -22-809.638 729.356   1
   1  11  23-1364.62 1011.26   2
   1 -12 -22 13.6841 669.937   1
   1 -12 -21 1014.89 903.798   1
  -1  12  20-595.357 815.310   3
   1 -12 -20-1037.75 632.455   1
  -1  12  19-1098.63 518.985   3
   1 -12 -19-486.581 934.703   1
   1 -12 -18 2223.25 1260.96   1
  -1  12  18 1075.57 819.019   3
  -1 -12  18 423.461 419.151   3
  -1 -12  17 512.582 303.380   3
  -1  12  17-23.6053 423.299   3
   1  12 -17 62.1933 345.896   1
   1 -12 -17-191.785 736.738   1
   1  12 -16-671.748 555.916   1
  -1  12  16 884.733 619.536   3
   1 -12 -16-440.644 705.769   1
  -1 -12  16 558.794 456.176   3
  -1  12  15 163.173 275.458   3
   1 -12 -15 152.202 718.806   1
   1  12 -15-215.062 417.624   1
  -1 -12  15 221.572 454.917   3
  -1 -12  14-787.593 459.705   3
  -1  12  14 973.673 620.329   3
   1 -12 -14 23.5773 756.931   1
   1  12 -14-74.8700 266.036   1
  -1  12  13 1840.58 763.067   3
   1  12 -13-64.4588 331.385   1
   1 -12 -13 1282.59 914.730   1
  -1 -12  13 1447.76 540.901   3
  -1  12  12 4878.76 943.215   3
  -1 -12  12 4787.24 805.555   3
   1  12 -12 5378.11 825.752   1
   1 -12 -12 4283.65 1026.36   1
  -1  12  11 1668.59 636.983   3
   1 -12 -11 995.069 468.820   1
   1  12 -11 645.738 384.370   1
  -1 -12  11 958.112 433.617   3
  -1  12  10 892.755 446.130   3
  -1 -12  10 748.667 288.339   3
   1  12 -10-117.291 222.119   1
  -1  12   9 2561.46 637.991   3
   1  12  -9 1329.63 353.608   1
  -1 -12   9 2866.61 569.051   3
  -1  12   8 26425.9 1820.44   3
   1  12  -8 25345.9 1406.28   1
  -1 -12   8 26994.8 1501.66   3
  -1 -12   7 15133.0 1059.66   3
   1  12  -7 14328.4 989.046   1
  -1  12   7 13519.1 1263.37   3
  -1  12   6 1836.57 526.571   3
  -1 -12   6 981.828 262.824   3
   1  12  -6 1422.67 298.862   1
   1  12  -5 3016.11 415.821   3
  -1  12   5 3561.32 620.365   3
  -1 -12   5 2987.25 402.229   3
   1  12  -5 3084.27 383.812   1
   1  12  -4 410.549 254.955   2
   1  12  -4 307.335 155.072   1
  -1  12   4-51.0059 173.392   3
  -1 -12   4 610.014 207.776   3
  -1 -12   3-84.5725 106.296   3
   1  12  -3 127.425 144.434   2
   1  12  -3 27.4070 57.7430   1
   1  12  -2 57950.8 1752.07   2
   1 -12  -2 54776.3 1812.57   1
  -1 -12   1 105800. 2143.77   3
   1  12  -1 106266. 2508.09   2
   1 -12  -1 101461. 2160.58   1
   1  12   0 9394.16 818.632   2
   1 -12   0 8353.61 530.535   1
  -1 -12   0 8661.18 639.010   3
  -1 -12  -1 1196.86 305.898   3
   1 -12   1 899.440 180.326   1
   1  12   1 1162.34 593.861   3
  -1  12  -1 750.746 238.131   2
   1 -12   2 2567.81 463.335   3
   1  12   2 1881.68 675.886   2
   1  12   3 27557.8 1865.46   2
   1 -12   3 29865.3 1486.77   3
   1  12   3 28110.6 1377.02   3
   1  12   4 18881.7 1638.56   2
   1 -12   4 18764.4 1224.41   3
   1  12   4 17878.4 1161.00   3
   1  12   5 2220.17 487.957   3
   1  12   5 2922.54 744.132   2
   1 -12   5 2974.12 491.778   3
   1 -12   6 65.8958 270.726   3
   1  12   6-263.476 286.614   3
   1  12   7 12317.5 1198.95   3
   1 -12   7 11789.1 1116.21   3
   1 -12   8 1634.25 480.787   3
   1  12   8 2484.72 624.869   3
   1 -12   9 5399.51 858.255   3
   1  12   9 4768.55 847.615   3
   1  12  10 895.559 477.686   3
   1 -12  10 366.490 425.199   3
   1 -12  11 62.7336 259.701   3
   1  12  11 38.8961 353.020   3
   1 -12  12 866.549 497.354   3
   1  12  12 1695.28 614.970   3
  -1  12 -12 477.241 296.817   1
   1 -12  13 4086.74 898.264   3
  -1  12 -13 2231.78 562.541   1
   1  12  13 4774.40 1014.55   3
   1 -12  14 1853.82 731.917   3
   1  12  14 1347.88 756.681   3
  -1  12 -14 924.078 466.889   1
   1 -12  15 918.072 540.781   3
   1  12  15 1000.81 569.686   3
  -1  12 -15 1611.88 615.759   1
   1  12  16 334.844 482.489   3
  -1  12 -16 287.382 292.031   1
  -1  12 -17-643.957 583.851   1
   1 -12  17 576.573 486.055   3
   1  12  17 336.308 471.680   3
   1  12  18 1399.53 1162.79   2
   1  12  18 441.309 664.598   3
   1 -12  18-289.653 569.854   3
   1  12  19-1706.90 962.769   3
  -1 -12 -19 779.764 843.218   1
   1  12  19 688.700 721.534   2
   1 -12  19 731.801 619.817   3
   1 -12  20-345.491 595.894   3
   1  12  20-988.717 1252.63   2
  -1 -12 -20-727.498 757.135   1
   1  12  21 281.625 706.751   2
   1 -12  21-106.882 456.599   3
  -1 -12 -21 837.159 879.714   1
  -1 -12 -22 229.287 1263.43   1
   1  12  22 203.457 753.385   2
   1  12  23 1296.71 1485.12   2
   1 -13 -22-2261.33 1526.59   1
   1 -13 -21-112.423 775.895   1
   1 -13 -20-268.300 761.756   1
  -1  13  20-232.522 367.614   3
  -1  13  19 347.108 368.735   3
   1 -13 -19 1102.17 1080.93   1
  -1 -13  18-35.0433 407.940   3
   1 -13 -18 215.374 607.672   1
  -1  13  18-498.518 594.583   3
  -1  13  17 458.079 512.160   3
   1 -13 -17 529.021 672.265   1
  -1 -13  17-203.238 421.902   3
   1  13 -17-690.551 592.229   1
  -1  13  16-170.097 359.593   3
  -1 -13  16 923.449 535.795   3
   1 -13 -16-27.5883 692.863   1
   1  13 -16 453.183 411.655   1
   1 -13 -15-665.398 741.143   1
   1  13 -15 861.687 600.855   1
  -1  13  15 133.626 304.210   3
  -1 -13  15 242.412 320.223   3
   1 -13 -14-32.9636 520.583   1
   1  13 -14 212.990 372.231   1
  -1  13  14 702.453 545.406   3
  -1 -13  14-156.260 261.241   3
  -1 -13  13 696.647 267.505   3
  -1  13  13 1449.81 643.473   3
   1  13 -13 1018.33 462.081   1
   1  13 -12 742.955 453.071   1
   1 -13 -12-280.343 622.000   1
  -1  13  12-566.938 446.938   3
  -1 -13  12-334.731 263.175   3
   1 -13 -11 1136.40 712.076   1
  -1  13  11 1067.40 603.310   3
  -1 -13  11 584.893 364.330   3
   1  13 -11 508.176 317.226   1
   1  13 -10 336.905 255.651   1
  -1  13  10 404.461 341.788   3
  -1 -13  10 224.665 202.729   3
  -1 -13   9 1449.73 397.871   3
  -1  13   9 1298.59 516.976   3
   1  13  -9 1707.39 491.567   1
  -1 -13   8 15711.0 1171.92   3
   1  13  -8 15149.1 1057.77   1
  -1  13   8 16119.0 1456.44   3
  -1 -13   7 53135.7 1969.55   3
  -1  13   7 56152.0 2574.07   3
   1  13  -7 52221.7 1815.75   1
  -1  13   6 5566.88 786.855   3
  -1 -13   6 6674.27 669.286   3
   1  13  -6 6277.60 574.819   1
  -1  13   5 70277.4 2644.27   3
   1  13  -5 71217.7 1731.27   1
   1  13  -5 70024.8 1966.93   3
  -1 -13   5 72234.6 1995.96   3
  -1  13   4 18520.2 1332.34   3
   1  13  -4 16689.9 740.360   1
   1  13  -4 16777.4 986.142   2
  -1 -13   4 17274.3 937.703   3
  -1 -13   3 69376.6 1893.86   3
   1  13  -3 64023.6 1409.14   1
   1  13  -3 68786.2 2029.01   2
   1  13  -2 54920.0 1752.33   2
   1 -13  -2 51513.6 1795.45   1
   1  13  -1 74656.2 2198.88   2
  -1 -13   1 75076.9 1913.91   3
   1 -13  -1 76857.4 1935.12   1
   1 -13   0 749.489 189.488   1
  -1 -13   0 776.612 220.388   3
   1  13   0 1101.69 310.253   2
   1  13   1 140912. 2874.90   3
   1  13   1 134728. 3655.63   2
  -1  13  -1 137272. 2107.21   2
   1 -13   1 137247. 1700.18   1
  -1 -13  -1 135325. 2802.93   3
   1  13   2 2874.91 753.488   2
   1 -13   2 3422.39 540.456   3
   1  13   2 5089.65 621.682   3
   1  13   3 423868. 5514.01   3
   1 -13   3 422031. 5784.75   3
   1  13   3 412537. 7440.76   2
   1 -13   4 18741.5 1246.28   3
  -1  13  -4 17042.3 528.351   1
   1  13   4 19109.1 1681.68   2
   1  13   4 19849.5 1272.08   3
   1  13   5 63814.3 2400.77   3
   1 -13   5 60787.9 2367.27   3
   1  13   5 59535.1 3084.04   2
   1  13   6 13295.9 1181.38   3
   1 -13   6 13755.6 1145.78   3
   1  13   7 7763.97 949.186   3
   1 -13   7 5946.45 872.208   3
   1 -13   8 720.997 384.869   3
   1  13   8 1698.24 434.790   3
   1 -13   9 13346.3 1336.87   3
   1  13   9 14554.7 1425.90   3
   1 -13  10 4242.54 841.460   3
   1  13  10 2585.97 639.253   3
   1 -13  11 16712.1 1628.16   3
  -1  13 -11 15976.7 1349.21   1
   1  13  11 16834.7 1659.28   3
   1  13  12 856.771 537.159   3
   1 -13  12-225.919 309.032   3
  -1  13 -12-168.769 390.584   1
  -1  13 -13 8179.52 1144.62   1
   1  13  13 7626.34 1239.67   3
   1 -13  13 6849.06 1194.29   3
  -1  13 -14-476.011 363.283   1
   1 -13  14 390.321 422.458   3
   1  13  14-233.406 381.794   3
  -1  13 -15 730.057 379.212   1
   1  13  15 185.723 497.547   3
   1 -13  15 565.590 570.941   3
   1  13  16-153.191 391.754   3
   1 -13  16 26.1391 390.245   3
  -1  13 -16-74.0664 366.934   1
   1  13  17 462.284 884.883   2
   1  13  17 369.281 353.833   3
   1 -13  17-807.765 353.425   3
   1  13  18 370.400 401.106   3
   1 -13  18-375.177 351.488   3
   1  13  18-513.841 1102.03   2
   1  13  19 590.250 384.178   3
   1 -13  19 1453.77 777.858   3
   1  13  19-531.964 1278.15   2
  -1 -13 -19 2337.95 1090.14   1
  -1 -13 -20 2141.36 1725.81   1
   1 -13  20-941.249 857.811   3
   1  13  20 93.0604 1058.64   2
   1 -13  21-25.5399 454.451   3
   1  13  21 832.954 778.535   2
   1  13  22-3072.16 1588.13   2
  -1 -13 -22 2160.90 1396.15   1
   1 -14 -21-2036.44 1245.06   1
   1 -14 -20-222.461 942.751   1
  -1  14  19 642.934 451.365   3
   1 -14 -19 2527.24 1257.72   1
  -1  14  18-34.1141 490.320   3
   1 -14 -18 1653.90 1223.65   1
   1 -14 -17-612.540 811.674   1
  -1 -14  17-429.363 499.226   3
  -1  14  17 855.680 516.715   3
   1 -14 -16 1207.04 936.689   1
  -1  14  16 385.654 553.413   3
   1  14 -16-172.038 353.047   1
  -1 -14  16 712.741 538.958   3
  -1  14  15 580.122 426.478   3
   1  14 -15 173.023 364.843   1
  -1 -14  15-285.521 457.851   3
   1  14 -14 317.511 406.358   1
  -1  14  14 431.661 348.642   3
   1 -14 -14-324.299 601.161   1
  -1 -14  14-87.6156 219.842   3
  -1 -14  13 966.886 460.148   3
   1  14 -13 365.296 423.855   1
   1 -14 -13 234.634 560.642   1
  -1  14  13-63.6094 314.109   3
  -1 -14  12 5477.99 847.021   3
   1 -14 -12 8118.65 1597.87   1
  -1  14  12 5197.76 997.821   3
   1  14 -12 5038.27 795.080   1
  -1 -14  11 4152.46 737.262   3
   1  14 -11 3829.18 690.471   1
  -1  14  11 3668.79 839.282   3
   1 -14 -11 4160.70 1048.20   1
   1  14 -10 2033.62 472.856   1
  -1  14  10 2058.51 547.570   3
  -1 -14  10 2638.63 530.948   3
  -1  14   9 55309.7 2827.62   3
   1  14  -9 54558.9 2145.45   1
  -1 -14   9 57848.9 2405.98   3
   1  14  -8 7719.11 732.139   1
  -1  14   8 7974.20 1071.82   3
  -1 -14   8 7237.49 815.113   3
   1  14  -7 7990.08 717.595   1
  -1  14   7 8123.97 1058.57   3
  -1 -14   7 7727.05 807.047   3
  -1  14   6 16201.3 1372.76   3
   1  14  -6 15499.3 880.398   1
  -1 -14   6 16512.2 1044.52   3
  -1  14   5 5838.83 822.521   3
  -1 -14   5 5259.49 653.617   3
   1  14  -5 6082.39 555.217   1
  -1 -14   4 17451.2 957.992   3
  -1  14   4 18806.8 1350.14   3
   1  14  -4 17502.3 738.796   1
   1  14  -4 18468.4 1043.68   2
  -1 -14   3 214779. 3353.29   3
   1 -14  -3 217761. 4180.63   1
   1 -14  -2 407.437 226.951   1
   1  14  -2 479.026 149.606   2
  -1 -14   1 150349. 2824.90   3
   1  14  -1 147911. 3186.85   2
   1 -14  -1 149412. 2735.68   1
   1 -14   0 5271.92 443.099   1
  -1 -14   0 4993.13 534.824   3
   1  14   0 4445.42 617.814   2
   1  14   1 143709. 3829.42   2
   1 -14   1 140376. 1761.23   1
  -1  14  -1 144492. 2288.60   2
   1  14   2 1786.47 386.328   3
   1  14   2 2319.30 556.572   2
   1 -14   2 2299.14 458.212   3
   1  14   3 46158.9 2656.97   2
   1  14   3 45913.7 1898.86   3
   1 -14   3 43066.5 2014.03   3
   1 -14   4 1523.91 400.436   3
   1  14   4 1124.33 306.987   2
   1  14   5 101175. 3069.11   3
   1 -14   5 102850. 3084.86   3
   1  14   5 97077.7 3986.01   2
   1 -14   6 4004.47 670.477   3
   1  14   6 3822.69 617.640   3
   1  14   6 3672.24 956.910   2
   1  14   7 88890.1 3193.59   3
   1 -14   7 84179.9 3010.23   3
   1  14   8 9162.75 1125.19   3
   1 -14   8 8468.04 1006.09   3
   1 -14   9 41880.5 2327.60   3
   1  14   9 41230.6 2411.21   3
  -1  14 -10 233.291 254.649   1
   1 -14  10 624.880 442.612   3
   1  14  10 630.394 438.651   3
   1  14  11-254.687 335.343   3
   1 -14  11 672.970 561.043   3
  -1  14 -11-77.0190 204.974   1
  -1  14 -12 258.114 247.160   1
   1 -14  12 189.774 388.442   3
   1  14  12 202.657 299.814   3
  -1  14 -13 1548.77 484.615   1
   1  14  13 631.282 480.788   3
   1 -14  13 374.158 327.504   3
  -1  14 -14 309.294 350.206   1
   1  14  14 1229.73 711.268   3
   1 -14  14 500.962 304.742   3
  -1  14 -15 1678.10 541.809   1
   1  14  15 2101.02 868.197   3
   1 -14  15 2375.53 838.192   3
   1 -14  16 458.298 424.379   3
   1  14  16 548.219 518.236   3
   1 -14  17 823.999 537.209   3
   1  14  17-562.922 1078.43   2
   1  14  17 200.150 361.585   3
   1  14  18-341.797 523.475   3
   1 -14  18 1671.49 787.329   3
   1  14  18 66.7874 641.671   2
   1  14  19-458.803 564.809   3
   1 -14  19-166.863 384.412   3
  -1 -14 -19-467.821 1047.05   1
   1  14  19-220.599 635.486   2
   1 -14  20 192.575 586.274   3
  -1 -14 -20-580.311 1119.84   1
   1  14  20-693.208 855.519   2
  -1 -14 -21 751.121 798.195   1
   1  14  21 539.477 902.388   2
   1  14  22-818.727 941.520   2
   1 -15 -21-68.3429 1090.00   1
   1 -15 -20 863.531 900.120   1
   1 -15 -19 1767.59 1203.30   1
  -1  15  19-252.223 464.591   3
  -1  15  18 145.295 520.061   3
   1 -15 -18 501.200 679.047   1
  -1 -15  17 20.9848 411.109   3
  -1  15  17 713.206 696.537   3
   1 -15 -17 1273.24 1017.48   1
   1 -15 -16 2203.52 1042.66   1
  -1 -15  16 1460.61 557.040   3
  -1  15  16 2119.93 825.726   3
   1 -15 -15 803.232 703.959   1
  -1 -15  15 671.825 483.133   3
   1  15 -15 728.490 403.923   1
  -1  15  15 923.639 565.614   3
  -1  15  14 5275.82 1101.36   3
   1  15 -14 4644.26 879.093   1
  -1 -15  14 5488.16 991.074   3
   1 -15 -14 3833.59 1191.46   1
  -1  15  13-399.436 382.340   3
   1 -15 -13 16.9274 715.153   1
   1  15 -13 680.496 392.609   1
  -1 -15  13 593.508 463.517   3
  -1 -15  12 1288.32 508.535   3
   1  15 -12 571.174 277.686   1
  -1  15  12 1337.84 568.558   3
   1 -15 -12 2178.00 977.909   1
  -1 -15  11 455.608 319.417   3
  -1  15  11-376.861 366.206   3
   1  15 -11 297.859 309.917   1
   1 -15 -11 762.217 465.370   1
  -1 -15  10 1248.38 358.305   3
   1  15 -10 1473.63 410.292   1
  -1  15  10 1418.02 594.556   3
  -1 -15   9 1798.93 521.291   3
   1  15  -9 1378.00 358.251   1
  -1  15   9 1826.83 661.817   3
  -1 -15   8 14174.2 1121.01   3
   1  15  -8 15342.3 1011.27   1
  -1  15   8 14901.4 1457.84   3
   1  15  -7 1920.95 347.222   1
  -1 -15   7 1896.26 414.673   3
  -1  15   7 1622.60 543.950   3
  -1  15   6 15432.5 1333.94   3
   1  15  -6 14892.2 828.011   1
  -1 -15   6 14281.3 997.036   3
   1  15  -5 41832.2 1250.70   1
  -1  15   5 44989.4 2246.34   3
  -1 -15   5 41364.0 1588.09   3
   1  15  -4 367.204 241.186   2
  -1 -15   4 230.747 193.711   3
   1  15  -4 220.881 96.3551   1
   1 -15  -3 86053.6 2662.60   1
   1  15  -3 89908.0 2315.97   2
  -1 -15   3 82983.5 2196.15   3
   1 -15  -2 622.040 297.528   1
   1  15  -2 370.772 204.618   2
  -1 -15   1 11972.3 862.758   3
   1 -15  -1 13753.8 914.101   1
   1  15  -1 10471.9 946.168   2
   1 -15   0 26286.4 1012.56   1
   1  15   0 24643.6 1482.74   2
  -1  15   0 27666.6 1314.93   2
   1  15   1 137322. 3826.73   2
   1 -15   1 136254. 1780.59   1
  -1  15  -1 144088. 2402.68   2
   1 -15   2 7378.31 852.090   3
   1  15   2 7371.81 742.701   3
   1  15   2 6950.46 960.495   2
   1 -15   3 3667.48 753.388   3
   1  15   3 2683.22 840.200   2
   1 -15   4 3160.47 560.059   3
   1  15   4 2499.38 705.566   2
   1  15   4 2991.46 518.245   3
   1 -15   5 1078.40 450.655   3
  -1  15  -5 810.029 131.452   1
   1  15   5 3681.01 843.652   2
  -1  15  -5 662.334 123.663   1
   1  15   5 2950.18 567.389   3
   1  15   6 14605.2 1284.89   3
   1 -15   6 13298.7 1178.77   3
  -1  15  -6 13182.8 651.056   1
   1  15   6 12372.5 1507.00   2
  -1  15  -7 2653.18 359.864   1
   1 -15   7 2208.33 540.236   3
   1  15   7 2758.22 601.616   3
   1  15   8-107.350 257.026   3
  -1  15  -8-328.693 156.592   1
   1 -15   8-320.969 275.873   3
  -1  15  -9 675.092 253.132   1
   1  15   9 1119.53 437.911   3
   1 -15   9 255.273 416.003   3
   1  15  10 1254.62 540.025   3
   1 -15  10 818.024 496.961   3
  -1  15 -10 708.298 322.893   1
   1  15  11 149.365 390.175   3
   1 -15  11 457.139 406.840   3
  -1  15 -11 217.152 194.994   1
   1 -15  12 1066.51 330.256   3
  -1  15 -12 1517.40 439.366   1
   1 -15  13 352.370 328.471   3
  -1  15 -13 796.397 432.252   1
   1  15  13 756.161 624.374   3
   1  15  14 1411.66 624.938   3
   1 -15  14 2493.98 859.592   3
  -1  15 -14 1875.70 547.630   1
   1 -15  15 331.075 448.651   3
   1  15  15 237.221 280.761   3
   1 -15  16 539.457 522.426   3
   1  15  16 577.653 662.517   3
   1  15  16 1669.08 1112.16   2
   1  15  17-198.993 396.144   3
   1 -15  17-817.543 608.704   3
   1  15  17 394.130 709.240   2
   1  15  18 619.271 1019.56   2
   1  15  18 1568.61 795.751   3
   1 -15  18-1391.11 750.338   3
   1  15  19-1689.29 1176.20   2
   1 -15  19 133.768 368.264   3
  -1 -15 -19 61.8133 749.450   1
   1  15  19-372.476 631.725   3
  -1 -15 -20 170.520 790.861   1
   1  15  20-1595.59 1760.70   2
   1 -15  20-1119.46 632.638   3
   1  15  21 1430.13 1514.14   2
  -1 -15 -21 17.5876 978.019   1
   1  15  22-138.493 869.230   2
   1 -16 -21-234.436 1374.12   1
   1 -16 -20-346.973 1228.68   1
   1 -16 -19 1987.83 1205.07   1
  -1  16  19 1828.51 899.449   3
  -1  16  18 685.482 479.771   3
   1 -16 -18 439.838 906.054   1
  -1  16  17 316.260 535.997   3
   1 -16 -17-86.8961 648.130   1
  -1  16  16 482.223 528.321   3
  -1 -16  16-441.381 460.853   3
   1 -16 -16-129.177 590.183   1
  -1 -16  15 779.414 525.994   3
  -1  16  15-484.187 475.717   3
   1 -16 -15-189.142 744.791   1
   1 -16 -14 1414.54 763.211   1
   1  16 -14 1564.43 502.368   1
  -1  16  14 1127.67 616.140   3
  -1 -16  14 1575.65 649.769   3
  -1 -16  13 13669.1 1464.02   3
  -1  16  13 13806.2 1711.77   3
   1  16 -13 12608.2 1287.58   1
   1 -16 -13 12777.6 2035.55   1
   1 -16 -12 2071.10 777.987   1
  -1  16  12 2817.00 861.260   3
   1  16 -12 2588.17 563.213   1
  -1 -16  12 2962.04 686.005   3
  -1  16  11 10054.7 1390.20   3
   1 -16 -11 11212.4 1675.31   1
  -1 -16  11 10137.2 1156.29   3
   1  16 -11 8574.98 963.469   1
  -1 -16  10 1753.40 464.646   3
   1  16 -10 2178.74 522.292   1
  -1  16  10 2265.16 637.373   3
  -1 -16   9 3151.09 631.040   3
  -1  16   9 2049.19 580.559   3
  -1 -16   8 2079.89 489.180   3
  -1  16   8 2006.62 620.197   3
   1  16  -8 1732.68 345.274   1
   1  16  -7 35489.1 1400.01   1
  -1  16   7 35310.3 2181.93   3
  -1 -16   7 34842.6 1682.47   3
  -1  16   6 959.442 345.742   3
   1  16  -6 773.409 227.530   1
  -1 -16   6 964.873 332.099   3
   1  16  -5 2440.00 306.204   1
  -1  16   5 2223.08 590.480   3
  -1 -16   5 2038.44 379.546   3
   1  16  -4 41421.8 1618.31   2
  -1 -16   4 40947.9 1599.80   3
  -1 -16   3 78732.7 2226.51   3
   1  16  -3 80834.9 2244.59   2
   1 -16  -3 80820.1 2633.50   1
   1  16  -2 16990.7 1066.09   2
   1 -16  -2 17932.4 1115.84   1
   1 -16  -1 15583.9 930.874   1
   1  16  -1 15388.8 1078.23   2
  -1  16   0 2766.40 461.864   2
   1 -16   0 2250.97 319.675   1
   1  16   0 1597.48 432.366   2
   1 -16   1 8506.36 455.599   1
  -1  16  -1 10202.1 689.792   2
   1  16   1 9761.61 1117.00   2
   1  16   2 2842.87 685.692   2
   1 -16   2 1884.26 536.474   3
   1  16   2 3076.49 499.849   3
   1 -16   3 6570.38 920.658   3
   1  16   3 5770.65 1023.95   2
   1  16   3 8924.64 860.920   3
   1 -16   4 17105.1 1281.94   3
   1  16   4 19232.1 1807.48   2
   1  16   4 21062.1 1426.10   3
   1  16   5 382.443 223.691   3
   1 -16   5 869.319 377.148   3
   1  16   5 374.980 455.688   2
   1 -16   6 3220.43 615.061   3
   1  16   6 3145.44 648.556   3
   1  16   6 4986.71 1082.10   2
  -1  16  -6 3667.75 321.640   1
   1  16   7 1595.91 564.611   3
   1 -16   7 969.359 418.214   3
   1  16   7 1248.65 619.330   2
  -1  16  -7 180.609 157.697   1
   1  16   8 647.184 444.244   3
   1 -16   8 609.399 426.055   3
  -1  16  -8-73.3106 152.512   1
   1  16   9 22392.2 1843.43   3
  -1  16  -9 19808.9 1159.65   1
   1 -16   9 21414.2 1733.71   3
   1 -16  10-73.9587 347.567   3
  -1  16 -10 168.094 209.472   1
   1  16  10-35.9912 290.807   3
   1  16  11 9520.40 1354.06   3
  -1  16 -11 7316.40 852.521   1
   1 -16  11 7894.30 1140.45   3
   1 -16  12 512.427 338.459   3
  -1  16 -12-117.346 247.379   1
   1  16  12 763.000 523.920   3
   1 -16  13 2185.87 671.525   3
   1  16  13 2357.79 714.864   3
  -1  16 -13 1162.83 305.013   1
   1  16  14 227.259 368.797   3
   1 -16  14 458.251 473.009   3
   1 -16  15 885.411 472.929   3
   1  16  15 1305.08 740.769   3
   1  16  15 952.841 735.387   2
   1  16  16 949.961 659.262   3
   1 -16  16-76.7314 356.097   3
   1  16  16 1185.64 1061.79   2
   1 -16  17 887.421 525.316   3
   1  16  17 962.447 479.523   3
   1  16  17 997.725 558.912   2
   1  16  18-54.4326 462.980   3
   1  16  18-282.662 778.035   2
   1 -16  18-223.772 362.366   3
  -1 -16 -19 1161.64 1029.44   1
   1  16  19 31.6852 888.000   2
   1 -16  19-299.206 432.551   3
   1  16  19-138.111 627.012   3
   1  16  20-293.406 817.978   2
  -1 -16 -20-736.557 657.574   1
   1 -16  20 579.043 596.401   3
   1  16  21-68.9918 966.276   2
  -1 -16 -21 706.188 912.003   1
   1  16  22-2194.79 1491.48   2
  -1  17  22 1863.37 1520.58   2
   1 -17 -21 758.563 1142.16   1
   1 -17 -20 80.6625 1017.52   1
   1 -17 -19 260.303 752.354   1
  -1  17  19-557.093 645.760   3
   1 -17 -18-163.910 584.888   1
  -1  17  18-62.1593 436.670   3
  -1  17  17 1445.52 664.491   3
   1 -17 -17 2620.66 1315.91   1
  -1 -17  16-9.90117 354.220   3
   1 -17 -16 648.785 924.218   1
  -1  17  16 611.259 375.284   3
  -1 -17  15 6029.94 1111.10   3
  -1  17  15 5217.63 1201.24   3
   1 -17 -15 5432.93 1387.76   1
   1 -17 -14 373.193 579.159   1
  -1  17  14-444.530 535.218   3
  -1 -17  14 813.073 447.827   3
   1 -17 -13 2048.99 1159.22   1
   1  17 -13 1302.84 414.806   1
  -1 -17  13 1806.28 645.100   3
  -1  17  13 1604.54 681.488   3
   1  17 -12 944.409 375.370   1
  -1 -17  12 320.818 253.904   3
   1 -17 -12 931.140 637.758   1
  -1  17  12 627.292 319.839   3
  -1  17  11 6592.89 1144.30   3
   1  17 -11 5486.46 772.832   1
   1 -17 -11 6346.32 1340.74   1
  -1 -17  11 5068.09 826.021   3
   1  17 -10 4673.97 639.351   1
  -1 -17  10 4335.71 688.513   3
  -1  17  10 5461.48 1020.52   3
  -1  17   9 49550.0 2836.69   3
   1  17  -9 44504.2 1831.36   1
  -1 -17   9 44056.1 2149.00   3
   1  17  -8 8427.71 740.891   1
  -1 -17   8 9125.32 936.500   3
  -1  17   8 8750.56 1144.19   3
   1  17  -7 38024.9 1385.82   1
  -1  17   7 38964.9 2324.61   3
  -1 -17   7 37024.0 1766.47   3
   1  17  -6 2176.56 315.391   1
  -1  17   6 2030.95 501.945   3
  -1 -17   6 2130.56 412.365   3
  -1  17   5 41586.5 2270.59   3
  -1 -17   5 43942.1 1775.11   3
   1  17  -5 42984.9 1165.60   1
   1  17  -4 4949.84 570.525   2
  -1 -17   4 5060.75 581.343   3
   1  17  -3 3634.42 523.728   2
  -1 -17   3 4096.25 631.056   3
   1 -17  -3 5135.80 705.523   1
   1  17  -2 1548.84 354.410   2
   1 -17  -2 2706.59 432.926   1
   1 -17  -1 3681.25 476.147   1
   1  17  -1 2476.60 469.906   2
   1  17   0 22609.6 1491.21   2
   1 -17   0 22862.0 978.089   1
  -1  17   0 23982.5 1320.28   2
  -1  17  -1 4265.25 453.955   2
   1 -17   1 3607.09 312.420   1
   1  17   1 3955.13 732.853   2
   1  17   2 37966.7 1790.53   3
   1 -17   2 38730.4 1999.38   3
   1  17   2 41037.1 2337.21   2
  -1  17  -2 33411.9 826.687   2
   1 -17   3 38357.2 1980.79   3
   1  17   3 39252.7 2416.11   2
   1  17   3 36225.2 1831.46   3
   1 -17   4 630.717 344.379   3
   1  17   4 1124.58 351.747   3
   1 -17   5 72036.5 2792.15   3
   1  17   5 74972.6 2845.57   3
   1  17   5 73644.8 3669.80   2
   1 -17   6 142.943 362.155   3
  -1  17  -6-34.7942 51.7046   1
  -1  17  -6-54.8007 51.6898   1
   1  17   6-119.246 288.258   3
   1  17   6-152.075 563.857   2
   1  17   7 47032.1 2411.84   3
   1 -17   7 48379.9 2417.97   3
  -1  17  -7 44034.6 1232.67   1
   1  17   7 46574.0 3199.64   2
   1  17   8 524.702 361.809   3
   1  17   8-84.3693 658.645   2
  -1  17  -8 775.403 223.231   1
   1 -17   8 728.013 382.732   3
  -1  17  -9 1637.95 367.560   1
   1 -17   9 2259.61 628.909   3
   1  17   9 3254.48 820.170   3
  -1  17 -10-172.836 201.275   1
   1 -17  10 588.004 543.313   3
   1  17  10 62.8468 314.954   3
   1  17  11 15475.5 1704.78   3
  -1  17 -11 13541.5 1118.35   1
   1 -17  11 13995.6 1526.17   3
   1 -17  12-30.4150 405.396   3
   1  17  12 1293.71 627.716   3
   1 -17  13 11347.2 1466.32   3
   1  17  13 10680.3 1510.83   3
   1  17  14 416.938 379.984   3
   1 -17  14 627.910 459.290   3
   1  17  15 5220.61 1166.25   3
   1 -17  15 5783.27 1201.38   3
   1  17  15 3362.21 1388.41   2
   1  17  16 1152.37 637.941   2
   1  17  16-456.455 513.524   3
   1 -17  16 422.186 464.227   3
   1  17  17-472.917 444.746   3
   1 -17  17-169.776 400.699   3
   1  17  17-863.306 851.646   2
   1 -17  18-503.419 566.839   3
   1  17  18 812.688 611.050   3
  -1 -17 -19-1463.04 866.684   1
   1 -17  19 629.537 392.785   3
   1  17  19-66.6775 1074.54   2
   1  17  19-27.9283 476.733   3
   1  17  20-787.868 994.010   2
  -1 -17 -20-1832.08 1046.09   1
   1  17  21 307.448 841.418   2
  -1 -17 -21 886.056 945.407   1
   1  17  22 863.320 1021.53   2
  -1  18  22 1023.50 1410.88   2
   1 -18 -21 435.457 722.601   1
   1 -18 -20-1063.31 889.777   1
  -1  18  19 1460.17 837.526   3
   1 -18 -19 872.757 651.099   1
   1 -18 -18 183.727 699.428   1
  -1  18  18 607.249 522.694   3
  -1  18  17-667.242 551.395   3
   1 -18 -17 181.241 569.406   1
  -1  18  16-651.114 433.090   3
   1 -18 -16 672.224 1038.53   1
   1 -18 -15 1960.15 905.365   1
  -1  18  15 1131.28 386.026   3
  -1 -18  15 2858.05 869.269   3
  -1 -18  14 92.0713 417.420   3
   1 -18 -14-113.728 458.417   1
  -1  18  14 527.955 364.699   3
   1 -18 -13 8051.74 1668.28   1
  -1  18  13 7754.50 1355.21   3
  -1 -18  13 7436.83 1075.06   3
   1 -18 -12 1909.34 770.706   1
  -1  18  12 2771.69 832.517   3
  -1 -18  12 2761.10 632.558   3
   1 -18 -11 11241.8 1705.83   1
  -1  18  11 9466.32 1317.67   3
   1  18 -11 11375.2 1045.21   1
  -1 -18  11 12001.0 1279.83   3
   1 -18 -10 10372.9 1571.19   1
  -1 -18  10 8913.78 1048.16   3
   1  18 -10 8449.70 831.357   1
  -1  18  10 8658.24 1264.76   3
  -1  18   9 267.639 421.621   3
   1  18  -9 102.501 219.546   1
  -1 -18   9-69.3427 333.140   3
   1  18  -8 805.169 181.789   1
  -1 -18   8 588.393 269.100   3
   1  18  -7 1234.37 292.700   1
  -1 -18   7 1260.51 327.826   3
  -1  18   7 318.122 344.318   3
  -1  18   6 1982.87 540.813   3
  -1 -18   6 2421.47 471.929   3
   1  18  -6 2351.22 298.942   1
  -1 -18   5 73326.0 2362.41   3
   1  18  -5 78570.4 2324.69   2
   1  18  -4 930.741 332.313   2
  -1 -18   4 281.588 102.658   1
  -1 -18   4 607.816 294.202   3
  -1 -18   3 12101.2 991.852   3
   1  18  -3 12250.4 933.610   2
   1 -18  -3 13134.8 1086.08   1
   1  18  -2 3968.54 563.914   2
   1 -18  -2 3897.63 531.295   1
   1 -18  -1 1054.88 315.375   1
  -1  18   1 613.135 209.835   2
   1  18  -1 1077.43 377.992   2
   1  18   0 16433.3 1311.74   2
   1 -18   0 16268.0 854.937   1
  -1  18   0 17230.7 1146.47   2
  -1  18  -1 375.463 180.736   2
   1 -18   1 461.266 136.306   1
   1 -18   2 1000.45 332.486   3
   1  18   2 1089.74 461.457   2
  -1  18  -2 898.645 154.402   2
   1 -18   3 21589.7 1533.00   3
   1  18   3 24367.4 1931.83   2
   1  18   3 22537.9 1506.43   3
   1 -18   4 495.355 337.005   3
   1  18   4 240.139 282.170   3
   1  18   4 227.378 379.441   2
   1  18   5 7622.42 1032.51   3
   1  18   5 8038.62 1299.51   2
   1 -18   5 6663.11 989.270   3
   1 -18   6 516.929 384.497   3
   1  18   6-25.5387 622.590   2
   1  18   6-469.769 288.696   3
   1  18   7 23438.6 1753.89   3
   1 -18   7 24931.8 1772.28   3
  -1  18  -7 21760.1 776.489   1
   1  18   7 23655.2 2261.98   2
  -1  18  -8 8189.75 597.937   1
   1  18   8 6869.26 1028.81   3
   1 -18   8 7766.81 1043.06   3
   1  18   8 7894.03 1464.74   2
  -1  18  -9 1826.87 316.736   1
   1 -18   9 1974.94 542.277   3
   1  18   9 2233.33 706.567   3
   1  18   9 1833.32 819.112   2
   1  18  10 4151.90 1146.22   2
   1 -18  10 3893.59 809.984   3
  -1  18 -10 3789.33 529.667   1
   1  18  10 4592.61 904.011   3
   1 -18  11 11931.9 1451.20   3
   1  18  11 11345.0 1886.58   2
   1  18  11 10564.7 1410.33   3
   1  18  12 477.180 503.259   3
   1 -18  12-109.509 395.992   3
   1  18  12 715.760 634.458   2
   1 -18  13 680.300 468.649   3
   1  18  13 364.927 555.624   2
   1  18  13 992.453 438.820   3
   1  18  14 270.998 580.033   2
   1  18  14 117.944 377.507   3
   1 -18  14 322.695 380.478   3
   1 -18  15 1447.32 683.537   3
   1  18  15 1923.85 1063.95   2
   1  18  15 1313.17 601.368   3
   1  18  16 118.373 665.039   2
   1  18  16 427.544 611.070   3
   1 -18  16 1358.17 464.204   3
   1 -18  17 1912.83 925.396   3
   1  18  17 2437.07 951.496   3
   1  18  17 3729.35 1575.46   2
   1 -18  18-575.240 649.563   3
  -1 -18 -18-25.1212 629.234   1
   1  18  18-928.162 659.658   3
   1  18  18 761.839 726.040   2
  -1 -18 -19 295.051 737.811   1
   1  18  19-198.060 707.332   2
   1 -18  19 330.296 498.008   3
  -1 -18 -20 636.045 862.227   1
   1  18  20 398.809 968.794   2
  -1 -18 -21 79.1785 781.632   1
   1  18  21 863.869 954.471   2
   1  18  22 1453.52 1303.69   2
  -1  19  22-538.681 1115.37   2
   1 -19 -21 838.133 1046.32   1
   1 -19 -20 103.169 944.535   1
   1 -19 -19-1346.33 1200.72   1
  -1  19  18 142.506 347.287   3
   1 -19 -18 767.812 1081.50   1
  -1  19  17-151.447 382.768   3
   1 -19 -17 160.271 903.697   1
  -1  19  16 814.010 585.178   3
   1 -19 -16-73.4386 643.146   1
  -1  19  15 1165.61 474.278   3
  -1 -19  15 420.034 326.698   3
   1 -19 -15 383.593 866.369   1
  -1 -19  14 440.694 232.299   3
  -1  19  14 30.0179 400.770   3
   1 -19 -13-241.693 537.075   1
  -1 -19  13 238.354 409.816   3
  -1  19  13 1030.25 540.499   3
  -1 -19  12 385.781 399.650   3
  -1  19  12 368.466 389.038   3
   1 -19 -12 678.491 726.492   1
  -1  19  11 5085.74 1052.69   3
   1 -19 -11 7533.53 1569.62   1
  -1 -19  11 5584.26 893.540   3
  -1 -19  10 1594.45 463.352   3
  -1  19  10 574.351 396.741   3
   1  19 -10 929.706 335.634   1
   1 -19 -10 1693.66 847.476   1
  -1  19   9 3210.18 828.218   3
   1  19  -9 2949.25 471.958   1
  -1 -19   9 3273.85 622.183   3
  -1 -19   8 2201.63 509.475   3
   1  19  -8 1252.53 260.824   1
  -1  19   8 1862.35 686.045   3
  -1  19   7 23497.1 1910.41   3
  -1 -19   7 21298.6 1404.81   3
   1  19  -7 20800.0 947.341   1
  -1  19   6 4497.72 872.484   3
   1  19  -6 3976.08 358.940   1
  -1 -19   6 4374.45 628.203   3
   1  19  -5 57031.5 2012.60   2
  -1 -19   5 54946.8 2094.13   3
  -1 -19   4 15194.6 1104.61   3
  -1 -19   4 14215.4 572.171   1
   1 -19  -4 14591.9 1247.58   1
   1  19  -4 14820.8 1021.77   2
   1  19  -3 7290.96 823.512   2
  -1 -19   3 6063.98 406.543   1
   1  19  -2 462.594 299.034   2
   1 -19  -2 705.145 281.107   1
   1  19  -1 6087.74 881.025   2
  -1  19   1 4809.94 724.277   2
   1 -19  -1 6225.67 724.079   1
   1 -19   0 9384.60 657.106   1
  -1  19   0 9104.98 865.163   2
   1  19   0 7768.81 919.472   2
   1 -19   1 7031.51 448.835   1
   1  19   1 7637.35 1011.25   2
  -1  19  -1 7171.84 638.185   2
  -1  19  -2 9414.20 510.781   2
   1  19   2 10863.0 1246.68   2
   1 -19   2 10228.4 1082.63   3
   1  19   3 80476.0 3549.21   2
   1 -19   3 78767.1 2966.20   3
   1  19   3 77331.3 2818.26   3
   1  19   4 654.252 481.686   2
   1 -19   4 602.225 424.464   3
   1  19   4 579.567 366.495   3
   1  19   5 16430.2 1438.17   3
   1  19   5 16945.6 1859.20   2
   1 -19   5 13852.1 1336.08   3
   1  19   6 3840.54 999.316   2
   1 -19   6 2459.87 590.185   3
   1  19   6 3023.41 649.572   3
   1  19   7 7315.59 1036.18   3
  -1  19  -7 6796.10 343.129   1
   1  19   7 6650.83 1140.78   2
   1  19   8 406.663 393.081   3
  -1  19  -8-4.78270 131.666   1
   1  19   8-209.684 462.270   2
   1 -19   8-13.9976 262.798   3
   1 -19   9 9307.06 1176.85   3
   1  19   9 9190.94 1248.21   3
   1  19   9 7783.11 1528.08   2
   1  19  10 1973.48 900.906   2
   1  19  10 1205.60 572.021   3
   1 -19  10-187.848 265.043   3
   1  19  11 661.699 591.687   3
   1 -19  11 432.438 494.543   3
   1  19  11 198.275 482.380   2
   1  19  12-517.422 708.049   2
   1 -19  12 1255.98 531.079   3
   1  19  12 520.712 500.120   3
   1 -19  13 443.223 415.096   3
   1  19  13 1541.58 928.051   2
   1 -19  14 662.890 391.759   3
   1  19  14 1603.03 669.624   3
   1 -19  15 366.389 450.109   3
   1  19  15 60.4747 273.320   3
   1  19  15 654.191 643.341   2
   1  19  16 1929.23 1119.67   2
   1  19  16 1801.05 938.048   3
   1 -19  16 428.883 466.570   3
   1 -19  17 1047.90 712.827   3
   1  19  17-491.063 512.745   3
   1  19  17-579.424 610.988   2
  -1 -19 -18-871.044 1223.35   1
   1  19  18 557.123 631.292   3
   1  19  18-1231.13 733.413   2
   1 -19  18-651.136 652.835   3
  -1 -19 -19 1307.55 1103.01   1
   1  19  19 159.595 915.519   2
  -1 -19 -20 246.677 716.711   1
   1  19  20 764.845 699.266   2
  -1 -19 -21-43.3755 1089.41   1
   1  19  21 279.478 1195.64   2
  -1  20  21 462.511 1100.83   2
   1 -20 -20 335.946 1002.79   1
   1 -20 -19-422.281 995.258   1
   1 -20 -18-245.966 774.164   1
  -1  20  18 405.992 621.979   3
   1 -20 -17 253.068 890.139   1
  -1  20  17-1245.32 863.794   3
  -1  20  16-339.501 579.260   3
   1 -20 -16-545.340 955.586   1
   1 -20 -15-304.097 908.359   1
  -1  20  15 443.171 374.643   3
   1 -20 -14-972.958 979.043   1
  -1 -20  14-369.913 414.094   3
  -1  20  14 279.068 325.262   3
   1 -20 -13-448.014 525.104   1
  -1  20  13 252.476 309.557   3
  -1 -20  13 286.326 415.090   3
  -1 -20  12 864.064 421.385   3
  -1  20  12 270.219 318.393   3
   1 -20 -12 480.884 755.024   1
   1 -20 -11 8696.87 1457.77   1
  -1 -20  11 10057.0 1195.89   3
  -1  20  11 9105.07 1397.25   3
  -1 -20  10 200.274 273.196   3
   1 -20 -10-22.8964 574.166   1
  -1  20  10 40.7622 323.822   3
  -1  20   9 8562.69 1234.79   3
   1 -20  -9 9247.17 1462.75   1
  -1 -20   9 9235.57 1068.63   3
   1  20  -8 402.436 176.580   1
  -1 -20   8 677.252 363.307   3
  -1  20   8 783.361 520.698   3
   1  20  -7 47089.9 1324.43   1
  -1 -20   7 52267.4 2249.39   3
  -1  20   7 52690.3 2885.52   3
  -1 -20   6 2270.06 470.345   3
  -1 -20   5 5939.34 780.433   3
   1  20  -5 6115.05 738.190   2
   1 -20  -4 4256.43 756.918   1
  -1 -20   4 3961.32 605.652   3
   1  20  -4 3854.62 589.885   2
   1 -20  -3 48894.1 2163.32   1
  -1 -20   3 49977.9 2062.68   3
   1  20  -3 51422.1 1948.08   2
  -1 -20   3 48005.5 1115.55   1
   1 -20  -2 95.8814 218.785   1
  -1  20   2-117.972 350.425   2
   1  20  -2 44.2042 237.962   2
  -1  20   1 307156. 5596.80   2
   1 -20  -1 310505. 4426.13   1
   1  20  -1 296972. 5254.79   2
  -1  20   0 4291.69 627.848   2
   1  20   0 3607.00 669.058   2
   1 -20   0 3276.92 432.166   1
  -1  20  -1 75617.0 2052.98   2
   1 -20   1 67534.4 1385.40   1
   1  20   2-33.0850 320.935   2
   1 -20   2 365.361 353.527   3
  -1  20  -2 39.3630 82.8946   2
   1 -20   3 2706.84 686.075   3
   1  20   3 3226.31 959.541   2
   1  20   4 1751.50 494.504   3
   1 -20   4 618.470 266.573   3
   1  20   4 1110.96 561.929   2
   1  20   5 42044.5 2272.21   3
   1 -20   5 43923.1 2349.28   3
   1  20   5 42032.8 2893.84   2
   1  20   6 1527.15 477.377   3
   1  20   6 2275.71 920.048   2
   1 -20   6 2321.12 595.538   3
   1  20   7 81086.6 4297.28   2
   1 -20   7 84896.9 3369.53   3
   1  20   7 83180.9 3461.85   3
   1 -20   8 1154.48 502.154   3
   1  20   8 1452.11 526.778   3
   1  20   8 2721.34 995.105   2
   1  20   9 16043.6 2023.77   2
   1 -20   9 17429.0 1633.68   3
   1  20   9 19129.8 1811.67   3
   1  20  10-458.541 506.543   2
   1 -20  10 359.293 475.884   3
   1  20  10 443.411 360.923   3
   1 -20  11 795.212 588.816   3
   1  20  11 719.789 585.014   2
   1  20  11 631.061 465.453   3
   1  20  12 352.501 498.164   2
   1 -20  12 342.372 399.132   3
   1  20  13 1258.78 809.777   2
   1 -20  13 1451.07 584.020   3
   1  20  13 2332.58 840.483   3
   1  20  14 456.744 497.966   3
   1 -20  14 420.172 491.379   3
   1  20  14 593.524 677.226   2
   1  20  15 100.324 708.159   2
   1  20  15 127.747 398.763   3
   1 -20  15 456.763 395.273   3
   1  20  16-601.087 419.215   3
   1 -20  16 0.63619 415.634   3
   1  20  17-340.475 685.578   2
   1 -20  17-331.956 543.043   3
   1  20  17-0.78697 495.849   3
   1 -20  18-1145.51 835.895   3
   1  20  18 2009.44 1449.89   2
   1  20  18 761.521 537.679   3
  -1 -20 -18-359.456 1074.88   1
  -1 -20 -19-337.238 1089.21   1
   1  20  19-448.474 1208.05   2
   1  20  20-948.608 968.448   2
  -1 -20 -20-463.710 990.875   1
   1  20  21-2042.87 1525.29   2
  -1  21  21-696.021 1296.94   2
   1 -21 -20-275.534 874.418   1
   1 -21 -19-465.761 989.415   1
   1 -21 -18-1481.07 965.053   1
  -1  21  18 497.945 557.151   3
  -1  21  17-2217.46 774.769   3
   1 -21 -17-2021.67 1204.01   1
   1 -21 -16 1193.36 867.259   1
  -1  21  16 1800.34 858.450   3
   1 -21 -15 80.9852 659.733   1
  -1  21  15 339.100 541.211   3
   1 -21 -14 1621.35 1107.88   1
  -1  21  14 1489.84 688.469   3
  -1 -21  14 820.121 426.295   3
  -1  21  13 1228.13 539.259   3
   1 -21 -13 1499.21 850.931   1
  -1 -21  13 1251.88 450.104   3
   1 -21 -12 598.891 574.643   1
  -1 -21  12 1187.48 567.154   3
  -1  21  12 525.458 567.481   3
  -1  21  11 1011.65 559.474   3
   1 -21 -11 1211.28 606.861   1
  -1 -21  11 1311.75 523.616   3
  -1  21  10 521.238 308.838   3
   1 -21 -10 690.468 393.148   1
  -1 -21  10 295.343 256.049   3
  -1 -21   9 228.546 223.572   3
  -1  21   9-271.602 413.736   3
   1 -21  -9-72.9356 399.543   1
   1 -21  -8 11048.0 1524.32   1
  -1  21   8 14351.4 1594.28   3
  -1 -21   8 12502.6 1162.28   3
  -1 -21   7 13562.0 1175.08   3
  -1  21   7 12454.7 1435.70   3
   1 -21  -6 16983.1 1582.99   1
  -1 -21   6 17780.4 1279.00   3
   1  21  -5 61450.4 2129.23   2
  -1 -21   5 59862.0 2340.22   3
   1 -21  -5 64444.5 2897.12   1
  -1 -21   4 22881.6 1453.35   3
   1  21  -4 23890.3 1336.10   2
   1 -21  -4 24828.2 1693.27   1
   1 -21  -3 35899.7 1864.77   1
  -1 -21   3 32531.4 888.685   1
  -1 -21   3 33747.1 1794.04   3
   1  21  -3 34383.4 1652.08   2
   1  21  -2 15725.2 1175.19   2
   1 -21  -2 18139.9 1207.23   1
  -1  21   2 16275.4 1450.41   2
   1  21  -1 5819.98 1143.45   2
  -1  21   1 5728.08 1066.02   2
   1  21   0 238.824 258.937   2
  -1  21   0 29.6939 216.063   2
   1 -21   0-0.11982 123.182   1
   1  21   1 66201.3 2918.96   2
  -1  21  -1 72243.3 2029.59   2
   1 -21   1 68288.6 1404.21   1
   1  21   2 2955.77 747.218   2
   1 -21   2 2793.10 641.468   3
  -1  21  -2 1113.77 198.471   2
   1 -21   3 71265.6 3004.94   3
   1  21   3 76639.8 3581.79   2
   1  21   4 8693.28 1043.03   3
   1  21   4 9695.54 1366.02   2
   1 -21   4 8651.71 1085.20   3
   1  21   5 25414.7 1816.33   3
   1 -21   5 24200.6 1780.68   3
   1  21   5 26959.8 2304.40   2
   1 -21   6 2554.36 656.569   3
   1  21   6 2461.38 806.889   2
   1  21   6 3371.77 769.906   3
   1 -21   7 704.106 646.326   3
   1  21   7 703.424 391.582   3
   1  21   7 941.193 441.371   2
   1  21   8 2156.81 625.015   3
   1  21   8 3083.48 1040.19   2
   1 -21   8 1457.19 510.225   3
   1 -21   9 4781.69 930.818   3
   1  21   9 4351.56 890.033   3
   1  21   9 5539.80 1226.20   2
   1  21  10 1467.89 688.712   3
   1 -21  10 111.657 321.856   3
   1  21  10 1218.73 522.720   2
   1  21  11 5240.18 1377.86   2
   1  21  11 6656.30 1159.23   3
   1 -21  11 6057.82 1142.49   3
   1 -21  12 970.836 490.725   3
   1  21  12 1265.97 433.959   3
   1  21  12 1410.37 930.739   2
   1  21  13 1640.44 987.274   2
   1 -21  13 2352.19 768.536   3
   1  21  13 2800.57 844.644   3
   1  21  14 903.412 621.774   3
   1 -21  14 781.534 357.624   3
   1  21  14 1476.95 878.965   2
   1  21  15-1080.61 676.733   3
   1 -21  15-409.754 296.732   3
   1 -21  16 212.967 432.417   3
   1  21  16-369.596 468.749   3
   1  21  16-574.031 658.101   2
   1  21  17-560.915 1026.50   2
   1  21  17-399.808 524.786   3
   1 -21  17 631.336 650.414   3
   1  21  18 1953.15 875.772   3
  -1 -21 -18 688.206 845.072   1
   1 -21  18 15.5843 485.679   3
   1  21  18 43.8489 692.708   2
   1  21  19-1017.07 1135.04   2
  -1 -21 -19 1217.72 1219.89   1
   1  21  20-349.885 650.323   2
  -1 -21 -20 1336.06 1091.18   1
   1  21  21-1051.73 1065.83   2
  -1  22  21 127.618 912.133   2
   1 -22 -20 1255.01 652.168   1
  -1  22  20-217.249 1016.22   2
   1 -22 -19-890.285 1007.37   1
  -1  22  18 2200.32 1008.98   3
   1 -22 -18 1133.54 1043.28   1
  -1  22  17 533.464 480.325   3
   1 -22 -17 625.492 732.745   1
  -1  22  16-38.3565 459.600   3
   1 -22 -16-390.218 777.923   1
  -1  22  15 424.972 453.411   3
   1 -22 -15-1027.43 820.126   1
  -1  22  14-107.034 580.092   3
   1 -22 -14 606.804 746.165   1
  -1  22  13 598.527 564.544   3
   1 -22 -13 1381.22 689.559   1
  -1 -22  13 636.658 361.542   3
   1 -22 -12 4878.69 1169.53   1
  -1  22  12 5271.13 1130.89   3
  -1 -22  12 4537.94 868.199   3
  -1  22  11 520.121 480.024   3
   1 -22 -11 922.956 787.060   1
  -1 -22  11-18.0917 227.562   3
  -1 -22  10 2568.54 626.735   3
   1 -22 -10 4232.53 1146.48   1
  -1  22  10 2756.83 800.268   3
   1 -22  -9 2965.70 895.783   1
  -1  22   9 3423.06 901.062   3
  -1 -22   9 3321.36 671.587   3
  -1 -22   8 1243.33 429.446   3
  -1  22   8 1125.48 530.200   3
   1 -22  -8 760.213 405.820   1
  -1 -22   7 3692.22 641.881   3
   1 -22  -7 3008.85 785.219   1
   1 -22  -6 1736.50 625.413   1
  -1 -22   6 1964.84 501.750   3
  -1 -22   5-87.1170 214.298   3
   1  22  -5 286.156 272.235   2
   1 -22  -5 699.265 475.044   1
   1  22  -4 2113.94 478.061   2
   1 -22  -4 2641.51 632.553   1
  -1 -22   4 1827.62 454.459   3
  -1 -22   3 1964.73 209.535   1
   1  22  -3 2255.24 458.784   2
  -1 -22   3 2807.53 609.513   3
   1 -22  -3 2036.05 525.607   1
   1  22  -2 1223.67 356.934   2
   1 -22  -2 1311.78 404.134   1
  -1  22   2 1460.88 581.917   2
   1  22  -1 2677.58 576.379   2
   1 -22  -1 2696.82 464.307   1
  -1  22   1 2945.61 666.387   2
   1  22   0 5034.28 758.832   2
   1 -22   0 5446.72 520.945   1
  -1  22   0 5700.68 737.391   2
  -1  22  -1 9741.78 797.086   2
   1  22   1 8324.86 1088.42   2
   1 -22   1 8988.63 523.599   1
   1 -22   2 353.331 329.980   3
  -1  22  -2 412.483 130.153   2
   1  22   2 556.727 541.361   2
   1 -22   3 7359.92 1062.79   3
   1  22   3 5373.89 1051.14   2
   1  22   4 3528.96 697.628   3
   1  22   4 4356.45 971.175   2
   1 -22   4 3921.42 725.660   3
   1  22   5 9305.71 1110.74   3
   1 -22   5 9217.77 1152.21   3
   1  22   5 8327.88 1260.78   2
   1 -22   6 2677.47 707.437   3
   1  22   6 2665.12 665.759   3
   1  22   6 2262.09 808.215   2
   1  22   7 6706.94 1024.53   3
   1  22   7 6147.66 1372.17   2
   1 -22   7 5032.41 864.463   3
   1 -22   8-665.243 461.812   3
   1  22   8 160.845 348.396   3
   1  22   8 96.7620 457.679   2
   1  22   9-247.741 768.259   2
   1 -22   9 507.965 353.931   3
   1  22   9 355.795 265.751   3
   1  22  10 1310.92 662.566   2
   1 -22  10 2092.19 711.265   3
   1  22  10 1370.84 613.135   3
   1 -22  11 2949.91 740.162   3
   1  22  11 3165.47 790.850   3
   1  22  11 3070.54 1183.31   2
   1  22  12 945.835 584.656   2
   1 -22  12 556.119 436.420   3
   1  22  12-698.888 545.100   3
   1  22  13 1028.64 838.430   2
   1 -22  13 1127.86 661.318   3
   1  22  13 613.499 447.994   3
   1  22  14 1062.77 588.323   2
   1 -22  14-326.555 318.507   3
   1  22  14 283.649 526.939   3
   1  22  15-317.043 658.971   2
   1  22  15-120.746 318.283   3
   1 -22  15 736.458 409.011   3
   1 -22  16-663.124 745.902   3
   1  22  16 242.834 491.316   3
   1  22  16 756.901 796.953   2
   1  22  17-983.755 1004.10   2
   1  22  17 287.338 541.619   3
   1 -22  17 751.796 644.113   3
  -1 -22 -18 360.188 1016.41   1
   1  22  18 1007.97 927.598   2
  -1 -22 -19 1065.30 1032.85   1
   1  22  19-172.940 723.854   2
  -1 -22 -20 1144.40 1095.30   1
   1  22  20-1334.24 1278.68   2
   1  22  21 587.046 1453.63   2
  -1  23  21-612.974 1051.09   2
  -1  23  20 1069.95 1282.80   2
   1 -23 -20-465.625 596.432   1
   1 -23 -19 1672.77 727.754   1
   1 -23 -18-980.491 958.289   1
  -1  23  17 1138.76 762.710   3
   1 -23 -17 1691.37 1228.44   1
   1 -23 -16-308.858 769.441   1
  -1  23  16 986.362 792.342   3
  -1  23  15 1273.19 684.912   3
   1 -23 -15 1247.12 906.083   1
  -1  23  14 674.093 654.269   3
   1 -23 -14-655.413 758.807   1
   1 -23 -13 589.676 524.516   1
  -1  23  13 1770.90 674.146   3
  -1 -23  13 1586.10 539.896   3
   1 -23 -12 1409.70 929.194   1
  -1  23  12 27.3852 434.745   3
  -1 -23  12 878.474 407.524   3
   1 -23 -11 1060.37 779.250   1
  -1 -23  11 685.344 406.407   3
  -1  23  11 399.287 526.590   3
  -1  23  10 37.7072 324.684   3
   1 -23 -10-469.673 496.258   1
  -1 -23  10-228.161 287.229   3
  -1  23   9 3303.56 839.264   3
  -1 -23   9 3666.82 715.100   3
   1 -23  -9 4182.33 1101.86   1
  -1 -23   8 2548.77 565.396   3
   1 -23  -8 2629.98 755.131   1
   1 -23  -7 42411.3 2785.99   1
  -1 -23   7 39783.1 2076.85   3
  -1 -23   6 2337.12 491.863   3
   1 -23  -6 3392.14 775.259   1
   1  23  -5 25148.2 1396.38   2
  -1 -23   5 23733.0 1540.91   3
   1 -23  -5 24270.6 1842.00   1
   1  23  -4 3734.92 601.239   2
  -1 -23   4 3234.78 572.961   3
   1 -23  -4 3665.31 670.339   1
   1 -23  -3 4101.29 689.676   1
   1  23  -3 3206.83 642.886   2
  -1  23   3 2933.17 750.573   2
  -1 -23   3 3759.84 746.022   3
  -1 -23   3 2348.34 222.516   1
   1 -23  -2 283.089 242.924   1
  -1  23   2-270.707 365.231   2
   1  23  -2 608.887 287.176   2
   1  23  -1 785.530 446.485   2
  -1  23   1 226.407 341.036   2
   1 -23  -1 615.433 369.150   1
  -1  23   0 3974.49 615.303   2
   1  23   0 4368.03 692.725   2
   1 -23   0 3724.37 441.215   1
   1  23   1 10582.1 1228.11   2
  -1  23  -1 12154.7 868.984   2
   1 -23   1 11633.0 590.798   1
  -1  23  -2-54.2030 111.303   2
   1 -23   2-94.7254 318.425   3
   1 -23   3 21834.9 1758.19   3
   1  23   3 23591.4 2009.64   2
   1  23   4 2612.12 792.598   2
   1 -23   4 3106.74 604.275   3
   1  23   5 23402.6 2254.89   2
   1  23   5 23003.8 1811.79   3
   1 -23   5 21616.2 1766.50   3
   1 -23   6 252.168 301.251   3
   1  23   6 941.057 441.319   2
   1 -23   7 1178.88 600.564   3
   1  23   7 1306.05 552.683   3
   1  23   8 809.766 464.197   3
   1 -23   8 106.216 362.205   3
   1  23   8 1050.07 757.258   2
   1  23   9 1497.98 686.959   3
   1 -23   9 554.771 239.289   3
   1  23   9 1193.96 605.954   2
   1  23  10-1120.96 788.022   2
   1  23  10-80.2697 356.705   3
   1  23  11-55.3622 465.209   3
   1  23  11 1378.07 878.891   2
   1 -23  11 673.435 610.049   3
   1  23  12-48.2356 606.540   2
   1 -23  12 484.834 532.514   3
   1  23  12 300.719 267.706   3
   1 -23  13 3336.21 965.652   3
   1  23  13 3381.57 996.593   3
   1  23  13 2277.85 1088.28   2
   1 -23  14 547.746 372.169   3
   1  23  14 1025.16 586.126   3
   1 -23  15 584.508 481.746   3
   1  23  15 2046.33 843.175   3
   1  23  15 2123.55 1207.71   2
   1 -23  16-337.857 478.035   3
   1  23  16 270.631 471.241   3
   1 -23  17-425.512 557.882   3
   1  23  17 180.836 359.647   3
   1  23  18 403.759 1194.02   2
  -1 -23 -18 537.381 934.074   1
   1  23  19-124.332 720.480   2
  -1 -23 -19 783.135 696.551   1
   1  23  20-117.543 935.055   2
  -1 -23 -20 4.06018 682.645   1
   1  23  21 782.087 1176.46   2
  -1  24  21-104.092 969.258   2
   1 -24 -20 157.472 1148.65   1
  -1  24  20-765.437 864.284   2
  -1  24  19-1024.81 955.023   2
   1 -24 -19-185.490 650.568   1
   1 -24 -18 346.329 1102.29   1
   1 -24 -17 146.447 651.993   1
  -1  24  17-115.397 461.367   3
  -1  24  16 832.554 697.937   3
   1 -24 -16 566.315 536.383   1
   1 -24 -15-254.661 1111.66   1
  -1  24  15-802.141 732.825   3
   1 -24 -14 671.053 961.340   1
  -1  24  14 41.9909 455.128   3
   1 -24 -13 4984.88 1427.10   1
  -1  24  13 3518.10 1076.32   3
   1 -24 -12 405.012 490.071   1
  -1  24  12 176.356 519.715   3
  -1 -24  12 594.842 498.085   3
   1 -24 -11 7627.66 1496.04   1
  -1  24  11 7771.01 1293.94   3
  -1 -24  11 7101.89 1021.08   3
  -1  24  10 4843.37 1052.12   3
   1 -24 -10 4927.60 1188.98   1
  -1 -24  10 5868.01 939.526   3
  -1  24   9 10639.6 1462.23   3
   1 -24  -9 11440.3 1625.25   1
  -1 -24   9 10039.0 1174.82   3
   1 -24  -8 686.991 630.890   1
  -1 -24   8 618.066 291.232   3
   1 -24  -7 208.942 371.991   1
  -1 -24   7 573.660 422.047   3
  -1 -24   6-182.890 280.469   3
   1 -24  -6 654.759 521.646   1
  -1 -24   5 7311.44 878.347   3
   1  24  -5 8005.89 818.085   2
   1 -24  -5 7781.55 1044.65   1
   1 -24  -4 5242.57 852.159   1
  -1  24   4 4866.47 970.023   2
   1  24  -4 5261.61 685.136   2
  -1 -24   4 4918.64 760.674   3
  -1 -24   3 51554.2 2386.18   3
  -1  24   3 50094.7 2757.65   2
   1 -24  -3 54555.3 2394.82   1
   1  24  -3 50550.0 2077.82   2
   1 -24  -2 1419.28 344.356   1
  -1  24   2 2106.69 652.901   2
   1  24  -2 2225.35 531.794   2
  -1  24   1 50839.0 2404.58   2
   1 -24  -1 50200.3 1862.97   1
   1  24  -1 48298.5 2293.20   2
   1  24   0 1577.14 483.859   2
  -1  24   0 1810.57 467.526   2
   1 -24   0 1455.76 322.591   1
   1 -24   1 4449.89 377.313   1
   1  24   1 4301.21 929.545   2
  -1  24  -1 4137.15 570.482   2
   1  24   2 4466.23 931.223   2
   1 -24   2 5894.18 947.555   3
  -1  24  -2 4943.60 448.806   2
   1 -24   3 3559.17 788.604   3
   1  24   3 3341.32 942.292   2
   1 -24   4-270.054 274.195   3
   1  24   4 74.3375 408.911   2
   1  24   5 7641.13 1049.74   3
   1 -24   5 8259.44 1137.28   3
   1  24   5 8626.20 1433.44   2
   1  24   6 729.352 357.069   3
   1  24   6 305.478 458.028   2
   1 -24   6 1205.93 494.339   3
   1 -24   7 4627.83 1009.39   3
   1  24   7 4279.15 1063.14   2
   1  24   7 4339.77 908.912   3
   1  24   8 540.434 325.288   3
   1  24   8 208.148 700.337   2
   1 -24   8 547.116 355.152   3
   1 -24   9 9417.56 1322.91   3
   1  24   9 11766.1 1507.36   3
   1  24   9 10029.4 1739.94   2
   1  24  10 202.488 444.977   2
   1  24  10 507.685 382.885   3
   1 -24  10 594.416 362.313   3
   1  24  11 3407.25 918.806   3
   1  24  11 3409.79 1271.61   2
   1 -24  11 2615.43 797.478   3
   1  24  12 1241.10 777.933   3
   1  24  12 460.790 492.637   2
   1 -24  12 855.172 432.484   3
   1  24  13 1158.18 492.795   3
   1 -24  13 1701.08 606.529   3
   1  24  13 1435.32 867.686   2
   1 -24  14-116.216 316.090   3
   1  24  14-594.238 443.827   3
   1  24  15 694.713 725.114   2
   1  24  15 96.3657 577.537   3
   1 -24  15-79.5825 434.080   3
   1  24  16-665.970 1003.50   2
   1 -24  16 482.516 505.343   3
   1  24  16 1471.22 809.880   3
  -1 -24 -17 6.69500 1050.95   1
   1  24  17 2815.20 1101.35   3
   1  24  17 1395.77 1121.86   2
  -1 -24 -18-1398.48 1146.45   1
   1  24  18-945.776 1268.83   2
  -1 -24 -19-304.221 861.514   1
   1  24  19 641.150 884.204   2
  -1 -24 -20-1136.62 1134.76   1
   1  24  20-785.347 1111.55   2
  -1  25  20-683.825 1264.00   2
   1 -25 -20-302.904 757.887   1
   1 -25 -19-1000.86 1192.32   1
  -1  25  19 188.727 985.279   2
  -1  25  18-930.468 1407.92   2
   1 -25 -18 395.287 930.177   1
  -1  25  17 503.242 440.533   3
   1 -25 -17-227.495 902.483   1
  -1  25  16 1228.04 753.033   3
   1 -25 -16 371.880 1097.08   1
  -1  25  15 2735.77 1019.33   3
   1 -25 -15 1566.80 1040.11   1
  -1  25  14 1926.99 781.853   3
   1 -25 -14 186.022 870.876   1
   1 -25 -13 1584.58 1064.68   1
  -1  25  13 520.402 598.403   3
   1 -25 -12 29.4637 582.651   1
  -1 -25  12 720.740 466.815   3
  -1  25  12 178.452 517.753   3
  -1 -25  11-402.638 379.663   3
  -1  25  11 256.874 357.690   3
  -1 -25  10 212.313 257.342   3
  -1  25  10 877.462 564.276   3
   1 -25 -10 671.901 640.138   1
   1 -25  -9 1865.01 726.184   1
  -1 -25   9 3365.95 719.518   3
   1 -25  -8 742.258 507.958   1
  -1 -25   8-251.336 365.816   3
  -1 -25   7 9035.64 1041.16   3
   1 -25  -7 9268.64 1333.53   1
   1 -25  -6 2553.82 700.103   1
  -1 -25   6 1918.60 585.695   3
   1  25  -5 6848.56 733.840   2
   1 -25  -5 6796.22 1046.58   1
  -1 -25   5 7930.81 958.024   3
  -1 -25   4 477.083 337.782   3
  -1  25   4 1435.05 628.108   2
   1 -25  -4 1292.87 548.240   1
   1  25  -4 1440.69 361.025   2
   1  25  -3 442.652 351.623   2
  -1 -25   3 153.901 387.294   3
   1 -25  -3 1347.30 425.048   1
  -1  25   3 547.711 447.296   2
  -1  25   2 615.304 352.474   2
   1  25  -2 557.580 352.562   2
   1 -25  -2 403.297 366.636   1
   1 -25  -1 21135.8 1239.06   1
   1  25  -1 20659.3 1559.44   2
  -1  25   1 20857.4 1575.59   2
   1 -25   0 2318.25 368.798   1
   1  25   0 3072.96 697.972   2
  -1  25   0 3098.92 593.258   2
  -1  25  -1 6432.22 694.762   2
   1  25   1 6877.16 1090.37   2
   1 -25   1 5732.27 423.313   1
   1 -25   2 7021.39 1079.17   3
   1  25   2 6506.84 1030.87   2
  -1  25  -2 5551.10 492.493   2
   1 -25   3 6450.46 997.430   3
   1  25   3 6417.87 1090.40   2
   1 -25   4 1844.69 690.112   3
   1  25   4 1091.08 564.217   2
   1  25   5 3533.19 970.917   2
   1 -25   5 1922.01 585.469   3
   1 -25   6 480.631 460.732   3
   1  25   6 1143.95 737.714   2
   1  25   6 489.840 432.115   3
   1  25   7 443.412 396.358   2
   1 -25   7-543.547 510.380   3
   1  25   7 846.555 461.071   3
   1  25   8 1961.04 778.341   2
   1 -25   8 789.820 290.407   3
   1  25   8 1162.05 428.886   3
   1  25   9 905.755 566.830   3
   1 -25   9 1298.97 684.129   3
   1  25   9 633.815 612.357   2
   1 -25  10 426.274 394.325   3
   1  25  10 779.540 621.968   2
   1  25  10 87.9843 259.461   3
   1 -25  11 280.619 301.841   3
   1  25  11 693.716 515.719   3
   1  25  11-308.363 702.659   2
   1  25  12 114.506 680.252   2
   1 -25  12-15.7933 341.737   3
   1  25  12 22.3858 287.306   3
   1 -25  13 65.1837 324.700   3
   1  25  13-514.397 922.117   2
   1  25  13 1290.41 597.452   3
   1 -25  14-103.226 410.671   3
   1  25  14 108.407 347.644   3
   1  25  15 2.25398 590.511   3
   1 -25  15 504.940 332.602   3
   1  25  16-791.827 923.777   2
   1  25  16 1150.69 725.404   3
   1 -25  16 723.322 616.365   3
   1  25  17-896.328 694.407   3
  -1 -25 -17-755.747 985.415   1
   1  25  17-649.770 639.355   2
   1  25  18-178.450 1065.75   2
  -1 -25 -18 481.232 786.806   1
  -1 -25 -19-521.804 879.903   1
   1  25  19 244.277 1153.56   2
   1  25  20-380.030 842.392   2
  -1  26  20 482.912 1003.64   2
   1 -26 -19-1502.37 1217.31   1
  -1  26  19-652.808 800.365   2
  -1  26  18 1940.05 1295.89   2
   1 -26 -18-1177.81 717.340   1
  -1  26  17 85.4774 462.633   3
  -1  26  17-544.649 1037.74   2
   1 -26 -17-864.515 750.944   1
  -1  26  16-422.443 447.404   3
   1 -26 -16 557.238 791.764   1
  -1  26  15 1191.52 860.244   3
   1 -26 -15-211.438 934.490   1
  -1  26  14 198.154 403.112   3
   1 -26 -14 100.501 735.304   1
  -1  26  13 249.998 312.684   3
   1 -26 -13 1564.00 983.627   1
   1 -26 -12 1791.94 869.879   1
  -1  26  12 1212.22 584.457   3
   1 -26 -11-141.650 439.231   1
  -1 -26  11 526.534 376.920   3
   1 -26 -10 4516.09 1216.08   1
  -1 -26  10 1824.83 487.696   3
  -1 -26   9 810.861 386.605   3
   1 -26  -9 1112.03 733.592   1
   1 -26  -8 2434.40 811.628   1
  -1 -26   8 2690.37 658.195   3
   1 -26  -7 239.660 352.970   1
  -1 -26   7 805.819 401.868   3
  -1 -26   6 1252.73 502.023   3
   1 -26  -6 733.418 309.291   1
   1 -26  -5 4263.38 862.044   1
   1  26  -5 4395.17 624.333   2
  -1  26   5 4152.52 964.147   2
  -1 -26   5 4008.10 717.583   3
   1 -26  -4 346.302 381.732   1
  -1  26   4 1050.99 529.646   2
  -1 -26   4-1.20328 240.005   3
   1  26  -4 313.668 278.376   2
   1 -26  -3 1375.39 453.814   1
  -1  26   3 1036.23 575.734   2
  -1 -26   3 1995.15 577.429   3
   1  26  -3 1456.42 379.143   2
   1  26  -2 1611.90 459.814   2
  -1  26   2 1219.33 431.314   2
   1 -26  -2 1381.27 404.587   1
   1  26  -1 36922.1 2071.68   2
  -1  26   1 39101.9 2190.98   2
   1 -26  -1 36151.7 1646.79   1
  -1  26   0-128.489 259.331   2
   1 -26   0-169.414 192.275   1
   1  26   0 67.3078 269.421   2
  -1  26  -1 29548.7 1442.69   2
   1  26   1 30201.3 2164.48   2
   1 -26   1 26445.7 867.187   1
   1  26   2 54.5199 366.252   2
  -1  26  -2 417.916 154.381   2
   1 -26   3 1485.59 572.382   3
   1  26   3 1514.02 665.381   2
   1 -26   4 731.919 417.460   3
   1  26   4 623.743 637.353   2
   1 -26   5 698.648 506.550   3
   1  26   5 728.924 488.917   2
   1 -26   6 444.786 313.843   3
   1  26   6-505.666 442.767   3
   1  26   6-245.640 645.923   2
   1  26   7 13548.5 1572.94   3
   1 -26   7 14311.4 1602.62   3
   1  26   7 13011.3 1858.91   2
   1  26   8 448.591 652.414   2
   1  26   8 1760.22 652.854   3
   1 -26   8 637.751 388.585   3
   1  26   9 6209.98 1155.05   3
   1  26   9 4497.85 1232.71   2
   1 -26   9 7420.02 1227.04   3
   1 -26  10 303.223 525.421   3
   1  26  10 561.421 397.981   3
   1  26  10 133.542 653.643   2
   1  26  11 1134.83 612.048   3
   1  26  11 610.914 498.273   2
   1 -26  11 1128.65 612.592   3
   1  26  12 128.837 551.963   2
   1  26  12-849.997 543.094   3
   1 -26  12 522.313 380.636   3
   1 -26  13 1115.70 631.557   3
   1  26  13 2075.28 1116.11   2
   1  26  13 1675.56 723.974   3
   1 -26  14 566.320 603.718   3
   1  26  14 456.702 567.180   3
   1  26  14-1129.04 989.223   2
   1 -26  15 608.455 383.174   3
   1  26  15 2723.49 1355.10   2
   1  26  15 2142.64 887.614   3
   1  26  16-552.128 483.904   3
   1  26  16 452.761 620.316   2
   1  26  17 867.025 1165.31   2
  -1 -26 -17 920.601 762.156   1
   1  26  18-67.7213 720.469   2
  -1 -26 -18-1737.72 1129.23   1
  -1 -26 -19 384.636 835.077   1
   1  26  19-418.553 988.905   2
   1  26  20 1091.73 1069.89   2
  -1  27  20-249.366 778.769   2
  -1  27  19 158.211 940.898   2
   1 -27 -19-748.056 983.975   1
  -1  27  18 125.873 828.741   2
   1 -27 -18 3678.29 1753.36   1
   1 -27 -17 1867.95 1061.53   1
  -1  27  17-132.296 1175.35   2
   1 -27 -16 194.457 569.073   1
  -1  27  16 1016.09 849.492   2
  -1  27  16 1256.72 846.904   3
  -1  27  15-372.517 375.551   3
   1 -27 -15 488.919 771.977   1
  -1  27  14 290.558 403.835   3
   1 -27 -14 850.650 617.335   1
  -1  27  13-57.8950 427.599   3
   1 -27 -13 524.168 557.150   1
  -1  27  12-76.8536 365.643   3
   1 -27 -12-873.184 586.051   1
   1 -27 -11 268.707 482.908   1
  -1 -27  11 457.059 275.595   3
   1 -27 -10 615.430 426.759   1
  -1 -27  10 329.834 363.139   3
   1 -27  -9 3958.72 1004.71   1
  -1 -27   9 4711.90 826.234   3
   1 -27  -8-938.584 689.923   1
  -1 -27   8 364.959 347.141   3
  -1 -27   7 15535.5 1457.85   3
   1 -27  -7 17965.0 1834.46   1
   1 -27  -6 264.605 371.569   1
  -1  27   6 316.103 390.377   2
  -1 -27   6 398.517 281.373   3
  -1  27   5 16065.6 1812.99   2
   1 -27  -5 15900.3 1514.28   1
   1  27  -5 16264.5 1162.72   2
  -1 -27   5 13896.0 1328.25   3
  -1  27   4 803.038 535.761   2
  -1 -27   4 1658.32 486.042   3
   1  27  -4 2355.79 512.606   2
   1 -27  -4 1304.13 471.331   1
   1 -27  -3 11078.8 1087.46   1
  -1 -27   3 9713.56 1218.07   3
   1  27  -3 9699.70 1004.70   2
  -1  27   3 9458.27 1372.59   2
   1  27  -2 526.747 297.098   2
  -1  27   2-6.09667 348.384   2
   1 -27  -2 101.408 246.981   1
   1 -27  -1 2415.60 481.389   1
  -1  27   1 2529.05 705.649   2
   1  27  -1 2162.63 547.870   2
   1 -27   0 769.066 194.074   1
  -1  27   0 1182.63 408.621   2
   1  27   0 560.434 241.848   2
  -1  27  -1 6340.82 693.888   2
   1  27   1 6148.73 1010.87   2
   1 -27   1 4908.15 376.325   1
   1  27   2 1044.35 560.565   2
  -1  27  -2 565.899 216.470   2
   1 -27   2 526.687 459.545   3
   1 -27   3 50919.6 2892.60   3
   1  27   3 58763.4 3292.38   2
   1  27   4 984.519 678.760   2
   1 -27   4 1983.11 716.638   3
   1  27   5 50854.6 3350.07   2
   1 -27   5 51757.9 2914.39   3
   1 -27   6 801.720 417.292   3
   1  27   6 1283.57 638.231   2
   1  27   7 5400.89 1041.53   3
   1 -27   7 5495.61 987.760   3
   1  27   7 4530.34 1246.52   2
   1 -27   8-496.218 471.230   3
   1  27   8-77.8952 284.393   3
   1  27   8-823.596 784.460   2
   1  27   9 2447.93 844.383   2
   1  27   9 3356.69 886.071   3
   1 -27   9 4022.68 904.518   3
   1 -27  10 119.592 427.665   3
   1  27  10-749.824 638.856   2
   1  27  10 907.281 553.586   3
   1  27  11 9639.91 1907.10   2
   1 -27  11 10215.9 1491.77   3
   1  27  11 11139.3 1622.44   3
   1  27  12 1085.95 902.922   2
   1  27  12 1041.26 530.578   3
   1 -27  12 881.531 490.359   3
   1  27  13 4221.75 1337.23   2
   1  27  13 4596.55 1160.14   3
   1 -27  13 3197.46 915.893   3
   1  27  14 1520.40 956.913   2
   1  27  14 45.8276 417.934   3
   1 -27  14-85.7057 585.230   3
   1  27  15-713.001 533.869   3
   1 -27  15 129.576 371.047   3
   1  27  16 428.329 659.433   2
   1  27  16 306.893 480.189   3
  -1 -27 -17 2337.90 1214.60   1
   1  27  17 768.414 743.155   2
   1  27  18-569.139 1249.63   2
  -1 -27 -18 177.643 602.020   1
   1  27  19 99.8948 666.413   2
  -1 -27 -19-382.471 1317.96   1
   1  27  20-44.3913 846.640   2
  -1  28  20 1440.82 1343.88   2
  -1  28  19-375.900 897.064   2
   1 -28 -19-612.042 1064.35   1
  -1  28  18-154.136 962.733   2
   1 -28 -18 292.899 703.789   1
   1 -28 -17 1482.17 1305.33   1
  -1  28  17-644.309 855.555   2
  -1  28  16 153.586 485.718   3
  -1  28  16-172.523 609.224   2
   1 -28 -16 1200.13 982.782   1
   1 -28 -15 922.122 809.025   1
  -1  28  15 722.853 711.005   3
  -1  28  15 615.908 1060.87   2
   1 -28 -14 983.622 963.505   1
   1 -28 -13-205.803 640.260   1
   1 -28 -12 1376.67 940.668   1
   1 -28 -11 1546.96 637.463   1
  -1 -28  10 671.409 376.568   3
   1 -28 -10 429.576 401.487   1
  -1 -28   9 1494.34 532.844   3
   1 -28  -9 990.636 517.310   1
  -1  28   8 1642.95 603.518   2
  -1 -28   8 2314.89 710.505   3
   1 -28  -8 2671.57 836.138   1
  -1  28   7 1044.39 725.016   2
   1 -28  -7 1893.24 595.089   1
  -1 -28   7 1429.89 514.400   3
  -1  28   6 452.696 634.439   2
  -1 -28   6-24.4768 228.872   3
   1 -28  -6 555.883 353.080   1
   1 -28  -5 216.161 333.298   1
  -1 -28   5 121.162 244.935   3
  -1  28   5 754.491 636.602   2
  -1 -28   4 227.557 364.096   3
  -1  28   4 416.894 356.359   2
   1  28  -4 75.4555 211.860   2
   1 -28  -4 132.501 420.054   1
   1  28  -3 2019.32 489.938   2
   1 -28  -3 2321.74 612.913   1
  -1  28   3 2362.62 679.634   2
  -1 -28   3 1784.09 571.829   3
   1  28  -2 1394.49 514.410   2
  -1  28   2 1188.87 488.723   2
   1 -28  -2 839.416 388.259   1
  -1  28   1 21018.6 1619.27   2
   1  28  -1 18407.4 1515.83   2
   1 -28  -1 20859.4 1250.83   1
   1 -28   0 2048.81 347.002   1
   1  28   0 2312.54 621.624   2
  -1  28   0 1655.12 340.469   2
   1  28   1 17153.1 1618.41   2
  -1  28  -1 17887.6 1148.32   2
   1 -28   2-285.313 360.858   3
   1  28   2 759.729 539.610   2
   1 -28   3 3715.78 904.080   3
   1  28   3 3868.15 900.654   2
   1  28   4 250.044 385.263   2
   1 -28   4-928.348 449.721   3
   1  28   5 4612.38 1001.17   2
   1 -28   5 4742.19 1026.60   3
   1  28   6 681.440 441.098   2
   1 -28   6 1272.36 497.248   3
   1  28   7 14181.2 1994.42   2
   1 -28   7 16355.4 1731.69   3
   1  28   8 3811.09 873.174   3
   1 -28   8 4639.24 973.815   3
   1  28   8 3686.87 1198.34   2
   1  28   9 5881.28 1159.57   3
   1 -28   9 7709.65 1295.23   3
   1  28   9 8483.66 1633.30   2
   1 -28  10 1771.89 734.517   3
   1  28  10 1186.81 703.630   2
   1  28  10 1288.05 579.825   3
   1  28  11-701.907 585.028   3
   1  28  11 601.929 537.962   2
   1 -28  11 645.454 480.069   3
   1 -28  12 260.999 577.726   3
   1  28  12 548.100 456.314   3
   1  28  13 294.826 388.456   3
   1  28  13 277.370 748.244   2
   1 -28  13 34.9903 482.749   3
   1  28  14-644.448 634.590   2
   1  28  14-1204.15 698.466   3
   1  28  15 1073.65 1148.52   2
   1  28  15 100.063 442.581   3
  -1 -28 -16 1415.06 1309.07   1
   1  28  16 9.58712 731.011   2
   1  28  16-562.694 675.165   3
   1  28  17 510.849 883.223   2
  -1 -28 -17 1571.34 1103.18   1
  -1 -28 -18-1069.00 1285.78   1
   1  28  18 99.2268 949.182   2
  -1 -28 -19 282.215 891.331   1
   1  28  19 397.556 940.588   2
  -1  29  19-430.228 1255.57   2
   1 -29 -19 860.503 1171.94   1
  -1  29  18-88.6108 1024.70   2
   1 -29 -18 1705.44 1209.22   1
   1 -29 -17 705.817 811.034   1
  -1  29  17-628.413 1114.59   2
  -1  29  16 153.867 673.514   2
   1 -29 -16 492.507 777.112   1
  -1  29  15 576.663 830.642   2
   1 -29 -15-1350.36 1189.35   1
  -1  29  14 398.888 711.155   2
   1 -29 -14 1411.25 677.750   1
   1 -29 -13 604.445 830.312   1
  -1  29  13 428.061 599.906   2
  -1  29  12 1237.86 945.481   2
   1 -29 -12 372.491 624.909   1
   1 -29 -11 31.6089 406.128   1
  -1  29  11-351.641 633.685   2
   1 -29 -10 131.656 460.020   1
  -1  29  10-125.742 508.096   2
  -1 -29   9 159.972 361.971   3
   1 -29  -9 161.255 448.653   1
  -1  29   9-801.375 598.422   2
  -1  29   8 2653.02 980.219   2
  -1 -29   8 1965.73 514.650   3
   1 -29  -8 3648.76 1049.48   1
   1 -29  -7 5082.95 1019.60   1
  -1 -29   7 2920.56 620.040   3
  -1  29   7 4016.59 1075.72   2
  -1  29   6 2964.87 888.058   2
  -1 -29   6 2819.65 700.794   3
   1 -29  -6 1854.53 634.137   1
  -1  29   5 89.2212 422.851   2
   1 -29  -5 296.367 423.551   1
  -1 -29   5 1219.35 473.729   3
   1 -29  -4 3536.52 702.644   1
  -1 -29   4 3609.31 781.238   3
  -1  29   4 3606.29 933.767   2
   1  29  -4 2482.99 492.283   2
   1  29  -3 142.958 209.749   2
  -1  29   3-374.346 432.966   2
   1 -29  -3 3.41553 306.012   1
  -1 -29   3 218.198 259.673   3
   1 -29  -2 78.0019 186.539   1
   1  29  -2 685.932 463.682   2
  -1  29   2-199.998 365.098   2
  -1  29   1 3916.42 777.649   2
   1 -29  -1 3946.13 569.453   1
   1  29  -1 3760.98 701.670   2
   1  29   0 4274.85 847.504   2
   1 -29   0 4120.37 476.659   1
  -1  29   0 4428.74 656.490   2
  -1  29  -1 808.837 250.712   2
   1  29   1 1789.81 664.572   2
   1  29   2 67.7987 279.431   2
   1 -29   2-195.266 410.272   3
   1  29   3 1753.80 604.541   2
   1 -29   3 2358.22 681.277   3
   1  29   4-322.511 572.503   2
   1 -29   4-809.342 553.195   3
   1 -29   5 358.297 327.672   3
   1  29   5 1001.48 602.959   2
   1  29   6-242.179 499.696   2
   1 -29   6 898.429 553.856   3
   1 -29   7 1007.95 509.766   3
   1  29   7 569.585 432.108   2
   1 -29   8 719.824 401.022   3
   1  29   8 211.789 648.130   2
   1  29   8 1226.76 546.078   3
   1  29   9 525.429 407.971   3
   1  29   9-678.050 574.783   2
   1 -29   9-8.45243 398.055   3
   1 -29  10 40.3306 310.924   3
   1  29  10-54.3816 611.088   2
   1  29  10 66.1101 237.780   3
   1  29  11-62.6313 768.536   2
   1 -29  11 522.825 561.441   3
   1  29  11 421.814 535.537   3
   1  29  12 1025.33 609.117   2
   1  29  12 1097.32 584.437   3
   1 -29  12 103.909 310.976   3
   1  29  13-305.101 491.102   3
   1  29  13 305.498 592.211   2
   1 -29  13 734.666 630.920   3
   1  29  14 570.761 389.146   3
   1  29  14 1019.99 1162.67   2
   1 -29  14 1384.98 675.921   3
   1  29  15-1522.62 820.828   3
   1  29  15 236.246 528.256   2
  -1 -29 -16 131.919 901.143   1
   1  29  16-626.300 688.841   3
   1  29  16 379.544 1051.30   2
  -1 -29 -17 339.784 777.177   1
   1  29  17 256.544 605.288   2
   1  29  18 1166.16 1368.30   2
  -1 -29 -18 2281.86 1135.57   1
   1  29  19-226.862 1218.70   2
  -1  30  19-188.252 722.958   2
   1 -30 -18-377.072 863.468   1
  -1  30  18-892.868 1010.60   2
  -1  30  17-122.275 1103.51   2
   1 -30 -17 225.728 629.914   1
  -1  30  16 102.562 670.675   2
   1 -30 -16 194.311 837.444   1
  -1  30  15-68.8787 784.796   2
   1 -30 -15-1426.70 1174.17   1
  -1  30  14 744.714 874.985   2
   1 -30 -14 959.463 858.894   1
   1 -30 -13 2180.35 901.803   1
  -1  30  13 967.362 927.072   2
  -1  30  12 7.14428 629.627   2
   1 -30 -12 200.554 562.576   1
  -1  30  11 3158.41 1409.18   2
   1 -30 -11 6185.65 1423.94   1
   1 -30 -10-361.616 487.804   1
  -1  30  10 343.628 573.934   2
  -1  30   9 3847.31 1245.13   2
  -1 -30   9 2884.39 662.815   3
   1 -30  -9 3870.44 1048.26   1
  -1 -30   8 344.336 376.278   3
  -1  30   8 1060.87 844.651   2
   1 -30  -8 349.544 416.728   1
  -1  30   7 646.345 598.282   2
   1 -30  -7 378.904 317.889   1
  -1 -30   7 463.654 356.091   3
   1 -30  -6-217.301 440.349   1
  -1  30   6-14.1452 576.535   2
  -1 -30   6 418.666 456.775   3
   1 -30  -5 3944.27 830.032   1
  -1  30   5 2668.63 869.879   2
  -1 -30   5 3287.84 753.727   3
  -1  30   4 597.934 416.597   2
  -1 -30   4 104.465 257.248   3
   1 -30  -4 405.397 349.119   1
  -1 -30   3 22874.5 1853.69   3
   1 -30  -3 22631.3 1614.66   1
  -1  30   3 23110.1 1986.32   2
   1  30  -3 23545.3 1533.02   2
  -1  30   2-207.906 274.521   2
   1  30  -2 118.879 238.796   2
   1 -30  -2 383.042 311.440   1
   1  30  -1 28299.0 1911.62   2
  -1  30   1 26448.9 1833.30   2
   1 -30  -1 28178.1 1458.16   1
  -1  30   0 76.0223 313.946   2
   1  30   0 90.8549 244.970   2
   1  30   1 3525.42 862.415   2
   1 -30   2 498.191 401.331   3
   1  30   2 1510.42 681.210   2
   1 -30   3 1521.38 756.177   3
   1  30   3 2108.86 703.743   2
   1 -30   4 2770.65 758.267   3
   1  30   4 3167.74 886.745   2
   1 -30   5 3679.34 907.666   3
   1  30   5 3925.63 1047.50   2
   1  30   6 670.042 421.361   2
   1 -30   6 255.486 299.850   3
   1  30   7 1225.00 603.136   2
   1 -30   7 1862.44 655.161   3
   1  30   8 96.8265 469.278   2
   1 -30   8 752.395 589.015   3
   1  30   9 6261.67 1205.35   3
   1 -30   9 7625.26 1292.27   3
   1  30   9 6494.40 1538.77   2
   1  30  10-228.528 460.645   3
   1 -30  10 403.128 316.961   3
   1  30  10-338.983 746.007   2
   1  30  11 2849.65 1181.65   2
   1  30  11 2438.22 861.375   3
   1 -30  11 1853.24 762.276   3
   1 -30  12-177.766 446.463   3
   1  30  12 689.277 594.244   3
   1  30  12 489.454 489.808   2
   1  30  13 759.862 960.635   2
   1 -30  13-966.196 618.036   3
   1  30  13 1066.87 621.327   3
   1  30  14-108.019 601.841   2
   1  30  14 1103.31 636.765   3
   1  30  15-51.3108 686.553   2
   1  30  15-160.260 410.535   3
  -1 -30 -16-687.587 956.371   1
   1  30  16 360.597 916.920   2
  -1 -30 -17 459.407 896.144   1
   1  30  17 92.5500 1170.75   2
  -1 -30 -18 299.011 838.917   1
   1  30  18 1627.98 1682.63   2
   1  30  19 342.028 935.367   2
  -1  31  19 532.194 1237.25   2
  -1  31  18 539.046 1072.09   2
   1 -31 -18 521.180 1032.21   1
  -1  31  17-351.238 1209.74   2
   1 -31 -17 450.072 550.141   1
  -1  31  16 239.030 830.836   2
   1 -31 -16 2404.89 1086.01   1
   1 -31 -15 898.597 672.296   1
  -1  31  15 1422.41 1090.32   2
  -1  31  14 51.5612 875.349   2
   1 -31 -14-286.760 711.109   1
   1 -31 -13 1324.61 719.667   1
  -1  31  13 2060.59 1191.84   2
  -1  31  12-308.667 577.032   2
   1 -31 -12 7.82161 616.013   1
   1 -31 -11 951.565 571.146   1
  -1  31  11 32.9890 480.217   2
   1 -31 -10 19.0017 494.599   1
  -1  31  10-261.544 508.950   2
   1 -31  -9 3045.38 933.597   1
  -1  31   9 2605.35 993.795   2
  -1  31   8 600.840 486.481   2
  -1 -31   8 428.016 368.220   3
   1 -31  -8 656.752 419.454   1
   1 -31  -7 9572.77 1369.09   1
  -1  31   7 7566.90 1468.20   2
  -1 -31   7 9047.49 1231.30   3
  -1 -31   6 495.833 268.348   3
  -1  31   6 1489.18 666.200   2
   1 -31  -6 907.063 521.624   1
  -1 -31   5 7453.65 1090.47   3
  -1  31   5 6898.56 1317.24   2
   1 -31  -5 8948.33 1170.19   1
   1 -31  -4 1794.53 633.318   1
  -1  31   4 1330.27 693.981   2
  -1 -31   4 694.171 346.171   3
  -1  31   3 270.366 309.485   2
  -1 -31   3 645.517 327.204   3
   1 -31  -3 117.860 207.822   1
  -1 -31   2 1214.13 536.256   3
   1 -31  -2 1587.32 412.273   1
  -1  31   2 1887.88 582.266   2
   1  31  -2 1527.45 462.948   2
   1  31  -1 620.254 412.240   2
  -1  31   1 776.770 514.882   2
   1  31   0-437.713 355.064   2
   1  31   1 8277.48 1145.34   2
   1 -31   2 646.632 380.336   3
   1  31   2 18.9935 302.706   2
   1  31   3 7421.42 1315.11   2
   1 -31   3 8443.21 1326.89   3
   1  31   4 491.434 425.856   2
   1 -31   4 75.8181 403.916   3
   1 -31   5 10526.2 1437.31   3
   1  31   5 12845.9 1792.20   2
   1 -31   6 612.113 465.967   3
   1  31   6-506.026 583.781   2
   1  31   7 2896.42 893.683   2
   1 -31   7 1819.61 470.113   3
   1 -31   8 1012.17 488.452   3
   1  31   8 151.022 494.521   2
   1 -31   9-204.154 297.783   3
   1  31   9 233.886 444.613   2
   1 -31  10-796.657 536.885   3
   1  31  10-59.9339 561.117   2
   1  31  10-820.701 376.162   3
   1 -31  11 49.4418 340.127   3
   1  31  11 86.8653 490.679   3
   1  31  11-813.148 634.733   2
   1  31  12-76.9879 533.691   2
   1 -31  12 22.3494 359.152   3
   1  31  12 43.2748 379.687   3
   1  31  13 567.485 623.392   2
   1 -31  13 2152.49 691.591   3
   1  31  13 1865.48 867.362   3
   1  31  14-19.2541 347.501   3
   1  31  14-35.6449 542.762   2
  -1 -31 -15 808.881 685.380   1
   1  31  15 1279.28 733.502   3
   1  31  15-140.356 790.040   2
   1  31  16 2365.39 1357.17   2
  -1 -31 -16-96.3429 543.024   1
  -1 -31 -17 781.861 785.849   1
   1  31  17 1401.53 1418.19   2
   1  31  18-432.183 841.770   2
  -1 -31 -18 381.454 580.371   1
   1  31  19-3734.24 1565.20   2
  -1  32  19-271.780 1119.02   2
  -1  32  18-449.153 952.039   2
   1 -32 -18 836.329 1052.57   1
  -1  32  17 1180.74 1313.26   2
   1 -32 -17 1943.13 1330.70   1
   1 -32 -16-840.957 1234.49   1
  -1  32  16 53.7003 734.745   2
   1 -32 -15 1136.33 844.619   1
  -1  32  15 360.243 648.541   2
   1 -32 -14 713.099 689.600   1
  -1  32  14 1566.71 1051.11   2
  -1  32  13 786.566 854.424   2
   1 -32 -13 142.355 641.734   1
  -1  32  12 984.685 928.832   2
   1 -32 -12 1952.75 1063.97   1
   1 -32 -11 1179.92 484.735   1
  -1  32  11 796.918 805.814   2
   1 -32 -10 454.258 479.594   1
  -1  32  10 1418.94 971.499   2
  -1  32   9 198.748 507.802   2
   1 -32  -9-715.238 605.453   1
   1 -32  -8 40.4397 339.472   1
  -1  32   8 157.575 536.130   2
  -1 -32   8 850.023 378.171   3
  -1  32   7 2193.87 844.413   2
   1 -32  -7 1910.52 726.582   1
  -1 -32   7 2250.72 634.756   3
  -1  32   6 207.355 325.710   2
  -1 -32   6 451.926 505.488   3
   1 -32  -6-435.082 527.731   1
  -1 -32   5 2248.38 636.569   3
   1 -32  -5 2786.93 741.363   1
  -1  32   5 2536.35 830.886   2
   1 -32  -4 879.070 420.091   1
  -1 -32   4 572.281 281.872   3
  -1  32   4 756.704 409.443   2
  -1  32   3 641.694 274.675   2
  -1 -32   3 533.876 316.149   3
   1 -32  -3 127.246 289.149   1
   1 -32  -2 900.300 319.327   1
  -1  32   2 814.991 383.859   2
  -1 -32   2 1235.54 607.004   3
  -1  32   1 1017.06 410.917   2
   1  32  -1 1331.23 434.509   2
   1  32   0 91.1762 235.597   2
   1  32   1 411.132 271.383   2
   1 -32   2 281.512 337.207   3
   1  32   2 602.729 451.352   2
   1  32   3 2219.14 716.219   2
   1 -32   3 2479.08 733.967   3
   1 -32   4 536.332 395.143   3
   1  32   4 340.117 534.832   2
   1 -32   5 2262.90 677.441   3
   1  32   5 1029.86 348.202   2
   1 -32   6-595.859 565.147   3
   1  32   6-164.557 443.450   2
   1  32   7 105.164 535.339   2
   1 -32   7 371.503 322.054   3
   1  32   8 937.414 720.799   2
   1 -32   8-22.6433 305.580   3
   1  32   9 504.476 517.881   2
   1 -32   9 591.147 583.339   3
   1  32  10 187.554 544.657   2
   1 -32  10 263.183 501.796   3
   1 -32  11 1026.99 569.301   3
   1  32  11 459.514 498.287   2
   1  32  12-283.139 1006.72   2
   1  32  12-274.960 634.989   3
   1 -32  12-416.918 481.160   3
   1  32  13 1188.79 580.284   3
   1  32  13-58.2812 866.788   2
   1  32  14 1667.07 1272.39   2
   1  32  14-397.625 422.990   3
   1  32  15 432.158 735.065   2
  -1 -32 -15-795.464 1037.20   1
   1  32  15 459.725 578.823   3
   1  32  16-322.521 1096.19   2
  -1 -32 -16 217.351 866.473   1
   1  32  17 251.882 1234.42   2
  -1 -32 -17 895.084 924.828   1
  -1 -32 -18 1241.71 1130.55   1
   1  32  18-37.0232 748.315   2
  -1  33  18 572.912 1155.08   2
   1 -33 -18-882.309 979.787   1
  -1  33  17 111.656 929.485   2
   1 -33 -17-104.517 676.356   1
   1 -33 -16-766.668 821.120   1
  -1  33  16-496.281 853.766   2
  -1  33  15-917.817 1152.51   2
   1 -33 -15 1429.14 1283.23   1
  -1  33  14-877.745 1230.02   2
   1 -33 -14-1349.52 1058.23   1
  -1  33  13 1588.03 1132.48   2
   1 -33 -13-1162.00 676.072   1
  -1  33  12-949.652 732.267   2
   1 -33 -12 58.8909 491.761   1
   1 -33 -11 1059.51 671.897   1
  -1  33  11 445.027 597.801   2
  -1  33  10 558.236 794.596   2
   1 -33 -10-412.835 439.077   1
   1 -33  -9 233.878 731.073   1
  -1  33   9 287.848 546.225   2
  -1  33   8 803.206 556.970   2
   1 -33  -8 474.694 467.329   1
  -1 -33   7 3958.75 806.247   3
   1 -33  -7 4379.13 1003.04   1
  -1  33   7 2891.74 876.587   2
   1 -33  -6-302.767 386.889   1
  -1 -33   6-195.406 226.142   3
  -1 -33   5 14060.4 1570.88   3
   1 -33  -5 14771.7 1565.91   1
  -1  33   5 12343.7 1724.31   2
   1 -33  -4 1542.38 543.800   1
  -1  33   4 94.6358 438.430   2
  -1 -33   4 728.691 571.184   3
  -1 -33   3 2345.84 742.656   3
   1 -33  -3 2004.71 538.612   1
  -1  33   3 2974.15 818.831   2
  -1  33   2 460.844 307.024   2
  -1 -33   2-253.599 294.007   3
   1  33  -1 1644.62 558.849   2
   1  33   0 1097.80 488.054   2
   1  33   1 12485.0 1475.41   2
   1 -33   2 92.9443 359.817   3
   1  33   2 677.832 636.924   2
   1 -33   3 18936.3 2004.89   3
   1  33   3 19012.4 2017.87   2
   1  33   4-257.039 350.256   2
   1 -33   4 377.939 332.657   3
   1  33   5 8242.11 1397.34   2
   1 -33   5 8127.15 1366.37   3
   1 -33   6 559.418 331.793   3
   1  33   6 743.006 484.806   2
   1  33   7 291.144 573.971   2
   1 -33   7-630.271 346.925   3
   1  33   8 695.679 978.943   2
   1 -33   8-437.452 499.309   3
   1 -33   9 1571.39 613.074   3
   1  33   9 619.321 767.523   2
   1  33  10-271.026 568.858   2
   1 -33  10 623.599 681.137   3
   1 -33  11 1376.77 661.843   3
   1  33  11 2212.34 1146.51   2
   1  33  12-724.033 1013.04   2
   1  33  13-685.187 1267.35   2
  -1 -33 -14 726.196 924.205   1
   1  33  14-1114.23 810.449   3
   1  33  14-355.136 941.614   2
  -1 -33 -15-362.775 904.030   1
   1  33  15 1286.51 1054.85   2
  -1 -33 -16-1390.32 1150.50   1
   1  33  16 152.120 729.915   2
   1  33  17-237.029 1065.12   2
  -1 -33 -17 215.568 922.972   1
   1  33  18 1385.55 1029.34   2
  -1  34  18 1817.83 1285.19   2
  -1  34  17-517.900 627.961   2
   1 -34 -17-275.901 838.898   1
  -1  34  16-544.139 961.924   2
   1 -34 -16-419.277 736.006   1
  -1  34  15-183.701 1050.96   2
   1 -34 -15 950.865 638.547   1
  -1  34  14 1401.04 883.397   2
   1 -34 -14 220.920 528.288   1
   1 -34 -13-691.804 704.298   1
  -1  34  13-620.863 964.451   2
  -1  34  12 757.334 726.910   2
   1 -34 -12 362.037 588.309   1
   1 -34 -11 892.087 603.341   1
  -1  34  11-777.530 914.241   2
   1 -34 -10 1181.51 654.312   1
  -1  34  10 1934.10 1016.49   2
   1 -34  -9 3313.18 908.936   1
  -1  34   9 3070.02 1151.74   2
   1 -34  -8-166.478 335.609   1
  -1  34   8-312.909 375.651   2
  -1  34   7 4192.09 1152.66   2
   1 -34  -7 4807.78 967.177   1
   1 -34  -6-460.048 377.987   1
  -1 -34   6 105.491 288.213   3
  -1  34   6-0.60740 394.814   2
  -1  34   5 958.518 733.791   2
  -1 -34   5 393.959 283.210   3
   1 -34  -5 1195.85 503.869   1
  -1  34   4-227.585 483.751   2
  -1 -34   4 944.958 460.447   3
   1 -34  -4 415.355 399.300   1
  -1 -34   3 16199.7 1732.35   3
  -1  34   3 15969.1 1658.21   2
  -1 -34   2-255.185 315.164   3
   1  34   0 654.971 491.736   2
   1  34   1 20575.8 1909.98   2
   1 -34   1 22462.0 2247.87   3
   1  34   2 7.57911 421.608   2
   1 -34   2-28.5001 505.290   3
   1 -34   3 3646.52 996.239   3
   1  34   3 3811.11 980.079   2
   1  34   4 169.312 323.090   2
   1 -34   4 1096.89 572.500   3
   1 -34   5 9076.85 1406.40   3
   1  34   5 5478.09 1124.91   2
   1  34   6-98.2747 385.492   2
   1 -34   6 115.627 298.927   3
   1  34   7 5821.36 1354.74   2
   1 -34   7 8504.76 1359.19   3
   1  34   8-98.8191 570.177   2
   1 -34   8-276.288 416.389   3
   1  34   9-320.334 468.834   2
   1 -34   9 1381.01 538.440   3
   1  34  10 247.301 586.253   2
   1 -34  10-779.877 527.642   3
   1  34  11 662.441 657.409   2
   1 -34  11 1140.74 739.014   3
   1  34  12 1439.66 1013.69   2
   1  34  13 164.028 566.689   2
  -1 -34 -14-52.4469 465.973   1
   1  34  14-275.238 1039.56   2
  -1 -34 -15-2014.13 1281.60   1
   1  34  15 755.431 955.132   2
   1  34  16 203.739 1121.27   2
  -1 -34 -16 668.545 878.511   1
  -1 -34 -17-1268.73 935.667   1
   1  34  17 450.623 850.885   2
   1  34  18 522.068 1146.29   2
  -1  35  18-1711.99 1693.84   2
  -1  35  17-677.684 1261.89   2
   1 -35 -17-577.118 803.281   1
   1 -35 -16 1162.96 870.639   1
  -1  35  16 758.800 1098.42   2
  -1  35  15 526.242 663.090   2
   1 -35 -15 394.387 657.072   1
  -1  35  14 245.166 713.824   2
   1 -35 -14 2480.29 1123.49   1
  -1  35  13-984.052 856.590   2
   1 -35 -13-427.823 789.355   1
  -1  35  12 1211.79 1041.55   2
   1 -35 -12 52.5045 653.838   1
  -1  35  11-124.606 537.607   2
   1 -35 -11-290.544 584.020   1
  -1  35  10-543.424 589.173   2
   1 -35 -10-53.7990 444.307   1
   1 -35  -9 246.711 464.216   1
  -1  35   9-873.951 833.016   2
  -1  35   8 1004.92 710.260   2
   1 -35  -8 1566.27 723.158   1
   1 -35  -7 2984.31 908.936   1
  -1  35   7 1645.76 648.598   2
  -1  35   6 4383.02 1163.62   2
  -1 -35   6 2640.56 645.333   3
   1 -35  -6 4197.74 901.167   1
  -1  35   5 6827.07 1266.03   2
   1 -35  -5 7565.50 1166.99   1
  -1 -35   5 7625.98 1193.02   3
  -1 -35   4 292.768 382.895   3
  -1  35   4 1037.81 662.840   2
  -1 -35   3 2701.77 683.883   3
  -1  35   3 2670.56 712.717   2
  -1 -35   2 495.603 426.613   3
   1 -35   1 4123.56 1111.44   3
   1  35   1 3796.86 867.918   2
   1  35   2 463.863 321.839   2
   1 -35   2 96.9669 428.381   3
   1 -35   3 5588.64 1167.75   3
   1  35   3 5172.78 1101.45   2
   1  35   4 277.180 478.189   2
   1 -35   4 794.287 562.828   3
   1 -35   5 1914.95 598.132   3
   1  35   5 796.595 629.506   2
   1  35   6 140.257 688.953   2
   1 -35   6 559.551 411.412   3
   1  35   7 531.146 548.691   2
   1 -35   7 670.377 578.248   3
   1 -35   8 17.9039 322.599   3
   1  35   8 404.393 649.999   2
   1 -35   9 1141.48 468.446   3
   1  35   9 687.873 710.525   2
   1  35  10-218.837 443.272   2
   1 -35  10 31.8178 441.193   3
   1  35  11 863.213 1007.86   2
   1  35  12 382.064 479.998   2
   1  35  13-566.186 796.663   2
  -1 -35 -13 534.317 571.111   1
   1  35  14-896.619 997.197   2
  -1 -35 -14-1578.04 1232.62   1
   1  35  15 1374.00 1067.49   2
  -1 -35 -15-519.076 730.254   1
   1  35  16 189.774 718.685   2
  -1 -35 -16-1297.33 1127.26   1
   1  35  17-503.705 923.645   2
  -1 -35 -17-824.887 872.214   1
  -1  36  17 263.505 1193.83   2
   1 -36 -17-1118.32 1017.64   1
   1 -36 -16-446.497 657.077   1
  -1  36  16 1629.10 1558.28   2
  -1  36  15 111.608 831.186   2
   1 -36 -15 607.022 754.122   1
  -1  36  14 1552.73 1384.90   2
   1 -36 -14-1000.82 866.254   1
  -1  36  13 988.592 900.401   2
   1 -36 -13 1308.62 681.864   1
   1 -36 -12-294.824 690.360   1
  -1  36  12-1006.22 1153.18   2
  -1  36  11 955.475 966.510   2
   1 -36 -11 32.8946 415.298   1
   1 -36 -10-63.7499 556.762   1
  -1  36  10-487.727 769.484   2
  -1  36   9-7.87934 515.164   2
   1 -36  -9 38.7971 607.647   1
  -1  36   8 623.710 676.751   2
   1 -36  -8-705.216 628.840   1
  -1  36   7 950.985 447.918   2
   1 -36  -7 692.405 515.946   1
  -1  36   6 968.596 745.423   2
   1 -36  -6-6.43969 288.068   1
  -1  36   5 1375.02 499.819   2
  -1 -36   5 2004.30 630.297   3
   1 -36  -5 2000.29 602.221   1
  -1 -36   4 1745.34 670.373   3
  -1  36   4 483.961 413.298   2
  -1 -36   3 265.665 284.808   3
  -1 -36   2-87.9643 309.619   3
   1 -36   1-72.0099 519.563   3
   1  36   2-545.887 637.912   2
   1 -36   2-239.085 454.194   3
   1 -36   3 1851.69 675.812   3
   1  36   3 1943.40 633.349   2
   1 -36   4-226.464 526.127   3
   1  36   4 39.5427 551.412   2
   1 -36   5 2183.79 800.346   3
   1  36   5 1483.96 592.469   2
   1 -36   6 508.611 687.570   3
   1  36   6-239.172 498.305   2
   1 -36   7 244.238 553.581   3
   1  36   7-27.2886 686.122   2
   1 -36   8-601.867 316.644   3
   1  36   8-743.789 729.092   2
   1 -36   9 1491.26 637.339   3
   1  36   9 734.105 501.545   2
   1  36  10 321.444 706.112   2
   1 -36  10 607.413 523.130   3
   1  36  11 277.180 694.552   2
   1  36  12 346.932 569.677   2
  -1 -36 -12-792.278 662.309   1
   1  36  13 1492.78 910.591   2
  -1 -36 -13 1162.70 873.748   1
  -1 -36 -14 1031.77 873.907   1
   1  36  14 1164.37 1283.47   2
  -1 -36 -15 1860.45 980.660   1
   1  36  15 343.012 680.970   2
  -1 -36 -16 727.909 1021.12   1
   1  36  16 411.895 946.635   2
   1  36  17-858.083 1039.32   2
  -1 -36 -17 253.667 837.251   1
  -1  37  17-613.875 805.016   2
  -1  37  16-427.473 686.109   2
   1 -37 -16 279.394 805.723   1
   1 -37 -15 14.3431 543.125   1
  -1  37  15 89.1429 655.906   2
  -1  37  14 118.729 858.315   2
   1 -37 -14-542.814 765.198   1
  -1  37  13 242.539 644.485   2
   1 -37 -13 103.327 465.490   1
  -1  37  12-343.658 752.928   2
   1 -37 -12 369.032 584.028   1
  -1  37  11 1011.78 934.473   2
   1 -37 -11 711.360 507.293   1
   1 -37 -10 23.4532 424.994   1
  -1  37  10 1193.00 708.589   2
   1 -37  -9 3162.70 937.177   1
  -1  37   9 1824.13 827.269   2
  -1  37   8-138.013 540.292   2
   1 -37  -8 311.790 363.615   1
  -1  37   7 3166.90 892.798   2
   1 -37  -7 4001.29 979.509   1
   1 -37  -6 229.976 328.356   1
  -1  37   6-148.785 587.369   2
  -1  37   5 1138.49 560.685   2
  -1 -37   4 309.960 415.486   3
  -1 -37   3-217.705 291.098   3
  -1 -37   2-989.912 543.667   3
   1 -37   1 697.096 626.497   3
   1  37   2-253.960 417.642   2
   1 -37   2-572.730 569.109   3
   1 -37   3 3191.87 939.215   3
   1  37   3 3171.56 845.692   2
   1 -37   4-273.500 406.058   3
   1  37   4-17.9417 466.616   2
   1  37   5 6570.93 1260.03   2
   1 -37   5 6253.17 1178.30   3
   1  37   6-748.860 515.818   2
   1 -37   6 101.138 367.278   3
   1  37   7 1583.82 898.477   2
   1 -37   7 2110.11 760.415   3
   1  37   8 191.757 593.665   2
   1 -37   8 493.199 597.427   3
   1 -37   9-63.1782 396.967   3
   1  37   9-70.9403 681.530   2
   1  37  10-56.0135 448.443   2
   1  37  11 761.046 673.974   2
  -1 -37 -11 368.868 682.355   1
   1  37  12-235.840 568.809   2
  -1 -37 -12-495.865 735.062   1
   1  37  13 102.240 623.957   2
  -1 -37 -13 1140.18 963.267   1
   1  37  14-225.259 802.098   2
  -1 -37 -14-1710.62 788.500   1
  -1 -37 -15 781.278 961.027   1
   1  37  15 734.539 727.158   2
   1  37  16-436.683 698.302   2
  -1 -37 -16-347.968 721.339   1
   1  37  17 546.535 923.230   2
  -1  38  17-871.650 1218.55   2
   1 -38 -16-148.675 860.211   1
  -1  38  16 591.155 763.694   2
  -1  38  15-210.751 828.980   2
   1 -38 -15-788.034 919.881   1
  -1  38  14-252.694 557.495   2
   1 -38 -14 435.257 475.445   1
  -1  38  13 845.254 842.608   2
   1 -38 -13 1297.66 885.795   1
   1 -38 -12 1754.36 845.535   1
  -1  38  12 602.286 845.761   2
   1 -38 -11 1977.96 873.110   1
  -1  38  11 451.905 782.321   2
  -1  38  10-2054.94 1086.70   2
   1 -38 -10-960.414 800.867   1
  -1  38   9 585.758 638.310   2
   1 -38  -9-382.753 475.061   1
  -1  38   8 42.9251 441.934   2
   1 -38  -8 160.847 411.297   1
  -1  38   7-204.538 489.032   2
   1 -38  -7-131.575 456.263   1
  -1  38   6 116.932 525.536   2
  -1 -38   4 930.688 520.113   3
  -1 -38   3 1363.34 664.094   3
  -1 -38   2-57.3209 387.197   3
  -1 -38   1-211.639 401.253   3
   1 -38   1 778.026 468.930   3
   1 -38   2 472.347 487.227   3
   1 -38   3 901.117 473.964   3
   1  38   3 353.738 368.746   2
   1  38   4-154.397 391.802   2
   1 -38   4-33.4896 427.766   3
   1 -38   5-393.005 406.741   3
   1  38   5-453.495 440.361   2
   1 -38   6 1195.74 725.798   3
   1  38   6 62.0044 642.645   2
   1 -38   7 699.724 498.285   3
   1  38   7 2.20880 538.722   2
   1  38   8 385.560 593.997   2
   1 -38   8-62.2722 393.290   3
   1  38   9 1530.20 1051.23   2
   1  38  10-138.240 458.873   2
  -1 -38 -10 444.803 570.702   1
  -1 -38 -11 1730.52 882.341   1
   1  38  11 697.636 997.980   2
   1  38  12-61.8538 464.824   2
  -1 -38 -12-525.355 790.862   1
  -1 -38 -13 735.120 908.402   1
   1  38  13-84.9450 647.492   2
   1  38  14 686.298 1009.52   2
  -1 -38 -14-466.680 813.639   1
   1  38  15-384.560 962.932   2
  -1 -38 -15 603.812 512.543   1
   1  38  16 209.849 990.193   2
  -1 -38 -16-1106.97 1194.89   1
  -1  39  16-470.809 746.907   2
   1 -39 -16-818.290 768.031   1
   1 -39 -15-583.739 909.213   1
  -1  39  15-305.559 580.523   2
  -1  39  14 546.355 596.240   2
   1 -39 -14-158.657 482.405   1
  -1  39  13-35.4754 545.111   2
   1 -39 -13 426.640 473.729   1
   1 -39 -12 64.3197 382.779   1
  -1  39  12-868.977 1191.14   2
   1 -39 -11 1227.96 809.745   1
  -1  39  11-443.975 683.800   2
  -1  39  10-564.168 659.369   2
   1 -39 -10 476.764 466.526   1
  -1  39   9 75.7485 474.967   2
   1 -39  -9-847.483 513.169   1
  -1  39   8 1204.01 829.557   2
  -1  39   7-110.201 709.644   2
  -1 -39   3 352.535 441.199   3
  -1 -39   2-35.7874 287.716   3
  -1 -39   1 408.482 423.445   3
   1 -39   1 1362.07 730.134   3
   1 -39   2-746.665 556.726   3
   1 -39   3 1355.66 671.040   3
   1 -39   4-269.310 474.887   3
   1  39   4-399.577 564.464   2
   1 -39   5 442.024 535.985   3
   1  39   5 286.089 611.616   2
   1  39   6 479.035 451.517   2
   1 -39   6 475.356 388.440   3
   1  39   7 225.543 588.883   2
   1 -39   7 201.815 402.413   3
  -1 -39  -8 557.352 553.050   1
   1 -39   8 839.103 594.717   3
   1  39   8-99.8550 587.678   2
  -1 -39  -9 145.449 401.459   1
   1  39   9-66.5882 402.685   2
   1  39  10-434.451 709.252   2
  -1 -39 -10 13.6177 724.670   1
  -1 -39 -11 2040.53 1041.83   1
   1  39  11 379.688 564.086   2
   1  39  12 1684.86 1054.64   2
  -1 -39 -12 685.784 510.863   1
   1  39  13-178.096 610.869   2
  -1 -39 -13-992.495 867.298   1
   1  39  14-216.014 1105.13   2
  -1 -39 -14 811.386 798.000   1
  -1 -39 -15 683.272 803.255   1
   1  39  15-637.182 731.867   2
   1  39  16 313.302 717.738   2
  -1 -39 -16 163.158 716.503   1
  -1  40  16 11.6225 863.645   2
   1 -40 -15 484.881 765.364   1
  -1  40  15-274.607 856.584   2
  -1  40  14 527.707 1071.46   2
   1 -40 -14-80.3489 511.855   1
   1 -40 -13-1584.00 914.229   1
  -1  40  13 541.139 577.470   2
  -1  40  12-147.947 1086.15   2
   1 -40 -12 559.808 541.888   1
  -1  40  11-215.645 773.106   2
   1 -40 -11-13.7266 643.637   1
  -1  40  10 212.532 537.835   2
   1 -40 -10 136.907 556.786   1
  -1  40   9 113.647 556.793   2
  -1  40   8 72.0799 383.975   2
  -1 -40   2-227.339 452.860   3
  -1 -40   1 8392.17 1401.21   3
   1 -40   0-68.4634 357.802   3
   1 -40   1 5623.39 1248.10   3
   1 -40   2 1095.95 807.142   3
   1 -40   3-71.5231 453.206   3
   1 -40   4 215.955 461.413   3
   1  40   5 1698.14 779.473   2
   1 -40   5 2642.24 878.609   3
   1  40   6 589.560 557.013   2
   1 -40   6 462.379 533.309   3
   1 -40   7 2702.82 889.123   3
   1  40   7 2028.76 964.441   2
   1  40   8-192.112 637.231   2
   1  40   9 454.824 478.029   2
  -1 -40  -9 1960.64 750.274   1
   1  40  10-577.144 768.258   2
  -1 -40 -10-1178.61 809.741   1
  -1 -40 -11 492.427 448.040   1
   1  40  11 1682.51 990.974   2
  -1 -40 -12 1464.06 925.965   1
   1  40  12 304.424 611.554   2
  -1 -40 -13 570.473 532.653   1
   1  40  13 327.793 647.837   2
   1  40  14-509.670 844.947   2
  -1 -40 -14 12.6142 732.294   1
   1  40  15-18.3323 547.014   2
  -1 -40 -15 788.777 849.580   1
   1  40  16-1211.42 1331.81   2
  -1  41  16 257.894 619.794   2
   1 -41 -15 656.079 671.571   1
  -1  41  15 90.3670 839.421   2
   1 -41 -14 1049.48 650.312   1
  -1  41  14 929.445 974.155   2
   1 -41 -13-1308.93 819.257   1
  -1  41  13-493.274 592.881   2
   1 -41 -12 396.802 479.086   1
  -1  41  12-762.855 721.116   2
  -1  41  11 669.501 806.541   2
   1 -41 -11 858.836 516.884   1
  -1  41  10-957.216 737.983   2
  -1 -41   2-377.025 544.156   3
  -1 -41   1 271.744 431.877   3
   1 -41   0-550.527 675.327   3
   1 -41   1 1668.65 792.875   3
   1 -41   2 427.105 476.479   3
   1 -41   3 4355.74 1150.69   3
   1 -41   4-141.063 493.483   3
   1 -41   5 4002.59 1077.41   3
   1  41   6 937.827 741.482   2
   1 -41   6 774.964 546.924   3
   1  41   7 475.501 649.245   2
   1  41   8 1848.72 1022.54   2
   1  41   9 321.304 470.029   2
  -1 -41 -10-51.2561 488.904   1
   1  41  10 137.873 710.343   2
  -1 -41 -11 1299.44 808.654   1
   1  41  11 63.9287 542.862   2
   1  41  12 195.295 609.637   2
  -1 -41 -12 654.676 825.014   1
  -1 -41 -13-719.014 739.317   1
   1  41  13 1360.00 1031.21   2
  -1 -41 -14 224.444 762.338   1
   1  41  14-914.537 1081.62   2
   1  41  15-2524.18 1204.48   2
  -1 -41 -15-918.842 966.805   1
  -1  42  15 360.929 724.557   2
   1 -42 -15-358.103 762.673   1
   1 -42 -14 20.1086 562.819   1
  -1  42  14-631.140 623.856   2
   1 -42 -13 969.209 647.798   1
  -1  42  13 285.178 708.730   2
  -1  42  12 522.301 439.116   2
  -1  42  11-2075.48 965.251   2
  -1 -42   1 16.1313 383.848   3
   1 -42   0-52.1428 355.950   3
   1 -42   1 634.084 516.017   3
   1 -42   2-605.783 561.021   3
   1 -42   3 162.410 367.000   3
   1 -42   4-51.0537 396.715   3
   1 -42   5-214.656 446.341   3
   1 -42   6 880.258 661.703   3
   1  42   7 227.021 401.148   2
   1  42   8-217.251 771.597   2
   1  42   9 633.748 908.108   2
   1  42  10-464.854 726.399   2
   1  42  11-61.5076 466.356   2
   1  42  12-373.172 1063.22   2
  -1 -42 -12 475.302 777.665   1
   1  42  13-737.896 917.272   2
  -1 -42 -13 216.963 546.418   1
  -1 -42 -14-296.525 473.626   1
   1  42  14-395.656 609.752   2
   1  42  15 341.131 911.006   2
  -1 -42 -15 485.309 650.898   1
  -1  43  15 344.142 636.459   2
  -1  43  14 823.174 612.636   2
  -1  43  13-395.410 671.690   2
  -1 -43   0 1176.69 634.626   3
   1 -43   0 991.453 856.254   3
   1 -43   1 271.715 546.859   3
   1 -43   2-838.280 660.066   3
   1 -43   3 522.845 589.694   3
   1 -43   4 77.2697 532.471   3
   1 -43   5 363.845 506.414   3
   1  43   9 748.972 712.507   2
   1  43  10-79.1924 391.880   2
   1  43  11 1230.65 888.012   2
   1  43  12 907.962 685.635   2
   1  43  13 497.924 662.701   2
   1  43  14-494.756 982.981   2
  -1 -43 -14-1405.69 794.907   1
   1 -44   0 1314.41 908.965   3
   1 -44   1 1417.10 863.903   3
   1 -44   2-634.807 614.302   3
   1 -44   3 516.935 402.391   3
   1 -44   4 1261.40 558.591   3
   1  44  10 2000.25 1039.19   2
   1  44  11 214.009 487.704   2
   1  44  12-269.585 832.137   2
   1  44  13 1382.93 1154.74   2
   1  44  14-471.878 889.781   2
   1 -45  -1 999.828 701.363   3
   1 -45   0 541.180 760.069   3
   1 -45   1 769.737 570.674   3
   1 -45   2-272.999 456.623   3
   1 -45   3-156.254 631.893   3
   1 -45   4-1180.86 906.856   3
   1  45  12-610.876 843.642   2
   1  45  13 487.969 1028.67   2
   1  45  14 22.1161 823.605   2
   1 -46  -1-107.623 442.965   3
   1 -46   0-280.974 370.966   3
   1 -46   1 412.225 446.618   3
   1 -46   2 177.555 411.338   3
   1 -46   3 1815.82 934.536   3
   1 -47  -1 1677.08 660.869   3
   1 -47   0-2651.60 1138.47   3
   1 -47   1 588.521 510.473   3
   1 -47   2-410.989 565.520   3
   1 -48  -2-543.497 494.749   3
   1 -48  -1-815.463 932.615   3
   1 -48   0-604.321 564.315   3
   1 -48   1 2710.97 1069.96   3
   1 -49  -2 1262.47 864.181   3
   1 -49  -1-884.327 685.129   3
   1 -49   0 829.061 760.725   3
   1 -50  -2 117.464 540.063   3
   1 -50  -1-613.949 537.467   3
   2   0 -23 47.6946 750.470   1
   2   0 -22-729.509 845.058   1
  -2   0  21 479.863 590.659   3
   2   0 -21 1402.37 713.698   1
  -2   0  20 1382.58 758.449   3
   2   0 -20 733.399 1015.75   1
   2   0 -19-503.259 823.527   1
  -2   0  19 301.693 335.696   3
   2   0 -18-1314.32 810.290   1
  -2   0  18-564.262 539.148   3
   2   0 -17-497.778 783.232   1
  -2   0  17-231.246 249.337   3
  -2   0  16-170.290 369.556   3
   2   0 -16 846.025 847.952   1
   2   0 -15 731.252 683.621   1
  -2   0  15-447.649 513.052   3
  -2   0  14 457.023 437.152   3
   2   0 -14 26.0010 467.348   1
  -2   0  13 168.454 268.130   3
   2   0 -13-86.5320 495.946   1
   2   0 -12 18978.6 2000.48   1
  -2   0  12 20815.4 1700.38   3
  -2   0  11 644.839 423.761   3
   2   0 -11 407.366 520.954   1
  -2   0  10-252.248 343.252   3
   2   0 -10 716.567 483.194   1
   2   0  -9-325.841 432.259   1
  -2   0   9-110.494 306.899   3
  -2   0   8 23138.3 1424.02   3
   2   0  -8 23051.1 1709.65   1
  -2   0   7 105.997 142.824   3
   2   0  -7-33.8604 219.691   1
   2   0  -6 6039.04 806.348   1
  -2   0   6 2327.28 402.208   3
   2   0  -5 34.5555 104.211   3
  -2   0   5 82.1959 100.024   3
   2   0  -5 239.178 177.436   1
   2   0  -4 243740. 4100.81   1
  -2   0   4 241599. 3177.73   3
   2   0  -4 244044. 3066.33   3
  -2   0   3 255.340 114.322   3
   2   0  -3 46.5636 189.992   1
   2   0  -3-11.8612 76.4087   3
   2   0  -2 375767. 4421.52   2
   2   0  -2 375683. 4439.02   1
   2   0  -2 378095. 3339.00   3
   2   0  -1-144.227 150.948   1
   2   0  -1 86.2549 107.490   2
   2   0   0 264221. 2748.17   3
   2   0   0 258029. 3407.11   1
  -2   0  -1 292.397 144.195   3
   2   0   1 148.675 144.979   2
   2   0   1 196.774 125.410   3
  -2   0  -2 489702. 4681.14   3
   2   0   2 500147. 4662.75   3
   2   0   2 506237. 5432.87   2
  -2   0  -3 63.9104 153.835   3
   2   0   3 465.548 334.262   2
   2   0   3 372.968 231.604   3
   2   0   4 11233.4 846.762   3
   2   0   4 14162.6 1170.48   2
   2   0   5 376.992 227.955   3
   2   0   5 55.8900 244.320   2
   2   0   6 167196. 3763.96   3
   2   0   6 160971. 4530.23   2
   2   0   7 241.509 271.190   3
   2   0   7 245.693 392.548   2
   2   0   8 33140.1 1907.76   3
   2   0   9-357.284 275.184   3
   2   0  10 3371.12 734.780   3
   2   0  11 363.596 273.094   3
   2   0  12 1034.03 678.886   3
   2   0  13-66.1002 255.641   3
   2   0  14 7304.99 1286.50   3
   2   0  15-138.468 307.722   3
   2   0  16 2155.26 1063.30   2
   2   0  16 1571.96 631.920   3
   2   0  17 386.718 803.229   2
   2   0  17 141.895 394.878   3
   2   0  18 930.944 946.272   2
   2   0  18 816.340 617.790   3
   2   0  19-983.946 762.725   3
   2   0  19-281.113 612.447   2
   2   0  20 109.876 873.883   2
  -2   0 -20-1262.59 1065.30   1
   2   0  20 908.330 891.895   3
  -2   0 -21-1238.00 1010.39   1
   2   0  21 1383.04 1150.59   2
   2   0  22-431.196 1030.34   2
  -2   0 -22-409.531 989.195   1
  -2   0 -23 620.426 988.790   1
   2   1 -23-382.587 824.723   1
   2  -1 -23-773.201 673.657   1
   2  -1 -22-451.100 532.590   1
   2   1 -22-443.945 780.870   1
   2   1 -21-733.322 522.839   1
  -2   1  21-309.817 454.067   3
  -2  -1  21-284.534 593.982   3
   2  -1 -21-391.662 807.507   1
   2   1 -20 178.572 477.828   1
   2  -1 -20 504.988 466.161   1
  -2   1  20-714.101 625.566   3
  -2  -1  19 460.105 560.699   3
   2   1 -19-805.729 512.709   1
   2  -1 -19 512.643 607.167   1
  -2   1  19 663.419 495.536   3
   2  -1 -18 2.52115 573.559   1
  -2   1  18 407.342 587.970   3
  -2  -1  18-79.4506 336.954   3
   2   1 -18 605.496 521.977   1
   2   1 -17 2023.68 942.148   1
  -2  -1  17 2573.93 889.372   3
   2  -1 -17 360.729 653.869   1
  -2   1  17 231.153 341.452   3
  -2  -1  16-490.227 313.685   3
   2  -1 -16 513.037 653.519   1
   2   1 -16 544.608 624.984   1
  -2   1  16-294.529 477.384   3
  -2   1  15 2422.20 748.268   3
   2   1 -15 2936.88 985.947   1
  -2  -1  15 2235.51 701.316   3
   2  -1 -15 1798.77 803.322   1
   2  -1 -14 434.988 635.163   1
   2   1 -14-21.9627 444.760   1
  -2  -1  14 783.783 550.083   3
  -2   1  14 205.862 258.146   3
   2  -1 -13 480.359 649.242   1
  -2  -1  13-179.521 287.851   3
  -2   1  13-110.653 210.424   3
   2   1 -13 529.831 549.729   1
  -2   1  12 8076.18 1085.65   3
  -2  -1  12 8485.94 1104.04   3
   2  -1 -12 9164.17 1358.51   1
   2   1 -12 8508.14 1276.03   1
  -2  -1  11 90.7495 311.553   3
   2   1 -11 641.589 535.374   1
  -2   1  11 287.647 301.821   3
   2  -1 -11-33.6016 514.380   1
   2   1 -10 1728.91 652.338   1
  -2  -1  10 1047.41 384.967   3
  -2   1  10 222.506 188.142   3
   2  -1 -10 1089.44 567.237   1
   2  -1  -9 23215.2 1828.46   1
  -2  -1   9 21960.7 1428.46   3
   2   1  -9 21323.8 1684.69   1
  -2   1   9 21920.9 1481.63   3
  -2  -1   8 56643.5 2153.10   3
  -2   1   8 55425.7 2215.22   3
   2  -1  -8 57585.6 2704.24   1
   2   1  -8 56068.6 2583.31   1
  -2   1   7 13324.2 1025.62   3
  -2  -1   7 13292.6 947.760   3
   2   1  -7 14410.9 1240.75   1
   2  -1  -7 14407.1 1259.27   1
  -2  -1   6 59758.9 1864.54   3
   2   1  -6 62033.8 2364.94   1
  -2   1   6 61979.6 1986.57   3
   2  -1  -6 61066.6 2410.68   1
   2   1  -5 136992. 2484.02   3
  -2   1   5 138520. 2768.07   3
   2  -1  -5 139676. 3391.19   1
   2   1  -5 142068. 3302.48   1
  -2  -1   5 141893. 2597.93   3
   2  -1  -5 140444. 2692.08   3
  -2   1   4 67.8942 137.084   3
   2   1  -4-47.0434 211.817   1
   2   1  -4 106.841 84.9738   3
   2  -1  -4 407.274 168.285   3
   2  -1  -4 537.287 343.874   1
  -2  -1   4 233.717 126.821   3
   2  -1  -3 52746.8 1798.13   1
   2   1  -3 51904.8 1197.59   3
  -2  -1   3 50386.8 1226.59   3
   2   1  -3 54814.6 1776.11   1
   2  -1  -3 50909.6 1403.91   3
   2   1  -2 35227.9 1386.12   2
   2  -1  -2 36890.6 1411.91   2
   2  -1  -2 36140.9 1392.35   1
   2   1  -2 35926.2 1361.47   1
   2   1  -2 37296.7 953.805   3
   2   1  -1 20270.4 973.935   1
   2  -1  -1 17751.6 883.109   2
   2   1  -1 19334.8 653.089   3
   2   1  -1 18551.1 941.205   2
   2  -1  -1 19419.3 954.498   1
   2  -1   0 13368.1 782.254   1
   2   1   0 12772.4 756.277   2
   2  -1   0 13967.6 676.958   3
   2   1   0 13746.3 587.141   3
   2   1   0 13080.2 767.775   1
  -2   1   0 9975.34 588.309   3
   2  -1   0 9138.21 591.979   2
   2  -1   1 1638.43 260.384   3
  -2   1  -1 1057.70 217.596   3
   2   1   1 1544.55 254.503   3
   2  -1   1 1170.32 241.832   2
  -2  -1  -1 1326.46 254.495   3
   2  -1   1 1484.50 274.873   1
   2   1   1 1714.64 335.343   2
   2  -1   2 182776. 3080.77   2
   2   1   2 183582. 2762.07   3
  -2   1  -2 171734. 2832.48   3
   2  -1   2 184492. 2890.81   3
   2   1   2 183637. 3394.34   2
  -2  -1  -2 173787. 2750.92   3
   2  -1   3 27035.0 1217.29   3
  -2  -1  -3 27013.4 1187.28   3
   2  -1   3 27454.6 1406.67   2
   2   1   3 27820.4 1216.65   3
   2   1   3 27190.0 1514.30   2
  -2   1  -3 27035.8 1213.66   3
   2   1   4 45320.1 2135.35   2
   2  -1   4 43171.5 1669.42   3
   2  -1   4 46529.7 2053.94   2
   2   1   4 43068.0 1634.79   3
   2  -1   5 654.151 301.952   3
   2  -1   5-48.6373 555.140   2
   2   1   5 311.031 341.213   3
   2   1   5-129.213 401.867   2
   2  -1   6 358.163 627.589   2
   2   1   6 83.4158 506.429   2
   2   1   6 1319.44 466.944   3
   2  -1   6 1351.51 457.582   3
   2  -1   7 1899.68 605.301   2
   2   1   7 1584.27 610.060   2
   2  -1   7 1021.63 347.124   3
   2   1   7 1926.68 470.554   3
   2   1   8 11437.0 1154.80   3
   2  -1   8 13763.4 1262.34   3
   2   1   9 2759.21 635.827   3
   2  -1   9 4174.88 791.844   3
   2   1  10 4355.89 798.452   3
   2  -1  10 4528.10 781.803   3
   2   1  11 278.187 428.826   3
   2  -1  11 155.509 352.429   3
   2  -1  12 8845.74 1257.08   3
   2   1  12 9122.64 1304.97   3
   2  -1  13 847.150 556.417   3
   2   1  13-16.5903 279.512   3
   2   1  14 141.167 307.658   3
   2  -1  14-399.496 332.874   3
   2   1  15-352.170 455.350   3
   2   1  15-473.255 941.759   2
   2  -1  15-50.0272 254.846   3
   2   1  16 122.405 489.835   2
   2   1  16 588.863 587.918   3
   2  -1  16 594.469 641.335   3
   2  -1  16 109.305 505.732   2
   2   1  17 446.169 327.855   3
   2  -1  17 484.514 794.777   2
   2  -1  17 872.805 499.740   3
   2   1  17-551.353 745.598   2
   2  -1  18 368.781 737.048   2
   2  -1  18-434.446 512.420   3
   2   1  18-119.358 609.261   2
   2   1  18 1046.33 640.170   3
  -2   1 -19 914.583 857.047   1
   2   1  19 183.272 635.633   3
   2   1  19 529.655 705.009   2
   2  -1  19 16.3128 473.121   3
   2  -1  19 417.868 685.979   2
  -2   1 -20-22.0006 639.643   1
  -2  -1 -20 156.852 869.581   1
   2   1  20-737.058 904.374   2
   2   1  20 729.562 645.706   3
   2  -1  20 943.801 742.264   3
   2  -1  20-632.938 713.074   2
  -2  -1 -21-841.224 1143.29   1
  -2   1 -21 1119.65 753.263   1
   2  -1  21 1192.16 1033.43   2
   2   1  21 594.947 877.147   2
  -2   1 -22 1193.01 1080.09   1
   2   1  22-414.035 1004.57   2
   2  -1  22 783.055 977.118   2
  -2  -1 -22 424.214 662.655   1
  -2  -1 -23 1224.87 1049.91   1
  -2   1 -23-36.7433 687.833   1
   2  -2 -23-2054.41 1226.30   1
   2   2 -23-54.4915 672.127   1
   2   2 -22-720.102 942.587   1
   2  -2 -22 798.336 863.957   1
  -2   2  21-286.062 426.168   3
   2   2 -21-446.026 775.004   1
   2  -2 -21-1169.23 1148.83   1
  -2   2  20-97.2930 417.687   3
   2  -2 -20 1217.93 1052.17   1
  -2  -2  20-299.510 435.544   3
   2   2 -20-494.454 962.770   1
  -2   2  19 811.951 367.904   3
  -2  -2  19 34.9258 499.099   3
   2   2 -19 184.777 507.794   1
   2  -2 -19-17.6718 827.112   1
  -2  -2  18 739.212 592.544   3
   2   2 -18-799.055 765.250   1
   2  -2 -18 996.172 881.599   1
  -2   2  18-331.550 476.714   3
  -2   2  17 305.296 328.824   3
   2   2 -17 365.998 785.819   1
   2  -2 -17-345.776 453.967   1
  -2  -2  17 1017.91 595.448   3
   2  -2 -16 1965.33 967.018   1
  -2   2  16 1129.82 540.877   3
  -2  -2  16 1349.78 673.591   3
   2   2 -16 1058.62 637.251   1
   2  -2 -15 1325.14 888.794   1
  -2   2  15 844.555 456.453   3
   2   2 -15 274.035 487.415   1
  -2  -2  15 764.986 452.241   3
  -2   2  14 4627.49 963.932   3
   2   2 -14 4456.50 1112.09   1
  -2  -2  14 4579.65 932.597   3
   2  -2 -14 6152.17 1318.34   1
   2  -2 -13 6691.09 1165.54   1
  -2   2  13 6906.44 1081.74   3
   2   2 -13 7123.51 1284.49   1
  -2  -2  13 7496.58 1095.71   3
   2   2 -12 7574.97 1234.89   1
  -2   2  12 10709.3 1272.95   3
   2  -2 -12 8867.21 1381.89   1
  -2  -2  12 8636.10 1128.84   3
   2  -2 -11 20000.9 1925.59   1
   2   2 -11 18738.3 1767.75   1
  -2  -2  11 19790.3 1533.03   3
  -2   2  11 18940.8 1592.03   3
  -2  -2  10 4788.56 712.755   3
   2   2 -10 5719.04 966.159   1
  -2   2  10 4305.20 734.314   3
   2  -2 -10 5250.58 904.603   1
  -2   2   9 146.509 248.419   3
   2   2  -9 314.298 435.041   1
  -2  -2   9 276.628 289.773   3
   2  -2  -9 600.414 528.930   1
  -2  -2   8 211.799 268.091   3
   2  -2  -8 128.637 377.795   1
   2   2  -8-110.823 333.412   1
  -2   2   8 76.7413 156.165   3
   2   2  -7 10792.2 1057.93   1
  -2   2   7 11870.9 979.513   3
   2  -2  -7 11419.3 1144.76   1
  -2  -2   7 10762.9 849.156   3
   2   2  -6 46980.9 1540.88   3
  -2  -2   6 43859.1 1560.55   3
   2  -2  -6 48867.3 2191.85   1
   2   2  -6 49271.9 2073.99   1
  -2   2   6 47024.4 1784.38   3
  -2  -2   5 31.0206 131.049   3
  -2   2   5-198.335 179.370   3
   2   2  -5-174.179 85.8162   3
   2   2  -5 257.890 286.207   1
   2  -2  -5 292.208 295.444   1
   2   2  -4 65.7800 165.418   1
  -2  -2   4 67.9744 94.7466   3
  -2   2   4 102.493 155.645   3
   2  -2  -4 253.768 236.459   1
   2  -2  -4 652.868 219.764   3
   2   2  -4 193.560 119.739   3
   2  -2  -3 46150.5 1701.37   1
  -2  -2   3 46355.5 1082.94   3
   2   2  -3 46686.5 1712.66   2
   2   2  -3 47424.6 1634.53   1
   2  -2  -3 47994.9 1430.60   3
   2   2  -3 46588.0 1018.81   3
   2   2  -2 36077.8 815.221   3
   2   2  -2 34930.2 1336.27   1
   2  -2  -2 33920.6 1360.01   1
   2   2  -2 35314.4 1366.20   2
   2   2  -1 12207.4 466.927   3
   2   2  -1 12057.8 765.471   1
   2  -2  -1 11752.2 710.857   2
   2  -2  -1 12469.2 787.219   1
   2   2  -1 11992.0 788.358   2
   2   2   0 3590.71 434.849   2
   2  -2   0 2661.18 352.242   1
   2  -2   0 3209.02 339.042   3
   2  -2   0 2366.90 305.024   2
  -2  -2   0 2105.05 242.050   3
   2   2   0 3442.79 283.812   3
   2   2   0 3416.57 399.718   1
  -2  -2  -1 149509. 2213.42   3
   2   2   1 153370. 2925.10   2
  -2   2  -1 153059. 2540.86   3
   2  -2   1 152699. 2666.44   1
   2   2   1 154372. 2175.89   3
   2  -2   1 151955. 2402.71   2
   2  -2   1 152076. 2476.87   3
   2  -2   2 20323.6 991.746   3
   2   2   2 21426.9 1241.18   2
  -2  -2  -2 20131.4 935.098   3
   2   2   2 20362.5 927.327   3
   2  -2   2 20542.7 990.337   2
  -2   2  -2 19509.0 976.967   3
   2  -2   3 59208.3 1964.10   2
   2  -2   3 57954.8 1799.25   3
  -2  -2  -3 56957.5 1717.09   3
   2   2   3 60056.6 2287.20   2
   2   2   3 56912.6 1701.33   3
   2   2   4 21596.4 1526.41   2
   2  -2   4 22662.4 1400.56   2
   2   2   4 21630.5 1166.79   3
   2  -2   4 22749.2 1208.84   3
   2  -2   5 1825.87 381.843   3
   2  -2   5 1802.15 520.767   2
   2   2   5 1741.29 359.388   3
   2   2   5 1839.26 426.835   2
   2  -2   6 2809.48 682.824   2
   2   2   6 3898.48 829.924   2
   2   2   6 3087.25 603.041   3
   2  -2   6 3612.81 652.295   3
   2  -2   7 7637.59 882.907   3
   2  -2   7 6783.04 987.438   2
   2   2   7 6873.19 832.837   3
   2   2   7 6509.35 1089.96   2
   2   2   8 6314.60 867.304   3
   2  -2   8 4233.07 693.034   3
   2  -2   9 2255.93 554.056   3
   2   2   9 2427.79 538.319   3
   2   2  10 5295.86 900.907   3
   2  -2  10 5121.79 845.389   3
   2  -2  11 226.631 251.484   3
   2   2  11 409.148 528.331   3
   2   2  12 460.746 531.891   3
   2  -2  12-89.1448 388.205   3
   2   2  13-218.660 397.731   3
   2  -2  13 568.509 453.091   3
   2   2  14 254.323 279.741   3
   2  -2  14-322.355 394.570   3
   2   2  15 773.269 784.877   2
   2   2  15 742.343 437.307   3
   2  -2  15 1052.67 469.970   3
   2   2  16 501.082 757.252   2
   2   2  16 35.6836 499.189   3
   2  -2  16 292.890 528.960   3
   2  -2  16 1333.12 978.800   2
   2  -2  17-287.997 774.480   2
   2   2  17 1126.67 725.638   3
   2  -2  17-916.482 559.745   3
   2   2  17-926.655 975.332   2
   2  -2  18-1107.40 887.362   2
   2   2  18 1190.96 1089.42   2
   2   2  18-813.508 505.312   3
   2  -2  18-491.346 671.163   3
   2   2  19-391.656 558.565   3
   2   2  19-552.977 896.046   2
  -2   2 -19-73.0747 705.599   1
   2  -2  19 497.960 875.781   2
   2  -2  19-695.018 871.137   3
  -2   2 -20-480.022 922.668   1
   2   2  20 334.306 699.643   2
   2  -2  20 277.953 527.079   3
   2  -2  20 66.1014 945.225   2
   2   2  20-240.615 556.821   3
  -2  -2 -20-128.209 753.096   1
  -2  -2 -21-1046.01 1254.64   1
  -2   2 -21-701.242 906.513   1
   2  -2  21-2315.69 1289.50   2
   2   2  21-1045.99 983.616   2
  -2   2 -22-461.000 895.256   1
  -2  -2 -22-1025.46 1090.04   1
   2   2  22-311.220 997.746   2
  -2   2 -23-12.7149 634.286   1
   2   2  23-2197.33 1339.18   2
   2   3 -23 704.502 497.755   1
   2  -3 -23 11.1657 530.276   1
   2  -3 -22 235.528 613.149   1
   2   3 -22-844.354 849.223   1
   2  -3 -21-368.806 845.488   1
   2   3 -21 713.755 955.482   1
  -2   3  21 144.314 538.274   3
  -2  -3  20-1018.90 688.240   3
   2   3 -20-196.396 692.916   1
   2  -3 -20 2.04506 745.525   1
  -2   3  20-6.39732 378.353   3
   2   3 -19 583.014 521.245   1
  -2  -3  19 531.784 639.117   3
   2  -3 -19-218.476 500.619   1
  -2   3  19-342.626 334.962   3
  -2  -3  18 1846.90 739.227   3
   2   3 -18 1256.88 837.070   1
   2  -3 -18 621.084 699.425   1
  -2   3  18 1264.38 616.910   3
  -2   3  17 1896.54 770.913   3
   2   3 -17 612.583 608.115   1
  -2  -3  17 51.3108 295.097   3
   2  -3 -17 1813.88 868.315   1
   2   3 -16 2846.72 886.440   1
   2  -3 -16 1888.89 907.007   1
  -2  -3  16 3110.63 881.845   3
  -2   3  16 1799.91 633.216   3
   2   3 -15-160.368 372.215   1
  -2   3  15 531.763 388.346   3
   2  -3 -15-716.359 657.417   1
  -2  -3  15 12.6354 353.489   3
   2  -3 -14 64.1239 419.604   1
  -2   3  14 486.977 390.670   3
   2   3 -14 728.540 509.945   1
  -2  -3  14 618.176 463.634   3
  -2  -3  13 33.9733 212.443   3
   2   3 -13 9.27325 437.397   1
   2  -3 -13 595.638 600.042   1
  -2   3  13-118.178 291.514   3
  -2  -3  12 472.683 359.877   3
   2  -3 -12 722.251 620.147   1
   2   3 -12-245.596 399.133   1
  -2   3  12-378.876 242.732   3
  -2   3  11 3662.45 740.121   3
  -2  -3  11 4153.63 706.663   3
   2   3 -11 3971.62 902.236   1
   2  -3 -11 5346.40 1065.07   1
  -2  -3  10 50307.1 2299.22   3
  -2   3  10 51020.4 2492.91   3
   2   3 -10 51759.2 2688.60   1
   2  -3 -10 55324.5 3026.54   1
  -2   3   9 3341.67 625.882   3
   2  -3  -9 3941.08 851.923   1
  -2  -3   9 3380.92 562.933   3
   2   3  -9 3100.45 678.749   1
   2   3  -8 71989.8 2839.85   1
   2  -3  -8 69193.0 2998.17   1
  -2  -3   8 73285.9 2373.19   3
  -2   3   8 71714.0 2602.62   3
  -2  -3   7 31261.3 1412.20   3
  -2   3   7 31335.7 1615.94   3
   2  -3  -7 33513.5 1942.88   1
   2   3  -7 32020.6 1746.62   1
  -2  -3   6 71304.6 1941.14   3
   2  -3  -6 72267.9 2707.92   1
   2   3  -6 69743.5 1838.38   3
   2   3  -6 70695.3 2460.58   1
  -2   3   6 72505.6 2286.23   3
  -2  -3   5 955.429 217.884   3
  -2   3   5 908.489 258.406   3
   2   3  -5 913.865 275.844   1
   2   3  -5 1177.76 262.915   3
   2  -3  -5 1454.02 437.982   1
   2   3  -4 50958.0 1876.86   1
   2  -3  -4 54302.2 2024.60   1
   2  -3  -4 51234.5 1675.78   3
  -2  -3   4 50216.3 1235.16   3
  -2   3   4 51955.5 1696.84   3
   2   3  -4 53171.9 1232.81   3
  -2  -3   3 3300.52 267.862   3
   2   3  -3 3908.57 541.846   2
   2   3  -3 3556.32 261.980   3
   2   3  -3 3522.62 457.453   1
   2  -3  -3 3913.25 448.746   3
   2  -3  -3 3530.74 482.717   1
   2   3  -2 6811.41 697.312   2
   2  -3  -2 5184.90 524.647   1
   2   3  -2 5426.49 621.771   1
   2   3  -1 54536.3 1656.07   2
   2   3  -1 54247.7 846.976   3
   2   3  -1 54941.2 1612.86   1
   2  -3  -1 53298.0 1583.04   1
   2  -3  -1 50261.7 1477.26   2
   2   3   0 174101. 2888.67   1
   2  -3   0 155559. 2371.41   2
   2  -3   0 168924. 2740.20   1
   2   3   0 173854. 1894.29   3
  -2  -3   0 156450. 1850.77   3
   2  -3   0 172665. 2671.81   3
   2   3   0 174898. 3002.80   2
   2  -3   1 1526.99 280.875   1
   2  -3   1 1571.56 274.967   3
   2  -3   1 1554.69 263.202   2
  -2  -3  -1 925.503 214.227   3
   2   3   1 1501.29 241.983   3
  -2   3  -1 1083.78 290.498   3
   2   3   2 321954. 3575.59   3
   2   3   2 316818. 4905.83   2
   2  -3   2 320625. 4008.94   3
  -2  -3  -2 314733. 3642.63   3
  -2   3  -2 318973. 3994.17   3
  -2  -3  -3 256.573 160.005   3
   2  -3   3 155.429 187.773   3
   2  -3   3 245.450 166.388   2
   2   3   3 270.697 284.552   2
   2   3   3 81.9825 111.053   3
   2  -3   4 151451. 3438.99   2
   2   3   4 149335. 3038.80   3
   2   3   4 139847. 3980.46   2
   2  -3   4 150854. 3170.50   3
   2   3   5 17936.8 1153.91   3
   2  -3   5 19100.0 1366.70   2
   2  -3   5 18008.7 1173.89   3
   2   3   5 18729.0 1560.72   2
   2   3   6 4541.39 693.430   3
   2  -3   6 3797.14 828.044   2
   2  -3   6 2673.03 628.514   3
   2   3   6 3881.38 908.166   2
   2   3   7 1512.50 449.287   3
   2  -3   7 1162.62 345.511   3
   2  -3   7 1321.54 403.240   2
   2   3   7 1530.61 647.690   2
   2  -3   8 15819.7 1399.20   3
   2   3   8 17611.7 1817.48   2
   2   3   8 18221.6 1479.09   3
   2  -3   9 540.394 312.338   3
   2   3   9 1743.50 534.602   3
   2  -3  10 13103.9 1393.48   3
   2   3  10 13435.7 1449.36   3
   2   3  11 2770.46 725.716   3
   2  -3  11 2648.09 589.072   3
   2  -3  12 10673.4 1367.48   3
   2   3  12 10547.4 1292.05   3
   2  -3  13 332.733 341.901   3
   2   3  13 1144.98 587.307   3
   2   3  14 8404.38 1386.50   3
   2  -3  14 7152.21 1221.63   3
   2   3  15 78.6803 310.521   3
   2  -3  15-874.225 648.107   3
   2   3  16 129.907 593.201   2
   2  -3  16 594.965 538.754   3
   2  -3  16-261.633 461.426   2
   2   3  16 603.389 399.269   3
   2  -3  17-183.920 392.468   3
   2   3  17-1178.39 815.630   2
   2  -3  17-389.475 649.395   2
   2   3  17-572.102 611.449   3
   2   3  18 166.555 427.674   3
   2   3  18 529.503 662.621   2
   2  -3  18 583.629 547.273   3
   2  -3  18 158.981 781.476   2
   2   3  19 72.4877 816.692   2
  -2   3 -19-655.173 546.650   1
   2  -3  19-337.970 359.356   3
   2  -3  19 849.658 789.797   2
   2   3  19-354.251 637.693   3
   2   3  20 538.846 705.493   2
  -2  -3 -20 1026.20 583.301   1
   2  -3  20 1387.16 661.494   3
   2   3  20-424.023 651.623   3
  -2   3 -20-577.529 919.790   1
   2  -3  20 729.883 931.333   2
   2  -3  21-1535.74 1165.75   2
   2   3  21 360.943 924.008   2
  -2   3 -21 244.386 576.152   1
  -2  -3 -21-230.803 887.480   1
  -2   3 -22-564.696 910.409   1
   2   3  22-236.613 1193.75   2
  -2  -3 -22 800.374 1015.39   1
   2   3  23-250.965 852.286   2
   2   4 -23-950.105 846.053   1
   2  -4 -22-878.117 902.280   1
   2   4 -22 1.00035 576.074   1
   2  -4 -21-230.354 587.547   1
  -2   4  21 5.23946 454.346   3
   2   4 -21-1278.16 781.124   1
  -2  -4  20 1377.21 849.708   3
  -2   4  20 2153.32 852.723   3
   2  -4 -20 1350.47 903.159   1
  -2  -4  19 738.044 731.993   3
   2  -4 -19-194.791 859.062   1
  -2   4  19-11.1549 459.001   3
   2   4 -19 903.665 864.471   1
   2   4 -18 317.587 568.174   1
  -2   4  18 638.854 631.895   3
   2  -4 -18-365.779 648.999   1
  -2  -4  18 1099.21 645.525   3
  -2   4  17 1201.82 679.242   3
  -2  -4  17-310.968 362.695   3
   2   4 -17-163.858 469.781   1
   2  -4 -17-92.1150 496.283   1
  -2   4  16 1425.58 666.719   3
  -2  -4  16 1023.17 683.111   3
   2  -4 -16-259.600 638.601   1
   2   4 -16 319.205 588.128   1
  -2   4  15 483.105 479.189   3
   2   4 -15 311.134 345.599   1
   2  -4 -15-24.2336 456.890   1
  -2  -4  15 498.022 427.153   3
   2   4 -14 16780.4 1864.13   1
  -2   4  14 15586.4 1702.16   3
   2  -4 -14 16506.6 2112.21   1
  -2  -4  14 17016.0 1689.57   3
  -2   4  13 2144.33 674.698   3
   2  -4 -13 1551.42 812.835   1
   2   4 -13 1354.74 576.886   1
  -2  -4  13 2306.37 653.106   3
  -2  -4  12 17716.3 1508.20   3
   2  -4 -12 16535.3 1832.50   1
   2   4 -12 15253.1 1617.61   1
  -2   4  12 16860.2 1618.00   3
   2  -4 -11 17245.8 1824.96   1
  -2   4  11 15967.6 1478.54   3
   2   4 -11 15202.1 1541.39   1
  -2  -4  11 15893.6 1356.53   3
  -2  -4  10 3105.31 554.283   3
   2   4 -10 3207.85 729.187   1
   2  -4 -10 3381.89 835.080   1
  -2   4  10 2877.34 640.243   3
   2  -4  -9 222.650 430.653   1
  -2  -4   9 283.314 270.304   3
   2   4  -9 287.902 297.123   1
  -2   4   9 494.738 377.843   3
  -2  -4   8 4905.89 610.305   3
  -2   4   8 4724.04 666.690   3
   2  -4  -8 5759.52 925.022   1
   2   4  -8 5234.58 787.059   1
  -2  -4   7 32.0252 119.630   3
  -2   4   7-198.692 293.351   3
   2  -4  -7 547.886 275.008   1
   2   4  -7 639.649 314.055   1
   2   4  -6 37469.4 1768.41   1
   2   4  -6 39241.7 1342.16   3
   2  -4  -6 40405.2 2044.85   1
  -2   4   6 38957.4 1710.88   3
  -2  -4   6 38744.3 1393.66   3
  -2   4   5 963.753 290.979   3
  -2  -4   5 1050.13 208.200   3
   2   4  -5 1208.64 322.483   1
   2  -4  -5 1046.27 353.803   1
   2   4  -5 1171.01 213.990   3
  -2  -4   4 72289.2 1420.37   3
   2   4  -4 76437.5 1371.99   3
   2  -4  -4 77747.7 2438.90   1
   2   4  -4 79454.7 2242.83   1
  -2   4   4 77083.3 2162.61   3
   2   4  -3 24586.1 1173.65   1
   2   4  -3 23479.4 592.550   3
   2  -4  -3 23925.8 1248.73   1
   2   4  -3 23550.7 1220.05   2
   2  -4  -3 23380.3 1145.59   3
  -2  -4   3 22960.1 632.081   3
   2   4  -2 739594. 6457.73   2
   2  -4  -2 752763. 6451.04   1
   2   4  -2 746668. 6117.05   1
   2   4  -1 18031.1 913.083   1
   2  -4  -1 17309.1 866.002   2
   2  -4  -1 18550.6 957.469   1
   2   4  -1 18876.5 1007.91   2
   2  -4   0 46026.0 1262.42   2
   2   4   0 46937.4 1612.49   2
   2   4   0 46889.5 951.022   3
   2  -4   0 45587.3 1466.95   3
   2   4   0 49090.6 1563.05   1
   2  -4   0 45989.2 1430.73   1
  -2  -4   0 48102.6 1002.85   3
   2  -4   1 53630.8 1308.52   2
   2  -4   1 55248.6 1642.09   3
   2   4   1 57186.9 1298.99   3
   2  -4   1 52362.1 1535.53   1
  -2   4  -1 53211.2 1622.00   3
   2   4   1 55267.1 1890.85   2
  -2  -4  -1 54607.4 1301.46   3
   2  -4   2 4512.46 711.752   2
  -2   4  -2 3370.54 608.634   3
   2  -4   3 55864.2 1830.80   3
   2   4   3 52805.5 2300.13   2
  -2  -4  -3 55208.3 1721.91   3
   2  -4   3 58782.6 1716.27   2
   2   4   3 54894.5 1676.88   3
   2  -4   4 42652.8 1710.42   3
   2  -4   4 43493.8 1749.40   2
   2   4   4 47378.8 1702.75   3
   2   4   5 8829.04 1131.90   2
   2  -4   5 10540.8 912.095   3
   2   4   5 10069.9 873.348   3
   2  -4   5 10388.5 991.667   2
   2   4   6 1132.86 633.158   2
   2  -4   6 813.833 447.465   2
   2  -4   6 32.4591 165.407   3
   2   4   6 910.323 405.983   3
   2  -4   7 3062.72 543.657   3
   2  -4   7 2186.92 572.583   2
   2   4   7 2658.06 774.842   2
   2   4   7 2507.62 525.349   3
   2   4   8 51614.6 3032.94   2
   2   4   8 54593.5 2470.28   3
   2  -4   8 51287.3 2400.41   3
   2   4   9 7136.57 971.822   3
   2  -4   9 7222.23 1002.49   3
   2   4  10 15831.3 1487.84   3
   2  -4  10 17858.8 1582.04   3
   2  -4  11 522.845 367.739   3
   2   4  11 2312.49 715.301   3
   2  -4  12-32.7130 388.602   3
   2   4  12 630.256 573.439   3
   2   4  13 956.171 447.441   3
   2  -4  13 222.077 309.923   3
   2   4  14 1343.71 613.846   3
   2  -4  14 835.295 501.816   3
   2   4  15 78.8696 359.387   3
   2   4  15 715.641 605.039   2
   2  -4  15-600.736 410.515   3
   2   4  16 1900.28 641.078   3
   2  -4  16 2453.70 775.057   3
   2   4  16 1970.35 1045.83   2
   2  -4  16 2834.63 1089.06   2
   2   4  17 341.694 863.926   2
   2  -4  17-405.881 647.720   3
   2  -4  17 1000.73 682.214   2
   2   4  17 407.890 557.239   3
   2  -4  18 1787.17 1180.29   2
   2  -4  18 945.536 517.850   3
   2   4  18 1863.30 880.309   3
   2   4  18 1232.59 1173.23   2
   2  -4  19 509.238 716.143   2
  -2   4 -19-415.974 711.051   1
   2   4  19-1236.77 720.584   2
   2  -4  19 633.535 630.585   3
   2   4  19-988.642 722.705   3
  -2   4 -20 1193.05 966.125   1
  -2  -4 -20 2220.71 1240.40   1
   2   4  20 710.908 1097.03   2
   2  -4  20 1114.60 1014.15   2
   2  -4  20 1631.43 890.495   3
   2   4  20 1111.73 603.894   3
  -2   4 -21-830.880 718.044   1
   2   4  21 851.315 1196.75   2
  -2  -4 -21-813.649 727.361   1
  -2  -4 -22 1809.14 1406.50   1
  -2   4 -22 1273.60 856.816   1
   2   4  22-1539.40 1451.63   2
   2   4  23 1476.37 1653.80   2
   2   5 -22-593.157 515.683   1
   2  -5 -22 608.888 623.300   1
   2  -5 -21 498.395 833.636   1
  -2   5  21 309.874 410.491   3
   2   5 -21 991.192 845.540   1
  -2   5  20 462.575 641.437   3
   2  -5 -20 625.805 1061.32   1
   2   5 -20-337.643 561.186   1
   2   5 -19-531.544 460.276   1
  -2   5  19 817.370 797.104   3
   2  -5 -19 198.728 557.364   1
  -2  -5  19 89.3415 402.834   3
   2  -5 -18-0.91257 590.890   1
  -2  -5  18 1133.32 629.969   3
   2   5 -18 163.201 438.461   1
  -2   5  18 115.620 446.446   3
   2  -5 -17 1102.49 589.146   1
  -2  -5  17 2022.04 780.315   3
   2   5 -17 2617.14 829.415   1
  -2   5  17 3797.00 1107.16   3
  -2  -5  16 577.733 394.491   3
   2  -5 -16 431.054 734.825   1
   2   5 -16 1234.23 631.537   1
  -2   5  16-2.89100 303.834   3
  -2  -5  15 1970.12 684.914   3
   2   5 -15 1983.49 751.729   1
  -2   5  15 1773.93 687.490   3
   2  -5 -15 2269.39 1012.55   1
  -2   5  14 891.649 553.158   3
  -2  -5  14 1767.34 592.658   3
   2  -5 -14 1905.35 865.416   1
   2   5 -14 1103.24 622.678   1
  -2  -5  13 538.984 405.059   3
  -2   5  13 721.478 492.355   3
   2   5 -13 93.2317 394.599   1
   2  -5 -13 341.207 512.989   1
   2   5 -12-103.555 356.884   1
   2  -5 -12-47.2145 691.744   1
  -2   5  12 77.0063 294.634   3
  -2  -5  12-35.4904 208.827   3
  -2  -5  11 1190.50 427.740   3
  -2   5  11 747.854 408.794   3
   2   5 -11 1255.58 450.721   1
   2  -5 -11 1972.06 817.699   1
  -2  -5  10 302.821 181.495   3
   2   5 -10 255.205 423.326   1
  -2   5  10 361.671 277.004   3
  -2   5   9 2684.58 602.552   3
   2  -5  -9 2020.63 499.943   1
  -2  -5   9 3155.66 565.953   3
   2   5  -9 2753.51 606.904   1
  -2   5   8 30986.4 1774.45   3
   2  -5  -8 31657.5 2111.97   1
   2   5  -8 30452.6 1809.95   1
  -2  -5   8 30708.9 1486.26   3
   2  -5  -7 127443. 3916.54   1
  -2  -5   7 120136. 2685.08   3
   2   5  -7 126266. 3411.92   1
  -2   5   7 122013. 3320.00   3
   2  -5  -6 21573.4 1513.68   1
   2   5  -6 20169.8 1324.21   1
  -2   5   6 20930.2 1282.72   3
  -2  -5   6 21190.1 1000.82   3
   2   5  -6 20235.9 940.874   3
   2  -5  -5 15188.4 1196.30   1
   2   5  -5 14634.8 1012.29   1
  -2   5   5 13518.2 999.084   3
  -2  -5   5 12933.6 663.577   3
   2   5  -5 13758.8 671.484   3
  -2   5   4 257.125 121.906   3
   2  -5  -4 32.3069 177.812   1
   2   5  -4 338.620 113.023   3
  -2  -5   4 374.541 108.305   3
   2   5  -4 551.206 217.801   1
   2   5  -3 8388.78 767.323   2
   2   5  -3 8643.40 682.440   1
   2  -5  -3 8039.83 696.996   3
   2  -5  -3 8806.40 770.223   1
   2   5  -2 30754.8 1235.63   1
   2  -5  -2 29554.0 1300.72   1
   2   5  -2 29947.4 1314.47   2
   2  -5  -1 277102. 3702.53   1
   2   5  -1 280497. 3638.64   1
   2   5  -1 277373. 3936.89   2
   2   5   0 1075.05 275.310   2
   2   5   0 1240.95 155.325   3
   2  -5   0 1007.33 235.814   2
  -2  -5   0 1050.84 167.995   3
   2  -5   0 1098.28 242.031   1
   2  -5   1 140180. 2723.54   3
   2   5   1 137561. 3109.88   2
  -2   5  -1 137568. 2708.91   3
   2   5   1 144646. 2072.00   3
  -2  -5  -1 136206. 2089.95   3
   2  -5   1 133115. 2428.33   1
   2  -5   1 135272. 1981.21   2
  -2  -5  -2 19070.7 909.314   3
   2   5   2 20478.1 1327.53   2
   2  -5   2 21054.2 812.103   2
  -2   5  -2 18707.7 1044.38   3
   2  -5   2 20136.7 1078.90   3
   2   5   2 19569.8 908.962   3
   2  -5   3 11343.8 838.928   3
   2   5   3 12094.9 1141.66   2
   2  -5   3 12256.8 735.733   2
  -2  -5  -3 11142.4 783.495   3
   2   5   3 11615.0 776.835   3
   2   5   4 14868.8 950.663   3
   2  -5   4 16186.9 1004.35   2
   2   5   4 15141.9 1385.29   2
   2  -5   4 16458.3 1078.78   3
   2  -5   5 16419.0 1140.52   3
   2   5   5 15462.4 1466.84   2
   2  -5   5 16925.4 1214.30   2
   2   5   5 17535.8 1136.94   3
   2   5   6 26828.5 2038.21   2
   2  -5   6 27278.7 1582.07   3
   2  -5   6 26719.0 1646.86   2
   2   5   6 29422.1 1589.59   3
   2   5   7 10123.3 1139.83   3
   2   5   7 7430.75 1379.55   2
   2  -5   7 8208.80 1161.44   2
   2  -5   7 9283.27 1018.73   3
   2  -5   8 7789.23 1027.01   3
   2   5   8 8163.12 1012.98   3
   2   5   8 9788.91 1459.48   2
   2  -5   9 236.939 374.977   3
   2   5   9 1028.89 406.874   3
   2  -5  10 292.782 362.807   3
   2   5  10 1425.77 670.866   3
   2  -5  11 1645.39 449.185   3
   2   5  11 1389.27 498.830   3
   2  -5  12 246.989 335.780   3
   2   5  12 708.246 414.950   3
   2  -5  13 1418.10 583.716   3
   2   5  13 1190.37 451.359   3
   2   5  14 2718.95 832.987   3
   2  -5  14 2099.92 746.555   3
   2   5  14 1965.30 1091.26   2
   2  -5  15 574.145 596.063   3
   2   5  15 508.192 533.759   2
   2   5  15 103.797 403.988   3
   2   5  16-871.799 904.136   2
   2   5  16 868.039 656.092   3
   2  -5  16-14.5063 510.782   3
   2  -5  16 763.345 545.624   2
   2   5  17 477.041 662.901   2
   2  -5  17 215.942 570.312   2
   2   5  17-513.558 535.970   3
   2  -5  17-0.65615 446.259   3
   2   5  18 299.404 544.520   2
   2  -5  18 7.14876 648.026   2
   2  -5  18 193.223 573.160   3
   2   5  18-169.112 427.184   3
   2   5  19 689.571 561.417   3
   2  -5  19-226.271 574.644   3
   2  -5  19 456.070 924.787   2
  -2   5 -19-278.940 563.505   1
   2   5  19 716.353 1038.14   2
   2  -5  20-362.684 820.132   2
  -2   5 -20 302.006 503.561   1
  -2  -5 -20-222.889 1006.56   1
   2  -5  20 134.597 642.940   3
   2   5  20 721.987 1095.27   2
   2   5  20 1020.96 726.085   3
   2   5  21-327.501 650.734   2
  -2  -5 -21 1629.92 812.931   1
  -2   5 -21 1239.69 835.144   1
   2   5  22-656.618 712.553   2
  -2  -5 -22 2732.37 1517.00   1
   2   5  23 28.2174 723.551   2
   2   6 -22-50.6018 584.355   1
   2  -6 -22-341.836 655.280   1
   2  -6 -21-886.985 1150.94   1
   2   6 -21 1912.46 968.090   1
  -2   6  21 442.116 486.724   3
  -2   6  20-150.260 556.915   3
   2  -6 -20-291.270 726.449   1
   2   6 -20 1.66484 512.876   1
  -2   6  19-525.385 533.972   3
  -2  -6  19 434.151 348.720   3
   2   6 -19 519.861 411.306   1
   2  -6 -19 596.798 582.545   1
   2   6 -18 653.684 580.427   1
  -2  -6  18 659.019 518.593   3
   2  -6 -18 206.347 583.236   1
  -2   6  18-515.113 540.740   3
  -2   6  17 389.973 338.914   3
   2  -6 -17-271.286 519.316   1
  -2  -6  17 376.408 392.514   3
  -2  -6  16-228.258 282.670   3
  -2   6  16 973.485 582.211   3
   2  -6 -16 705.466 695.580   1
   2   6 -16 499.664 694.481   1
   2   6 -15-39.0483 377.607   1
   2  -6 -15-333.373 443.418   1
  -2  -6  15 9.58105 313.131   3
  -2   6  15 528.590 417.113   3
  -2   6  14 115.371 317.247   3
   2  -6 -14 1342.32 716.550   1
  -2  -6  14 95.2578 320.232   3
   2   6 -14 1059.66 649.817   1
  -2  -6  13 10148.5 1231.88   3
   2   6 -13 8092.83 1272.87   1
   2  -6 -13 8778.62 1514.29   1
  -2   6  13 8232.61 1247.00   3
  -2   6  12 490.966 356.074   3
  -2  -6  12 552.408 315.142   3
   2  -6 -12-436.987 661.354   1
   2   6 -12 701.287 433.988   1
   2   6 -11 3307.66 704.645   1
  -2   6  11 3567.07 718.588   3
   2  -6 -11 4622.61 1065.60   1
  -2  -6  11 3989.08 694.260   3
   2   6 -10 3102.66 679.072   1
  -2   6  10 2617.10 618.205   3
   2  -6 -10 3618.64 943.844   1
  -2  -6  10 3619.96 625.342   3
  -2  -6   9-95.6455 180.024   3
   2   6  -9 503.396 355.985   1
  -2   6   9 253.765 296.834   3
   2  -6  -9 212.310 344.624   1
  -2   6   8 5219.86 768.758   3
   2   6  -8 7762.76 930.369   1
  -2  -6   8 5800.09 639.789   3
   2  -6  -8 7933.52 1142.98   1
  -2   6   7 17531.5 1283.74   3
   2  -6  -7 17878.2 1499.04   1
  -2  -6   7 19043.9 1034.27   3
   2   6  -7 17817.3 1269.91   1
   2   6  -6 4925.50 671.441   1
  -2  -6   6 4247.40 435.426   3
   2   6  -6 5472.49 575.321   3
  -2   6   6 3971.89 603.440   3
   2  -6  -5 1000.68 483.331   1
   2   6  -5 1292.37 359.454   1
   2   6  -5 1179.37 202.210   3
  -2  -6   5 1203.61 208.379   3
  -2   6   5 938.900 278.172   3
  -2  -6   4 38492.9 900.124   3
   2   6  -4 36600.2 1482.23   1
   2   6  -4 37642.7 885.675   3
   2   6  -4 38607.4 1679.09   2
  -2   6   4 36541.9 1612.17   3
   2  -6  -4 35251.2 1702.69   1
   2  -6  -3 8005.75 760.735   1
   2   6  -3 9098.26 702.998   1
   2   6  -3 8615.88 762.082   2
   2   6  -2 292837. 4171.77   2
   2  -6  -2 293174. 4135.40   1
   2   6  -2 296803. 3853.72   1
   2   6  -1 383841. 4333.46   1
   2  -6  -1 370347. 4313.35   1
   2   6  -1 379005. 4746.89   2
   2  -6   0 366777. 3520.74   2
   2   6   0 361371. 4842.15   2
   2  -6   0 367483. 4040.72   1
  -2  -6   0 370031. 2803.93   3
   2   6   0 368186. 2692.05   3
   2  -6   1 5266.73 552.379   3
   2  -6   1 5624.14 483.541   1
   2   6   1 7010.98 745.388   2
   2  -6   2 26466.1 1268.04   3
   2  -6   2 25621.8 848.638   2
  -2  -6  -2 20535.4 964.316   3
   2   6   2 21538.3 1420.44   2
   2  -6   3 2732.40 330.561   2
   2  -6   3 2419.44 415.311   3
   2   6   3 2895.48 389.724   3
   2   6   3 2760.18 636.159   2
   2   6   4 107645. 3735.62   2
   2  -6   4 117919. 2579.14   2
   2  -6   4 113114. 2866.60   3
   2   6   4 112970. 2664.60   3
   2  -6   5 19953.0 1265.94   3
   2   6   5 18010.4 1611.89   2
   2  -6   5 21202.8 1295.38   2
   2   6   5 19783.3 1225.95   3
   2   6   6 146196. 3574.34   3
   2  -6   6 145885. 3670.31   3
   2   6   6 139935. 4741.58   2
   2  -6   6 149910. 3781.76   2
   2  -6   7 641.039 242.625   3
   2  -6   7 1301.50 477.001   2
   2   6   7 1152.86 472.725   3
   2   6   7 863.492 599.698   2
   2  -6   8 101740. 3394.74   3
   2   6   8 102404. 3398.96   3
   2   6   8 98175.4 4296.57   2
   2   6   9-345.138 360.408   3
   2  -6   9 109.937 285.401   3
   2   6   9 345.915 635.717   2
   2  -6  10 2113.10 659.910   3
   2   6  10 1287.10 507.658   3
   2   6  11 6452.55 1042.37   3
   2  -6  11 4833.53 898.142   3
   2  -6  12 6184.03 1122.45   3
   2   6  12 4809.98 922.983   3
   2   6  13 1206.47 530.632   3
   2   6  13 1372.01 673.949   2
   2  -6  13 913.803 412.608   3
   2   6  14 7873.98 1635.87   2
   2  -6  14 9149.32 1395.57   3
   2   6  14 9020.59 1426.99   3
   2  -6  15 1479.38 724.906   3
   2   6  15 527.317 795.498   2
   2  -6  15-167.065 690.910   2
   2   6  15-143.596 384.783   3
   2  -6  16 1682.08 604.125   3
   2  -6  16 1164.32 840.657   2
   2   6  16 201.200 321.773   3
   2   6  16 1022.87 1075.16   2
   2   6  17 860.644 904.512   2
   2  -6  17 561.090 508.218   3
   2   6  17 297.199 584.550   3
   2  -6  17 4.05768 875.370   2
   2   6  18-261.895 533.334   3
   2   6  18-40.6255 1067.27   2
  -2   6 -18-703.089 1012.97   1
   2  -6  18 291.643 446.644   3
   2  -6  18-161.041 727.786   2
   2   6  19-1076.68 946.391   2
  -2   6 -19 298.424 489.599   1
   2  -6  19-589.140 906.974   2
   2   6  19-157.898 507.568   3
   2  -6  19 1173.50 723.182   3
   2   6  20-254.288 855.414   2
  -2   6 -20-45.4902 716.863   1
   2  -6  20-365.934 445.147   3
   2   6  20 1622.81 868.661   3
  -2  -6 -20 375.363 774.966   1
   2   6  21-718.379 1185.77   2
  -2  -6 -21-527.549 1158.62   1
   2   6  22-1417.40 1186.56   2
  -2  -6 -22 596.536 658.937   1
   2   6  23-1832.72 1386.93   2
   2  -7 -22-515.857 1305.38   1
   2   7 -21 1406.51 906.152   1
   2  -7 -21-111.450 758.175   1
  -2   7  21 684.288 719.522   3
   2   7 -20 789.634 763.693   1
   2  -7 -20 1129.40 1069.86   1
  -2   7  20 230.585 477.346   3
   2  -7 -19 889.481 990.671   1
   2   7 -19 748.460 557.190   1
  -2   7  19-405.123 414.786   3
   2   7 -18 1000.03 666.637   1
  -2   7  18-148.148 688.142   3
   2  -7 -18 558.970 824.336   1
  -2  -7  18 952.787 633.326   3
   2   7 -17 833.457 500.754   1
   2  -7 -17-228.447 614.230   1
  -2  -7  17 1024.40 717.866   3
  -2   7  17-374.655 410.484   3
  -2  -7  16 90.8700 325.302   3
  -2   7  16-431.191 425.304   3
   2  -7 -16 1067.53 846.680   1
   2   7 -16-538.073 554.889   1
   2  -7 -15-19.8329 454.147   1
   2   7 -15 186.652 344.162   1
  -2  -7  15 1080.93 566.711   3
  -2   7  15-323.833 390.186   3
  -2   7  14 375.081 316.603   3
   2   7 -14 537.651 428.834   1
  -2  -7  14 523.307 345.557   3
   2  -7 -14 305.095 694.413   1
   2  -7 -13 137.357 433.066   1
  -2   7  13-87.5273 235.994   3
   2   7 -13-351.406 321.708   1
  -2  -7  13 213.157 269.479   3
   2   7 -12 166.434 278.460   1
  -2  -7  12-580.214 438.204   3
  -2   7  12 32.7693 318.118   3
  -2   7  11 3573.21 713.323   3
   2   7 -11 4885.21 799.035   1
  -2  -7  11 4106.44 682.927   3
   2  -7 -11 2749.38 917.648   1
  -2  -7  10 116.183 216.450   3
   2   7 -10 2142.33 644.529   1
   2  -7 -10 2086.85 774.350   1
  -2   7  10 294.914 327.637   3
  -2  -7   9 2295.52 480.791   3
   2  -7  -9 1312.00 620.332   1
   2   7  -9 2006.29 464.365   1
  -2   7   9 1369.25 449.370   3
  -2   7   8 93540.6 3192.44   3
   2   7  -8 90463.6 3055.31   1
  -2  -7   8 89869.7 2475.39   3
   2  -7  -8 87651.1 3603.93   1
   2   7  -7 8310.37 866.705   1
  -2   7   7 7662.66 856.789   3
   2  -7  -7 8697.99 1057.66   1
  -2  -7   7 6829.69 607.850   3
   2   7  -6 7381.93 762.095   1
   2   7  -6 7139.68 557.271   3
   2  -7  -6 8027.33 980.191   1
  -2   7   6 7934.12 833.117   3
  -2  -7   6 7893.24 589.359   3
  -2   7   5 12710.5 1023.69   3
   2   7  -5 12757.9 617.724   3
  -2  -7   5 12607.4 634.399   3
   2  -7  -5 11275.8 1081.15   1
   2   7  -5 11011.3 886.366   1
  -2  -7   4 22094.2 654.649   3
   2   7  -4 22507.9 1289.57   2
   2  -7  -4 23483.4 1418.82   1
   2   7  -4 23380.5 673.599   3
   2   7  -4 23281.4 1184.68   1
  -2   7   4 22367.0 1301.55   3
   2   7  -3 42615.5 1680.03   2
   2  -7  -3 39952.7 1678.89   1
   2   7  -3 43074.3 1514.91   1
   2   7  -2 22770.2 1229.60   2
   2  -7  -2 19893.9 1095.95   1
   2   7  -2 22894.6 1085.31   1
   2  -7  -1 4647.34 515.912   1
   2   7  -1 4362.71 543.545   2
   2   7  -1 4517.01 503.148   1
   2  -7   0 7571.65 577.056   1
   2   7   0 7112.16 702.851   2
  -2  -7   0 7831.98 422.379   3
   2   7   0 8149.49 414.238   3
   2  -7   1 42398.6 1611.90   3
  -2  -7  -1 40534.9 1181.93   3
   2   7   1 42051.5 1145.33   3
   2  -7   1 40190.8 1302.43   1
   2   7   1 40395.0 1817.18   2
   2  -7   1 42489.8 1033.27   2
  -2  -7  -2 498823. 4771.42   3
   2  -7   2 509857. 5677.08   3
   2   7   2 511578. 4621.50   3
   2  -7   2 506189. 3416.50   2
   2  -7   3 724.722 192.801   2
   2   7   3 984.813 467.535   2
   2   7   3 1292.41 324.695   3
   2  -7   3 685.357 302.853   3
   2  -7   4 330548. 5009.90   3
   2   7   4 333223. 4632.48   3
   2   7   4 324288. 6550.76   2
   2   7   5 430.326 243.005   3
   2  -7   5 448.287 294.614   2
   2  -7   5 198.545 263.375   3
   2   7   5 445.011 437.996   2
   2  -7   6 1130.73 362.424   2
   2   7   6 796.894 457.702   2
   2   7   6 1258.74 390.429   3
   2  -7   6 1331.69 477.936   3
   2  -7   7 1691.80 408.601   3
   2  -7   7 1242.30 485.810   2
   2   7   7 1528.26 395.683   3
   2   7   7 1754.96 672.875   2
   2   7   8 57260.9 2583.20   3
   2   7   8 53161.5 3277.01   2
   2  -7   8 56907.6 2616.94   3
   2  -7   9 727.353 399.217   3
   2   7   9 1553.23 520.512   2
   2   7   9 735.014 441.784   3
   2   7  10 93275.9 4623.36   2
   2  -7  10 92792.9 3642.19   3
   2   7  10 94532.1 3670.42   3
   2  -7  11 24.2194 367.070   3
   2   7  11 93.8582 297.764   3
   2   7  12 16787.4 1704.19   3
   2   7  12 19476.1 2350.31   2
   2  -7  12 18954.4 1840.09   3
   2   7  13 219.299 394.407   3
   2  -7  13-112.853 324.204   3
   2   7  14 890.240 696.809   2
   2   7  14 925.570 487.934   3
   2  -7  14 813.403 626.617   3
   2  -7  15 452.326 355.184   3
   2   7  15 514.079 852.833   2
   2  -7  15 283.200 459.598   2
   2   7  15-236.124 296.060   3
   2   7  16 43.8403 821.471   2
   2  -7  16 1044.08 945.160   2
   2  -7  16 915.978 621.718   3
   2   7  16 1611.70 664.994   3
   2  -7  17-1730.88 929.388   2
   2   7  17 293.257 610.356   3
   2   7  17-992.936 940.473   2
   2  -7  17-59.6206 368.010   3
   2  -7  18 1626.71 944.298   2
   2   7  18 1582.44 1019.87   2
  -2   7 -18 636.057 756.558   1
   2  -7  18 2550.22 889.778   3
   2   7  18 50.3313 480.379   3
   2   7  19-348.295 396.448   3
   2   7  19 1011.27 721.533   2
   2  -7  19-1087.75 690.229   3
  -2   7 -19-153.619 658.042   1
   2  -7  19-1437.96 1334.98   2
  -2   7 -20-60.2682 597.933   1
   2   7  20 1189.00 884.644   2
   2  -7  20 799.207 585.816   3
   2   7  20-384.419 477.393   3
   2   7  21-365.128 817.650   2
  -2  -7 -21 517.653 1184.12   1
   2   7  22 1188.55 847.271   2
  -2  -7 -22-2262.14 1247.35   1
   2   7  23-550.106 985.707   2
   2  -8 -22 1099.97 1124.97   1
   2  -8 -21 784.436 666.552   1
  -2   8  20 178.085 422.678   3
   2  -8 -20 618.580 942.935   1
   2   8 -20 1265.52 847.160   1
  -2   8  19 213.096 393.146   3
   2  -8 -19-28.2098 616.270   1
   2   8 -19 153.015 529.538   1
  -2  -8  18 395.620 442.915   3
  -2   8  18 15.0779 514.567   3
   2  -8 -18-110.022 628.128   1
   2   8 -18 1208.98 732.067   1
  -2   8  17 742.915 740.313   3
   2  -8 -17 421.858 696.699   1
  -2  -8  17-498.773 451.790   3
   2   8 -17-1124.83 759.498   1
   2  -8 -16-83.3852 535.502   1
   2   8 -16-196.025 378.561   1
  -2   8  16-121.571 333.453   3
   2  -8 -15 760.720 825.304   1
  -2  -8  15 1541.94 635.348   3
  -2   8  15-86.2373 256.522   3
   2   8 -15 557.869 361.236   1
   2  -8 -14 685.431 474.839   1
  -2   8  14-59.6840 376.550   3
   2   8 -14 133.942 394.395   1
  -2  -8  14 30.8305 247.035   3
  -2   8  13 11003.6 1427.20   3
   2   8 -13 9568.00 1271.10   1
  -2  -8  13 11367.9 1270.29   3
   2  -8 -13 10187.0 1696.38   1
  -2   8  12 31.4565 437.172   3
  -2  -8  12 1008.60 361.345   3
   2   8 -12-7.41322 380.047   1
   2  -8 -12-139.980 430.061   1
  -2  -8  11 6527.22 839.537   3
   2   8 -11 7018.35 953.501   1
  -2   8  11 6729.06 1058.99   3
   2  -8 -11 6181.18 1184.60   1
  -2   8  10 1908.05 583.323   3
   2   8 -10 671.358 403.934   1
  -2  -8  10 1198.80 398.262   3
   2  -8 -10 332.523 454.431   1
  -2   8   9 8995.26 1050.08   3
   2   8  -9 9451.64 1024.94   1
  -2  -8   9 10281.4 925.120   3
   2  -8  -9 11003.7 1355.19   1
   2   8  -8 4228.59 717.900   1
  -2   8   8 3232.66 666.677   3
  -2  -8   8 4530.06 567.350   3
   2  -8  -8 5451.69 954.232   1
   2  -8  -7 24987.5 1841.83   1
   2   8  -7 22469.7 1407.57   1
  -2   8   7 21767.3 1517.32   3
   2   8  -7 22384.5 1082.76   3
  -2  -8   7 22770.2 1115.70   3
   2   8  -6 70132.8 2333.33   1
   2  -8  -6 72874.7 2886.32   1
   2   8  -6 70474.2 1737.02   3
  -2  -8   6 71119.2 1726.14   3
  -2   8   6 69904.2 2557.83   3
  -2  -8   5 27875.7 918.727   3
   2   8  -5 27883.3 1400.93   1
   2  -8  -5 30042.7 1730.12   1
   2   8  -5 26838.8 904.841   3
  -2   8   5 26915.3 1514.37   3
   2   8  -4 584.615 110.345   3
  -2  -8   4 927.649 137.531   3
   2   8  -4 697.999 225.134   1
   2   8  -4 606.797 263.200   2
   2  -8  -4 1014.75 370.541   1
   2   8  -3-232.971 133.427   2
   2  -8  -3-72.6833 173.179   1
   2   8  -3-9.09055 103.602   1
   2  -8  -2 244429. 3884.45   1
   2   8  -2 239078. 3935.29   2
   2   8  -2 242634. 3469.88   1
   2   8  -1 91700.5 1189.64   3
   2  -8  -1 90232.2 2175.20   1
   2   8  -1 89316.2 2423.92   2
  -2  -8   1 89876.6 1128.48   3
   2   8  -1 94314.1 2182.11   1
   2   8   0 281804. 2595.58   3
  -2  -8   0 276468. 2627.86   3
   2  -8   0 277217. 3537.80   1
   2   8   0 276685. 4507.59   2
  -2  -8  -1 24237.3 939.454   3
   2  -8   1 25859.1 1327.03   3
   2  -8   1 24324.9 1010.59   1
   2   8   1 25494.1 1486.42   2
   2   8   1 23622.6 891.441   3
   2  -8   1 23928.6 772.134   2
   2  -8   2 6407.10 378.645   2
  -2  -8  -2 4407.78 467.151   3
   2   8   2 7707.67 857.483   3
   2   8   2 5605.77 1015.53   2
   2  -8   2 6940.77 682.807   3
   2   8   3 46.1159 111.610   3
   2  -8   3-188.484 174.549   3
   2  -8   3 88.7877 65.4700   2
   2   8   4 7722.87 722.483   3
   2  -8   4 8176.28 592.458   2
   2  -8   4 8716.54 827.525   3
   2   8   4 8337.20 1089.32   2
   2  -8   5 84978.2 2319.31   2
   2  -8   5 82048.6 2671.45   3
   2   8   5 80277.7 3570.54   2
   2   8   5 84562.5 2534.63   3
   2  -8   6 62897.6 2307.69   2
   2  -8   6 62070.2 2441.42   3
   2   8   6 55948.0 3106.14   2
   2   8   6 59665.8 2314.39   3
   2  -8   7 570.662 394.548   2
   2  -8   7 45.2208 190.547   3
   2   8   7 834.681 373.683   3
   2   8   7 1130.21 607.619   2
   2   8   8 41430.8 2189.90   3
   2   8   8 44574.0 2973.33   2
   2  -8   8 44526.3 2286.58   3
   2  -8   9-62.2748 264.554   3
   2   8   9 968.119 428.557   3
   2   8   9 56.6520 576.197   2
   2   8  10-146.355 460.829   2
   2  -8  10 687.026 551.229   3
   2   8  10 1029.36 517.899   3
   2   8  11 345.847 362.023   3
   2  -8  11 554.941 411.757   3
   2   8  11 69.8732 725.050   2
   2   8  12 7032.64 1524.93   2
   2   8  12 8180.42 1216.48   3
   2  -8  12 7577.36 1215.22   3
   2   8  13-370.427 366.409   3
   2   8  13 462.462 705.054   2
   2  -8  13 1227.42 546.718   3
   2  -8  14 7049.03 1213.85   3
   2   8  14 7388.78 1262.34   3
   2   8  14 8166.84 1734.09   2
   2   8  15 377.738 353.396   3
   2  -8  15 1560.94 815.012   2
   2  -8  15 477.138 283.354   3
   2   8  15 790.121 761.968   2
   2  -8  16-107.781 627.172   2
   2   8  16-709.942 1048.62   2
   2  -8  16 218.866 291.906   3
   2   8  16 168.174 468.295   3
   2  -8  17 767.206 779.463   2
   2   8  17 1658.86 851.094   3
   2   8  17-322.653 706.306   2
   2  -8  17 833.222 635.093   3
   2   8  18 302.597 699.104   2
   2  -8  18-387.309 369.043   3
   2   8  18 349.014 440.649   3
   2  -8  18 677.418 664.374   2
   2   8  19 427.676 639.128   2
  -2   8 -19 108.853 552.196   1
   2  -8  19-443.265 522.650   3
   2   8  19 371.713 596.369   3
   2   8  20-101.601 732.475   2
   2  -8  20 165.511 386.192   3
  -2  -8 -21-717.850 852.934   1
   2   8  21 1423.98 1250.07   2
  -2  -8 -22-275.558 753.294   1
   2   8  22 2606.67 1453.49   2
   2   8  23-2054.08 1709.68   2
   2  -9 -22 226.046 611.261   1
   2  -9 -21 1164.91 1080.95   1
   2  -9 -20 1086.79 934.703   1
   2   9 -20 961.103 742.092   1
  -2   9  20 1533.58 947.113   3
   2   9 -19 1096.44 673.412   1
  -2   9  19 844.891 611.555   3
   2  -9 -19-333.896 673.665   1
   2  -9 -18 1058.19 912.537   1
  -2  -9  18-853.788 503.335   3
   2   9 -18 367.039 546.325   1
  -2   9  18-337.382 294.925   3
   2  -9 -17 1081.54 627.195   1
   2   9 -17 566.764 455.097   1
  -2  -9  17 1538.08 623.405   3
  -2   9  17 1631.16 638.087   3
   2  -9 -16 223.191 631.404   1
   2   9 -16 835.310 431.893   1
  -2  -9  16 1448.97 661.393   3
  -2   9  16 471.987 562.560   3
  -2  -9  15 3034.83 769.808   3
   2  -9 -15 1732.84 895.710   1
   2   9 -15 1118.22 542.055   1
  -2   9  15 2074.73 766.164   3
  -2   9  14 4597.81 1036.61   3
   2  -9 -14 5828.84 1369.29   1
   2   9 -14 5327.12 1024.27   1
  -2  -9  14 5901.58 961.701   3
  -2   9  13 52.1756 348.551   3
   2   9 -13 135.471 323.322   1
  -2  -9  13 65.2752 355.791   3
   2  -9 -13-427.483 480.662   1
   2   9 -12-86.1161 379.273   1
   2  -9 -12 1136.45 600.008   1
  -2  -9  12 513.853 425.963   3
  -2   9  12 380.734 360.143   3
  -2   9  11 956.375 399.007   3
   2  -9 -11 2825.82 949.974   1
  -2  -9  11 1559.16 444.806   3
   2   9 -11 1867.28 586.846   1
   2  -9 -10 3133.47 867.752   1
  -2  -9  10 3022.32 598.743   3
   2   9 -10 3060.55 671.257   1
  -2   9  10 2107.28 586.291   3
  -2   9   9 107.805 272.197   3
   2   9  -9 295.962 249.872   1
   2  -9  -9 258.864 500.833   1
  -2  -9   9 318.740 177.059   3
  -2   9   8 78872.0 3039.70   3
   2  -9  -8 72309.9 3317.27   1
  -2  -9   8 74776.4 2239.91   3
   2   9  -8 71142.1 2638.99   1
  -2   9   7 8451.20 984.437   3
   2   9  -7 8344.12 652.585   3
   2  -9  -7 10144.4 1154.74   1
  -2  -9   7 8770.80 695.653   3
   2   9  -7 8906.35 869.947   1
   2  -9  -6 9885.97 1129.32   1
   2   9  -6 9453.15 627.738   3
  -2   9   6 7988.64 912.131   3
  -2  -9   6 9853.83 646.556   3
   2   9  -6 9197.38 840.765   1
   2  -9  -5 16036.7 1325.39   1
   2   9  -5 15434.1 684.307   3
   2   9  -5 16232.1 1061.10   1
  -2  -9   5 16024.2 724.762   3
  -2   9   5 16492.7 1239.63   3
   2   9  -4 15365.3 1091.41   2
   2  -9  -4 15656.1 1182.52   1
  -2  -9   4 15987.0 561.222   3
   2   9  -4 15428.4 944.614   1
   2   9  -4 16649.6 583.931   3
   2  -9  -3 921.382 328.727   1
   2   9  -3 1428.20 327.622   2
   2   9  -3 1308.63 283.214   1
   2  -9  -2 140618. 2990.64   1
   2   9  -2 144432. 3093.04   2
   2   9  -2 146700. 2725.88   1
  -2  -9   1 26680.8 681.203   3
   2  -9  -1 25989.9 1175.90   1
   2   9  -1 26515.9 1371.65   2
   2   9   0 106425. 2888.79   2
   2   9   0 105897. 1710.22   3
  -2  -9   0 104695. 1716.95   3
   2  -9   0 105658. 2198.57   1
   2  -9   1 13173.2 1010.24   3
   2  -9   1 12747.9 735.406   1
   2   9   1 12557.7 1067.34   2
  -2  -9  -1 13670.6 720.218   3
   2   9   1 13860.1 722.133   3
   2   9   2 1536.16 673.457   2
   2   9   2 1539.28 599.276   3
   2  -9   2 1997.67 447.451   3
  -2  -9  -2 451.729 172.103   3
   2  -9   2 442.181 136.588   2
   2  -9   3 16448.4 573.385   2
   2   9   3 17401.7 1473.64   2
   2  -9   3 17517.5 1163.56   3
   2   9   3 17129.2 985.986   3
   2  -9   4 1404.21 223.651   2
   2   9   4 1095.69 472.822   2
   2  -9   4 1127.31 327.416   3
   2   9   5 37563.0 1722.33   3
   2  -9   5 39552.1 1484.58   2
   2  -9   5 38125.2 1865.28   3
   2   9   5 37370.5 2470.37   2
   2   9   6 17160.6 1229.94   3
   2   9   6 17002.5 1762.54   2
   2  -9   6 16185.2 1138.59   2
   2  -9   6 17065.7 1300.73   3
   2  -9   7 1342.13 395.619   2
   2   9   7 1174.89 610.790   2
   2   9   7 1341.82 446.437   3
   2  -9   7 477.341 258.084   3
   2   9   8 7116.51 1377.33   2
   2  -9   8 5889.48 948.561   2
   2  -9   8 3978.14 744.679   3
   2   9   8 5237.45 853.707   3
   2   9   9-209.692 316.227   3
   2  -9   9-767.200 420.657   3
   2   9   9-118.756 409.367   2
   2  -9  10 89.2546 354.573   3
   2   9  10 991.196 444.143   3
   2  -9  11 849.629 459.699   3
   2   9  11 739.345 479.555   2
   2   9  11 52.6989 330.190   3
   2   9  12-733.512 656.395   2
   2  -9  12-83.1196 339.357   3
   2   9  12 134.060 428.629   3
   2  -9  13 1953.73 604.495   3
   2   9  13 731.234 856.148   2
   2   9  13 434.265 256.573   3
   2   9  14 5819.23 1122.20   3
   2   9  14 6424.26 1622.33   2
   2  -9  14 3941.01 941.201   3
   2   9  15 376.244 720.436   2
   2  -9  15 318.297 525.340   2
   2  -9  15 36.1401 253.197   3
   2   9  15 1466.17 791.705   3
   2  -9  16 1097.97 720.918   2
   2   9  16 1401.21 1000.43   2
   2   9  16 732.826 563.692   3
   2  -9  16 1208.51 565.478   3
  -2   9 -17-419.780 437.569   1
   2   9  17-348.199 555.010   3
   2   9  17-385.126 545.899   2
   2  -9  17-30.2686 612.184   2
   2  -9  17 653.556 592.237   3
   2   9  18-860.495 519.281   3
   2  -9  18 88.1512 412.524   3
   2   9  18-241.089 869.052   2
  -2   9 -18 16.0125 469.756   1
   2   9  19-527.189 641.424   2
   2  -9  19-645.105 460.763   3
   2  -9  20 615.425 657.485   3
   2   9  20 1377.88 878.472   2
   2   9  21 481.262 813.746   2
  -2  -9 -21 211.592 1148.29   1
   2   9  22 197.198 751.700   2
  -2  -9 -22 587.616 1099.58   1
   2   9  23-668.370 956.256   2
   2 -10 -22 949.209 1009.14   1
   2 -10 -21 854.631 984.119   1
   2 -10 -20-743.664 770.574   1
  -2  10  20 410.865 478.198   3
  -2  10  19-1288.93 805.021   3
   2 -10 -19-2257.18 1236.03   1
   2  10 -19 586.359 601.880   1
   2  10 -18-270.577 567.153   1
  -2  10  18 1236.33 579.360   3
   2 -10 -18 374.847 753.525   1
   2  10 -17-748.653 516.434   1
   2 -10 -17 315.164 533.506   1
  -2  10  17 187.099 463.144   3
  -2 -10  17 30.3723 449.784   3
  -2  10  16 456.529 485.235   3
   2 -10 -16 946.254 663.660   1
  -2 -10  16 729.977 528.187   3
   2  10 -16 460.412 442.276   1
   2 -10 -15-283.660 565.143   1
  -2  10  15-79.0139 466.991   3
   2  10 -15-227.567 343.270   1
  -2 -10  15-6.61414 284.035   3
  -2  10  14 6354.94 1160.32   3
   2 -10 -14 6088.43 1309.92   1
  -2 -10  14 6243.98 1017.94   3
   2  10 -14 6050.14 1055.24   1
  -2  10  13 95.4484 359.897   3
   2 -10 -13 1137.30 515.972   1
  -2 -10  13 311.629 214.618   3
   2  10 -13 239.096 418.036   1
  -2  10  12 27336.8 2206.63   3
   2  10 -12 26042.6 1950.74   1
  -2 -10  12 28840.3 1924.61   3
   2 -10 -12 29333.4 2637.86   1
   2 -10 -11 2424.26 837.567   1
  -2  10  11 2260.94 722.947   3
  -2 -10  11 2123.68 489.435   3
   2  10 -11 1622.29 524.072   1
  -2  10  10 16900.5 1619.39   3
   2 -10 -10 16096.2 1834.52   1
   2  10 -10 16129.2 1405.96   1
  -2 -10  10 16389.3 1243.23   3
  -2  10   9 1268.19 420.428   3
   2  10  -9 582.832 332.647   1
   2 -10  -9 849.186 726.875   1
  -2 -10   9 1112.59 303.593   3
   2 -10  -8 890.410 543.921   1
   2  10  -8 876.488 381.448   1
  -2  10   8 817.988 422.174   3
  -2 -10   8 442.724 225.198   3
  -2 -10   7 9346.57 723.748   3
   2 -10  -7 9029.77 1139.04   1
  -2  10   7 9673.11 1061.46   3
   2  10  -7 10199.9 939.439   1
   2  10  -7 9661.46 728.824   3
  -2  10   6 83435.2 2952.83   3
   2  10  -6 84367.0 2490.74   1
   2 -10  -6 80218.9 3093.11   1
  -2 -10   6 83934.5 1887.10   3
   2  10  -6 83562.3 1881.61   3
  -2  10   5 11756.5 1097.15   3
   2  10  -5 12846.7 636.502   3
   2  10  -5 11708.1 862.184   1
  -2 -10   5 12748.1 634.373   3
   2 -10  -5 11692.4 1111.15   1
   2  10  -4 162649. 3503.19   2
   2  10  -4 158837. 3022.28   1
  -2 -10   4 156688. 1834.50   3
   2 -10  -4 151079. 3703.60   1
  -2 -10   3 3828.55 237.342   3
   2  10  -3 3650.13 422.066   1
   2  10  -3 3683.11 549.098   2
   2 -10  -3 3399.87 519.347   1
   2  10  -2 272922. 4372.27   2
   2 -10  -2 265043. 4161.97   1
   2  10  -2 268113. 3689.56   1
  -2 -10   2 265823. 2006.83   3
  -2 -10   2 264308. 2111.92   3
   2  10  -1 41306.5 1757.17   2
   2 -10  -1 43589.5 1549.82   1
  -2 -10   1 43311.1 972.338   3
   2  10   0 4105.62 355.572   3
   2  10   0 4703.62 663.971   2
  -2 -10   0 3825.63 355.968   3
   2 -10   0 4237.13 460.224   1
   2 -10   1 112877. 2195.71   1
   2 -10   1 116385. 3007.15   3
   2  10   1 115836. 2146.30   3
   2  10   1 115624. 3334.38   2
  -2 -10  -1 118862. 2218.06   3
  -2 -10  -2 28598.9 1224.19   3
   2  10   2 29371.6 1348.64   3
   2  10   2 29834.9 1888.84   2
   2 -10   2 31954.3 1595.79   3
   2  10   3 64213.6 1937.80   3
   2  10   3 59667.6 2811.05   2
   2 -10   3 59185.2 918.947   2
   2 -10   3 62316.5 2228.44   3
   2 -10   4 54250.7 2174.39   3
   2 -10   4 52484.4 1163.94   2
   2  10   4 55630.6 2039.40   3
   2  10   4 51455.9 2793.66   2
   2 -10   5 8920.50 926.156   3
   2  10   5 9106.29 886.078   3
   2  10   5 9473.47 1329.40   2
   2 -10   5 10159.6 683.381   2
   2  10   6 7295.62 1309.60   2
   2 -10   6 8393.45 952.892   3
   2  10   6 9891.15 1014.14   3
   2 -10   6 8556.25 819.909   2
   2 -10   7 175.720 254.829   3
   2 -10   7 45.8675 252.061   2
   2  10   7 4.81157 201.729   3
   2  10   8 10923.9 1159.25   3
   2 -10   8 12492.5 1175.08   2
   2  10   8 12104.3 1635.72   2
   2 -10   8 12001.2 1263.87   3
   2 -10   9 1589.87 535.557   3
   2  10   9 1851.40 707.629   2
   2  10   9 1704.74 551.145   3
   2 -10  10 13265.0 1425.79   3
   2  10  10 12840.3 1822.65   2
   2  10  10 13694.9 1419.71   3
   2 -10  11 1322.11 499.424   3
   2  10  11 1089.85 745.546   2
   2  10  11 1532.43 452.332   3
   2  10  12 2651.08 832.280   3
   2  10  12 785.735 581.689   2
   2 -10  12 2759.32 811.253   3
   2 -10  13-427.823 598.132   3
   2  10  13 136.100 526.210   2
   2  10  13 333.738 456.538   3
   2  10  14 411.728 331.046   3
   2 -10  14 220.968 390.944   2
   2 -10  14 1046.87 640.477   3
   2  10  14 34.2763 624.148   2
   2 -10  15 665.031 430.100   3
   2 -10  15 945.557 683.766   2
   2  10  15 31.9242 396.555   3
   2  10  15 462.094 664.094   2
   2 -10  16 3356.82 976.761   2
   2  10  16 4473.26 1563.12   2
   2  10  16 3241.89 1017.47   3
   2 -10  16 2447.04 874.158   3
   2 -10  17-1498.30 841.574   2
  -2  10 -17 375.582 432.188   1
   2  10  17 23.0900 637.173   2
   2  10  17-382.949 478.625   3
   2 -10  17-517.803 510.991   3
   2  10  18 2188.67 885.606   3
  -2  10 -18 1012.66 471.699   1
   2 -10  18 1028.78 588.702   3
   2  10  18 638.232 1116.19   2
   2 -10  19-373.652 628.637   3
   2  10  19 554.536 541.938   3
   2  10  19-371.159 972.744   2
   2 -10  20 886.073 699.366   3
   2  10  20 1751.59 1390.38   2
  -2 -10 -21 287.298 932.126   1
   2  10  21 622.305 985.108   2
   2  10  22-377.348 721.520   2
  -2 -10 -22 855.532 1185.25   1
   2  10  23-1886.65 1465.23   2
   2 -11 -22 1175.25 936.883   1
   2 -11 -21 26.6492 743.432   1
   2 -11 -20 1796.61 1034.45   1
  -2  11  20-265.936 592.749   3
   2 -11 -19 629.100 725.810   1
  -2  11  19-1127.00 940.826   3
   2  11 -18-646.627 585.105   1
   2 -11 -18 182.417 657.494   1
  -2  11  18-16.6130 500.391   3
  -2 -11  17 2035.56 772.961   3
   2  11 -17 637.323 506.883   1
   2 -11 -17 1078.28 801.172   1
  -2  11  17 514.609 514.699   3
  -2 -11  16 1863.31 726.202   3
   2  11 -16 1714.42 639.824   1
  -2  11  16 1851.09 839.532   3
   2 -11 -16 1848.90 865.965   1
  -2  11  15 1540.30 500.667   3
  -2 -11  15 1442.05 454.810   3
   2  11 -15 1449.66 710.588   1
  -2  11  14 4022.25 925.400   3
  -2 -11  14 3476.17 812.672   3
   2 -11 -14 4100.20 1119.33   1
   2  11 -14 3433.51 798.559   1
   2  11 -13 775.108 443.075   1
   2 -11 -13 30.3022 570.608   1
  -2 -11  13 984.112 395.297   3
  -2  11  13 270.993 465.728   3
  -2  11  12 1607.64 477.471   3
   2 -11 -12 2125.25 830.545   1
   2  11 -12 197.822 348.659   1
  -2 -11  12 860.182 421.077   3
   2  11 -11 31.6043 237.113   1
  -2 -11  11-6.16881 297.049   3
   2 -11 -11-747.200 671.201   1
  -2  11  11 561.725 429.150   3
  -2  11  10 23110.5 1883.79   3
   2  11 -10 22743.8 1634.65   1
   2 -11 -10 23548.1 2187.53   1
  -2 -11  10 21337.0 1424.36   3
  -2  11   9 6117.34 919.767   3
   2  11  -9 6312.47 884.371   1
   2 -11  -9 5778.62 1064.20   1
  -2 -11   9 5829.11 698.555   3
   2 -11  -8 65721.2 3178.64   1
  -2  11   8 66200.3 2930.67   3
  -2 -11   8 65639.0 2105.21   3
   2  11  -8 63092.6 2420.73   1
  -2 -11   7 19303.9 1019.41   3
  -2  11   7 19589.7 1508.64   3
   2  11  -7 17282.0 944.695   3
   2 -11  -7 18017.8 1586.96   1
   2  11  -7 17539.8 1213.21   1
  -2  11   6 111266. 3505.22   3
  -2 -11   6 109250. 2175.06   3
   2 -11  -6 106817. 3631.35   1
   2  11  -6 107014. 2137.03   3
   2  11  -6 110391. 2804.10   1
   2  11  -5 1583.46 225.152   3
   2  11  -5 1424.90 353.598   2
   2 -11  -5 1246.34 382.463   1
   2  11  -5 1347.65 329.662   1
  -2 -11   5 1513.67 226.165   3
  -2  11   5 937.624 399.742   3
   2  11  -4 76761.7 2084.74   1
   2 -11  -4 75654.9 2646.19   1
  -2 -11   4 76009.5 1351.61   3
   2  11  -4 78480.6 2479.09   2
   2  11  -3 1307.40 374.747   2
   2 -11  -3 1231.71 356.104   1
   2  11  -3 1329.43 269.524   1
  -2 -11   3 1381.16 165.982   3
  -2 -11   2 25101.1 710.564   3
   2  11  -2 24815.7 1121.79   1
   2  11  -2 26121.6 1387.53   2
   2 -11  -2 25089.5 1295.21   1
   2 -11  -1 17552.3 995.964   1
   2  11  -1 18869.2 1231.12   2
  -2 -11   1 18163.6 684.775   3
   2  11   0 327.742 98.2236   3
   2 -11   0 73.0636 138.009   1
   2  11   0 49.5953 191.943   2
  -2 -11   0 225.904 97.5680   3
   2  11   1 4149.37 427.697   3
  -2 -11  -1 4106.36 430.708   3
   2 -11   1 3926.19 402.990   1
   2 -11   1 4005.96 598.775   3
   2  11   1 3459.52 572.474   2
   2 -11   2 31564.2 1624.45   3
   2  11   2 30125.3 1903.99   2
   2  11   2 32131.6 1304.38   3
   2  11   3 9476.15 767.696   3
   2 -11   3 10684.4 983.258   3
   2  11   3 9541.18 1175.80   2
   2  11   4 20006.3 1800.62   2
   2 -11   4 18919.8 1317.51   3
   2 -11   4 17068.8 565.285   2
   2  11   4 20856.0 1265.39   3
   2 -11   5 2556.87 319.563   2
   2 -11   5 2508.41 524.965   3
   2  11   5 2359.58 451.276   3
   2  11   5 2380.65 709.968   2
   2 -11   6 613.422 323.734   2
   2 -11   6 590.397 368.555   3
   2  11   6 2581.09 926.730   2
   2  11   6 3543.25 680.171   3
   2 -11   7 3440.09 638.264   3
   2  11   7 5427.28 1107.68   2
   2  11   7 4717.09 733.924   3
   2 -11   7 4295.43 650.408   2
   2  11   8 4171.32 1117.55   2
   2  11   8 3443.54 740.674   3
   2 -11   8 1803.77 548.008   2
   2 -11   8 3262.95 767.054   3
   2 -11   9 2274.33 615.782   2
   2  11   9 917.727 589.463   2
   2 -11   9 1387.02 392.874   3
   2  11   9 1871.09 585.055   3
   2  11  10 28.7061 563.771   2
   2 -11  10-634.280 422.088   3
   2  11  11-171.920 355.623   3
   2  11  11 212.290 777.138   2
   2 -11  11 511.375 400.167   3
   2  11  12 546.050 468.963   2
   2  11  12 216.951 250.765   3
   2 -11  12 1134.62 624.476   3
   2  11  13 1063.73 588.093   3
   2 -11  13 609.229 412.759   2
   2 -11  13-95.2402 445.820   3
   2  11  13 276.080 512.036   2
   2 -11  14 3668.94 984.098   2
   2  11  14 2804.69 823.453   3
   2  11  14 3996.21 1403.14   2
   2 -11  14 4277.80 1046.38   3
   2  11  15 156.604 353.537   3
   2 -11  15 68.7366 492.101   2
   2  11  15-470.936 956.578   2
   2 -11  15-314.013 372.010   3
   2 -11  16 905.552 606.653   2
   2  11  16 2222.35 813.887   3
  -2  11 -16 1232.19 706.227   1
   2 -11  16 858.343 597.923   3
   2  11  16 716.608 600.961   2
   2  11  17 115.279 448.837   3
   2 -11  17 623.549 621.733   3
  -2  11 -17-12.6591 414.572   1
   2  11  17 625.342 563.042   2
   2  11  18-372.522 826.189   2
   2  11  18-593.693 403.571   3
   2 -11  18-492.167 707.807   3
   2  11  19-414.442 592.547   2
   2  11  19 355.089 377.558   3
   2 -11  19-766.900 623.194   3
   2  11  20-925.233 1147.60   2
   2 -11  20 992.592 812.290   3
  -2 -11 -21 753.129 824.393   1
   2  11  21-412.217 1018.60   2
  -2 -11 -22 987.459 1015.48   1
   2  11  22 1406.96 911.997   2
   2  11  23-889.890 1270.13   2
   2 -12 -22-155.857 770.573   1
   2 -12 -21-203.486 815.727   1
  -2  12  20-1355.05 805.362   3
   2 -12 -20 1742.37 1060.73   1
   2 -12 -19 941.212 1158.35   1
  -2  12  19 519.475 489.631   3
   2 -12 -18 289.948 831.554   1
   2  12 -18-1047.68 717.091   1
  -2  12  18-98.1938 779.782   3
   2 -12 -17 1422.92 829.635   1
  -2  12  17-675.437 490.769   3
   2  12 -17 633.325 594.413   1
   2 -12 -16 333.397 1020.41   1
   2  12 -16 38.2553 406.241   1
  -2 -12  16-260.076 401.530   3
  -2  12  16 441.535 653.356   3
   2  12 -15-432.096 512.880   1
  -2  12  15 481.887 396.851   3
  -2 -12  15 578.380 397.411   3
  -2 -12  14 677.632 392.597   3
   2 -12 -14 1059.85 809.570   1
  -2  12  14 231.541 497.287   3
   2  12 -14 303.289 355.221   1
   2 -12 -13 5164.37 1258.35   1
  -2  12  13 6070.39 1160.22   3
   2  12 -13 5532.26 914.481   1
  -2 -12  13 4820.31 842.006   3
   2  12 -12 8357.96 1103.04   1
   2 -12 -12 6718.68 1292.25   1
  -2 -12  12 7202.09 970.857   3
  -2  12  12 8057.81 1230.83   3
   2  12 -11 8846.85 1062.80   1
  -2  12  11 9062.82 1252.12   3
   2 -12 -11 9056.44 1516.72   1
  -2 -12  11 9887.70 1028.95   3
  -2  12  10 3557.56 817.592   3
  -2 -12  10 3459.23 595.927   3
   2  12 -10 2852.62 531.234   1
   2 -12 -10 2371.08 797.086   1
  -2  12   9-26.3164 370.625   3
  -2 -12   9 112.220 206.043   3
   2 -12  -9 453.992 629.391   1
   2  12  -9 11.2468 212.332   1
   2 -12  -8 3813.40 820.907   1
   2  12  -8 5841.91 751.138   1
  -2 -12   8 5347.99 623.075   3
  -2  12   8 4533.13 837.007   3
   2 -12  -7 1347.66 507.295   1
   2  12  -7 1212.06 372.710   1
   2  12  -7 1110.39 268.283   3
  -2  12   7 1554.71 489.107   3
  -2 -12   7 1569.16 300.285   3
   2 -12  -6 3834.52 763.326   1
  -2 -12   6 2999.71 391.827   3
   2  12  -6 2144.07 497.581   1
   2  12  -6 2248.33 321.728   3
  -2  12   6 2153.29 554.798   3
  -2 -12   5 810.925 183.476   3
   2  12  -5 991.907 329.535   2
   2 -12  -5 1352.51 522.492   1
   2  12  -5 581.670 210.169   1
   2  12  -4 368.437 181.773   1
   2  12  -4-68.8488 170.858   2
  -2 -12   4 175.791 69.8363   3
  -2 -12   3 680.721 148.447   3
   2  12  -3 538.604 258.256   2
   2  12  -3 746.924 222.752   1
   2  12  -2 9054.08 876.658   2
   2 -12  -2 9614.82 943.539   1
  -2 -12   2 9158.28 477.089   3
   2 -12  -1 10436.2 778.712   1
   2  12  -1 9772.08 905.154   2
  -2 -12   1 9940.79 560.482   3
   2 -12   0 33043.3 1265.21   1
   2  12   0 34830.7 1186.23   3
   2  12   0 32964.6 1757.51   2
  -2 -12   0 35454.4 1170.48   3
   2  12   1 102124. 3278.57   2
   2 -12   1 108135. 2130.80   1
   2 -12   1 112120. 3145.33   3
  -2 -12  -1 111538. 2321.76   3
   2  12   1 109955. 2282.65   3
   2 -12   2 124565. 2235.11   1
   2 -12   2 127937. 3352.12   3
   2  12   2 125960. 2653.17   3
   2  12   2 121001. 3900.01   2
   2  12   3 65695.8 3061.33   2
   2 -12   3 66311.1 2457.23   3
   2  12   3 67741.9 2091.85   3
   2 -12   4 49230.5 2168.80   3
   2  12   4 49621.5 2820.10   2
   2  12   4 51274.4 1954.35   3
   2 -12   5 8941.59 962.703   3
   2  12   5 8747.37 1264.25   2
   2 -12   5 8259.54 483.387   2
   2  12   5 7986.97 832.206   3
   2  12   6 72286.7 2642.14   3
   2  12   6 73679.1 3767.42   2
   2 -12   6 77016.7 1969.04   2
   2 -12   6 71636.7 2799.80   3
   2 -12   7 178.973 209.138   2
   2  12   7 290.882 566.019   2
   2 -12   7 1172.94 448.567   3
   2  12   7 477.791 304.954   3
   2 -12   8 7535.09 849.202   2
   2  12   8 7519.91 1319.70   2
   2 -12   8 7836.56 1016.83   3
   2  12   8 7825.44 994.999   3
   2  12   9 2593.35 639.622   3
   2  12   9 2832.18 916.211   2
   2 -12   9 1969.34 588.736   3
   2 -12   9 1514.14 366.996   2
   2 -12  10 579.284 386.813   2
   2  12  10 299.867 814.314   2
   2  12  10 191.900 275.220   3
   2 -12  10 889.448 536.317   3
   2 -12  11 1445.72 505.226   3
   2 -12  11 1635.03 580.121   2
   2  12  11 1369.17 684.152   2
   2  12  11 1801.50 617.041   3
   2  12  12 6538.76 1145.91   3
   2 -12  12 6677.23 1160.38   2
   2  12  12 5104.97 1275.01   2
   2 -12  12 5404.39 1050.54   3
   2  12  13-152.667 475.738   3
   2 -12  13 141.130 483.363   2
   2  12  13 543.100 813.254   2
   2 -12  13-321.842 397.932   3
   2 -12  14 1780.90 648.163   2
   2  12  14 2393.86 1177.17   2
   2 -12  14 1396.42 706.801   3
   2  12  14 1078.53 396.830   3
   2 -12  15-407.187 273.060   3
   2  12  15 519.081 478.118   3
   2  12  15-807.841 884.620   2
   2 -12  15 920.008 768.881   2
  -2  12 -16 1159.58 750.760   1
   2  12  16 41.2260 304.678   3
   2 -12  16 316.534 544.992   3
   2 -12  17 728.404 584.415   3
   2  12  17 374.454 626.542   2
   2  12  17 37.7566 294.739   3
   2  12  18 814.839 646.795   3
   2  12  18-867.661 851.219   2
   2 -12  18 556.526 407.032   3
   2  12  19 6.16905 935.190   2
   2 -12  19 555.039 666.269   3
   2  12  19-557.387 509.676   3
   2  12  20-189.566 1032.47   2
   2 -12  20-775.093 731.083   3
  -2 -12 -21-539.606 1051.94   1
   2  12  21-1439.15 1245.29   2
   2  12  22 1675.30 1576.03   2
   2 -13 -21-817.580 1006.85   1
  -2  13  20 1042.47 757.479   3
   2 -13 -20-1535.98 1196.61   1
  -2  13  19 646.080 422.255   3
   2 -13 -19-610.120 842.107   1
  -2  13  18-689.570 695.200   3
   2 -13 -18 271.299 690.545   1
   2 -13 -17-424.240 923.983   1
  -2  13  17-692.285 675.299   3
   2  13 -17 1056.81 657.219   1
   2  13 -16-418.379 388.931   1
   2 -13 -16-417.300 666.026   1
  -2 -13  16 286.043 384.058   3
  -2  13  16 807.203 569.684   3
   2  13 -15-69.5652 266.944   1
   2 -13 -15 237.299 582.502   1
  -2  13  15 155.171 292.711   3
  -2 -13  15 427.057 351.768   3
   2 -13 -14 599.351 763.396   1
  -2 -13  14 48.9737 276.572   3
   2  13 -14 27.6546 308.032   1
  -2  13  14 222.665 355.277   3
   2  13 -13 704.228 419.851   1
   2 -13 -13 1445.19 826.252   1
  -2  13  13 1447.59 603.947   3
  -2 -13  13 710.516 314.395   3
   2 -13 -12 569.805 721.234   1
  -2 -13  12 833.005 368.449   3
   2  13 -12 1538.62 482.448   1
  -2  13  12-20.9470 521.382   3
   2  13 -11-152.499 268.024   1
  -2  13  11 449.883 341.743   3
   2 -13 -11 73.6766 472.397   1
  -2 -13  11-132.559 247.726   3
   2 -13 -10 10049.9 1454.05   1
   2  13 -10 9254.39 1041.99   1
  -2 -13  10 8386.51 884.642   3
  -2  13  10 10272.4 1300.32   3
   2  13  -9 2551.60 540.133   1
  -2 -13   9 2380.61 452.007   3
  -2  13   9 1269.05 534.252   3
  -2  13   8 1118.02 312.484   3
   2 -13  -8 1083.26 578.573   1
  -2 -13   8 2152.33 432.851   3
   2  13  -8 1563.80 461.075   1
   2  13  -7 2850.70 503.095   1
   2  13  -7 2935.99 428.566   3
   2 -13  -7 3404.16 771.604   1
  -2 -13   7 2306.05 367.451   3
  -2  13   7 2402.15 553.354   3
   2  13  -6 112263. 2263.28   3
   2 -13  -6 107602. 3777.55   1
  -2  13   6 119325. 3762.48   3
   2  13  -6 113919. 2801.58   1
  -2 -13   6 119264. 2317.21   3
   2  13  -5 59095.4 1921.35   1
   2  13  -5 58812.0 2268.22   2
   2 -13  -5 62804.2 2657.61   1
  -2 -13   5 60168.6 1485.66   3
  -2 -13   4 23473.9 843.801   3
   2  13  -4 22861.9 1131.89   1
   2 -13  -4 23435.4 1505.40   1
   2  13  -4 23755.4 1407.82   2
   2 -13  -3 23615.8 1443.52   1
   2  13  -3 24496.6 1400.76   2
  -2 -13   3 22843.8 812.940   3
   2  13  -3 23160.9 1090.29   1
   2  13  -2 14108.0 1122.59   2
  -2 -13   2 12295.2 601.205   3
   2 -13  -2 13135.6 992.080   1
   2 -13  -1 7864.83 695.119   1
  -2 -13   1 7992.58 534.111   3
   2  13  -1 7493.73 807.197   2
  -2 -13   0 193178. 2903.82   3
   2  13   0 188130. 4274.65   2
   2  13   0 198722. 3030.36   3
   2 -13   0 191802. 3081.84   1
  -2 -13  -1 21130.5 1042.58   3
   2  13   1 21930.5 1057.78   3
   2 -13   1 20847.8 934.357   1
   2  13   1 19174.6 1467.17   2
   2  13   2 262575. 5824.89   2
   2 -13   2 264559. 3207.70   1
   2 -13   2 269751. 5027.73   3
   2  13   2 262879. 3973.77   3
   2  13   3 830.902 587.108   2
   2 -13   3 1043.98 426.482   3
   2  13   3 838.455 370.215   3
   2  13   4 65078.9 2262.23   3
   2  13   4 67227.4 3265.09   2
   2 -13   4 64199.5 2521.89   3
   2 -13   5 2409.69 597.885   3
   2 -13   5 2195.67 198.466   2
   2  13   5 2517.16 728.233   2
   2 -13   6 10894.3 1116.52   3
   2  13   6 13742.1 1276.28   3
   2 -13   6 11573.4 688.074   2
   2  13   6 10882.8 1572.31   2
   2  13   7 12557.8 1223.65   3
   2 -13   7 10244.8 1121.71   3
   2 -13   7 12833.6 908.699   2
   2  13   7 9587.19 1512.92   2
   2 -13   8 39262.6 1823.76   2
   2 -13   8 36783.9 2207.75   3
   2  13   8 35025.2 2895.56   2
   2  13   8 37398.9 2230.65   3
   2  13   9 1512.66 715.640   2
   2 -13   9 3161.49 627.931   2
   2 -13   9 4320.28 821.320   3
   2  13   9 3756.42 773.713   3
   2  13  10 24808.4 2587.57   2
   2 -13  10 25886.4 1810.25   2
   2 -13  10 25431.8 1999.79   3
   2  13  10 27021.1 2063.63   3
   2  13  11 41.1575 421.204   3
   2  13  11 237.046 525.108   2
   2 -13  11 4.33517 360.690   2
   2 -13  11 156.158 447.470   3
   2 -13  12 11632.7 1513.13   3
   2  13  12 10917.1 1891.73   2
   2 -13  12 10737.7 1324.75   2
   2  13  12 12764.3 1543.18   3
   2  13  13-55.1011 344.863   3
   2 -13  13-283.984 436.116   3
   2 -13  13 187.920 337.366   2
   2  13  13-219.934 872.097   2
   2  13  14 628.666 461.991   3
   2 -13  14 267.708 598.696   2
   2  13  14 905.797 919.241   2
   2 -13  14-156.943 263.323   3
   2 -13  15-1526.74 849.117   2
   2  13  15-881.743 632.405   3
   2  13  15 332.501 677.698   2
   2 -13  15-292.173 468.754   3
  -2  13 -15-456.161 365.966   1
   2  13  16 1023.72 738.809   2
   2  13  16-858.771 484.338   3
   2 -13  16 705.413 638.075   3
   2  13  17 55.6315 328.935   3
   2  13  17 324.642 661.791   2
   2 -13  17-320.030 558.589   3
   2 -13  18-402.219 482.994   3
   2  13  18 225.928 369.615   3
   2  13  18 151.893 691.583   2
   2  13  19-690.483 1031.28   2
   2 -13  19-731.904 587.903   3
   2  13  19 156.698 528.375   3
   2 -13  20-817.100 827.668   3
   2  13  20-1553.77 1106.35   2
  -2 -13 -21-1333.62 1557.42   1
   2  13  21 1243.78 1041.16   2
   2  13  22 367.069 1110.88   2
   2 -14 -21 87.3451 820.912   1
   2 -14 -20 1094.64 1016.96   1
  -2  14  19-68.1858 481.467   3
   2 -14 -19-806.017 1065.04   1
   2 -14 -18 1584.65 902.710   1
  -2  14  18 262.633 403.063   3
   2 -14 -17 408.039 792.353   1
  -2  14  17 778.412 595.436   3
   2  14 -16 473.568 536.254   1
  -2  14  16 962.615 511.440   3
   2 -14 -16-279.847 581.021   1
  -2  14  15 273.130 453.670   3
   2 -14 -15 1348.66 843.551   1
  -2 -14  15 430.599 239.470   3
   2  14 -15 1042.28 433.142   1
  -2 -14  14-248.998 335.159   3
   2  14 -14 507.810 241.202   1
  -2  14  14 869.267 480.960   3
   2 -14 -14 476.784 553.158   1
   2 -14 -13 703.377 641.502   1
  -2  14  13 99.6327 289.518   3
  -2 -14  13 752.745 398.521   3
   2  14 -13 443.026 335.929   1
   2 -14 -12 1737.14 872.687   1
   2  14 -12 1991.92 545.540   1
  -2  14  12 1326.71 356.391   3
  -2 -14  12 2168.78 524.633   3
   2 -14 -11 1038.35 598.939   1
   2  14 -11 2500.37 586.575   1
  -2  14  11 3739.21 894.268   3
  -2 -14  11 2629.33 543.424   3
   2 -14 -10 2229.96 825.472   1
  -2  14  10 2777.98 813.724   3
  -2 -14  10 3205.55 545.364   3
   2  14 -10 3191.14 630.564   1
   2 -14  -9 3783.20 929.806   1
   2  14  -9 2635.21 529.705   1
  -2 -14   9 3388.07 549.437   3
  -2  14   9 2640.77 610.043   3
  -2  14   8 5459.34 917.082   3
   2 -14  -8 7371.84 1186.35   1
   2  14  -8 6167.56 768.637   1
  -2 -14   8 6704.77 681.596   3
  -2  14   7 992.876 314.216   3
   2  14  -7 1064.90 244.167   3
  -2 -14   7 1251.45 315.326   3
   2 -14  -7 723.297 419.391   1
   2  14  -7 1036.25 339.653   1
  -2  14   6 583.478 288.916   3
  -2 -14   6 1228.03 313.091   3
   2  14  -6 635.541 262.436   1
  -2 -14   5 804.261 196.458   3
   2  14  -5 625.244 310.068   2
   2  14  -5 552.712 220.465   1
   2 -14  -5 1248.10 454.419   1
  -2 -14   4 145270. 2218.24   3
   2  14  -4 150337. 3539.68   2
   2  14  -4 150780. 2831.38   1
   2  14  -3 62675.7 1826.05   1
   2 -14  -3 63093.1 2325.95   1
   2  14  -3 63878.5 2296.94   2
  -2 -14   3 62231.3 1463.98   3
   2  14  -2 144951. 3508.48   2
  -2 -14   2 139679. 2209.29   3
   2 -14  -2 138757. 3168.47   1
   2  14  -1 22457.7 1419.41   2
   2 -14  -1 22915.2 1176.45   1
  -2 -14   1 22626.9 954.484   3
   2  14   0 239378. 4967.65   2
   2 -14   0 246206. 3541.77   1
  -2 -14   0 250354. 3462.24   3
   2 -14   1 2307.76 313.801   1
   2  14   1 2163.47 376.339   3
  -2 -14  -1 2469.21 397.554   3
   2  14   1 2060.94 551.642   2
   2 -14   2 42589.1 2066.47   3
   2  14   2 39620.7 2310.70   2
   2 -14   2 40225.2 1253.03   1
   2  14   2 44401.3 1698.48   3
   2  14   3 7247.16 1136.19   2
   2 -14   3 6650.18 825.831   3
   2  14   3 6168.47 802.667   3
   2 -14   4 32716.1 1851.08   3
   2  14   4 32202.3 2415.63   2
   2  14   4 37419.3 1771.59   3
   2  14   5 15820.6 1202.31   3
   2 -14   5 16088.4 1346.65   3
   2  14   5 16236.4 1697.41   2
   2 -14   6 99371.7 1761.02   2
   2 -14   6 105535. 3501.04   3
   2  14   6 102729. 3243.13   3
   2  14   6 104530. 4580.92   2
   2 -14   7 262.379 343.061   3
   2 -14   7 326.321 226.155   2
   2  14   7-403.804 340.725   3
   2  14   7-112.472 405.498   2
   2  14   8 37778.5 3041.82   2
   2 -14   8 37114.6 2256.67   3
   2  14   8 41567.3 2330.66   3
   2 -14   8 43821.7 1852.47   2
   2 -14   9-158.618 417.790   3
   2  14   9 1.84984 753.151   2
   2  14   9 210.843 324.445   3
   2 -14   9-35.8942 320.192   2
   2  14  10 1988.02 818.634   2
   2 -14  10 2256.64 569.106   3
   2 -14  10 2876.69 668.503   2
   2  14  10 3237.85 779.006   3
   2  14  11-38.0008 368.426   3
   2  14  11-460.445 738.471   2
   2 -14  11 255.951 393.670   3
   2 -14  11 727.492 452.147   2
   2 -14  12 1701.49 631.464   2
   2 -14  12 1229.48 514.100   3
   2  14  12 2537.87 753.661   3
   2  14  12 3123.95 1115.67   2
   2  14  13 721.346 625.711   2
   2 -14  13 570.758 358.820   2
   2 -14  13 496.474 507.790   3
   2  14  13 989.359 577.719   3
   2  14  14 6990.59 1273.04   3
   2 -14  14 5667.56 1119.09   2
   2 -14  14 4605.20 1037.11   3
   2  14  14 3985.83 1271.07   2
   2  14  15 1234.56 638.249   3
   2 -14  15 1444.27 667.080   3
   2  14  15-514.705 531.024   2
   2 -14  16 1428.91 697.480   3
   2  14  16 1494.85 1195.75   2
   2  14  16 66.1094 418.637   3
   2  14  17 137.159 335.777   3
   2 -14  17-115.426 571.268   3
   2  14  18-539.940 464.160   3
   2  14  18 1619.32 914.715   2
   2 -14  18 878.471 668.258   3
   2 -14  19-728.182 721.318   3
   2  14  19 26.5446 621.635   2
   2  14  19 318.765 553.817   3
   2 -14  20 1561.46 813.010   3
   2  14  20 1465.97 1223.10   2
  -2 -14 -21 902.237 1245.26   1
   2  14  21 1784.50 1247.11   2
   2  14  22-1064.38 1299.96   2
   2 -15 -21-1167.10 1086.88   1
   2 -15 -20-1563.01 1425.19   1
  -2  15  19-1474.57 806.797   3
   2 -15 -19-1275.54 1451.98   1
  -2  15  18-81.0691 389.033   3
   2 -15 -18 196.956 675.710   1
   2 -15 -17 3458.97 1445.43   1
  -2  15  17 1268.11 706.842   3
   2 -15 -16-385.186 919.618   1
  -2  15  16 287.046 608.461   3
  -2  15  15 1063.96 477.629   3
   2 -15 -15 835.110 582.615   1
  -2 -15  15 1622.57 519.838   3
   2  15 -15 2609.13 711.287   1
  -2 -15  14 174.384 289.841   3
   2  15 -14 421.849 389.341   1
  -2  15  14 608.437 472.731   3
   2 -15 -14 293.287 714.580   1
   2 -15 -13-356.451 587.172   1
   2  15 -13 839.111 404.040   1
  -2  15  13-23.3212 585.778   3
  -2 -15  13 250.107 188.753   3
  -2 -15  12 280.128 248.799   3
  -2  15  12 540.892 348.750   3
   2  15 -12 76.6961 210.224   1
   2 -15 -12-421.664 537.354   1
   2  15 -11 1202.95 431.837   1
  -2  15  11 1127.19 464.812   3
   2 -15 -11 213.341 437.235   1
  -2 -15  11 746.021 330.412   3
  -2  15  10 752.410 492.625   3
   2  15 -10 559.010 337.445   1
   2 -15 -10 1282.77 650.925   1
  -2 -15  10 135.136 251.096   3
  -2  15   9 24329.0 1980.03   3
  -2 -15   9 23150.5 1366.76   3
   2 -15  -9 24324.2 2150.18   1
   2  15  -9 21878.7 1437.47   1
   2  15  -8 15141.1 1135.88   1
  -2 -15   8 14927.8 1025.65   3
   2 -15  -8 15210.0 1642.48   1
  -2  15   8 14972.9 1476.46   3
   2  15  -7 7150.79 625.465   3
   2 -15  -7 8251.91 1142.50   1
  -2 -15   7 8225.24 702.230   3
   2  15  -7 7610.60 768.282   1
  -2  15   7 8463.07 1114.40   3
   2  15  -6 5726.04 631.935   1
   2 -15  -6 6481.46 936.043   1
  -2 -15   6 6022.81 548.266   3
  -2 -15   5 40489.7 1318.69   3
   2  15  -5 41158.3 1549.38   1
   2 -15  -5 42948.1 2251.06   1
   2  15  -5 41152.0 1948.06   2
   2  15  -4 807.600 270.024   2
  -2 -15   4 822.225 213.167   3
   2  15  -4 568.649 205.290   1
   2 -15  -4 1027.03 391.376   1
  -2 -15   3 3736.94 367.238   3
  -2 -15   3 4035.56 396.198   3
   2 -15  -3 3325.72 546.532   1
   2  15  -3 4749.33 647.043   2
   2 -15  -2 5012.60 650.628   1
   2  15  -2 4613.78 639.555   2
  -2 -15   2 5133.51 455.403   3
  -2 -15   1 1017.13 243.591   3
   2  15  -1 1323.18 415.075   2
   2 -15  -1 1533.43 348.449   1
   2  15   0 8714.40 1043.25   2
   2 -15   0 9589.67 731.972   1
  -2 -15   0 7739.39 636.281   3
   2  15   1 6151.02 613.349   3
   2  15   1 5945.10 868.228   2
   2 -15   1 6114.72 494.527   1
   2 -15   2 18444.7 1407.71   3
   2  15   2 20326.8 1724.37   2
   2 -15   2 19596.4 849.693   1
   2  15   2 18895.3 1143.01   3
   2  15   3 1903.11 598.117   2
   2  15   3 1907.26 373.209   3
   2 -15   3 1704.17 446.966   3
   2  15   4 27483.7 2197.95   2
   2  15   4 27087.1 1537.72   3
   2 -15   4 26227.7 1707.65   3
   2  15   5 2048.82 468.123   3
   2  15   5 1773.68 733.918   2
   2 -15   5 1920.60 541.923   3
   2  15   6 2703.68 570.296   3
   2  15   6 2526.56 738.605   2
   2 -15   6 2151.64 206.400   2
   2 -15   6 2597.25 621.242   3
   2  15   7 518.552 369.429   3
   2  15   7 507.086 672.444   2
   2 -15   7 146.815 137.143   2
   2 -15   7 585.794 285.684   3
   2  15   8 8348.96 1486.41   2
   2 -15   8 10502.4 1236.10   3
   2 -15   8 11818.5 901.871   2
   2  15   8 8474.15 1074.33   3
   2  15   9 1034.71 770.889   2
   2  15   9 577.747 444.384   3
   2 -15   9-48.4390 320.930   3
   2 -15   9-13.6918 324.661   2
   2  15  10 815.434 486.755   3
   2  15  10 1252.35 660.977   2
   2 -15  10 217.913 348.502   3
   2 -15  10 507.731 438.470   2
   2  15  11 3248.51 1118.96   2
   2 -15  11 4166.52 733.218   2
   2 -15  11 5364.59 965.325   3
   2  15  11 3500.59 861.426   3
   2  15  12-430.794 448.322   3
   2  15  12-464.477 777.917   2
   2 -15  12-408.168 358.162   2
   2 -15  12-621.032 621.730   3
   2 -15  13 826.248 548.395   3
   2  15  13 1147.00 545.482   3
   2 -15  13 603.717 331.526   2
   2  15  13-98.3987 715.261   2
   2  15  14-774.618 881.740   2
   2  15  14 1033.63 555.044   3
   2 -15  14-219.354 437.499   3
   2 -15  15 729.269 401.635   3
   2  15  15 877.804 568.117   3
   2  15  15 673.743 884.258   2
   2  15  16-60.4454 714.339   2
   2  15  16 208.504 518.887   3
   2 -15  16-96.3384 402.387   3
   2  15  17 514.486 596.806   3
   2  15  17 12.3011 628.788   2
   2 -15  17-85.0156 493.755   3
   2  15  18-155.506 641.060   3
   2 -15  18 815.963 576.476   3
   2  15  18 1534.03 1199.08   2
   2  15  19-1051.81 760.418   3
   2  15  19 492.308 911.774   2
   2 -15  19 643.438 648.339   3
   2  15  20-1543.26 1365.33   2
   2 -15  20 1484.10 837.824   3
  -2 -15 -21-549.444 838.239   1
   2  15  21 1500.32 1464.48   2
   2  15  22 200.602 738.482   2
   2 -16 -21-650.699 940.954   1
   2 -16 -20-155.822 1013.66   1
  -2  16  19 1084.15 670.580   3
   2 -16 -19-30.6499 825.202   1
   2 -16 -18-324.632 764.882   1
  -2  16  18 71.5694 455.772   3
   2 -16 -17 804.060 729.946   1
  -2  16  17-73.9113 611.730   3
  -2  16  16 581.449 677.995   3
   2 -16 -16 295.628 690.165   1
  -2  16  15-83.6175 457.225   3
   2 -16 -15 269.959 897.412   1
  -2  16  14 3321.02 1007.65   3
   2 -16 -14 3319.20 1068.08   1
   2  16 -14 2029.23 595.640   1
  -2 -16  14 3784.59 813.194   3
   2  16 -13 2088.29 523.676   1
   2 -16 -13 2208.02 861.491   1
  -2  16  13 1246.34 428.412   3
  -2 -16  13 2745.90 568.274   3
   2  16 -12 5506.67 890.293   1
   2 -16 -12 6724.58 1360.71   1
  -2 -16  12 6889.94 963.597   3
  -2  16  12 6696.11 1253.36   3
  -2  16  11 14595.6 1630.14   3
   2  16 -11 14164.4 1308.64   1
   2 -16 -11 16188.0 2022.52   1
  -2 -16  11 14944.9 1283.88   3
  -2  16  10-38.0034 370.386   3
   2 -16 -10 629.294 677.476   1
   2  16 -10 108.112 174.387   1
  -2 -16  10 360.127 243.089   3
  -2 -16   9 521.202 294.924   3
  -2  16   9 5.34916 315.553   3
   2 -16  -9-28.0367 408.987   1
   2  16  -9 120.681 192.157   1
   2 -16  -8 1833.71 514.739   1
   2  16  -8 1916.45 434.734   1
  -2  16   8 1847.85 585.485   3
  -2 -16   8 2487.19 476.709   3
  -2  16   7 6372.04 1013.96   3
   2  16  -7 6723.18 717.026   1
   2 -16  -7 7087.18 1106.67   1
  -2 -16   7 6489.49 640.321   3
   2  16  -6 35136.5 1507.65   1
  -2 -16   6 35046.7 1350.23   3
   2 -16  -6 35149.5 2225.02   1
   2  16  -5 15733.6 1223.56   2
  -2 -16   5 14617.7 821.365   3
   2 -16  -5 14136.1 1306.05   1
   2  16  -5 15780.2 932.450   1
   2  16  -4 27320.5 1206.33   1
  -2 -16   4 29479.3 1120.48   3
   2  16  -4 28777.0 1598.94   2
   2 -16  -4 28271.8 1742.91   1
   2  16  -3 350.858 186.243   2
  -2 -16   3 668.093 191.300   3
   2 -16  -3 876.596 416.240   1
  -2 -16   3 581.765 190.384   3
   2 -16  -2 6185.25 703.375   1
   2  16  -2 6638.48 804.557   2
  -2 -16   2 6603.69 533.073   3
   2  16  -1 44034.5 2081.15   2
   2 -16  -1 41599.1 1655.14   1
  -2 -16   1 43375.3 1475.85   3
   2  16   0 25388.8 1702.80   2
   2 -16   0 26430.9 1172.00   1
  -2 -16   0 25338.5 1202.89   3
   2  16   1 1399.05 347.972   3
   2  16   1 1701.53 527.481   2
   2 -16   1 1369.95 250.501   1
   2 -16   2 670.156 140.741   1
   2  16   2 441.934 228.337   3
   2 -16   2 783.845 337.834   3
   2  16   2 1140.92 544.732   2
   2  16   3 8287.70 1172.06   2
   2  16   3 8184.98 803.389   3
   2 -16   3 8008.48 942.649   3
   2  16   4 1073.46 454.305   3
   2 -16   4 1097.48 537.603   3
   2  16   4 859.302 434.027   2
   2  16   5 3792.02 664.851   3
   2  16   5 3781.81 827.310   2
   2 -16   5 2847.02 644.168   3
   2  16   6 45841.2 3104.17   2
   2  16   6 45610.3 2281.86   3
   2 -16   6 43305.3 2342.46   3
   2 -16   7 2860.20 704.868   3
   2  16   7 4099.07 1161.40   2
   2  16   7 3440.19 684.770   3
   2 -16   7 3559.26 338.214   2
   2 -16   8 4882.41 540.696   2
   2 -16   8 4024.37 828.602   3
   2  16   8 3732.27 758.344   3
   2  16   8 4754.59 1180.80   2
   2 -16   9 35.9883 348.927   3
   2 -16   9 572.797 293.883   2
   2  16   9-8.29237 249.172   3
   2  16   9 289.897 677.762   2
   2  16  10 1288.61 739.744   2
   2 -16  10 1421.93 548.558   3
   2  16  10 1051.75 485.666   3
   2 -16  10 1508.88 494.079   2
   2  16  11-408.222 690.834   2
   2  16  11 1942.04 726.863   3
   2 -16  11 1560.31 604.909   3
   2 -16  11-90.0557 270.538   2
   2 -16  12 602.713 505.371   2
   2  16  12 176.292 466.133   2
   2  16  12-427.120 377.308   3
   2 -16  12-76.1526 410.852   3
   2  16  13 808.431 364.377   3
   2  16  13 1086.98 818.221   2
   2 -16  13 661.971 373.984   3
   2 -16  14-11.2687 429.287   3
   2  16  14 316.830 259.561   3
   2  16  14 179.706 861.651   2
   2  16  15-149.424 322.564   3
   2  16  15 169.273 920.288   2
   2 -16  15-1029.80 627.605   3
   2 -16  16-192.181 570.905   3
   2  16  16 911.334 547.750   3
   2  16  16 758.596 887.722   2
   2  16  17-747.123 635.563   3
   2  16  17 243.342 923.126   2
   2 -16  17-309.913 362.205   3
   2  16  18-1209.41 1020.78   2
   2 -16  18 1078.11 808.692   3
   2  16  18 101.307 486.974   3
   2  16  19 1348.85 1064.60   2
   2 -16  19-444.972 701.892   3
   2  16  20 589.201 717.633   2
   2 -16  20 437.553 667.277   3
   2  16  21 105.178 703.628   2
  -2 -16 -21 1751.15 1287.66   1
   2  16  22 661.667 1235.60   2
   2 -17 -21 1429.30 1108.35   1
   2 -17 -20 290.901 1064.21   1
  -2  17  19-695.377 681.919   3
   2 -17 -19-1473.62 917.394   1
   2 -17 -18 1801.62 1107.85   1
  -2  17  18 868.070 645.411   3
   2 -17 -17 406.868 626.398   1
  -2  17  17 750.174 779.565   3
   2 -17 -16 2086.67 1262.28   1
  -2  17  16 835.803 564.821   3
   2 -17 -15-469.425 606.996   1
  -2  17  15-307.433 430.463   3
  -2  17  14 173.585 509.099   3
  -2 -17  14 519.541 428.926   3
   2 -17 -14 115.634 550.012   1
  -2 -17  13-43.8477 207.482   3
  -2  17  13-120.080 439.688   3
   2 -17 -13 722.348 868.591   1
   2  17 -13 12.2324 200.266   1
   2 -17 -12 5929.34 1409.68   1
   2  17 -12 4297.71 768.137   1
  -2  17  12 4614.15 1056.22   3
  -2 -17  12 4123.17 735.567   3
  -2 -17  11-150.928 227.902   3
   2  17 -11-120.408 206.600   1
   2 -17 -11 527.440 408.914   1
  -2  17  11 954.989 547.322   3
  -2 -17  10 12337.6 1109.53   3
   2 -17 -10 12260.9 1721.41   1
   2  17 -10 11573.3 1106.78   1
  -2  17  10 12828.0 1529.06   3
  -2  17   9 11994.6 1496.71   3
   2 -17  -9 10877.0 1483.41   1
  -2 -17   9 12403.9 1018.43   3
   2  17  -9 11236.3 1020.56   1
   2 -17  -8 52720.2 3029.53   1
  -2 -17   8 51755.2 1950.15   3
   2  17  -8 49068.4 1964.63   1
  -2  17   8 51586.6 2895.14   3
   2  17  -7 9820.25 855.287   1
   2 -17  -7 11663.4 1387.42   1
  -2 -17   7 10060.4 805.643   3
  -2 -17   6 6302.53 609.847   3
   2 -17  -6 6383.26 989.005   1
   2  17  -6 5768.41 601.383   1
   2  17  -5 551.656 372.816   2
  -2 -17   5 237.446 147.307   3
   2  17  -5-69.2700 106.076   1
   2 -17  -5 723.348 452.096   1
  -2 -17   4 1070.87 260.176   3
   2  17  -4 853.834 353.229   2
  -2 -17   3 278.627 147.074   3
   2 -17  -3 862.340 415.014   1
  -2 -17   3 529.443 243.426   3
   2  17  -3 531.771 268.337   2
  -2 -17   2 3628.34 426.951   3
   2 -17  -2 5074.54 718.712   1
   2  17  -2 4365.32 683.063   2
   2 -17  -1 22381.6 1235.47   1
   2  17  -1 22504.2 1532.80   2
  -2 -17   1 22256.7 1108.78   3
   2 -17   0 52155.4 1688.94   1
   2  17   0 50321.4 2423.29   2
   2 -17   1 6374.21 526.114   1
   2  17   1 6935.13 946.586   2
   2  17   1 6851.17 702.036   3
   2 -17   2 63443.4 1485.23   1
   2  17   2 64100.2 2239.19   3
   2  17   2 67898.1 3180.69   2
   2 -17   2 64574.4 2728.85   3
  -2  17  -3 16973.2 591.571   1
   2 -17   3 20994.5 1610.18   3
   2  17   3 19365.5 1776.96   2
   2  17   3 20113.1 1296.46   3
   2  17   4 70522.3 2559.88   3
  -2  17  -4 65078.0 1123.53   1
   2 -17   4 68649.3 2877.46   3
   2  17   5 6740.93 1091.38   2
   2  17   5 7575.34 909.384   3
   2 -17   5 8279.05 1025.63   3
   2 -17   6 6088.64 921.002   3
   2  17   6 4185.55 1001.75   2
   2  17   6 5567.66 848.183   3
   2  17   7 2693.58 824.227   2
   2  17   7 2183.05 632.131   3
   2 -17   7 2752.16 667.226   3
   2  17   8 2268.56 759.662   3
   2  17   8 512.622 757.047   2
   2 -17   8 1452.95 598.682   3
   2 -17   8 976.330 226.427   2
   2 -17   9-6.50119 151.393   2
   2 -17   9 314.236 402.411   3
   2  17   9 1001.25 803.991   2
   2  17   9 849.232 440.382   3
   2  17  10 26694.3 2757.30   2
   2 -17  10 33534.2 1725.31   2
   2  17  10 27524.4 2187.69   3
   2 -17  10 27980.6 2160.39   3
   2  17  11-43.1751 363.848   3
   2  17  11-109.122 486.031   2
   2 -17  11-42.3195 279.670   2
   2 -17  11-589.243 432.977   3
   2  17  12 11238.3 1511.54   3
   2 -17  12 10285.8 1476.58   3
   2  17  12 7934.26 1694.12   2
   2  17  13-118.700 766.230   2
   2 -17  13 28.6909 287.515   3
   2  17  13-60.1609 252.176   3
   2  17  14 1846.78 738.940   3
   2  17  14 3139.39 1180.63   2
   2 -17  14 1377.22 512.796   3
   2 -17  15 308.535 509.704   3
   2  17  15 558.138 631.475   2
   2  17  15-126.470 352.387   3
   2 -17  16-887.438 744.755   3
   2  17  16-7.49050 680.470   2
   2  17  16 251.674 417.117   3
   2 -17  17-805.103 688.096   3
   2  17  17-162.108 547.203   3
   2  17  18 312.744 753.971   2
   2 -17  18 1483.84 910.947   3
   2  17  18-484.864 423.439   3
   2 -17  19-1263.38 973.486   3
   2  17  19 1963.57 1437.01   2
  -2 -17 -20-1226.24 1128.19   1
   2 -17  20-1368.22 796.396   3
  -2 -17 -21-337.884 812.417   1
   2  17  21 2203.78 1770.61   2
   2  17  22 784.795 1372.52   2
   2 -18 -21 1057.50 906.312   1
   2 -18 -20 704.304 960.721   1
   2 -18 -19 654.148 846.586   1
  -2  18  19 625.840 742.454   3
   2 -18 -18 309.147 628.249   1
  -2  18  18 1641.11 824.869   3
   2 -18 -17-865.663 676.470   1
  -2  18  17 934.797 664.114   3
   2 -18 -16-99.6294 596.230   1
  -2  18  16 2013.29 864.219   3
   2 -18 -15 2072.72 887.761   1
  -2  18  15 907.002 602.802   3
  -2  18  14 5279.40 1145.83   3
   2 -18 -14 4900.15 1364.70   1
   2 -18 -13 2305.64 1020.80   1
  -2 -18  13 1938.76 484.444   3
  -2  18  13 2740.52 885.356   3
  -2 -18  12 5992.15 899.204   3
   2 -18 -12 5511.26 1315.21   1
  -2  18  12 5160.52 1082.50   3
   2  18 -12 5156.12 835.672   1
   2  18 -11 1797.77 481.174   1
  -2 -18  11 1586.59 499.833   3
   2 -18 -11 1081.04 661.374   1
  -2  18  11 1730.51 597.147   3
  -2  18  10-67.7748 357.454   3
   2  18 -10 185.693 182.672   1
  -2 -18  10 401.614 166.782   3
  -2  18   9 297.321 317.694   3
   2 -18  -9-208.196 418.449   1
  -2 -18   9 77.5799 205.402   3
   2  18  -9 76.3044 213.768   1
   2  18  -8 7559.25 777.086   1
  -2  18   8 5932.92 1041.64   3
  -2 -18   8 7444.56 756.331   3
   2 -18  -8 7417.13 1220.69   1
  -2 -18   7 3278.68 497.317   3
   2  18  -7 2675.80 458.048   1
   2 -18  -7 3849.02 818.701   1
  -2 -18   6 4562.18 507.366   3
   2  18  -6 4483.76 502.212   1
   2 -18  -6 4802.61 939.226   1
   2  18  -5 12006.2 793.630   1
   2 -18  -5 11302.8 1246.80   1
   2  18  -5 12577.9 1128.84   2
  -2 -18   5 11471.4 810.373   3
  -2 -18   4 109.065 134.722   3
   2 -18  -4-217.809 261.992   1
   2  18  -4 197.743 207.114   2
   2  18  -3 27092.3 1593.15   2
  -2 -18   3 25124.2 1124.50   3
  -2 -18   3 26566.0 1226.65   3
   2 -18  -3 26811.7 1615.36   1
   2  18  -2 61906.1 2472.19   2
   2 -18  -2 60009.0 2203.18   1
  -2 -18   2 61758.5 1837.69   3
   2 -18  -1 4196.34 568.552   1
   2  18  -1 4823.85 760.243   2
  -2 -18   1 4140.07 506.079   3
   2  18   0 1437.52 530.827   2
   2 -18   0 1454.42 357.963   1
   2  18   1 2056.51 527.209   2
  -2  18  -1 3096.32 395.291   2
   2 -18   1 2555.75 345.681   1
   2 -18   2 3653.59 382.697   1
   2  18   2 3652.94 562.074   3
   2 -18   2 3920.91 822.113   3
   2  18   2 3177.01 685.245   2
   2 -18   3 3587.60 725.675   3
   2  18   3 4027.31 948.049   2
   2  18   3 4494.04 713.001   3
   2 -18   4 6757.17 926.609   3
   2  18   4 7014.16 1188.18   2
   2  18   4 5833.88 766.893   3
   2  18   5 666.724 324.985   3
  -2  18  -5 122.393 62.7566   1
   2 -18   5 885.280 366.639   3
   2  18   5-322.009 511.756   2
   2  18   6-27.3741 233.572   3
   2 -18   6 63.0126 265.859   3
   2  18   6-306.656 404.953   2
   2 -18   7-34.3867 377.661   3
   2  18   7-150.829 617.205   2
   2  18   7-152.103 222.313   3
   2  18   8 10132.1 1210.68   3
   2  18   8 10123.0 1754.84   2
   2 -18   8 9827.97 530.484   2
   2 -18   8 11138.7 1329.95   3
   2 -18   9-141.889 190.750   2
   2  18   9 18.0786 544.749   2
   2 -18   9 538.371 433.703   3
   2  18   9 160.315 284.606   3
   2  18  10 6045.10 1001.33   3
   2 -18  10 5950.82 1088.34   3
   2  18  10 4657.00 1294.19   2
   2  18  11 521.448 572.889   2
   2 -18  11 139.616 375.961   3
   2  18  11 502.916 365.808   3
   2  18  12 714.428 682.527   2
   2  18  12 644.257 597.060   3
   2 -18  12 451.483 412.207   3
   2  18  13 1195.76 750.483   2
   2 -18  13 715.243 573.186   3
   2  18  13 485.059 404.119   3
   2  18  14 799.260 694.017   2
   2  18  14 717.684 544.115   3
   2 -18  14 395.258 592.991   3
   2  18  15 409.568 327.771   3
   2  18  15-586.957 677.622   2
   2 -18  15 393.724 354.342   3
   2  18  16 554.229 613.561   2
   2  18  16 1659.28 786.626   3
   2 -18  16 340.681 555.689   3
   2 -18  17-448.949 618.862   3
   2  18  17-1570.48 1076.35   2
   2  18  17-1049.54 649.208   3
   2  18  18 232.609 473.248   3
   2 -18  18-10.0221 393.509   3
   2  18  19 1224.95 751.712   2
   2 -18  19-849.175 741.763   3
   2 -18  20 526.808 600.082   3
  -2 -18 -20 538.812 988.499   1
   2  18  20-427.904 1380.88   2
   2  18  21 229.635 1479.27   2
  -2 -18 -21 306.520 707.278   1
   2 -19 -21 382.767 747.550   1
   2 -19 -20 704.826 933.729   1
   2 -19 -19 98.8123 738.997   1
  -2  19  18 1169.49 739.390   3
   2 -19 -18 745.879 908.708   1
  -2  19  17 944.582 704.670   3
   2 -19 -17 935.045 584.857   1
   2 -19 -16-744.031 796.891   1
  -2  19  16 330.459 556.122   3
   2 -19 -15 1196.44 822.817   1
  -2  19  15 218.796 433.635   3
  -2  19  14 271.338 440.061   3
   2 -19 -14-452.626 494.577   1
  -2  19  13-222.027 317.517   3
  -2 -19  13-132.425 228.734   3
   2 -19 -13 523.937 809.653   1
  -2  19  12 1868.68 696.631   3
  -2 -19  12 1120.65 444.600   3
  -2 -19  11 2571.71 580.550   3
   2  19 -11 2573.66 535.817   1
   2 -19 -11 3057.80 871.247   1
  -2  19  11 3155.27 819.436   3
  -2  19  10 1913.19 682.458   3
  -2 -19  10 1567.99 459.194   3
   2 -19 -10 2030.33 784.030   1
   2  19 -10 1590.45 430.076   1
  -2  19   9 3766.73 878.756   3
  -2 -19   9 2767.26 531.501   3
   2  19  -9 2747.05 506.673   1
   2 -19  -9 1970.51 674.201   1
  -2 -19   8 300.016 180.038   3
   2  19  -8 25.8742 150.588   1
   2 -19  -8 557.372 360.868   1
   2  19  -7 20164.6 1152.81   1
  -2 -19   7 20555.8 1203.89   3
   2 -19  -7 20634.4 1848.89   1
  -2 -19   6 23926.9 1238.84   3
   2 -19  -6 23642.1 1841.08   1
   2  19  -6 24178.2 1167.41   1
   2  19  -6 25813.8 1633.51   2
   2  19  -5 470.369 341.946   2
  -2 -19   5 260.425 176.325   3
   2 -19  -5-204.782 301.158   1
   2  19  -5-20.6150 159.404   1
   2 -19  -4 18448.8 1439.35   1
   2  19  -4 17805.1 1333.38   2
  -2 -19   4 16722.5 1005.47   3
   2  19  -3-10.6187 193.087   2
  -2 -19   3-165.167 162.986   3
   2 -19  -3 28.6366 261.701   1
  -2 -19   3 196.253 225.186   3
  -2 -19   2 1985.13 385.789   3
   2 -19  -2 1566.68 477.802   1
   2  19  -2 2553.58 661.321   2
   2 -19  -1 3897.95 552.340   1
   2  19  -1 3541.90 637.351   2
   2  19   0 99332.9 3533.19   2
   2 -19   0 100127. 2390.47   1
  -2  19  -1 611.910 181.607   2
   2 -19   1 557.586 153.915   1
   2  19   1 858.962 391.108   2
   2 -19   2 20826.0 1679.36   3
   2  19   2 21346.4 1815.38   2
   2  19   2 20619.6 1366.40   3
   2 -19   2 19637.1 790.342   1
   2  19   3 137.829 188.618   3
   2  19   3 280.814 577.098   2
   2 -19   3-133.164 378.464   3
   2  19   4 2535.04 570.262   3
   2  19   4 2515.80 674.199   2
   2 -19   4 3316.92 802.016   3
   2  19   5 343.220 357.419   3
   2 -19   5 218.755 487.988   3
   2  19   5 1229.53 593.318   2
   2  19   6 625.005 397.461   3
   2  19   6-165.365 522.350   2
   2 -19   6 102.640 491.092   3
   2  19   7 2363.47 676.565   3
   2  19   7 3011.03 952.100   2
   2 -19   7 2016.01 719.526   3
   2 -19   8 1167.07 558.879   3
   2  19   8 362.993 472.614   2
   2  19   8 821.994 420.173   3
   2  19   9 342.501 370.160   3
   2  19   9-428.715 499.979   2
   2 -19   9 679.035 556.315   3
   2 -19  10 267.053 468.590   3
   2  19  10-490.211 646.801   2
   2  19  10-66.9779 280.425   3
   2  19  11 588.981 496.527   3
   2  19  11-292.348 790.871   2
   2 -19  11 263.487 389.569   3
   2  19  12 801.703 481.860   3
   2  19  12 920.468 871.499   2
   2 -19  12 767.254 362.065   3
   2 -19  13 326.757 398.567   3
   2  19  13 478.181 339.240   3
   2  19  14 429.181 663.673   2
   2 -19  14-127.484 322.187   3
   2  19  14-380.097 309.919   3
   2  19  15-680.644 608.886   3
   2  19  15 306.920 741.401   2
   2 -19  15 366.745 361.384   3
   2  19  16-530.089 572.973   2
   2 -19  16 1419.12 717.375   3
   2  19  16 780.139 578.149   3
   2  19  17 1289.09 822.555   2
   2  19  17 1406.32 880.669   3
   2 -19  17 302.036 444.336   3
   2  19  18 150.524 469.767   3
   2  19  18-772.875 695.619   2
   2 -19  18-632.194 630.796   3
   2 -19  19-113.663 549.544   3
   2  19  19-106.288 940.671   2
   2  19  20-1832.51 1204.20   2
  -2 -19 -20 645.433 868.264   1
   2  19  21 1216.09 1113.36   2
   2 -20 -20 1082.91 752.840   1
   2 -20 -19 1903.69 1379.33   1
  -2  20  18-1024.11 705.743   3
   2 -20 -18-183.877 755.220   1
   2 -20 -17 1544.22 998.210   1
  -2  20  17-30.1035 567.281   3
  -2  20  16 1083.62 531.062   3
   2 -20 -16 237.571 706.538   1
   2 -20 -15 220.601 674.979   1
  -2  20  15-926.832 802.520   3
   2 -20 -14 510.924 818.199   1
  -2  20  14-105.046 470.069   3
  -2  20  13 402.677 486.315   3
   2 -20 -13-155.297 745.265   1
  -2  20  12 1129.66 652.610   3
   2 -20 -12 1779.67 1036.98   1
  -2 -20  12 1086.30 407.648   3
  -2  20  11-277.770 403.666   3
   2 -20 -11-184.985 584.255   1
  -2 -20  11-29.3298 193.573   3
   2  20 -10 13136.2 1096.85   1
  -2 -20  10 15688.9 1253.83   3
  -2  20  10 14531.5 1707.29   3
   2 -20 -10 16595.4 1970.44   1
   2 -20  -9 1007.74 433.183   1
  -2 -20   9 1273.15 398.681   3
   2  20  -9 1087.58 296.702   1
   2  20  -8 2794.57 474.599   1
  -2 -20   8 3418.41 553.578   3
   2 -20  -8 3410.29 908.568   1
   2  20  -7 3767.36 490.514   1
   2 -20  -7 3723.39 831.732   1
  -2 -20   7 4427.76 601.492   3
   2  20  -6 7665.38 956.987   2
   2  20  -6 8453.21 701.723   1
  -2 -20   6 8428.70 753.909   3
   2 -20  -6 10032.7 1293.51   1
   2 -20  -5 6267.44 937.515   1
   2  20  -5 5625.34 776.547   2
  -2 -20   5 5966.06 623.513   3
   2 -20  -4 71751.5 2919.15   1
  -2 -20   4 71085.2 2125.66   3
   2  20  -4 77661.0 2762.68   2
  -2 -20   3 915.573 252.981   3
   2  20  -3 1104.23 414.001   2
  -2 -20   3 1111.80 315.129   3
   2 -20  -3 830.385 357.925   1
   2 -20  -2 114873. 3123.14   1
   2  20  -2 112900. 3468.10   2
   2  20  -1 6978.64 908.541   2
   2 -20  -1 7652.56 751.451   1
   2 -20   0 3286.65 535.421   1
   2  20   0 2687.58 700.510   2
   2  20   1 322.528 311.723   2
   2 -20   1 474.480 220.506   1
  -2  20  -1 816.898 230.015   2
   2 -20   2 18074.3 765.048   1
   2 -20   2 18188.0 1614.59   3
   2  20   2 18354.9 1804.56   2
   2  20   3 1777.14 660.301   2
   2  20   3 2071.99 455.860   3
   2 -20   3 2511.82 590.451   3
   2  20   4 73019.8 3788.33   2
   2 -20   4 65483.7 2979.01   3
   2  20   4 68956.6 2722.60   3
   2  20   5 1967.76 772.354   2
   2  20   5 2060.91 556.135   3
   2 -20   5 1254.80 394.340   3
   2  20   6 60832.0 2774.23   3
   2 -20   6 61218.7 3010.75   3
   2  20   6 63352.7 3813.07   2
   2  20   7-416.599 370.777   3
   2 -20   7-1.51237 272.992   3
   2 -20   8 26369.3 2087.90   3
   2  20   8 27456.6 2060.54   3
   2  20   8 28618.6 2756.18   2
   2  20   9-139.893 744.165   2
   2  20   9 125.503 319.240   3
   2 -20   9-107.419 315.867   3
   2  20  10 3290.41 1139.72   2
   2 -20  10 2118.19 780.406   3
   2  20  10 1405.71 589.749   3
   2  20  11 97.6601 688.321   2
   2  20  11-297.949 427.795   3
   2 -20  11 29.1833 436.323   3
   2  20  12 1631.17 613.937   3
   2  20  12 1841.70 996.275   2
   2 -20  12 614.711 367.342   3
   2 -20  13 113.834 501.247   3
   2  20  13 226.279 534.039   2
   2  20  13 1.75024 323.815   3
   2  20  14 1645.95 716.746   3
   2  20  14 2959.74 1167.96   2
   2 -20  14 2303.02 775.712   3
   2  20  15 251.028 636.312   2
   2  20  15-569.491 332.331   3
   2 -20  15-747.576 549.692   3
   2 -20  16-733.297 550.225   3
   2  20  16-311.194 1038.58   2
   2  20  16 507.192 342.366   3
   2  20  17 680.580 894.881   2
   2 -20  17-829.066 414.366   3
   2  20  17 1170.09 790.761   3
   2  20  18-1440.39 1131.87   2
   2  20  18 380.038 682.832   3
   2 -20  18 967.206 753.792   3
   2 -20  19-427.717 492.804   3
   2  20  19 181.812 1028.98   2
   2  20  20-225.825 782.656   2
  -2 -20 -20 821.241 723.760   1
   2  20  21-84.4128 1077.33   2
   2 -21 -20 982.777 786.134   1
   2 -21 -19 283.915 830.959   1
  -2  21  18-651.183 558.784   3
   2 -21 -18 589.694 649.440   1
   2 -21 -17 2127.05 1039.21   1
  -2  21  17 1012.41 587.378   3
  -2  21  16-601.126 444.434   3
   2 -21 -16 465.667 762.759   1
   2 -21 -15 93.3267 626.611   1
  -2  21  15 1304.13 767.749   3
  -2  21  14-665.745 517.986   3
   2 -21 -14-204.424 621.706   1
  -2  21  13 1514.02 654.461   3
   2 -21 -13 671.818 531.199   1
   2 -21 -12 2363.25 1016.70   1
  -2  21  12 50.5776 332.016   3
  -2  21  11 4122.48 1025.43   3
   2 -21 -11 3044.12 1185.13   1
  -2 -21  11 1274.00 362.545   3
  -2  21  10 808.842 371.022   3
   2 -21 -10 65.7697 417.579   1
  -2 -21  10 824.565 335.317   3
   2 -21  -9 2366.97 780.190   1
  -2 -21   9 3575.03 585.426   3
  -2 -21   8 14989.0 1118.72   3
   2  21  -8 14887.8 979.987   1
   2 -21  -8 17538.1 1821.11   1
   2  21  -7 20793.7 1085.68   1
  -2 -21   7 22072.4 1319.09   3
   2 -21  -7 22139.4 1953.86   1
   2  21  -6 6394.65 846.163   2
  -2 -21   6 6052.70 668.691   3
   2 -21  -6 5607.90 940.716   1
  -2 -21   5 252.860 299.945   3
   2 -21  -5 577.102 443.897   1
   2  21  -5-96.6969 288.284   2
   2  21  -4 10432.0 1009.80   2
   2 -21  -4 11120.0 1167.90   1
  -2 -21   4 9932.28 830.341   3
   2  21  -3 8341.51 960.486   2
  -2 -21   3 8280.83 780.726   3
   2 -21  -3 8056.10 916.935   1
   2 -21  -2 6672.83 900.964   1
   2  21  -2 6328.60 922.374   2
   2  21  -1 219.412 314.145   2
   2 -21  -1 462.848 281.593   1
   2  21   0 27031.4 1896.51   2
   2 -21   0 26662.1 1248.00   1
  -2  21   0 26742.2 1417.73   2
   2  21   1 5968.98 949.255   2
   2 -21   1 5913.69 518.868   1
  -2  21  -1 7012.95 596.281   2
   2  21   2 104749. 4126.31   2
   2 -21   2 99525.6 3746.87   3
   2  21   3 753.366 560.168   2
   2  21   3 149.206 274.466   3
   2 -21   3 622.750 500.741   3
   2  21   4 25229.4 2228.93   2
   2  21   4 22396.7 1633.19   3
   2 -21   4 23568.9 1887.24   3
   2  21   5 1690.04 744.163   2
   2 -21   5 434.374 306.350   3
   2  21   5 1232.66 386.825   3
   2 -21   6-701.429 319.487   3
   2  21   6-223.838 281.849   3
   2 -21   7-99.1858 301.861   3
   2  21   7 449.038 631.877   2
   2  21   7-45.0489 287.673   3
   2  21   8 4511.97 1134.47   2
   2 -21   8 5240.48 955.295   3
   2  21   8 5788.56 983.600   3
   2  21   9 2503.86 986.493   2
   2 -21   9 946.583 386.139   3
   2  21   9 1300.97 514.538   3
   2 -21  10 6777.44 1185.87   3
   2  21  10 6429.61 1111.02   3
   2  21  10 5822.93 1369.45   2
   2  21  11 1200.16 792.638   2
   2  21  11 1179.66 608.625   3
   2 -21  11 356.048 265.077   3
   2  21  12 5418.63 1445.90   2
   2  21  12 5470.28 1145.38   3
   2 -21  12 5191.04 1062.29   3
   2 -21  13 636.674 415.864   3
   2  21  13 14.2974 479.216   3
   2  21  13 336.024 717.123   2
   2 -21  14 6.11504 329.317   3
   2  21  14 710.997 844.884   2
   2  21  14 1531.52 707.722   3
   2  21  15 163.862 931.209   2
   2 -21  15-207.823 424.981   3
   2  21  15-110.152 391.874   3
   2  21  16-691.614 838.521   2
   2 -21  16 494.359 495.975   3
   2  21  16-417.381 296.642   3
   2  21  17-147.893 571.764   3
   2 -21  17-39.4633 503.827   3
   2  21  18 986.937 977.657   2
   2 -21  18 70.7227 564.290   3
   2 -21  19-1438.60 699.900   3
   2  21  19-660.545 1170.67   2
  -2 -21 -20 438.650 1108.24   1
   2  21  20-747.983 1087.99   2
   2  21  21 289.708 713.936   2
   2 -22 -20-104.816 966.885   1
   2 -22 -19-511.180 1025.80   1
  -2  22  18 675.859 644.432   3
   2 -22 -18 205.690 634.469   1
   2 -22 -17-1053.65 1245.36   1
  -2  22  17 458.122 568.962   3
  -2  22  16 212.373 617.868   3
   2 -22 -16-64.2322 628.051   1
  -2  22  15 1325.66 840.376   3
   2 -22 -15-232.360 639.365   1
  -2  22  14 707.209 637.153   3
   2 -22 -14-971.322 720.180   1
  -2  22  13 3253.42 947.140   3
   2 -22 -13 4421.04 1230.36   1
   2 -22 -12 146.950 718.126   1
  -2  22  12 557.834 418.569   3
  -2 -22  11 4474.71 719.756   3
  -2  22  11 6153.25 1200.62   3
   2 -22 -11 5991.08 1320.71   1
  -2 -22  10-264.329 291.190   3
   2 -22 -10 661.028 596.722   1
  -2 -22   9 2553.96 534.436   3
   2 -22  -9 3157.46 818.511   1
   2 -22  -8-389.356 607.841   1
  -2 -22   8 31.4417 187.264   3
  -2 -22   7 448.470 279.167   3
   2  22  -7 84.5752 115.127   1
   2 -22  -7 571.867 393.482   1
   2  22  -6 16705.5 1364.12   2
   2 -22  -6 16222.2 1597.26   1
  -2 -22   6 15942.2 1119.38   3
  -2 -22   5 13748.4 1037.54   3
   2 -22  -5 13065.5 1367.15   1
   2  22  -5 14410.2 1248.56   2
   2 -22  -4 159.851 298.123   1
   2  22  -4 180.484 292.056   2
  -2 -22   4 436.213 212.043   3
  -2 -22   3 15144.6 1122.88   3
   2  22  -3 15352.8 1308.46   2
   2 -22  -3 16436.5 1313.34   1
   2  22  -2 3.42032 238.046   2
   2 -22  -2 294.474 336.035   1
   2  22  -1 11334.6 1177.50   2
   2 -22  -1 10769.3 908.177   1
  -2  22   0 7448.02 811.670   2
   2 -22   0 8662.12 761.792   1
   2  22   0 7671.59 1126.35   2
  -2  22  -1 8759.15 677.375   2
   2 -22   1 8147.72 610.589   1
   2  22   1 8995.16 1283.93   2
   2 -22   2 11548.6 1420.30   3
   2  22   2 10708.2 1419.33   2
   2  22   3 518.172 466.915   3
   2 -22   3-22.2118 313.210   3
   2  22   4 2895.86 595.271   3
   2 -22   4 3578.99 854.649   3
   2  22   4 3902.18 1091.09   2
   2  22   5 749.197 379.021   3
   2 -22   5 376.861 501.007   3
   2  22   5 162.906 406.100   2
   2  22   6 780.508 475.863   3
   2  22   6 1506.73 748.542   2
   2 -22   6 1390.28 605.608   3
   2  22   7 388.305 249.902   3
   2 -22   7-190.871 396.163   3
   2  22   7-344.405 696.054   2
   2 -22   8-30.3811 289.239   3
   2  22   8 411.524 643.717   2
   2  22   8 325.546 313.158   3
   2  22   9-343.215 621.046   2
   2  22   9 143.886 393.926   3
   2 -22   9 504.044 502.895   3
   2  22  10 503.481 482.636   2
   2  22  10-581.007 451.660   3
   2 -22  10-665.021 436.704   3
   2 -22  11-128.128 372.285   3
   2  22  11-1074.51 673.111   2
   2  22  11-325.139 393.924   3
   2  22  12 1371.15 659.066   2
   2  22  12 2611.60 797.811   3
   2 -22  12 2465.86 812.055   3
   2 -22  13-75.4470 314.122   3
   2  22  13-304.987 506.127   2
   2  22  13-305.449 332.193   3
   2  22  14 994.944 952.672   2
   2 -22  14 371.793 441.747   3
   2  22  14-868.890 505.439   3
   2  22  15 602.392 798.234   2
   2 -22  15 1518.07 766.909   3
   2  22  15 1040.49 587.983   3
   2  22  16 369.471 840.121   2
   2 -22  16-109.134 392.715   3
   2  22  16-730.073 630.654   3
   2  22  17 412.928 448.885   3
   2 -22  17-1043.09 739.263   3
   2  22  17-1102.32 903.597   2
   2 -22  18-391.526 410.651   3
   2  22  18-299.488 973.637   2
   2  22  19-410.544 792.953   2
   2 -22  19-521.946 399.774   3
  -2 -22 -20 1269.45 745.662   1
   2  22  20 390.465 936.822   2
   2  22  21 1185.08 1308.58   2
   2 -23 -20-790.242 1184.66   1
   2 -23 -19 815.233 861.037   1
   2 -23 -18-14.1469 527.697   1
  -2  23  17 18.2186 465.477   3
   2 -23 -17 2389.04 1235.28   1
  -2  23  16 202.880 513.938   3
   2 -23 -16 616.834 910.738   1
  -2  23  15-640.325 703.267   3
   2 -23 -15 1006.00 711.519   1
  -2  23  14 452.539 537.096   3
   2 -23 -14 1517.27 758.455   1
  -2  23  13 595.117 485.452   3
   2 -23 -13-384.233 779.602   1
  -2  23  12 896.695 608.187   3
   2 -23 -12 2457.34 969.189   1
   2 -23 -11 232.817 510.588   1
   2 -23 -10 6505.79 1273.53   1
  -2 -23  10 5574.19 802.697   3
   2 -23  -9 462.528 620.827   1
  -2 -23   9 742.903 278.073   3
  -2 -23   8 18055.0 1279.65   3
   2 -23  -8 17032.6 1833.67   1
  -2 -23   7 1953.14 415.827   3
   2 -23  -7 3267.07 867.316   1
  -2 -23   6 2076.47 415.071   3
   2  23  -6 1413.48 405.871   2
   2 -23  -6 1147.17 354.997   1
   2 -23  -5 6273.13 956.730   1
   2  23  -5 6484.56 870.428   2
  -2 -23   5 5722.90 679.844   3
  -2 -23   4 6611.24 742.676   3
   2 -23  -4 7091.72 970.319   1
   2  23  -4 8022.31 946.801   2
  -2 -23   3 4462.87 645.254   3
   2 -23  -3 4921.15 797.876   1
   2  23  -3 4603.43 721.193   2
   2  23  -2 32409.4 1952.00   2
   2 -23  -2 34650.5 1782.53   1
   2  23  -1 1919.24 596.556   2
  -2  23   1 1926.64 463.463   2
   2 -23  -1 2247.10 438.912   1
   2 -23   0 73263.0 2113.26   1
   2  23   0 71661.6 3210.17   2
  -2  23   0 77036.9 2495.39   2
   2  23   1 30.9884 293.075   2
  -2  23  -1 122.444 134.609   2
   2 -23   1-113.969 84.8772   1
   2  23   2 25158.4 2085.07   2
   2 -23   2 26487.1 2079.97   3
   2  23   3 8315.07 1313.44   2
   2 -23   3 7970.26 1202.05   3
   2  23   4 1888.24 525.366   3
   2  23   4 2189.58 612.750   2
   2 -23   4 2202.48 610.994   3
   2  23   5 732.889 431.419   3
   2 -23   5-198.590 458.518   3
   2  23   5-12.2468 485.589   2
   2  23   6-360.056 606.072   2
   2  23   6 451.017 399.882   3
   2 -23   6 353.970 334.110   3
   2  23   7 12.5074 288.074   3
   2 -23   7-142.010 339.500   3
   2  23   7 468.038 566.632   2
   2  23   8 1371.43 744.819   2
   2 -23   8 909.284 575.982   3
   2  23   8 980.491 557.850   3
   2  23   9 1162.23 461.393   3
   2 -23   9 1322.33 663.711   3
   2  23   9 936.014 760.118   2
   2  23  10 4368.32 963.011   3
   2 -23  10 4096.01 980.398   3
   2  23  10 3778.80 1186.92   2
   2 -23  11-359.961 558.604   3
   2  23  11 135.316 248.880   3
   2  23  11 336.626 713.111   2
   2 -23  12 1524.15 649.744   3
   2  23  12 2638.66 747.002   3
   2  23  12 2475.17 977.428   2
   2  23  13-324.495 390.553   3
   2 -23  13-443.976 407.423   3
   2  23  14 1769.46 1005.85   2
   2  23  14 2011.10 769.833   3
   2 -23  14 2433.50 729.970   3
   2  23  15 748.849 644.711   2
   2 -23  15 1157.57 734.685   3
   2  23  15 621.893 499.901   3
   2  23  16-663.227 707.006   2
   2 -23  16 329.062 470.261   3
   2  23  16-1360.32 677.359   3
   2  23  17 439.825 596.482   2
   2 -23  17 206.824 404.693   3
   2  23  17-9.17286 302.185   3
   2 -23  18-918.207 523.664   3
   2  23  18-1505.53 1266.86   2
   2  23  19 1009.10 1155.30   2
  -2 -23 -20 586.258 814.320   1
   2  23  20 457.410 811.564   2
   2 -24 -20 671.232 728.150   1
   2 -24 -19 722.913 962.248   1
   2 -24 -18 1124.26 1066.15   1
  -2  24  17-63.3141 552.029   3
   2 -24 -17 304.608 854.339   1
  -2  24  16 1078.30 732.578   3
   2 -24 -16 1158.34 914.429   1
   2 -24 -15 2180.29 1308.52   1
  -2  24  15 1128.31 645.920   3
  -2  24  14 2503.01 870.410   3
   2 -24 -14 4446.91 1445.43   1
   2 -24 -13 1634.60 962.680   1
   2 -24 -12 7713.23 1368.67   1
   2 -24 -11-216.858 608.941   1
  -2 -24  10 6322.08 864.188   3
   2 -24 -10 7470.93 1352.21   1
  -2 -24   9 4859.30 730.483   3
   2 -24  -9 5654.31 1150.23   1
   2 -24  -8-291.786 408.252   1
  -2 -24   8-312.106 269.431   3
   2 -24  -7-61.9766 404.035   1
  -2 -24   7 432.282 290.864   3
  -2 -24   6 10810.1 961.685   3
   2 -24  -6 12344.4 1444.22   1
   2  24  -6 12188.7 1156.00   2
   2  24  -5 5090.51 750.173   2
   2 -24  -5 4618.75 862.686   1
  -2 -24   5 4732.96 651.377   3
   2  24  -4 68148.2 2747.23   2
   2 -24  -4 68723.7 2968.95   1
  -2 -24   4 63300.6 2370.45   3
  -2 -24   3 6057.29 774.381   3
   2  24  -3 5762.77 827.604   2
   2 -24  -3 5884.75 827.928   1
   2  24  -2 13138.0 1253.19   2
   2 -24  -2 13788.9 1137.97   1
  -2  24   1 216.679 229.801   2
   2 -24  -1 61.5917 199.534   1
   2  24  -1 192.634 331.163   2
  -2  24   0 2786.32 581.790   2
   2 -24   0 3924.22 576.498   1
   2  24   0 2821.53 730.824   2
   2  24   1 3533.73 759.033   2
  -2  24  -1 4172.55 465.088   2
   2 -24   1 4167.28 433.944   1
   2  24   2 9909.33 1363.47   2
   2 -24   2 8128.75 1239.27   3
   2 -24   3 6472.69 1045.11   3
   2  24   3 8295.27 1336.96   2
   2  24   4 11427.2 1622.22   2
   2 -24   4 9701.69 1342.71   3
   2  24   4 11559.0 1305.43   3
   2  24   5 593.635 308.313   3
   2 -24   5 426.665 422.966   3
   2  24   5 682.917 513.118   2
   2  24   6 15875.7 1943.36   2
   2 -24   6 14118.8 1548.15   3
   2  24   6 13193.4 1404.45   3
   2  24   7-153.880 413.559   2
   2  24   7 450.415 400.374   3
   2 -24   7-262.299 385.698   3
   2  24   8 231.104 584.994   2
   2  24   8 874.502 402.031   3
   2 -24   8 1777.29 512.783   3
   2  24   9 162.113 392.291   2
   2 -24   9-240.023 401.375   3
   2  24   9 357.248 424.631   3
   2  24  10 2549.98 896.174   2
   2 -24  10 2202.11 836.634   3
   2  24  10 2753.74 794.187   3
   2  24  11 328.199 573.768   2
   2 -24  11-16.6244 332.249   3
   2  24  11 126.662 353.252   3
   2 -24  12 1161.06 538.728   3
   2  24  12 1361.13 588.388   3
   2  24  12-88.7878 757.715   2
   2  24  13-250.010 381.511   3
   2 -24  13 554.013 498.639   3
   2  24  14 833.836 1039.43   2
   2 -24  14 314.386 387.703   3
   2  24  14 859.752 604.742   3
   2  24  15 983.230 742.548   3
   2  24  15-15.2438 771.527   2
   2 -24  15 1209.62 790.608   3
   2  24  16 1516.10 1249.78   2
   2 -24  16 1214.53 620.304   3
   2  24  16 1420.56 852.786   3
   2  24  17-109.591 891.575   2
   2  24  17-241.852 507.493   3
   2 -24  17 1065.15 826.312   3
   2  24  18-858.311 1210.74   2
   2 -24  18 904.332 706.338   3
   2  24  19 1139.02 863.475   2
   2  24  20-473.002 911.454   2
   2 -25 -19 2911.61 1557.10   1
   2 -25 -18 1097.86 1003.09   1
   2 -25 -17-1767.92 1161.66   1
   2 -25 -16 510.391 667.782   1
   2 -25 -15 886.946 916.173   1
   2 -25 -14 3357.08 1048.71   1
   2 -25 -13-215.090 478.208   1
   2 -25 -12-565.649 730.194   1
   2 -25 -11 623.438 673.907   1
   2 -25 -10 4542.19 1152.85   1
   2 -25  -9 7333.84 1306.38   1
  -2 -25   9 5776.26 777.239   3
   2 -25  -8 10925.9 1544.47   1
  -2 -25   8 9115.91 945.631   3
  -2 -25   7 574.655 255.764   3
   2 -25  -7 378.043 310.852   1
  -2 -25   6 10871.4 1022.85   3
   2 -25  -6 11640.0 1401.30   1
   2  25  -6 10585.9 1103.90   2
  -2 -25   5 257.447 206.769   3
   2  25  -5 328.107 348.564   2
   2 -25  -5-399.617 322.382   1
  -2 -25   4 2151.46 443.427   3
   2 -25  -4 1774.51 536.721   1
   2  25  -4 2697.83 713.894   2
   2 -25  -3 817.259 313.074   1
  -2 -25   3 991.301 349.487   3
   2  25  -3 776.941 400.969   2
   2  25  -2 1046.59 458.837   2
  -2  25   2 947.328 503.503   2
   2 -25  -2 1317.71 390.484   1
  -2  25   1 591.908 283.778   2
   2 -25  -1 308.680 209.695   1
   2  25  -1 632.952 278.378   2
   2 -25   0 8956.41 752.038   1
   2  25   0 8841.51 1189.05   2
  -2  25   0 9725.51 918.278   2
  -2  25  -1 2549.09 363.134   2
   2 -25   1 2949.98 359.976   1
   2  25   1 3120.30 805.816   2
   2 -25   2 931.030 568.915   3
   2  25   2-924.051 482.864   2
   2 -25   3 326.540 288.640   3
   2  25   3 885.418 478.219   2
   2  25   4 549.874 551.803   2
   2  25   4 230.981 299.287   3
   2 -25   4-91.5310 417.653   3
   2  25   5-72.3142 600.805   2
   2 -25   5 781.454 569.321   3
   2  25   5 1319.23 604.963   3
   2  25   6 1465.23 573.614   3
   2 -25   6 1059.98 587.286   3
   2  25   6 698.713 613.065   2
   2  25   7 199.514 435.191   2
   2  25   7 308.651 337.961   3
   2 -25   7 1072.24 543.668   3
   2  25   8 1893.10 737.632   3
   2 -25   8 1516.20 599.651   3
   2  25   8 1988.23 1006.89   2
   2 -25   9 1136.14 682.910   3
   2  25   9 1592.86 807.778   2
   2  25   9 821.600 516.862   3
   2  25  10 766.613 478.459   3
   2  25  10 840.093 821.421   2
   2 -25  10-705.327 515.647   3
   2  25  11-300.868 602.276   2
   2 -25  11 521.971 517.253   3
   2  25  11 951.686 402.991   3
   2 -25  12 494.858 531.693   3
   2  25  12-682.541 716.745   2
   2  25  12 6.01163 479.441   3
   2  25  13-832.106 1043.16   2
   2  25  13-122.397 437.508   3
   2 -25  13 405.951 354.688   3
   2  25  14 593.314 524.252   3
   2  25  14 1610.65 1052.40   2
   2 -25  14 1714.12 678.762   3
   2 -25  15 943.450 609.075   3
   2  25  15-149.646 505.038   3
   2  25  15 696.233 661.328   2
   2  25  16 679.253 579.821   3
   2 -25  16 189.825 342.878   3
   2  25  17-1431.30 769.912   3
   2  25  17-828.258 848.483   2
   2 -25  17-513.251 610.896   3
   2  25  18 626.029 610.353   2
  -2 -25 -19-513.162 982.831   1
   2  25  19 1212.31 1356.35   2
   2  25  20 339.784 677.742   2
  -2  26  20 134.917 879.301   2
   2 -26 -19 753.393 879.654   1
   2 -26 -18 780.818 1178.54   1
   2 -26 -17 34.7952 881.077   1
   2 -26 -16 1627.97 883.982   1
   2 -26 -15 855.645 878.644   1
   2 -26 -14-654.984 707.001   1
   2 -26 -13 117.677 667.867   1
   2 -26 -12-296.100 482.167   1
   2 -26 -11 748.742 529.316   1
   2 -26 -10 906.656 746.020   1
   2 -26  -9 595.311 549.201   1
  -2 -26   8 1362.21 430.623   3
   2 -26  -8 1756.80 749.096   1
  -2 -26   7-77.0828 193.730   3
   2 -26  -7 843.900 642.083   1
   2  26  -6 838.911 301.261   2
  -2 -26   6 813.551 338.371   3
   2 -26  -5 1357.62 475.712   1
   2  26  -5 1644.78 444.399   2
  -2 -26   5 1498.28 401.612   3
   2  26  -4 512.535 306.424   2
   2 -26  -4 254.702 407.890   1
  -2 -26   4 526.601 332.799   3
   2 -26  -3 7455.59 935.756   1
   2  26  -3 6987.93 926.146   2
  -2 -26   3 6434.69 802.132   3
  -2  26   2 684.833 413.002   2
   2  26  -2 204.358 272.579   2
   2 -26  -2 1091.97 402.930   1
  -2  26   1-231.068 294.805   2
   2  26  -1-96.2659 319.138   2
   2 -26  -1 60.2977 199.271   1
   2 -26   0 23574.2 1207.75   1
  -2  26   0 24404.4 1449.60   2
   2  26   0 22734.2 1913.81   2
   2 -26   1 440.935 166.901   1
  -2  26  -1 1241.16 300.471   2
   2  26   1 613.494 297.151   2
   2 -26   2 7969.90 1295.43   3
   2  26   2 6939.41 1201.57   2
   2 -26   3-179.837 416.977   3
   2  26   3 207.899 466.543   2
   2 -26   4 5860.22 949.922   3
   2  26   4 6528.54 1247.16   2
   2  26   5 1877.75 495.885   3
   2 -26   5 3143.80 864.532   3
   2  26   5 2356.74 825.966   2
   2 -26   6 36317.1 2581.63   3
   2  26   6 35804.9 3016.35   2
   2  26   6 34859.4 2353.90   3
   2  26   7 972.521 515.044   2
   2  26   7-396.323 436.545   3
   2 -26   7-246.826 487.846   3
   2  26   8 16341.4 1729.27   3
   2  26   8 16179.6 2191.50   2
   2 -26   8 13933.1 1663.32   3
   2  26   9 530.538 839.102   2
   2  26   9 964.859 668.213   3
   2 -26   9 969.401 586.596   3
   2  26  10 189.362 713.270   2
   2 -26  10-244.113 375.542   3
   2  26  10 13.3882 405.002   3
   2  26  11-136.157 536.055   2
   2 -26  11 590.371 471.843   3
   2  26  11 798.037 556.313   3
   2  26  12 3940.72 1386.68   2
   2  26  12 3651.16 910.437   3
   2 -26  12 4946.30 1147.69   3
   2 -26  13-106.673 398.258   3
   2  26  13 1258.75 663.553   3
   2  26  13 331.785 626.335   2
   2  26  14 1692.86 680.546   3
   2 -26  14 1871.03 848.202   3
   2  26  14 2233.46 1181.80   2
   2  26  15-310.873 353.787   3
   2 -26  15 375.700 371.533   3
   2  26  15-648.130 744.124   2
   2 -26  16 40.4562 583.716   3
   2  26  16 433.765 713.072   2
   2  26  16 573.636 513.504   3
   2 -26  17-706.721 594.096   3
   2  26  17-1378.20 876.728   2
   2  26  18 616.450 959.548   2
   2  26  19 368.542 986.674   2
  -2 -26 -19-803.090 1192.92   1
   2  26  20 388.729 928.421   2
  -2  27  20 213.360 748.965   2
   2 -27 -19-2281.85 1390.72   1
   2 -27 -18-2283.79 1478.88   1
   2 -27 -17 75.7295 1091.55   1
   2 -27 -16 203.125 691.352   1
   2 -27 -15-1289.72 1212.10   1
   2 -27 -14 680.883 803.561   1
   2 -27 -13 501.214 527.203   1
   2 -27 -12-229.586 731.371   1
   2 -27 -11 305.840 435.929   1
   2 -27 -10 2145.74 816.746   1
   2 -27  -9 329.080 663.925   1
   2 -27  -8-880.106 337.146   1
  -2 -27   8 253.972 194.535   3
  -2 -27   7 797.871 357.671   3
   2 -27  -7 1701.89 623.211   1
   2  27  -6 13286.6 1229.15   2
   2 -27  -6 13074.1 1465.64   1
  -2 -27   6 12238.0 1100.76   3
   2  27  -5 294.725 319.858   2
  -2 -27   5-224.169 239.448   3
   2 -27  -5-8.21977 289.190   1
  -2 -27   4 9217.59 1017.94   3
   2 -27  -4 8236.86 1060.03   1
   2  27  -4 11276.6 1190.35   2
  -2  27   3 2459.38 620.113   2
   2 -27  -3 2449.02 555.859   1
   2  27  -3 2990.52 685.791   2
  -2 -27   3 2009.09 500.128   3
  -2  27   2 7465.61 1061.05   2
   2 -27  -2 8144.56 926.401   1
   2  27  -2 7997.99 1076.74   2
   2  27  -1 1612.97 546.654   2
   2 -27  -1 1254.42 339.503   1
  -2  27   1 1773.55 472.257   2
   2  27   0 16049.9 1627.92   2
   2 -27   0 15544.5 994.885   1
  -2  27   0 15573.3 1206.04   2
   2  27   1 121.164 429.756   2
   2  27   2 64318.3 3458.79   2
   2 -27   2 60109.4 3297.65   3
   2  27   3 1209.81 657.148   2
   2 -27   3 841.124 552.145   3
   2 -27   4 15311.0 1665.65   3
   2  27   4 17917.6 1978.99   2
   2  27   5 2813.67 874.498   2
   2 -27   5 2454.63 785.308   3
   2  27   6 5966.39 1072.76   3
   2 -27   6 5336.04 1108.45   3
   2  27   6 5142.52 1255.96   2
   2  27   7-217.066 481.639   2
   2  27   7 266.019 283.918   3
   2 -27   7 105.384 327.876   3
   2  27   8 8030.14 1575.61   2
   2 -27   8 8611.81 1403.29   3
   2  27   8 10693.3 1423.38   3
   2  27   9-171.962 480.665   2
   2  27   9 1013.57 604.544   3
   2 -27   9-475.089 549.746   3
   2  27  10 15424.0 1846.84   3
   2 -27  10 15480.9 1894.90   3
   2  27  10 15463.8 2256.14   2
   2  27  11-97.4672 307.887   3
   2 -27  11 430.495 517.769   3
   2  27  11 684.951 615.974   2
   2  27  12 3576.21 1356.40   2
   2  27  12 6835.46 1350.28   3
   2 -27  12 5970.58 1181.98   3
   2  27  13-130.272 445.375   3
   2  27  13-167.431 575.141   2
   2 -27  13 192.722 411.509   3
   2  27  14 601.924 531.146   3
   2 -27  14 66.3438 472.282   3
   2  27  15 366.815 466.399   3
   2  27  15-104.353 505.500   2
   2 -27  15-363.135 534.816   3
   2  27  16-56.3730 438.047   3
   2  27  16 204.010 755.722   2
   2 -27  16 349.384 460.640   3
   2  27  17 609.355 772.761   2
   2  27  18-425.412 869.647   2
   2  27  19 919.908 1041.21   2
  -2 -27 -19-276.240 587.755   1
   2  27  20-136.289 973.550   2
   2 -28 -19 202.156 701.338   1
  -2  28  19 322.581 1154.51   2
   2 -28 -18-522.437 736.939   1
   2 -28 -17 945.255 1130.05   1
   2 -28 -16 1170.37 714.649   1
   2 -28 -15 854.512 966.541   1
   2 -28 -14-67.1259 578.125   1
   2 -28 -13 484.349 634.982   1
   2 -28 -12-487.012 418.276   1
   2 -28 -11 1996.69 806.482   1
   2 -28 -10 991.220 569.288   1
   2 -28  -9 993.835 609.374   1
   2 -28  -8 562.647 577.880   1
  -2 -28   7 355.933 300.701   3
   2 -28  -7 200.314 370.701   1
   2 -28  -6 421.048 408.296   1
   2  28  -6-232.277 277.080   2
  -2 -28   6 128.921 199.028   3
   2 -28  -5 5318.14 880.035   1
   2  28  -5 5725.33 810.566   2
  -2 -28   5 4483.00 703.248   3
   2  28  -4 3099.29 635.324   2
  -2  28   4 1140.17 474.225   2
  -2 -28   4 3445.83 676.072   3
   2 -28  -4 3622.17 716.151   1
  -2  28   3 1736.20 619.354   2
   2 -28  -3 3431.37 688.185   1
   2  28  -3 3097.06 654.129   2
  -2 -28   3 2926.16 642.796   3
  -2  28   2 19209.0 1624.93   2
   2 -28  -2 18935.7 1365.37   1
   2  28  -2 20082.8 1680.15   2
   2 -28  -1-92.5590 198.314   1
   2  28  -1-460.506 356.455   2
  -2  28   1-220.726 262.777   2
  -2  28   0 31515.9 1649.58   2
   2 -28   0 30206.8 1368.27   1
   2  28   0 30763.3 2256.74   2
   2  28   1 288.647 353.863   2
   2 -28   2 6177.42 1254.25   3
   2  28   2 5688.73 1113.27   2
   2  28   3 158.898 433.334   2
   2 -28   3-229.894 357.300   3
   2  28   4 788.525 438.875   2
   2 -28   4 260.848 402.475   3
   2  28   5 202.452 427.298   2
   2 -28   5 163.990 478.070   3
   2  28   6 20587.8 1903.90   3
   2 -28   6 22523.9 2122.72   3
   2  28   6 22324.5 2370.32   2
   2  28   7 253.983 669.906   2
   2  28   7 200.241 275.112   3
   2 -28   7-22.2124 342.631   3
   2  28   8 11951.4 1557.13   3
   2 -28   8 11875.1 1636.18   3
   2  28   8 12064.0 1933.38   2
   2  28   9 1090.90 545.721   3
   2 -28   9 1315.90 517.823   3
   2  28  10 585.395 451.183   2
   2  28  10 322.506 461.034   3
   2 -28  10 617.045 365.008   3
   2  28  11 194.271 858.548   2
   2  28  11 423.692 553.993   3
   2 -28  11 614.616 466.274   3
   2  28  12 2058.05 742.569   3
   2 -28  12 1343.40 570.393   3
   2  28  12 1253.14 879.139   2
   2 -28  13 548.958 680.123   3
   2  28  13 839.637 613.672   3
   2  28  13-709.168 741.118   2
   2  28  14 1674.11 909.312   2
   2 -28  14 2470.55 926.992   3
   2  28  14 2999.73 1036.10   3
   2  28  15-247.334 899.285   2
   2 -28  15 1228.70 691.976   3
   2  28  15 470.144 489.491   3
   2 -28  16 1453.01 825.040   3
   2  28  16-247.253 634.317   3
   2  28  16 627.436 565.807   2
   2  28  17 1283.82 1140.63   2
   2  28  18-141.899 940.418   2
   2  28  19-142.585 1011.72   2
  -2  29  19-126.765 967.285   2
  -2  29  18 173.829 811.651   2
   2 -29 -18-2141.56 1605.05   1
   2 -29 -17-644.891 1206.15   1
   2 -29 -16-620.559 884.310   1
   2 -29 -15 707.567 818.793   1
   2 -29 -14 831.433 908.482   1
   2 -29 -13 557.310 740.270   1
   2 -29 -12 2552.41 1079.77   1
   2 -29 -11 1073.61 727.087   1
   2 -29 -10 2150.73 931.676   1
   2 -29  -9 5068.64 1159.37   1
   2 -29  -8 1309.92 555.854   1
  -2 -29   7 858.878 350.985   3
   2 -29  -7 1615.30 675.306   1
   2 -29  -6 5636.43 1058.37   1
  -2 -29   6 4391.32 753.039   3
   2 -29  -5 725.999 415.522   1
   2  29  -5 382.357 237.162   2
   2  29  -4-210.459 272.224   2
  -2 -29   4-83.6069 300.066   3
  -2  29   4 361.266 479.348   2
   2 -29  -4-371.296 325.516   1
  -2 -29   3-243.733 217.814   3
  -2  29   3-94.0620 420.591   2
   2 -29  -3-126.701 190.577   1
   2  29  -3 11.9147 263.249   2
   2 -29  -2 1387.86 403.207   1
   2  29  -2 1102.12 548.707   2
  -2  29   2 1514.24 614.125   2
   2 -29  -1 606.219 293.628   1
   2  29  -1 572.706 534.945   2
  -2  29   1 495.905 213.266   2
   2  29   0 3216.13 791.890   2
   2  29   1 7477.79 1188.64   2
   2 -29   1 6621.40 1145.73   3
   2 -29   2 2868.04 893.571   3
   2  29   2 2735.13 752.397   2
   2 -29   3 2613.62 803.875   3
   2  29   3 1088.68 461.498   2
   2  29   4 1705.83 774.976   2
   2 -29   4 2185.32 737.077   3
   2  29   5 272.694 394.271   2
   2 -29   5-22.7441 472.917   3
   2 -29   6 1634.22 687.277   3
   2  29   6 685.269 668.582   2
   2  29   7 336.396 283.643   3
   2 -29   7 434.919 380.635   3
   2  29   8 567.550 680.452   2
   2  29   8-42.8291 315.830   3
   2 -29   8-528.687 373.963   3
   2  29   9-11.0241 523.334   2
   2  29   9 387.242 493.971   3
   2 -29   9 379.995 521.942   3
   2  29  10-601.263 714.338   2
   2  29  10 875.835 552.075   3
   2 -29  10-343.487 450.016   3
   2  29  11 206.185 477.278   2
   2  29  11 1088.35 493.774   3
   2 -29  11 112.470 515.325   3
   2 -29  12-605.512 412.055   3
   2  29  12 401.209 380.226   3
   2  29  12-78.6714 670.561   2
   2  29  13 1081.62 553.867   2
   2 -29  13 221.824 546.742   3
   2  29  13 997.274 599.041   3
   2  29  14 714.622 1063.15   2
   2  29  14 126.245 505.136   3
   2 -29  14-179.651 579.770   3
   2  29  15-121.185 711.111   2
   2 -29  15-770.154 726.717   3
   2  29  15-148.066 557.157   3
   2  29  16 347.456 1049.31   2
   2  29  17-683.836 999.727   2
   2  29  18-67.5430 742.444   2
  -2 -29 -18-2.48090 795.073   1
   2  29  19-1890.81 1181.85   2
  -2  30  19-361.104 936.487   2
  -2  30  18 725.481 699.831   2
   2 -30 -18 329.158 744.446   1
  -2  30  17-1027.74 1260.37   2
   2 -30 -17 945.173 958.947   1
   2 -30 -16 735.687 655.210   1
   2 -30 -15-1039.34 979.904   1
   2 -30 -14-437.009 661.140   1
   2 -30 -13 1017.00 553.479   1
   2 -30 -12 3961.60 1357.90   1
   2 -30 -11-631.948 606.844   1
   2 -30 -10 2210.50 822.715   1
   2 -30  -9-184.568 390.979   1
   2 -30  -8-519.154 423.509   1
   2 -30  -7 102.711 348.197   1
   2 -30  -6 16153.7 1684.68   1
  -2 -30   6 15393.0 1354.65   3
  -2  30   5 987.452 533.812   2
  -2 -30   5 584.564 319.089   3
   2 -30  -5 896.648 513.898   1
   2  30  -4 20907.4 1635.21   2
  -2 -30   4 19770.7 1582.43   3
   2 -30  -4 22393.0 1764.49   1
  -2  30   4 22618.0 2021.40   2
   2 -30  -3 839.774 444.437   1
  -2  30   3 574.754 460.936   2
   2  30  -3 386.501 325.768   2
  -2 -30   3-98.5848 295.168   3
   2  30  -2 10069.9 1216.46   2
   2 -30  -2 10216.2 1032.39   1
  -2  30   2 10890.6 1273.07   2
  -2  30   1 2434.47 592.568   2
   2 -30  -1 4295.88 624.852   1
   2  30  -1 5184.86 951.414   2
   2  30   0 1206.62 497.731   2
   2 -30   1 4286.99 971.431   3
   2  30   1 3608.77 785.675   2
   2 -30   2 437.827 455.242   3
   2  30   2 81.0376 338.790   2
   2  30   3-655.856 391.697   2
   2 -30   3 813.341 559.267   3
   2 -30   4 7133.89 1280.31   3
   2  30   4 5983.74 1269.74   2
   2  30   5 3469.53 1017.86   2
   2 -30   5 2801.19 742.756   3
   2 -30   6 6082.23 1161.65   3
   2  30   6 6582.75 1348.08   2
   2 -30   7 404.822 529.259   3
   2  30   7-900.527 523.911   3
   2  30   7 1014.64 719.768   2
   2  30   8 2261.05 1001.35   2
   2  30   8 2259.32 759.899   3
   2 -30   8 889.918 365.497   3
   2  30   9-20.7488 643.498   2
   2  30   9 136.708 419.149   3
   2 -30   9-274.558 315.017   3
   2  30  10 176.049 348.150   3
   2 -30  10 1044.97 636.753   3
   2  30  10-445.879 724.105   2
   2  30  11-793.602 380.607   3
   2 -30  11 1.85071 450.049   3
   2  30  12-734.101 694.903   2
   2  30  12 657.869 341.864   3
   2 -30  12 946.555 734.554   3
   2 -30  13 486.724 411.975   3
   2  30  13-176.980 408.137   3
   2  30  13 201.103 879.365   2
   2  30  14 757.689 634.811   3
   2  30  14 1078.50 862.266   2
   2 -30  14 247.362 373.612   3
   2  30  15 656.878 974.991   2
   2  30  15-265.939 636.775   3
   2 -30  15 818.393 816.628   3
   2  30  16 778.149 1202.27   2
   2  30  17 669.472 1118.12   2
  -2 -30 -18 1304.37 1203.40   1
   2  30  18 321.469 1116.39   2
   2  30  19-831.929 1056.21   2
  -2  31  19-1109.58 1365.04   2
   2 -31 -18-1056.19 1051.16   1
  -2  31  18 978.548 1310.12   2
   2 -31 -17 863.725 936.065   1
  -2  31  17-626.599 1009.36   2
  -2  31  16-585.425 948.856   2
   2 -31 -16 687.792 900.567   1
   2 -31 -15 611.135 558.188   1
   2 -31 -14 2310.38 1168.52   1
   2 -31 -13 961.875 588.552   1
   2 -31 -12 997.246 776.946   1
   2 -31 -11 671.897 595.875   1
   2 -31 -10 4645.28 1120.23   1
   2 -31  -9 988.907 770.981   1
   2 -31  -8 9851.56 1474.76   1
   2 -31  -7 956.304 575.714   1
  -2  31   7-235.859 494.155   2
  -2  31   6 2943.21 998.185   2
   2 -31  -6 3177.25 748.991   1
  -2 -31   5 1028.77 378.362   3
   2 -31  -5 1723.65 584.420   1
  -2  31   5 1189.97 579.971   2
  -2  31   4 505.731 478.663   2
   2  31  -4-164.060 270.137   2
   2 -31  -4 564.515 420.927   1
  -2 -31   4-225.569 335.626   3
  -2  31   3 333.567 495.289   2
   2  31  -3-41.6842 319.571   2
  -2 -31   3 514.093 306.320   3
   2 -31  -3 198.387 189.151   1
  -2  31   2 4444.39 810.382   2
   2  31  -2 4309.49 835.315   2
   2 -31  -2 5221.71 779.828   1
   2  31  -1 594.050 408.438   2
   2  31   0 17419.6 1737.64   2
   2 -31   1 1107.74 398.790   3
   2  31   1 1105.78 477.640   2
   2 -31   2 10046.3 1510.66   3
   2  31   2 9107.68 1374.90   2
   2 -31   3 658.558 570.312   3
   2  31   3-1.08376 398.677   2
   2 -31   4 5022.95 1068.09   3
   2  31   4 4370.08 1083.64   2
   2 -31   5 116.247 472.025   3
   2  31   5 10.6879 377.506   2
   2 -31   6 749.372 611.591   3
   2  31   6 647.730 593.349   2
   2  31   7 1001.75 719.169   2
   2 -31   7 1329.67 552.066   3
   2  31   8-175.501 638.296   2
   2  31   8-32.0317 416.394   3
   2 -31   8 1032.69 710.847   3
   2  31   9 1099.01 620.542   3
   2  31   9 1654.13 889.794   2
   2 -31   9 2493.88 938.118   3
   2 -31  10 1684.15 774.949   3
   2  31  10 2024.86 782.646   3
   2  31  10 1845.42 1041.72   2
   2 -31  11 207.508 504.238   3
   2  31  11-458.767 645.182   2
   2  31  11 1314.39 674.234   3
   2  31  12 688.739 786.384   2
   2  31  12 803.609 628.767   3
   2 -31  12 713.369 685.505   3
   2  31  13-1076.02 941.430   2
   2  31  13 355.286 518.335   3
   2 -31  13 442.245 445.436   3
   2  31  14 63.3627 724.708   2
   2 -31  14-366.888 563.236   3
   2  31  14 771.714 699.002   3
   2  31  15-264.222 658.899   3
   2  31  15 962.658 1168.14   2
   2  31  16 852.744 1272.20   2
   2  31  17 177.705 763.362   2
   2  31  18 1383.54 1229.11   2
  -2 -31 -18-811.992 744.171   1
  -2  32  18 1229.76 1169.82   2
   2 -32 -18 1770.10 976.442   1
  -2  32  17-275.508 896.574   2
   2 -32 -17-249.842 1040.56   1
  -2  32  16-975.684 1234.74   2
   2 -32 -16 931.531 975.795   1
  -2  32  15 642.686 1054.65   2
   2 -32 -15 617.661 521.865   1
  -2  32  14 2278.95 1341.52   2
   2 -32 -14 997.590 745.809   1
   2 -32 -13 2833.62 1256.65   1
   2 -32 -12 1568.00 662.536   1
   2 -32 -11-337.508 583.131   1
   2 -32 -10-430.604 537.423   1
  -2  32   9 1609.10 750.969   2
   2 -32  -9 1105.44 574.028   1
   2 -32  -8 2083.38 603.954   1
  -2  32   8 1825.73 947.700   2
  -2  32   7 60.2252 550.951   2
   2 -32  -7-417.996 614.490   1
  -2  32   6 695.290 381.552   2
   2 -32  -6 800.973 490.512   1
  -2  32   5 2203.48 826.237   2
  -2 -32   5 1239.67 430.502   3
   2 -32  -5 1994.17 581.583   1
   2 -32  -4 838.705 442.071   1
  -2  32   4 620.774 370.494   2
  -2 -32   4 813.194 475.601   3
  -2  32   3 1652.46 621.109   2
  -2 -32   3 1244.54 460.824   3
   2 -32  -3 2578.21 588.156   1
   2  32  -3 2023.61 597.680   2
  -2 -32   2 766.790 452.010   3
   2  32  -2 423.995 402.077   2
   2  32  -1 387.847 415.617   2
   2  32   0 1136.06 541.853   2
   2 -32   1 82.3882 375.758   3
   2  32   1 261.089 341.068   2
   2  32   2 279.647 580.623   2
   2 -32   2 552.223 382.755   3
   2 -32   3 817.256 579.356   3
   2  32   3 1143.80 446.287   2
   2 -32   4 1233.50 709.526   3
   2  32   4 67.7259 390.222   2
   2  32   5-248.623 524.200   2
   2 -32   5-430.735 583.685   3
   2  32   6 314.021 364.708   2
   2 -32   6 770.443 406.993   3
   2  32   7-578.850 517.545   2
   2 -32   7 78.3406 412.397   3
   2  32   8 523.736 488.043   2
   2 -32   8-258.472 467.609   3
   2  32   9 319.135 443.008   3
   2  32   9 1166.40 850.219   2
   2 -32   9 647.558 668.368   3
   2 -32  10 417.345 519.699   3
   2  32  10 104.410 462.389   2
   2  32  10 833.962 550.347   3
   2  32  11-824.854 752.172   2
   2  32  11 774.536 717.066   3
   2 -32  11-627.279 409.997   3
   2  32  12 76.0406 442.805   3
   2 -32  12 379.618 560.559   3
   2  32  12 462.585 905.065   2
   2  32  13-779.656 683.324   2
   2 -32  13-264.672 486.569   3
   2  32  13 589.193 574.658   3
   2  32  14 114.225 457.292   3
   2  32  14 522.365 802.466   2
   2 -32  14 909.343 662.590   3
   2  32  15 706.359 536.666   2
   2  32  16-588.029 870.943   2
   2  32  17-931.410 1103.42   2
   2  32  18 623.393 921.679   2
  -2  33  18-1345.13 1409.89   2
   2 -33 -17-359.151 892.642   1
  -2  33  17-1605.78 1237.78   2
   2 -33 -16-5.44512 712.087   1
  -2  33  16-1594.60 1321.23   2
   2 -33 -15-337.120 758.188   1
  -2  33  15 6.91007 682.895   2
  -2  33  14 484.152 696.702   2
   2 -33 -14-383.611 778.383   1
  -2  33  13 743.978 707.020   2
   2 -33 -13 1442.28 1063.44   1
   2 -33 -12-538.034 679.995   1
  -2  33  12-234.630 510.422   2
   2 -33 -11 696.417 680.050   1
  -2  33  11 215.001 452.871   2
  -2  33  10 198.334 625.596   2
   2 -33 -10-772.330 594.338   1
  -2  33   9 97.2720 395.095   2
   2 -33  -9-614.406 609.363   1
   2 -33  -8 1833.83 663.225   1
  -2  33   8 1245.29 541.833   2
  -2  33   7 433.457 443.466   2
   2 -33  -7 406.556 383.939   1
  -2  33   6 4462.95 1139.32   2
   2 -33  -6 6945.42 1212.36   1
  -2  33   5-295.289 364.052   2
   2 -33  -5 661.667 543.570   1
  -2 -33   4 5142.59 846.271   3
  -2  33   4 4581.22 996.512   2
   2 -33  -4 5457.04 901.661   1
  -2  33   3 903.476 447.302   2
   2 -33  -3 232.496 303.100   1
  -2 -33   3 279.028 241.694   3
  -2 -33   2 1742.53 590.703   3
   2  33  -2 2517.19 662.380   2
   2  33  -1 276.081 295.185   2
   2  33   0 13304.3 1556.13   2
   2  33   1 1168.43 707.364   2
   2 -33   1 23.3474 578.325   3
   2  33   2 18157.0 1963.39   2
   2 -33   2 21480.6 2209.98   3
   2  33   3 123.932 439.176   2
   2 -33   3 332.338 521.919   3
   2 -33   4 5109.18 1191.28   3
   2  33   4 4895.52 1128.32   2
   2  33   5 790.619 559.521   2
   2 -33   5 238.097 458.624   3
   2  33   6-96.8547 469.292   2
   2 -33   6 384.806 523.057   3
   2 -33   7 173.688 504.288   3
   2  33   7 433.454 728.660   2
   2  33   8 892.843 852.369   2
   2 -33   8 1439.55 566.790   3
   2  33   9 29.9405 560.500   2
   2 -33   9 73.1984 361.079   3
   2  33  10 309.785 902.734   2
   2  33  10 2056.64 708.182   3
   2 -33  10 2799.80 1011.20   3
   2 -33  11 58.5649 309.957   3
   2  33  11 433.445 495.576   3
   2  33  11-80.3590 854.369   2
   2  33  12 1136.48 926.201   2
   2  33  12 460.865 634.037   3
   2 -33  12 553.086 487.611   3
   2  33  13 2481.41 1029.25   3
   2 -33  13 118.231 596.272   3
   2  33  13 685.520 1123.61   2
   2  33  14 63.3851 710.484   2
   2  33  14-439.531 522.006   3
   2  33  15 515.540 822.045   2
   2  33  16 536.211 658.231   2
   2  33  17-309.679 625.222   2
  -2 -33 -17-1128.71 963.276   1
   2  33  18-447.075 617.222   2
  -2  34  18-106.910 682.720   2
   2 -34 -17-104.005 1051.04   1
  -2  34  17-1156.00 1230.50   2
   2 -34 -16-727.724 717.538   1
  -2  34  16-727.312 1197.50   2
  -2  34  15 635.866 760.675   2
   2 -34 -15-390.983 797.372   1
   2 -34 -14-1045.17 948.006   1
  -2  34  14 643.642 887.670   2
   2 -34 -13 243.776 872.774   1
  -2  34  13 1368.64 1103.64   2
  -2  34  12-370.659 565.978   2
   2 -34 -12-305.897 599.093   1
   2 -34 -11 447.808 415.711   1
  -2  34  11 264.388 826.444   2
  -2  34  10 2123.82 989.433   2
   2 -34 -10 3995.11 1150.98   1
   2 -34  -9 1001.06 700.595   1
  -2  34   9 560.525 677.275   2
   2 -34  -8 1130.76 809.459   1
  -2  34   8 970.605 713.555   2
  -2  34   7-111.351 357.092   2
   2 -34  -7-113.198 346.040   1
  -2  34   6 1421.38 664.071   2
   2 -34  -6 1703.29 615.005   1
  -2  34   5 1802.42 731.571   2
   2 -34  -5 1267.69 510.996   1
   2 -34  -4 18438.9 1622.60   1
  -2 -34   4 16002.0 1527.70   3
  -2  34   4 15136.2 1708.97   2
  -2 -34   3-110.697 277.190   3
  -2 -34   2 18990.6 1762.68   3
   2  34  -1 451.690 374.881   2
   2  34   0 5942.26 1074.04   2
   2  34   1-91.2221 301.294   2
   2 -34   1 602.786 363.989   3
   2  34   2-238.157 401.460   2
   2 -34   2 2260.14 907.688   3
   2 -34   3-473.092 497.475   3
   2  34   3 478.839 525.466   2
   2 -34   4 9455.31 1502.58   3
   2  34   4 9970.36 1565.40   2
   2 -34   5 621.372 445.353   3
   2  34   5 612.970 649.047   2
   2  34   6 10717.4 1866.08   2
   2 -34   6 11642.0 1676.07   3
   2 -34   7 209.135 638.605   3
   2  34   7 768.110 679.344   2
   2  34   8 2014.84 931.615   2
   2 -34   8 2792.82 908.839   3
   2  34   9 329.001 564.225   2
   2 -34   9-499.286 613.243   3
   2 -34  10-1033.06 800.123   3
   2  34  10-369.380 621.643   2
   2  34  11-677.992 836.634   2
   2 -34  11 503.142 342.288   3
   2  34  12-564.344 770.879   2
   2  34  12-99.4759 408.969   3
   2  34  13 1151.99 870.450   3
   2 -34  13-1457.77 946.930   3
   2  34  13-264.268 1017.60   2
   2  34  14-62.9051 717.772   2
   2  34  14 1873.08 861.122   3
   2  34  15 871.893 784.590   2
   2  34  16-377.520 877.288   2
  -2 -34 -17-237.633 982.040   1
   2  34  17-491.508 731.968   2
   2  34  18-665.995 1244.37   2
  -2  35  18-5180.97 1787.48   2
  -2  35  17-455.352 1139.76   2
   2 -35 -17 1301.69 951.501   1
  -2  35  16-178.819 607.335   2
   2 -35 -16 1165.15 857.667   1
   2 -35 -15 152.270 670.527   1
  -2  35  15-63.8500 644.589   2
  -2  35  14 1071.74 1157.03   2
   2 -35 -14 963.101 733.718   1
  -2  35  13 578.578 640.943   2
   2 -35 -13-46.5642 498.587   1
  -2  35  12 480.809 720.421   2
   2 -35 -12 1020.32 770.521   1
   2 -35 -11 296.254 397.441   1
  -2  35  11 119.332 659.621   2
   2 -35 -10-900.323 511.171   1
  -2  35  10 627.073 809.205   2
  -2  35   9 944.923 944.234   2
   2 -35  -9 3167.08 888.929   1
   2 -35  -8 1477.83 700.592   1
  -2  35   8 1934.39 938.687   2
  -2  35   7 321.688 530.890   2
   2 -35  -7 810.000 484.783   1
  -2  35   6 2389.50 973.076   2
   2 -35  -6 2429.49 653.677   1
  -2  35   5 65.7670 400.178   2
   2 -35  -5 665.109 415.928   1
  -2 -35   3-188.860 345.002   3
  -2 -35   2 109.835 274.257   3
   2  35  -1 123.879 390.754   2
   2  35   0 2148.14 677.730   2
   2  35   1 1697.83 692.655   2
   2 -35   1 2797.63 926.612   3
   2  35   2 1252.12 388.433   2
   2 -35   2 2506.66 873.018   3
   2 -35   3-236.163 482.436   3
   2  35   3-427.000 408.368   2
   2  35   4 177.569 375.041   2
   2 -35   4 294.903 449.888   3
   2 -35   5 244.439 496.895   3
   2  35   5 133.916 400.776   2
   2 -35   6-252.467 417.530   3
   2  35   6-89.4556 465.193   2
   2 -35   7 256.570 509.285   3
   2  35   7 17.9395 560.689   2
   2 -35   8 1814.93 797.615   3
   2  35   8 748.398 546.364   2
   2  35   9-411.156 730.591   2
   2 -35   9 110.441 388.952   3
   2  35  10 710.676 961.249   2
   2 -35  10-582.863 550.408   3
   2  35  11-843.486 653.080   2
   2 -35  11 286.896 619.752   3
   2  35  12 519.529 759.451   2
   2 -35  12 1035.82 690.008   3
   2  35  13 211.502 618.881   2
   2  35  14-378.085 780.905   2
   2  35  15 642.833 1147.98   2
  -2 -35 -16-315.304 883.370   1
   2  35  16-24.0334 622.554   2
   2  35  17-785.323 948.458   2
  -2 -35 -17 579.759 591.631   1
   2 -36 -17-621.945 725.884   1
  -2  36  17 1917.36 1469.85   2
  -2  36  16-45.7748 808.589   2
   2 -36 -16 2394.86 1088.65   1
  -2  36  15-25.0778 629.059   2
   2 -36 -15-673.743 799.537   1
   2 -36 -14 1416.96 873.908   1
  -2  36  14-265.902 854.727   2
  -2  36  13-105.315 786.309   2
   2 -36 -13-521.533 825.236   1
  -2  36  12 355.469 925.066   2
   2 -36 -12-311.139 406.680   1
  -2  36  11 655.640 727.043   2
   2 -36 -11 1583.35 898.029   1
  -2  36  10 176972. 7473.77   2
   2 -36 -10-159.299 590.208   1
[truncated: 1,061,243 more chars]
