# Supplementary material for: Mechanochemical Cis/Trans Isomerization of a Metal Centre Involving a Metal‐Organic Halogen‐Bonded (MOXB) Cocrystal
Source: Angew Chem Int Ed Engl. 2025 Oct 6;64(47):e202517004. doi: 10.1002/anie.202517004 (PMC12624328; doi:10.1002/anie.202517004)
Supplement: Supplementary file 2 — Supporting Information [file ANIE-64-e202517004-s001.zip › (trans-CoCl2bzpy2)(14tfib).cif]

data_TOPAS-CIF-macro
_audit_creation_date             ' 2021-04-30 ' 
_audit_creation_method           ' created with TOPAS V6 ' 

#---------------------------------------#
#        Publication Information        #
#---------------------------------------#

_journal_volume ' ' 
_journal_year ' ' 
_journal_page_first ' ' 
_journal_name_full ' ' 
loop_
_publ_author_name  ; ; 
 
#---------------------------------------#
#         CHEMICAL INFORMATION          #
#---------------------------------------#

_chemical_name_systematic          ' trans-trans(phenyl-2-pyridylketone)-dichlorido-cobalt(II) 1,4-diiodotetrafluorobenzene ' 
_chemical_formula_sum              ' C30 H18 Cl2 Co F4 I2 N2 O2' 
_chemical_formula_moiety           ' C24 H18 Cl2 Co N2 O2, C6 F4 I2 ' 
_chemical_formula_structural       ' C30 H18 Cl2 Co F4 I2 N2 O2 ' 
_chemical_formula_weight 	898.12

#---------------------------------------#
#         Unit Cell Information         #
#---------------------------------------#

_symmetry_cell_setting            Triclinic 
_symmetry_space_group_name_H-M P-1
_symmetry_Int_Tables_number       2
loop_
_symmetry_equiv_pos_as_xyz
	 'x, y, z '
	 '-x, -y, -z ' 

_cell_length_a  6.0886(2)
_cell_length_b  8.4410(3)
_cell_length_c  15.7482(6)
_cell_angle_alpha 93.424(3)
_cell_angle_beta  100.108(3)
_cell_angle_gamma 105.483(2)
_cell_volume 763.02(5)
_cell_measurement_temperature 295
_cell_formula_units_Z 	      1

#---------------------------------------#
#         Data collection               #
#---------------------------------------#

_cell_measurement_radiation        'Mo K\a~1~'
_cell_measurement_wavelength 	0.7093
_diffrn_ambient_temperature 	295
_diffrn_ambient_environment       air
_diffrn_source                    'sealed X-ray tube'
_diffrn_source_target             Molybdenum 
_diffrn_source_type               ' Stoe Stadi-P '
_diffrn_radiation_type            'Mo K\a~1~'
_diffrn_radiation_wavelength 	0.7093
_diffrn_radiation_monochromator   ' Ge(111) Johann-type monochromator'
_diffrn_measurement_device_type   ' X '
_diffrn_detector                  ' Mythen 1K Dectris Ltd. '
_diffrn_detector_type             'Position sensitive silicon strip detector'
_exptl_crystal_density_diffrn 	    1.955
_exptl_absorpt_coefficient_mu    	2.829
_exptl_crystal_description        'powder'
_exptl_crystal_colour             'brown'
_exptl_absorpt_correction_type     none
_pd_spec_mount_mode          	   transmission
_pd_meas_scan_method              step
_pd_meas_number_of_points 	3266
_pd_meas_2theta_range_min 	1.2
_pd_meas_2theta_range_max 	50.19
_pd_meas_2theta_range_inc 	0.015 

#---------------------------------------#
#         Refinement Information        #
#---------------------------------------#

_pd_proc_ls_profile_function       'Fundamental parameter approach'
_pd_proc_ls_background_function    'Chebychev polynoms'
_pd_proc_2theta_range_min  1.700
_pd_proc_2theta_range_max  50.19
_pd_proc_2theta_range_inc 0.0075
_pd_proc_wavelength  	0.7093
_pd_proc_ls_prof_R_factor  0.0203
_pd_proc_ls_prof_wR_factor  0.0263
_pd_proc_ls_prof_wR_expected  0.0102
_refine_ls_goodness_of_fit_all  2.59
_refine_ls_R_factor_all  1.159
_refine_ls_shift/su_max   0
_refine_special_details   
;
Modeled phenyl-2-pyridylketone and 1,4-diiodotetrafluorobenzene using two and 1 rigid bodies in z-matrices, respectively, using
idealized bond angles and bond distances from related single crystal strucutres.
;

#---------------------------------------#
#         Atomic Positions              #
#---------------------------------------#

loop_
_atom_site_label
_atom_site_type_symbol
_atom_site_fract_x
_atom_site_fract_y
_atom_site_fract_z
_atom_site_occupancy
_atom_site_site_symmetry_multiplicity
_atom_site_U_iso_or_equiv
_atom_site_adp_type    
 
Co1 Co 0.5 0.5 0.5 1   1 0.0356 Uiso
Cl1 Cl 0.5327(8) 0.2694(6) 0.4088(3) 1   2 0.0472 Uiso
C1 C 0.11644(19) 0.0678(2) 0.08536(3) 1   2 0.0310 Uiso
C2 C -0.11904(13) -0.0191(2) 0.06909(4) 1   2 0.0310 Uiso
C3 C 0.23688(12) 0.0877(3) 0.01730(6) 1   2 0.0310 Uiso
F1 F -0.2345(3) -0.0383(4) 0.13432(7) 1   2 0.0310 Uiso
F2 F 0.4626(2) 0.1710(6) 0.03290(11) 1   2 0.0310 Uiso
I1 I 0.2885(5) 0.1678(6) 0.21147(7) 1   2 0.0457 Uiso
C11 C -0.048(2) 0.5567(9) 0.2476(6) 1   2 0.0310 Uiso
C12 C -0.193(3) 0.5409(19) 0.1665(7) 1   2 0.0310 Uiso
C13 C -0.097(4) 0.590(3) 0.0945(7) 1   2 0.0310 Uiso
C14 C 0.141(4) 0.654(3) 0.1037(12) 1   2 0.0310 Uiso
C15 C 0.286(3) 0.670(2) 0.1850(15) 1   2 0.0310 Uiso
C16 C 0.190(2) 0.6209(16) 0.2568(10) 1   2 0.0310 Uiso
H11 H -0.113(3) 0.5235(13) 0.2965(7) 1   2 0.0372 Uiso
H12 H -0.356(3) 0.497(3) 0.1602(10) 1   2 0.0372 Uiso
H13 H -0.195(5) 0.579(4) 0.0393(7) 1   2 0.0372 Uiso
H14 H 0.206(5) 0.687(4) 0.0548(15) 1   2 0.0372 Uiso
H15 H 0.450(3) 0.714(3) 0.191(2) 1   2 0.0372 Uiso
C17 C 0.3257(11) 0.6293(10) 0.3450(4) 1   2 0.0310 Uiso
O18 O 0.2396(13) 0.5193(10) 0.3862(5) 1   2 0.0310 Uiso
C19 C 0.5739(11) 0.7274(7) 0.3742(2) 1   2 0.0310 Uiso
N20 N 0.7006(12) 0.6655(10) 0.4345(4) 1   2 0.0310 Uiso
C21 C 0.9287(12) 0.7379(14) 0.4600(5) 1   2 0.0310 Uiso
C22 C 1.0343(11) 0.8776(14) 0.4238(6) 1   2 0.0310 Uiso
C23 C 0.9021(14) 0.9422(10) 0.3609(5) 1   2 0.0310 Uiso
C24 C 0.6640(13) 0.8666(8) 0.3343(4) 1   2 0.0310 Uiso
H21 H 1.0169(14) 0.6948(17) 0.5020(6) 1   2 0.0372 Uiso
H22 H 1.1931(12) 0.9279(17) 0.4416(7) 1   2 0.0372 Uiso
H23 H 0.9728(17) 1.0356(12) 0.3367(7) 1   2 0.0372 Uiso
H24 H 0.5758(15) 0.9097(10) 0.2923(5) 1   2 0.0372 Uiso


loop_
	_geom_bond_atom_site_label_1
	_geom_bond_atom_site_label_2
	_geom_bond_distance
	_geom_bond_site_symmetry_1
	_geom_bond_site_symmetry_2
	Co1       N20       2.048(7) 1_555   2_666
	loop_
		_geom_angle_atom_site_label_1
		_geom_angle_atom_site_label_2
		_geom_angle_atom_site_label_3
		_geom_angle
		_geom_angle_site_symmetry_1
		_geom_angle_site_symmetry_2
		_geom_angle_site_symmetry_3
	O18       Co1       N20        78.20(19)  1_555 1_555   1_555
	
	
loop_
_pd_meas_2theta_scan
_pd_proc_intensity_total
_pd_calc_intensity_total
_pd_proc_ls_weight
     1.20000    5031.00000    4907.62522       0.00020
     1.21500    5128.00000    4920.98684       0.00020
     1.23000    5073.00000    4934.21969       0.00020
     1.24500    5148.00000    4947.32691       0.00019
     1.26000    5140.00000    4960.31164       0.00019
     1.27500    5166.00000    4973.17709       0.00019
     1.29000    5125.00000    4985.92647       0.00020
     1.30500    5172.00000    4998.56308       0.00019
     1.32000    5262.00000    5011.09024       0.00019
     1.33500    5271.00000    5023.51133       0.00019
     1.35000    5157.00000    5035.82979       0.00019
     1.36500    5170.00000    5048.04911       0.00019
     1.38000    5108.00000    5060.17287       0.00020
     1.39500    5140.00000    5072.20469       0.00019
     1.41000    5196.00000    5084.14828       0.00019
     1.42500    5213.00000    5096.00743       0.00019
     1.44000    5083.00000    5107.78603       0.00020
     1.45500    5066.00000    5119.48805       0.00020
     1.47000    5099.00000    5131.11758       0.00020
     1.48500    5073.00000    5142.67880       0.00020
     1.50000    5126.00000    5154.17606       0.00020
     1.51500    5146.00000    5165.61380       0.00019
     1.53000    5130.00000    5176.99665       0.00019
     1.54500    5168.00000    5188.32941       0.00019
     1.56000    5153.00000    5199.61705       0.00019
     1.57500    5099.00000    5210.86480       0.00020
     1.59000    5121.00000    5222.07816       0.00020
     1.60500    5241.00000    5233.26297       0.00019
     1.62000    5328.00000    5244.42553       0.00019
     1.63500    5309.00000    5255.57276       0.00019
     1.65000    5275.00000    5266.71265       0.00019
     1.66500    5288.00000    5277.85523       0.00019
     1.68000    5261.00000    5289.01600       0.00019
     1.69500    5293.00000    5300.24427       0.00019
     1.71000    5329.00000    5311.47996       0.00019
     1.72500    5305.00000    5322.59465       0.00019
     1.74000    5278.00000    5333.73382       0.00019
     1.75500    5247.00000    5344.90532       0.00019
     1.77000    5351.00000    5356.11739       0.00019
     1.78500    5261.00000    5367.37872       0.00019
     1.80000    5387.00000    5378.69849       0.00019
     1.81500    5395.00000    5390.08640       0.00019
     1.83000    5366.00000    5401.55272       0.00019
     1.84500    5322.00000    5413.10836       0.00019
     1.86000    5420.00000    5424.76492       0.00018
     1.87500    5372.00000    5436.53476       0.00019
     1.89000    5300.00000    5448.43109       0.00019
     1.90500    5255.00000    5460.46803       0.00019
     1.92000    5354.00000    5472.66072       0.00019
     1.93500    5392.00000    5485.02545       0.00019
     1.95000    5399.00000    5497.57975       0.00019
     1.96500    5475.00000    5510.34256       0.00018
     1.98000    5430.00000    5523.33436       0.00018
     1.99500    5406.00000    5536.57741       0.00018
     2.01000    5500.00000    5550.09590       0.00018
     2.02500    5451.00000    5563.91623       0.00018
     2.04000    5594.00000    5578.06728       0.00018
     2.05500    5591.00000    5592.58077       0.00018
     2.07000    5570.00000    5607.49158       0.00018
     2.08500    5521.00000    5622.83825       0.00018
     2.10000    5651.00000    5638.66349       0.00018
     2.11500    5503.00000    5655.01483       0.00018
     2.13000    5611.00000    5671.94532       0.00018
     2.14500    5529.00000    5689.51443       0.00018
     2.16000    5584.00000    5707.78911       0.00018
     2.17500    5501.00000    5726.84508       0.00018
     2.19000    5638.00000    5746.76842       0.00018
     2.20500    5656.00000    5767.65745       0.00018
     2.22000    5852.00000    5789.62519       0.00017
     2.23500    5802.00000    5812.80229       0.00017
     2.25000    5775.00000    5837.34079       0.00017
     2.26500    5789.00000    5863.41893       0.00017
     2.28000    5769.00000    5891.24733       0.00017
     2.29500    5866.00000    5921.07699       0.00017
     2.31000    6018.00000    5953.21001       0.00017
     2.32500    5964.00000    5988.01386       0.00017
     2.34000    6066.00000    6025.94097       0.00016
     2.35500    6101.00000    6067.55605       0.00016
     2.37000    6103.00000    6113.57497       0.00016
     2.38500    6093.00000    6164.92181       0.00016
     2.40000    6109.00000    6222.81485       0.00016
     2.41500    6126.00000    6288.90127       0.00016
     2.43000    6312.00000    6365.47745       0.00016
     2.44500    6304.00000    6455.87108       0.00016
     2.46000    6494.00000    6565.15643       0.00015
     2.47500    6673.00000    6701.66301       0.00015
     2.49000    6947.00000    6880.86654       0.00014
     2.50500    7094.00000    7137.33086       0.00014
     2.52000    7498.00000    7548.21752       0.00013
     2.53500    8020.00000    8178.12514       0.00012
     2.55000    8860.00000    8727.94075       0.00011
     2.56500    8836.00000    8392.93014       0.00011
     2.58000    7307.00000    7089.74620       0.00014
     2.59500    5728.00000    5942.81723       0.00017
     2.61000    5184.00000    5456.33158       0.00019
     2.62500    5223.00000    5332.91235       0.00019
     2.64000    5218.00000    5303.58226       0.00019
     2.65500    5131.00000    5291.36856       0.00019
     2.67000    5056.00000    5284.03101       0.00020
     2.68500    5097.00000    5279.25086       0.00020
     2.70000    5057.00000    5276.05851       0.00020
     2.71500    5145.00000    5273.90712       0.00019
     2.73000    5186.00000    5272.46448       0.00019
     2.74500    5097.00000    5271.51894       0.00020
     2.76000    5094.00000    5270.93034       0.00020
     2.77500    5109.00000    5270.60277       0.00020
     2.79000    5205.00000    5270.46878       0.00019
     2.80500    5169.00000    5270.47986       0.00019
     2.82000    5028.00000    5270.60036       0.00020
     2.83500    5046.00000    5270.80368       0.00020
     2.85000    5065.00000    5271.06966       0.00020
     2.86500    5169.00000    5271.38283       0.00019
     2.88000    5203.00000    5271.73120       0.00019
     2.89500    5142.00000    5272.10540       0.00019
     2.91000    5133.00000    5272.49805       0.00019
     2.92500    5101.00000    5272.90331       0.00020
     2.94000    5160.00000    5273.31655       0.00019
     2.95500    5206.00000    5273.73408       0.00019
     2.97000    5205.00000    5274.15297       0.00019
     2.98500    5224.00000    5274.57090       0.00019
     3.00000    5150.00000    5274.98606       0.00019
     3.01500    5292.00000    5275.39703       0.00019
     3.03000    5202.00000    5275.80271       0.00019
     3.04500    5162.00000    5276.20232       0.00019
     3.06000    5144.00000    5276.59528       0.00019
     3.07500    5239.00000    5276.98122       0.00019
     3.09000    5203.00000    5277.35995       0.00019
     3.10500    5238.00000    5277.73142       0.00019
     3.12000    5206.00000    5278.09573       0.00019
     3.13500    5151.00000    5278.45317       0.00019
     3.15000    5222.00000    5278.80402       0.00019
     3.16500    5192.00000    5279.14871       0.00019
     3.18000    5250.00000    5279.48773       0.00019
     3.19500    5136.00000    5279.82169       0.00019
     3.21000    5189.00000    5280.15129       0.00019
     3.22500    5237.00000    5280.47735       0.00019
     3.24000    5235.00000    5280.80085       0.00019
     3.25500    5228.00000    5281.12291       0.00019
     3.27000    5264.00000    5281.44494       0.00019
     3.28500    5345.00000    5281.76871       0.00019
     3.30000    5339.00000    5282.09682       0.00019
     3.31500    5403.00000    5282.43465       0.00019
     3.33000    5458.00000    5282.79873       0.00018
     3.34500    5240.00000    5283.23691       0.00019
     3.36000    5266.00000    5283.84437       0.00019
     3.37500    5242.00000    5284.72390       0.00019
     3.39000    5321.00000    5285.88778       0.00019
     3.40500    5383.00000    5287.24281       0.00019
     3.42000    5308.00000    5288.67825       0.00019
     3.43500    5330.00000    5290.16596       0.00019
     3.45000    5425.00000    5291.69298       0.00018
     3.46500    5332.00000    5293.37649       0.00019
     3.48000    5311.00000    5295.09755       0.00019
     3.49500    5318.00000    5296.85769       0.00019
     3.51000    5358.00000    5298.65902       0.00019
     3.52500    5419.00000    5300.50416       0.00018
     3.54000    5394.00000    5302.39621       0.00019
     3.55500    5449.00000    5304.33881       0.00018
     3.57000    5470.00000    5306.33619       0.00018
     3.58500    5520.00000    5308.39341       0.00018
     3.60000    5509.00000    5310.51655       0.00018
     3.61500    5670.00000    5312.71333       0.00018
     3.63000    5635.00000    5314.99487       0.00018
     3.64500    5480.00000    5317.38344       0.00018
     3.66000    5516.00000    5319.93818       0.00018
     3.67500    5481.00000    5322.80089       0.00018
     3.69000    5654.00000    5326.21526       0.00018
     3.70500    5682.00000    5330.28681       0.00018
     3.72000    5651.00000    5334.94197       0.00018
     3.73500    5717.00000    5340.05287       0.00017
     3.75000    5691.00000    5345.47950       0.00018
     3.76500    5670.00000    5351.17648       0.00018
     3.78000    5775.00000    5357.16272       0.00017
     3.79500    5713.00000    5363.50232       0.00018
     3.81000    5715.00000    5370.35974       0.00017
     3.82500    5717.00000    5378.25959       0.00017
     3.84000    5824.00000    5388.68573       0.00017
     3.85500    5746.00000    5404.51954       0.00017
     3.87000    5843.00000    5428.87899       0.00017
     3.88500    5859.00000    5462.28053       0.00017
     3.90000    5974.00000    5502.17179       0.00017
     3.91500    5975.00000    5545.54288       0.00017
     3.93000    5942.00000    5590.62416       0.00017
     3.94500    6112.00000    5636.95822       0.00016
     3.96000    6165.00000    5684.40568       0.00016
     3.97500    6112.00000    5732.96325       0.00016
     3.99000    6099.00000    5782.70699       0.00016
     4.00500    6045.00000    5833.94267       0.00017
     4.02000    6101.00000    5887.43437       0.00016
     4.03500    6166.00000    5939.13171       0.00016
     4.05000    6264.00000    5991.82017       0.00016
     4.06500    6254.00000    6045.52107       0.00016
     4.08000    6281.00000    6100.25861       0.00016
     4.09500    6216.00000    6156.05953       0.00016
     4.11000    6383.00000    6212.95287       0.00016
     4.12500    6569.00000    6270.96986       0.00015
     4.14000    6416.00000    6330.14384       0.00016
     4.15500    6597.00000    6390.51025       0.00015
     4.17000    6570.00000    6452.10667       0.00015
     4.18500    6565.00000    6514.97286       0.00015
     4.20000    6603.00000    6579.15085       0.00015
     4.21500    6667.00000    6644.68499       0.00015
     4.23000    6815.00000    6711.62214       0.00015
     4.24500    6829.00000    6780.01181       0.00015
     4.26000    6754.00000    6849.90707       0.00015
     4.27500    6798.00000    6921.36357       0.00015
     4.29000    7014.00000    6994.43972       0.00014
     4.30500    6999.00000    7069.19746       0.00014
     4.32000    7059.00000    7145.70232       0.00014
     4.33500    7130.00000    7224.02383       0.00014
     4.35000    7213.00000    7304.23588       0.00014
     4.36500    7245.00000    7386.41734       0.00014
     4.38000    7367.00000    7470.65229       0.00014
     4.39500    7474.00000    7557.03126       0.00013
     4.41000    7517.00000    7645.65252       0.00013
     4.42500    7667.00000    7736.62541       0.00013
     4.44000    7859.00000    7830.08391       0.00013
     4.45500    7739.00000    7926.24554       0.00013
     4.47000    7911.00000    8024.84386       0.00013
     4.48500    8004.00000    8126.35005       0.00012
     4.50000    8034.00000    8231.10133       0.00012
     4.51500    8244.00000    8339.57883       0.00012
     4.53000    8252.00000    8452.24273       0.00012
     4.54500    8336.00000    8569.24807       0.00012
     4.56000    8456.00000    8690.47885       0.00012
     4.57500    8481.00000    8815.83772       0.00012
     4.59000    8613.00000    8945.38126       0.00012
     4.60500    8759.00000    9079.28956       0.00011
     4.62000    8787.00000    9217.80803       0.00011
     4.63500    9144.00000    9361.22073       0.00011
     4.65000    9132.00000    9509.84626       0.00011
     4.66500    9362.00000    9664.03990       0.00011
     4.68000    9552.00000    9824.19953       0.00010
     4.69500    9635.00000    9990.77330       0.00010
     4.71000    9856.00000   10164.26960       0.00010
     4.72500    9952.00000   10345.27011       0.00010
     4.74000   10251.00000   10534.44728       0.00010
     4.75500   10406.00000   10732.58829       0.00010
     4.77000   10681.00000   10940.62866       0.00009
     4.78500   10933.00000   11159.70111       0.00009
     4.80000   11095.00000   11391.20907       0.00009
     4.81500   11499.00000   11636.94292       0.00009
     4.83000   11726.00000   11899.27482       0.00009
     4.84500   11744.00000   12181.51468       0.00009
     4.86000   12056.00000   12488.65525       0.00008
     4.87500   12528.00000   12829.24845       0.00008
     4.89000   12933.00000   13220.20605       0.00008
     4.90500   13412.00000   13692.52695       0.00007
     4.92000   14072.00000   14268.27178       0.00007
     4.93500   14642.00000   14859.48344       0.00007
     4.95000   14852.00000   15192.62737       0.00007
     4.96500   14747.00000   15070.71455       0.00007
     4.98000   14515.00000   14797.60008       0.00007
     4.99500   14617.00000   14758.94566       0.00007
     5.01000   14920.00000   14992.92551       0.00007
     5.02500   15299.00000   15380.20142       0.00007
     5.04000   15789.00000   15840.78065       0.00006
     5.05500   16331.00000   16352.70397       0.00006
     5.07000   16936.00000   16916.92630       0.00006
     5.08500   17504.00000   17541.05021       0.00006
     5.10000   18192.00000   18236.81036       0.00005
     5.11500   19164.00000   19021.90589       0.00005
     5.13000   19942.00000   19925.77244       0.00005
     5.14500   20743.00000   21001.09706       0.00005
     5.16000   22317.00000   22320.39812       0.00004
     5.17500   23655.00000   23877.32601       0.00004
     5.19000   25250.00000   25388.43522       0.00004
     5.20500   26688.00000   26370.58558       0.00004
     5.22000   27016.00000   26882.74765       0.00004
     5.23500   28076.00000   27763.99839       0.00004
     5.25000   30039.00000   29611.14922       0.00003
     5.26500   33064.00000   32647.21475       0.00003
     5.28000   37454.00000   37309.39874       0.00003
     5.29500   43563.00000   44302.39745       0.00002
     5.31000   52332.00000   52826.97370       0.00002
     5.32500   58423.00000   57597.88169       0.00002
     5.34000   52310.00000   50873.04260       0.00002
     5.35500   34462.00000   34198.67699       0.00003
     5.37000   18080.00000   19264.59411       0.00006
     5.38500   10557.00000   11392.43160       0.00009
     5.40000    8254.00000    8510.49468       0.00012
     5.41500    7309.00000    7579.87097       0.00014
     5.43000    6915.00000    7190.87352       0.00014
     5.44500    6713.00000    6964.85607       0.00015
     5.46000    6613.00000    6815.95672       0.00015
     5.47500    6569.00000    6715.24160       0.00015
     5.49000    6393.00000    6647.49749       0.00016
     5.50500    6481.00000    6603.47379       0.00015
     5.52000    6615.00000    6577.27687       0.00015
     5.53500    6547.00000    6565.05029       0.00015
     5.55000    6555.00000    6564.23507       0.00015
     5.56500    6569.00000    6573.13781       0.00015
     5.58000    6704.00000    6590.67261       0.00015
     5.59500    6704.00000    6616.20783       0.00015
     5.61000    6749.00000    6649.48104       0.00015
     5.62500    6823.00000    6690.55703       0.00015
     5.64000    6873.00000    6739.80442       0.00015
     5.65500    6998.00000    6797.87974       0.00014
     5.67000    7028.00000    6865.75838       0.00014
     5.68500    7196.00000    6944.89250       0.00014
     5.70000    7309.00000    7037.69573       0.00014
     5.71500    7381.00000    7145.30733       0.00014
     5.73000    7528.00000    7271.98882       0.00013
     5.74500    7700.00000    7424.19531       0.00013
     5.76000    7834.00000    7611.21803       0.00013
     5.77500    8239.00000    7849.32431       0.00012
     5.79000    8543.00000    8170.72236       0.00012
     5.80500    8906.00000    8637.31577       0.00011
     5.82000    9379.00000    9318.88921       0.00011
     5.83500   10031.00000   10135.02852       0.00010
     5.85000   10506.00000   10618.75522       0.00010
     5.86500   10188.00000   10093.71115       0.00010
     5.88000    8900.00000    8645.23990       0.00011
     5.89500    7540.00000    7273.83222       0.00013
     5.91000    6851.00000    6521.39347       0.00015
     5.92500    6533.00000    6262.46076       0.00015
     5.94000    6621.00000    6222.24051       0.00015
     5.95500    6552.00000    6251.18380       0.00015
     5.97000    6594.00000    6302.28207       0.00015
     5.98500    6580.00000    6364.15458       0.00015
     6.00000    6637.00000    6433.34456       0.00015
     6.01500    6656.00000    6508.19342       0.00015
     6.03000    6803.00000    6587.73059       0.00015
     6.04500    6776.00000    6671.36234       0.00015
     6.06000    6973.00000    6758.72546       0.00014
     6.07500    7191.00000    6849.60720       0.00014
     6.09000    7203.00000    6943.90404       0.00014
     6.10500    7148.00000    7041.63984       0.00014
     6.12000    7285.00000    7142.83697       0.00014
     6.13500    7270.00000    7246.98303       0.00014
     6.15000    7409.00000    7354.50301       0.00013
     6.16500    7486.00000    7465.50045       0.00013
     6.18000    7667.00000    7580.15458       0.00013
     6.19500    7780.00000    7698.66556       0.00013
     6.21000    7901.00000    7821.13542       0.00013
     6.22500    8137.00000    7947.84358       0.00012
     6.24000    8053.00000    8079.43698       0.00012
     6.25500    8265.00000    8217.17143       0.00012
     6.27000    8433.00000    8363.21220       0.00012
     6.28500    8489.00000    8520.62886       0.00012
     6.30000    8632.00000    8691.90195       0.00012
     6.31500    8751.00000    8877.27645       0.00011
     6.33000    9001.00000    9073.75653       0.00011
     6.34500    9238.00000    9279.67412       0.00011
     6.36000    9413.00000    9493.99422       0.00011
     6.37500    9441.00000    9716.43026       0.00011
     6.39000    9759.00000    9947.17466       0.00010
     6.40500    9985.00000   10186.62411       0.00010
     6.42000   10402.00000   10435.27996       0.00010
     6.43500   10422.00000   10693.73777       0.00010
     6.45000   10757.00000   10962.71489       0.00009
     6.46500   10951.00000   11243.08127       0.00009
     6.48000   11252.00000   11535.83699       0.00009
     6.49500   11477.00000   11841.99115       0.00009
     6.51000   11796.00000   12162.50451       0.00008
     6.52500   12172.00000   12498.35809       0.00008
     6.54000   12665.00000   12850.92499       0.00008
     6.55500   12849.00000   13221.87656       0.00008
     6.57000   13247.00000   13613.63901       0.00008
     6.58500   13630.00000   14029.07219       0.00007
     6.60000   14206.00000   14470.80042       0.00007
     6.61500   14537.00000   14940.73565       0.00007
     6.63000   15129.00000   15440.58114       0.00007
     6.64500   15744.00000   15972.57267       0.00006
     6.66000   16288.00000   16539.43793       0.00006
     6.67500   16869.00000   17146.84111       0.00006
     6.69000   17616.00000   17801.87831       0.00006
     6.70500   18226.00000   18509.98172       0.00005
     6.72000   19404.00000   19281.30398       0.00005
     6.73500   20287.00000   20130.22818       0.00005
     6.75000   21307.00000   21073.55851       0.00005
     6.76500   22337.00000   22117.68888       0.00004
     6.78000   23534.00000   23237.92643       0.00004
     6.79500   25021.00000   24385.86861       0.00004
     6.81000   26334.00000   25567.85647       0.00004
     6.82500   27559.00000   26909.41587       0.00004
     6.84000   29223.00000   28550.52331       0.00003
     6.85500   31404.00000   30585.55289       0.00003
     6.87000   34346.00000   33127.62887       0.00003
     6.88500   37416.00000   36411.14268       0.00003
     6.90000   41853.00000   40899.92110       0.00002
     6.91500   47252.00000   47197.04715       0.00002
     6.93000   54513.00000   55151.20791       0.00002
     6.94500   61065.00000   62090.54125       0.00002
     6.96000   61409.00000   62484.80662       0.00002
     6.97500   51928.00000   52812.03729       0.00002
     6.99000   38648.00000   38319.49214       0.00003
     7.00500   27387.00000   26400.90073       0.00004
     7.02000   20684.00000   19346.78744       0.00005
     7.03500   17009.00000   16087.29598       0.00006
     7.05000   15215.00000   14862.05442       0.00007
     7.06500   14562.00000   14525.75127       0.00007
     7.08000   14323.00000   14555.25691       0.00007
     7.09500   14540.00000   14754.80482       0.00007
     7.11000   14793.00000   15060.64827       0.00007
     7.12500   15277.00000   15452.75597       0.00007
     7.14000   15837.00000   15924.51961       0.00006
     7.15500   16524.00000   16474.76523       0.00006
     7.17000   17058.00000   17106.69074       0.00006
     7.18500   18108.00000   17828.38509       0.00006
     7.20000   18970.00000   18653.68331       0.00005
     7.21500   20082.00000   19603.70831       0.00005
     7.23000   21074.00000   20710.03308       0.00005
     7.24500   22569.00000   22021.37350       0.00004
     7.26000   24331.00000   23618.93018       0.00004
     7.27500   26626.00000   25651.53806       0.00004
     7.29000   29243.00000   28390.34869       0.00003
     7.30500   32791.00000   32191.59439       0.00003
     7.32000   37089.00000   37041.48231       0.00003
     7.33500   40717.00000   41574.56274       0.00002
     7.35000   41320.00000   42651.58578       0.00002
     7.36500   36231.00000   37596.71496       0.00003
     7.38000   28139.00000   28599.48798       0.00004
     7.39500   21370.00000   20755.46755       0.00005
     7.41000   17472.00000   16274.56277       0.00006
     7.42500   15152.00000   14504.82273       0.00007
     7.44000   14433.00000   14119.84980       0.00007
     7.45500   14573.00000   14301.40430       0.00007
     7.47000   14496.00000   14761.82151       0.00007
     7.48500   15042.00000   15427.63319       0.00007
     7.50000   15531.00000   16213.19166       0.00006
     7.51500   16295.00000   16928.68019       0.00006
     7.53000   16874.00000   17388.83597       0.00006
     7.54500   17392.00000   17751.15269       0.00006
     7.56000   17988.00000   18512.30793       0.00006
     7.57500   19181.00000   19931.36922       0.00005
     7.59000   20923.00000   21636.60325       0.00005
     7.60500   22337.00000   22521.88484       0.00004
     7.62000   21689.00000   21340.96062       0.00005
     7.63500   18294.00000   18329.50764       0.00005
     7.65000   14881.00000   15332.16217       0.00007
     7.66500   12905.00000   13502.89497       0.00008
     7.68000   12189.00000   12809.84315       0.00008
     7.69500   12274.00000   12780.37088       0.00008
     7.71000   12539.00000   13053.06486       0.00008
     7.72500   13131.00000   13479.44856       0.00008
     7.74000   13902.00000   14031.08907       0.00007
     7.75500   14590.00000   14731.49890       0.00007
     7.77000   15387.00000   15644.92041       0.00006
     7.78500   16568.00000   16877.20931       0.00006
     7.80000   18206.00000   18508.39629       0.00005
     7.81500   20335.00000   20369.59764       0.00005
     7.83000   22568.00000   21776.50757       0.00004
     7.84500   22977.00000   21677.54459       0.00004
     7.86000   20235.00000   19709.98345       0.00005
     7.87500   16210.00000   17012.66422       0.00006
     7.89000   13996.00000   14963.13713       0.00007
     7.90500   13174.00000   14073.08633       0.00008
     7.92000   13363.00000   14081.21098       0.00007
     7.93500   13577.00000   14423.87867       0.00007
     7.95000   13914.00000   14566.82849       0.00007
     7.96500   13801.00000   14311.31654       0.00007
     7.98000   13745.00000   13992.53210       0.00007
     7.99500   13862.00000   14030.53566       0.00007
     8.01000   14605.00000   14591.35387       0.00007
     8.02500   15565.00000   15714.32598       0.00006
     8.04000   17258.00000   17418.81734       0.00006
     8.05500   18949.00000   19522.98389       0.00005
     8.07000   20374.00000   21256.58823       0.00005
     8.08500   19979.00000   21232.41737       0.00005
     8.10000   17606.00000   18539.86757       0.00006
     8.11500   13722.00000   14375.79963       0.00007
     8.13000   10774.00000   10807.12343       0.00009
     8.14500    8760.00000    8655.19720       0.00011
     8.16000    7714.00000    7648.93278       0.00013
     8.17500    7180.00000    7243.62883       0.00014
     8.19000    6890.00000    7076.18208       0.00015
     8.20500    6773.00000    6994.80748       0.00015
     8.22000    6758.00000    6951.20069       0.00015
     8.23500    6764.00000    6930.10604       0.00015
     8.25000    6781.00000    6925.09299       0.00015
     8.26500    6794.00000    6932.62477       0.00015
     8.28000    6844.00000    6950.69795       0.00015
     8.29500    6983.00000    6978.74556       0.00014
     8.31000    6851.00000    7012.77801       0.00015
     8.32500    6980.00000    7054.65633       0.00014
     8.34000    7186.00000    7104.50665       0.00014
     8.35500    7124.00000    7162.71536       0.00014
     8.37000    7425.00000    7230.14527       0.00013
     8.38500    7513.00000    7308.23106       0.00013
     8.40000    7624.00000    7398.99364       0.00013
     8.41500    7570.00000    7505.62625       0.00013
     8.43000    7844.00000    7632.29032       0.00013
     8.44500    8100.00000    7787.34480       0.00012
     8.46000    8280.00000    7985.46622       0.00012
     8.47500    8690.00000    8249.97126       0.00012
     8.49000    9082.00000    8602.88172       0.00011
     8.50500    9436.00000    9023.53372       0.00011
     8.52000    9775.00000    9386.29374       0.00010
     8.53500    9801.00000    9455.01053       0.00010
     8.55000    9328.00000    9049.50880       0.00011
     8.56500    8629.00000    8336.97743       0.00012
     8.58000    7892.00000    7690.04398       0.00013
     8.59500    7487.00000    7296.23896       0.00013
     8.61000    7242.00000    7133.41464       0.00014
     8.62500    7196.00000    7108.89761       0.00014
     8.64000    7135.00000    7149.75524       0.00014
     8.65500    7190.00000    7223.01765       0.00014
     8.67000    7162.00000    7318.69484       0.00014
     8.68500    7235.00000    7436.61668       0.00014
     8.70000    7423.00000    7580.73306       0.00013
     8.71500    7597.00000    7757.76737       0.00013
     8.73000    7811.00000    7978.67445       0.00013
     8.74500    8122.00000    8262.17019       0.00012
     8.76000    8338.00000    8632.94530       0.00012
     8.77500    8821.00000    9097.05212       0.00011
     8.79000    9309.00000    9585.07182       0.00011
     8.80500    9838.00000    9905.32215       0.00010
     8.82000    9918.00000    9806.82247       0.00010
     8.83500    9214.00000    9241.19065       0.00011
     8.85000    8337.00000    8530.05243       0.00012
     8.86500    7772.00000    8001.24283       0.00013
     8.88000    7484.00000    7740.44367       0.00013
     8.89500    7692.00000    7680.17255       0.00013
     8.91000    7594.00000    7726.92343       0.00013
     8.92500    7553.00000    7821.49545       0.00013
     8.94000    7717.00000    7938.86950       0.00013
     8.95500    7964.00000    8071.13556       0.00013
     8.97000    8081.00000    8216.29130       0.00012
     8.98500    8173.00000    8373.88764       0.00012
     9.00000    8206.00000    8543.44685       0.00012
     9.01500    8354.00000    8724.07330       0.00012
     9.03000    8808.00000    8915.33817       0.00011
     9.04500    8862.00000    9118.87235       0.00011
     9.06000    9044.00000    9333.58765       0.00011
     9.07500    9179.00000    9559.99203       0.00011
     9.09000    9540.00000    9798.88850       0.00010
     9.10500    9917.00000   10051.10820       0.00010
     9.12000    9998.00000   10318.07461       0.00010
     9.13500   10322.00000   10601.22435       0.00010
     9.15000   10730.00000   10902.25875       0.00009
     9.16500   10960.00000   11223.21655       0.00009
     9.18000   11488.00000   11566.62720       0.00009
     9.19500   12049.00000   11935.60840       0.00008
     9.21000   12109.00000   12333.95380       0.00008
     9.22500   12649.00000   12768.12988       0.00008
     9.24000   13257.00000   13246.93716       0.00008
     9.25500   13912.00000   13778.76217       0.00007
     9.27000   14685.00000   14377.54475       0.00007
     9.28500   15199.00000   15054.91712       0.00007
     9.30000   16035.00000   15821.63466       0.00006
     9.31500   16768.00000   16691.20636       0.00006
     9.33000   17910.00000   17686.86394       0.00006
     9.34500   19205.00000   18850.33889       0.00005
     9.36000   20538.00000   20251.64171       0.00005
     9.37500   22518.00000   21985.84357       0.00004
     9.39000   24491.00000   24107.34323       0.00004
     9.40500   26643.00000   26472.00567       0.00004
     9.42000   28559.00000   28585.81376       0.00004
     9.43500   29701.00000   29713.28254       0.00003
     9.45000   29560.00000   29544.96058       0.00003
     9.46500   29151.00000   28947.37456       0.00003
     9.48000   29367.00000   29032.42506       0.00003
     9.49500   30682.00000   29849.21291       0.00003
     9.51000   31306.00000   30393.35079       0.00003
     9.52500   30446.00000   29471.41013       0.00003
     9.54000   27363.00000   27039.89453       0.00004
     9.55500   24125.00000   24179.81164       0.00004
     9.57000   21394.00000   21682.88377       0.00005
     9.58500   19375.00000   19944.99634       0.00005
     9.60000   18441.00000   19138.18322       0.00005
     9.61500   18613.00000   19181.81767       0.00005
     9.63000   19378.00000   19907.53465       0.00005
     9.64500   20387.00000   21155.88549       0.00005
     9.66000   22089.00000   22720.74630       0.00005
     9.67500   23593.00000   24223.34574       0.00004
     9.69000   24922.00000   25107.28302       0.00004
     9.70500   25114.00000   24991.57974       0.00004
     9.72000   24220.00000   24279.69342       0.00004
     9.73500   24089.00000   23839.46441       0.00004
     9.75000   24481.00000   23972.27768       0.00004
     9.76500   25744.00000   24227.55023       0.00004
     9.78000   25533.00000   23893.58254       0.00004
     9.79500   23996.00000   22826.67352       0.00004
     9.81000   22045.00000   21690.83310       0.00005
     9.82500   20942.00000   21100.12719       0.00005
     9.84000   20744.00000   21199.39564       0.00005
     9.85500   21664.00000   21849.27919       0.00005
     9.87000   22759.00000   22866.07850       0.00004
     9.88500   23989.00000   24142.64422       0.00004
     9.90000   25555.00000   25654.99008       0.00004
     9.91500   27450.00000   27432.07298       0.00004
     9.93000   30042.00000   29544.44311       0.00003
     9.94500   32389.00000   32114.23407       0.00003
     9.96000   35831.00000   35341.51696       0.00003
     9.97500   39661.00000   39508.12697       0.00003
     9.99000   44427.00000   44840.23108       0.00002
    10.00500   49929.00000   51082.51718       0.00002
    10.02000   56775.00000   56875.66056       0.00002
    10.03500   61592.00000   59523.13487       0.00002
    10.05000   60300.00000   56241.37170       0.00002
    10.06500   49848.00000   47272.91229       0.00002
    10.08000   36821.00000   36778.05931       0.00003
    10.09500   27216.00000   28693.02387       0.00004
    10.11000   22720.00000   24184.25307       0.00004
    10.12500   21118.00000   22458.89638       0.00005
    10.14000   20596.00000   22086.73877       0.00005
    10.15500   20235.00000   21833.93330       0.00005
    10.17000   19668.00000   21088.73305       0.00005
    10.18500   19482.00000   20057.56191       0.00005
    10.20000   18695.00000   19268.45241       0.00005
    10.21500   18540.00000   18984.29194       0.00005
    10.23000   18809.00000   19182.91258       0.00005
    10.24500   19256.00000   19727.52711       0.00005
    10.26000   20074.00000   20496.23965       0.00005
    10.27500   21065.00000   21425.86747       0.00005
    10.29000   22287.00000   22500.05734       0.00004
    10.30500   23572.00000   23728.41583       0.00004
    10.32000   25095.00000   25136.07721       0.00004
    10.33500   27016.00000   26763.43564       0.00004
    10.35000   29054.00000   28673.77484       0.00003
    10.36500   31617.00000   30970.90551       0.00003
    10.38000   34167.00000   33828.94233       0.00003
    10.39500   37861.00000   37509.26093       0.00003
    10.41000   42397.00000   42273.82048       0.00002
    10.42500   47961.00000   48053.69535       0.00002
    10.44000   53587.00000   53898.29840       0.00002
    10.45500   57352.00000   57645.16531       0.00002
    10.47000   56606.00000   56551.80688       0.00002
    10.48500   50027.00000   49735.27434       0.00002
    10.50000   40815.00000   40332.41282       0.00002
    10.51500   33524.00000   32358.44476       0.00003
    10.53000   28911.00000   27481.39345       0.00003
    10.54500   26835.00000   25398.91432       0.00004
    10.56000   26480.00000   25086.71218       0.00004
    10.57500   26198.00000   25676.63810       0.00004
    10.59000   26204.00000   26547.55920       0.00004
    10.60500   26545.00000   27016.33836       0.00004
    10.62000   26174.00000   26417.49739       0.00004
    10.63500   24812.00000   24754.11189       0.00004
    10.65000   23240.00000   22931.68587       0.00004
    10.66500   22006.00000   21840.22582       0.00005
    10.68000   22203.00000   21827.29412       0.00005
    10.69500   22824.00000   22846.25461       0.00004
    10.71000   24473.00000   24629.29525       0.00004
    10.72500   26491.00000   26687.32237       0.00004
    10.74000   28254.00000   28243.50062       0.00004
    10.75500   28909.00000   28386.68989       0.00003
    10.77000   27163.00000   26772.56116       0.00004
    10.78500   24045.00000   24377.24103       0.00004
    10.80000   22037.00000   22626.24616       0.00005
    10.81500   21593.00000   22172.53892       0.00005
    10.83000   22380.00000   22755.74095       0.00004
    10.84500   23178.00000   23461.21655       0.00004
    10.86000   23134.00000   23123.13583       0.00004
    10.87500   21134.00000   21039.47664       0.00005
    10.89000   17936.00000   17778.63352       0.00006
    10.90500   14776.00000   14634.98351       0.00007
    10.92000   12731.00000   12394.52220       0.00008
    10.93500   11764.00000   11150.58774       0.00009
    10.95000   11142.00000   10641.66984       0.00009
    10.96500   10797.00000   10559.34607       0.00009
    10.98000   10916.00000   10698.00078       0.00009
    10.99500   11316.00000   10960.95957       0.00009
    11.01000   11647.00000   11318.40941       0.00009
    11.02500   12080.00000   11773.51808       0.00008
    11.04000   12462.00000   12341.92851       0.00008
    11.05500   13253.00000   13027.75896       0.00008
    11.07000   14144.00000   13784.03887       0.00007
    11.08500   14905.00000   14477.94068       0.00007
    11.10000   15552.00000   14901.49266       0.00006
    11.11500   15324.00000   14889.48309       0.00007
    11.13000   14695.00000   14544.57230       0.00007
    11.14500   14029.00000   14203.02349       0.00007
    11.16000   13886.00000   14094.11397       0.00007
    11.17500   14002.00000   14227.65208       0.00007
    11.19000   14394.00000   14473.93959       0.00007
    11.20500   14657.00000   14690.32881       0.00007
    11.22000   14547.00000   14855.56258       0.00007
    11.23500   14615.00000   15070.04023       0.00007
    11.25000   15022.00000   15421.41300       0.00007
    11.26500   15624.00000   15937.52449       0.00006
    11.28000   16357.00000   16611.61731       0.00006
    11.29500   17206.00000   17434.89186       0.00006
    11.31000   18241.00000   18417.41594       0.00005
    11.32500   19429.00000   19592.51169       0.00005
    11.34000   20718.00000   21000.70057       0.00005
    11.35500   22480.00000   22645.48481       0.00004
    11.37000   24147.00000   24421.88787       0.00004
    11.38500   25785.00000   26056.83345       0.00004
    11.40000   26932.00000   27151.96078       0.00004
    11.41500   27519.00000   27414.82088       0.00004
    11.43000   27412.00000   26978.70249       0.00004
    11.44500   27492.00000   26466.21870       0.00004
    11.46000   27494.00000   26519.29895       0.00004
    11.47500   28701.00000   27450.70213       0.00003
    11.49000   30659.00000   29326.39767       0.00003
    11.50500   33615.00000   32109.59721       0.00003
    11.52000   37280.00000   35701.51246       0.00003
    11.53500   41023.00000   39852.26095       0.00002
    11.55000   44778.00000   43985.49492       0.00002
    11.56500   46977.00000   47132.15424       0.00002
    11.58000   46754.00000   48118.23677       0.00002
    11.59500   43503.00000   45678.58377       0.00002
    11.61000   37797.00000   39287.19127       0.00003
    11.62500   30742.00000   30690.22471       0.00003
    11.64000   23778.00000   22704.25251       0.00004
    11.65500   18144.00000   16891.28871       0.00006
    11.67000   14670.00000   13369.08290       0.00007
    11.68500   12456.00000   11532.28499       0.00008
    11.70000   11152.00000   10676.97618       0.00009
    11.71500   10382.00000   10312.37475       0.00010
    11.73000   10114.00000   10188.56046       0.00010
    11.74500    9920.00000   10203.86522       0.00010
    11.76000    9986.00000   10317.67892       0.00010
    11.77500   10070.00000   10498.54884       0.00010
    11.79000   10293.00000   10697.79064       0.00010
    11.80500   10382.00000   10848.21226       0.00010
    11.82000   10450.00000   10894.23898       0.00010
    11.83500   10442.00000   10852.25375       0.00010
    11.85000   10514.00000   10807.30687       0.00010
    11.86500   10659.00000   10844.08871       0.00009
    11.88000   10900.00000   11019.98828       0.00009
    11.89500   11242.00000   11337.20187       0.00009
    11.91000   11882.00000   11719.08703       0.00008
    11.92500   12159.00000   12018.89351       0.00008
    11.94000   12376.00000   12072.02096       0.00008
    11.95500   12030.00000   11824.21449       0.00008
    11.97000   11545.00000   11436.18054       0.00009
    11.98500   11239.00000   11120.25661       0.00009
    12.00000   11081.00000   10943.92068       0.00009
    12.01500   11162.00000   10834.26246       0.00009
    12.03000   10946.00000   10685.95531       0.00009
    12.04500   10659.00000   10503.26798       0.00009
    12.06000   10611.00000   10411.42870       0.00009
    12.07500   10300.00000   10513.66343       0.00010
    12.09000   10716.00000   10807.69760       0.00009
    12.10500   11211.00000   11169.49270       0.00009
    12.12000   11685.00000   11370.16838       0.00009
    12.13500   11536.00000   11155.28291       0.00009
    12.15000   10799.00000   10430.58495       0.00009
    12.16500    9640.00000    9416.28770       0.00010
    12.18000    8511.00000    8451.62712       0.00012
    12.19500    7740.00000    7730.51836       0.00013
    12.21000    7367.00000    7278.23386       0.00014
    12.22500    7204.00000    7030.38831       0.00014
    12.24000    7075.00000    6905.41276       0.00014
    12.25500    7015.00000    6843.09047       0.00014
    12.27000    6843.00000    6810.49507       0.00015
    12.28500    7044.00000    6792.92176       0.00014
    12.30000    6931.00000    6784.53045       0.00014
    12.31500    6874.00000    6782.88335       0.00015
    12.33000    6845.00000    6787.01747       0.00015
    12.34500    6802.00000    6796.42825       0.00015
    12.36000    6740.00000    6810.81663       0.00015
    12.37500    6954.00000    6830.12656       0.00014
    12.39000    6915.00000    6854.08985       0.00014
    12.40500    6907.00000    6882.35336       0.00014
    12.42000    6872.00000    6914.60147       0.00015
    12.43500    6998.00000    6950.64547       0.00014
    12.45000    6963.00000    6990.46360       0.00014
    12.46500    7010.00000    7034.17214       0.00014
    12.48000    7130.00000    7082.11439       0.00014
    12.49500    7217.00000    7134.88583       0.00014
    12.51000    7139.00000    7193.29037       0.00014
    12.52500    7087.00000    7258.59424       0.00014
    12.54000    7444.00000    7332.31953       0.00013
    12.55500    7368.00000    7416.04552       0.00014
    12.57000    7390.00000    7511.05566       0.00014
    12.58500    7697.00000    7617.87302       0.00013
    12.60000    7687.00000    7737.13293       0.00013
    12.61500    7769.00000    7869.76335       0.00013
    12.63000    7953.00000    8017.23894       0.00013
    12.64500    8146.00000    8181.80888       0.00012
    12.66000    8394.00000    8367.07889       0.00012
    12.67500    8578.00000    8580.32532       0.00012
    12.69000    8802.00000    8832.25847       0.00011
    12.70500    9179.00000    9135.68103       0.00011
    12.72000    9373.00000    9506.10216       0.00011
    12.73500    9841.00000    9949.76837       0.00010
    12.75000   10208.00000   10443.40812       0.00010
    12.76500   10868.00000   10912.74883       0.00009
    12.78000   11511.00000   11228.73379       0.00009
    12.79500   11674.00000   11246.73483       0.00009
    12.81000   11198.00000   10921.55075       0.00009
    12.82500   10550.00000   10410.33265       0.00009
    12.84000    9992.00000    9947.39250       0.00010
    12.85500    9862.00000    9674.64073       0.00010
    12.87000    9813.00000    9627.47840       0.00010
    12.88500    9911.00000    9780.99268       0.00010
    12.90000   10227.00000   10083.81183       0.00010
    12.91500   10710.00000   10468.96276       0.00009
    12.93000   11044.00000   10847.47899       0.00009
    12.94500   11282.00000   11108.14801       0.00009
    12.96000   11487.00000   11152.85563       0.00009
    12.97500   11335.00000   10986.13497       0.00009
    12.99000   11308.00000   10753.04357       0.00009
    13.00500   11275.00000   10619.33191       0.00009
    13.02000   11257.00000   10673.56127       0.00009
    13.03500   11556.00000   10937.34210       0.00009
    13.05000   11920.00000   11403.98272       0.00008
    13.06500   12667.00000   12062.34116       0.00008
    13.08000   13417.00000   12891.75758       0.00007
    13.09500   14417.00000   13826.56093       0.00007
    13.11000   15917.00000   14713.62856       0.00006
    13.12500   16816.00000   15302.56598       0.00006
    13.14000   17447.00000   15315.05500       0.00006
    13.15500   16153.00000   14655.09107       0.00006
    13.17000   14425.00000   13602.33224       0.00007
    13.18500   12581.00000   12596.20270       0.00008
    13.20000   11631.00000   11909.93690       0.00009
    13.21500   11291.00000   11610.14170       0.00009
    13.23000   11329.00000   11640.17459       0.00009
    13.24500   11637.00000   11900.89974       0.00009
    13.26000   12039.00000   12301.04791       0.00008
    13.27500   12646.00000   12773.88895       0.00008
    13.29000   12933.00000   13277.15451       0.00008
    13.30500   13445.00000   13797.16115       0.00007
    13.32000   14241.00000   14358.34165       0.00007
    13.33500   15026.00000   15005.38337       0.00007
    13.35000   15620.00000   15776.13852       0.00006
    13.36500   16521.00000   16691.94147       0.00006
    13.38000   17766.00000   17755.46526       0.00006
    13.39500   19120.00000   18949.10644       0.00005
    13.41000   20513.00000   20240.77768       0.00005
    13.42500   22075.00000   21606.48243       0.00005
    13.44000   23793.00000   23081.13969       0.00004
    13.45500   25578.00000   24804.04947       0.00004
    13.47000   27828.00000   26929.95126       0.00004
    13.48500   30209.00000   29430.43398       0.00003
    13.50000   32987.00000   31955.98320       0.00003
    13.51500   35120.00000   33818.43507       0.00003
    13.53000   35800.00000   34172.07618       0.00003
    13.54500   33737.00000   32537.29391       0.00003
    13.56000   29475.00000   29347.03665       0.00003
    13.57500   25724.00000   25713.39464       0.00004
    13.59000   22712.00000   22690.79936       0.00004
    13.60500   20897.00000   20829.22396       0.00005
    13.62000   20505.00000   20196.16607       0.00005
    13.63500   21215.00000   20583.86435       0.00005
    13.65000   22338.00000   21663.41229       0.00004
    13.66500   23644.00000   23037.34237       0.00004
    13.68000   25276.00000   24242.08867       0.00004
    13.69500   25999.00000   24800.46654       0.00004
    13.71000   25530.00000   24422.37188       0.00004
    13.72500   23859.00000   23284.20914       0.00004
    13.74000   22268.00000   21973.67266       0.00004
    13.75500   21109.00000   20977.28331       0.00005
    13.77000   20611.00000   20348.61214       0.00005
    13.78500   19978.00000   19782.87082       0.00005
    13.80000   19088.00000   18877.66315       0.00005
    13.81500   17296.00000   17407.47194       0.00006
    13.83000   15134.00000   15501.78763       0.00007
    13.84500   13468.00000   13584.71506       0.00007
    13.86000   11989.00000   12032.52778       0.00008
    13.87500   11121.00000   10988.57105       0.00009
    13.89000   10639.00000   10417.82955       0.00009
    13.90500   10515.00000   10207.62698       0.00010
    13.92000   10343.00000   10244.41105       0.00010
    13.93500   10598.00000   10451.07123       0.00009
    13.95000   11220.00000   10787.97657       0.00009
    13.96500   11312.00000   11232.21793       0.00009
    13.98000   12013.00000   11749.62541       0.00008
    13.99500   12404.00000   12276.98744       0.00008
    14.01000   12748.00000   12709.98463       0.00008
    14.02500   12834.00000   12933.66278       0.00008
    14.04000   12651.00000   12895.27519       0.00008
    14.05500   12603.00000   12673.33571       0.00008
    14.07000   12483.00000   12396.44948       0.00008
    14.08500   12098.00000   12116.98056       0.00008
    14.10000   11921.00000   11821.93879       0.00008
    14.11500   11548.00000   11529.50879       0.00009
    14.13000   11308.00000   11319.70411       0.00009
    14.14500   11425.00000   11264.93112       0.00009
    14.16000   11500.00000   11392.86378       0.00009
    14.17500   11939.00000   11694.79143       0.00008
    14.19000   12306.00000   12138.74256       0.00008
    14.20500   12905.00000   12680.82329       0.00008
    14.22000   13374.00000   13277.10263       0.00007
    14.23500   13881.00000   13901.76457       0.00007
    14.25000   14520.00000   14578.45402       0.00007
    14.26500   15237.00000   15389.59426       0.00007
    14.28000   16037.00000   16407.96129       0.00006
    14.29500   17276.00000   17605.50624       0.00006
    14.31000   17828.00000   18803.11459       0.00006
    14.32500   18572.00000   19672.77129       0.00005
    14.34000   18600.00000   19818.70038       0.00005
    14.35500   17861.00000   19011.59894       0.00006
    14.37000   17053.00000   17487.65048       0.00006
    14.38500   15818.00000   15831.47100       0.00006
    14.40000   14799.00000   14519.52728       0.00007
    14.41500   14170.00000   13749.07625       0.00007
    14.43000   13843.00000   13512.84423       0.00007
    14.44500   14232.00000   13704.12264       0.00007
    14.46000   14494.00000   14197.42600       0.00007
    14.47500   15058.00000   14891.09588       0.00007
    14.49000   15718.00000   15714.44245       0.00006
    14.50500   16401.00000   16619.58019       0.00006
    14.52000   17760.00000   17577.75499       0.00006
    14.53500   18901.00000   18561.78003       0.00005
    14.55000   20157.00000   19482.16073       0.00005
    14.56500   21491.00000   20151.04026       0.00005
    14.58000   21780.00000   20358.67575       0.00005
    14.59500   21036.00000   20080.19958       0.00005
    14.61000   19500.00000   19622.51976       0.00005
    14.62500   18723.00000   19406.18966       0.00005
    14.64000   18579.00000   19681.88492       0.00005
    14.65500   19275.00000   20464.84031       0.00005
    14.67000   20586.00000   21558.38616       0.00005
    14.68500   21769.00000   22599.51226       0.00005
    14.70000   22467.00000   23148.25923       0.00004
    14.71500   22019.00000   22872.77265       0.00005
    14.73000   20863.00000   21768.45056       0.00005
    14.74500   19118.00000   20146.53259       0.00005
    14.76000   17399.00000   18418.83661       0.00006
    14.77500   16015.00000   16938.39166       0.00006
    14.79000   15318.00000   15937.97800       0.00007
    14.80500   15203.00000   15487.66394       0.00007
    14.82000   15248.00000   15511.92652       0.00007
    14.83500   15509.00000   15851.71230       0.00006
    14.85000   16111.00000   16305.15534       0.00006
    14.86500   16393.00000   16633.43010       0.00006
    14.88000   16171.00000   16584.56424       0.00006
    14.89500   15529.00000   15997.35121       0.00006
    14.91000   14622.00000   14972.12374       0.00007
    14.92500   13471.00000   13847.08346       0.00007
    14.94000   12617.00000   12925.04001       0.00008
    14.95500   11996.00000   12325.62456       0.00008
    14.97000   11581.00000   12013.83497       0.00009
    14.98500   11468.00000   11873.66276       0.00009
    15.00000   11331.00000   11791.61068       0.00009
    15.01500   11051.00000   11701.17074       0.00009
    15.03000   10985.00000   11546.35259       0.00009
    15.04500   10819.00000   11250.77837       0.00009
    15.06000   10219.00000   10769.24665       0.00010
    15.07500    9949.00000   10165.24800       0.00010
    15.09000    9239.00000    9577.87899       0.00011
    15.10500    8955.00000    9116.01329       0.00011
    15.12000    8898.00000    8819.14336       0.00011
    15.13500    8572.00000    8673.56429       0.00012
    15.15000    8580.00000    8639.09919       0.00012
    15.16500    8702.00000    8674.88017       0.00011
    15.18000    8652.00000    8758.93601       0.00012
    15.19500    8869.00000    8890.54443       0.00011
    15.21000    9100.00000    9078.23983       0.00011
    15.22500    9321.00000    9332.13774       0.00011
    15.24000    9809.00000    9663.74248       0.00010
    15.25500   10110.00000   10085.54795       0.00010
    15.27000   10745.00000   10607.20995       0.00009
    15.28500   11196.00000   11225.53618       0.00009
    15.30000   12055.00000   11909.40904       0.00008
    15.31500   12530.00000   12585.07346       0.00008
    15.33000   12947.00000   13132.22929       0.00008
    15.34500   13124.00000   13407.31830       0.00008
    15.36000   13164.00000   13314.48119       0.00008
    15.37500   12821.00000   12879.34898       0.00008
    15.39000   12087.00000   12233.18129       0.00008
    15.40500   11495.00000   11554.86233       0.00009
    15.42000   11137.00000   11009.69520       0.00009
    15.43500   10716.00000   10689.36459       0.00009
    15.45000   10558.00000   10610.10156       0.00009
    15.46500   10550.00000   10744.95665       0.00009
    15.48000   10996.00000   11052.23798       0.00009
    15.49500   11426.00000   11491.90284       0.00009
    15.51000   11882.00000   12029.78171       0.00008
    15.52500   12364.00000   12637.62167       0.00008
    15.54000   12786.00000   13296.01156       0.00008
    15.55500   13487.00000   13998.71915       0.00007
    15.57000   14079.00000   14744.30484       0.00007
    15.58500   15097.00000   15526.43576       0.00007
    15.60000   15940.00000   16328.78379       0.00006
    15.61500   16726.00000   17092.56144       0.00006
    15.63000   17562.00000   17692.62594       0.00006
    15.64500   17799.00000   17985.57065       0.00006
    15.66000   17513.00000   17932.89457       0.00006
    15.67500   17192.00000   17690.38256       0.00006
    15.69000   16860.00000   17494.13712       0.00006
    15.70500   16677.00000   17463.58540       0.00006
    15.72000   16612.00000   17545.45132       0.00006
    15.73500   16607.00000   17575.06410       0.00006
    15.75000   16367.00000   17392.58547       0.00006
    15.76500   15811.00000   16976.05256       0.00006
    15.78000   15486.00000   16475.92713       0.00006
    15.79500   15253.00000   16081.46460       0.00007
    15.81000   15338.00000   15896.68474       0.00007
    15.82500   15450.00000   15940.24679       0.00006
    15.84000   15698.00000   16198.62042       0.00006
    15.85500   16239.00000   16675.17040       0.00006
    15.87000   16828.00000   17397.33459       0.00006
    15.88500   17660.00000   18395.64912       0.00006
    15.90000   19349.00000   19689.83615       0.00005
    15.91500   20582.00000   21279.38960       0.00005
    15.93000   22121.00000   23128.90257       0.00005
    15.94500   23888.00000   25143.83377       0.00004
    15.96000   25873.00000   27124.08772       0.00004
    15.97500   27691.00000   28727.24691       0.00004
    15.99000   28715.00000   29519.18116       0.00003
    16.00500   28852.00000   29117.73571       0.00003
    16.02000   27306.00000   27376.07361       0.00004
    16.03500   24539.00000   24547.93685       0.00004
    16.05000   21281.00000   21256.15424       0.00005
    16.06500   18302.00000   18177.56265       0.00005
    16.08000   15826.00000   15735.00472       0.00006
    16.09500   14492.00000   14022.38265       0.00007
    16.11000   13770.00000   12893.17113       0.00007
    16.12500   13255.00000   12090.79777       0.00008
    16.14000   12426.00000   11382.36599       0.00008
    16.15500   11409.00000   10672.56460       0.00009
    16.17000   10177.00000   10003.52664       0.00010
    16.18500    9573.00000    9446.13390       0.00010
    16.20000    9069.00000    9033.06472       0.00011
    16.21500    8767.00000    8760.68231       0.00011
    16.23000    8663.00000    8609.57202       0.00012
    16.24500    8503.00000    8556.06576       0.00012
    16.26000    8413.00000    8574.42899       0.00012
    16.27500    8560.00000    8640.81671       0.00012
    16.29000    8565.00000    8737.84235       0.00012
    16.30500    8703.00000    8856.68075       0.00011
    16.32000    8837.00000    9000.42638       0.00011
    16.33500    8982.00000    9181.08392       0.00011
    16.35000    9090.00000    9411.05788       0.00011
    16.36500    9360.00000    9699.16747       0.00011
    16.38000    9784.00000   10051.82459       0.00010
    16.39500   10272.00000   10475.52404       0.00010
    16.41000   10815.00000   10979.49776       0.00009
    16.42500   11577.00000   11577.33263       0.00009
    16.44000   12094.00000   12285.81487       0.00008
    16.45500   12892.00000   13119.00361       0.00008
    16.47000   13715.00000   14076.31390       0.00007
    16.48500   15207.00000   15126.62928       0.00007
    16.50000   16264.00000   16194.42196       0.00006
    16.51500   17664.00000   17159.22639       0.00006
    16.53000   18667.00000   17877.22387       0.00005
    16.54500   19196.00000   18233.46220       0.00005
    16.56000   18496.00000   18235.59535       0.00005
    16.57500   17953.00000   18060.76034       0.00006
    16.59000   17377.00000   17922.02153       0.00006
    16.60500   17176.00000   17906.63452       0.00006
    16.62000   17268.00000   17938.40589       0.00006
    16.63500   17208.00000   17828.46981       0.00006
    16.65000   17113.00000   17397.65802       0.00006
    16.66500   16470.00000   16635.38609       0.00006
    16.68000   15519.00000   15714.24818       0.00006
    16.69500   14846.00000   14842.84537       0.00007
    16.71000   14163.00000   14188.23338       0.00007
    16.72500   13895.00000   13863.96377       0.00007
    16.74000   13969.00000   13899.38305       0.00007
    16.75500   14149.00000   14227.03145       0.00007
    16.77000   14554.00000   14696.63509       0.00007
    16.78500   14802.00000   15097.97530       0.00007
    16.80000   14640.00000   15197.79911       0.00007
    16.81500   14265.00000   14821.43360       0.00007
    16.83000   13377.00000   13979.04200       0.00007
    16.84500   12504.00000   12893.76250       0.00008
    16.86000   11587.00000   11842.78265       0.00009
    16.87500   10894.00000   11012.33294       0.00009
    16.89000   10635.00000   10477.83720       0.00009
    16.90500   10396.00000   10237.05713       0.00010
    16.92000   10423.00000   10247.24614       0.00010
    16.93500   10661.00000   10455.71510       0.00009
    16.95000   11048.00000   10817.55030       0.00009
    16.96500   11500.00000   11300.27633       0.00009
    16.98000   12085.00000   11879.66355       0.00008
    16.99500   12742.00000   12532.25113       0.00008
    17.01000   13509.00000   13229.47636       0.00007
    17.02500   14207.00000   13939.14646       0.00007
    17.04000   15067.00000   14626.52364       0.00007
    17.05500   15819.00000   15234.29393       0.00006
    17.07000   16323.00000   15659.62922       0.00006
    17.08500   16445.00000   15782.05338       0.00006
    17.10000   16254.00000   15541.77810       0.00006
    17.11500   15648.00000   14976.53251       0.00006
    17.13000   14678.00000   14180.09118       0.00007
    17.14500   13540.00000   13288.99774       0.00007
    17.16000   12381.00000   12472.22572       0.00008
    17.17500   11582.00000   11859.08829       0.00009
    17.19000   11146.00000   11497.03179       0.00009
    17.20500   10995.00000   11370.83532       0.00009
    17.22000   11113.00000   11439.06859       0.00009
    17.23500   11479.00000   11657.59745       0.00009
    17.25000   11770.00000   11981.54255       0.00008
    17.26500   12021.00000   12355.93423       0.00008
    17.28000   12495.00000   12717.37080       0.00008
    17.29500   12859.00000   13011.72028       0.00008
    17.31000   13305.00000   13231.34938       0.00008
    17.32500   13586.00000   13440.99589       0.00007
    17.34000   13783.00000   13739.60833       0.00007
    17.35500   14373.00000   14193.02834       0.00007
    17.37000   15020.00000   14802.14943       0.00007
    17.38500   15826.00000   15500.19966       0.00006
    17.40000   16544.00000   16166.44976       0.00006
    17.41500   17030.00000   16661.89434       0.00006
    17.43000   17409.00000   16861.87540       0.00006
    17.44500   17411.00000   16659.75924       0.00006
    17.46000   16440.00000   16010.16192       0.00006
    17.47500   15205.00000   15020.23457       0.00007
    17.49000   13970.00000   13918.63399       0.00007
    17.50500   12981.00000   12898.97221       0.00008
    17.52000   12076.00000   12041.45469       0.00008
    17.53500   11311.00000   11344.55924       0.00009
    17.55000   10737.00000   10778.31585       0.00009
    17.56500   10206.00000   10325.21092       0.00010
    17.58000    9876.00000    9989.06045       0.00010
    17.59500    9647.00000    9775.15720       0.00010
    17.61000    9548.00000    9682.64792       0.00010
    17.62500    9670.00000    9712.09888       0.00010
    17.64000    9744.00000    9867.77303       0.00010
    17.65500    9939.00000   10153.97463       0.00010
    17.67000   10469.00000   10572.87710       0.00010
    17.68500   10962.00000   11119.95738       0.00009
    17.70000   11585.00000   11775.21275       0.00009
    17.71500   12388.00000   12491.56161       0.00008
    17.73000   13235.00000   13185.73705       0.00008
    17.74500   14161.00000   13738.67179       0.00007
    17.76000   14522.00000   14015.04236       0.00007
    17.77500   14361.00000   13920.11605       0.00007
    17.79000   13668.00000   13477.34827       0.00007
    17.80500   12590.00000   12834.93544       0.00008
    17.82000   11889.00000   12183.83552       0.00008
    17.83500   11349.00000   11682.74708       0.00009
    17.85000   11142.00000   11419.22396       0.00009
    17.86500   11047.00000   11403.23361       0.00009
    17.88000   11516.00000   11582.08958       0.00009
    17.89500   11792.00000   11859.77355       0.00008
    17.91000   12032.00000   12117.33031       0.00008
    17.92500   12213.00000   12242.16476       0.00008
    17.94000   11970.00000   12167.26403       0.00008
    17.95500   11457.00000   11884.00352       0.00009
    17.97000   10781.00000   11425.97894       0.00009
    17.98500   10179.00000   10869.96192       0.00010
    18.00000    9874.00000   10329.99394       0.00010
    18.01500    9520.00000    9910.28150       0.00011
    18.03000    9379.00000    9666.52473       0.00011
    18.04500    9513.00000    9603.78270       0.00011
    18.06000    9764.00000    9688.62105       0.00010
    18.07500    9765.00000    9860.77207       0.00010
    18.09000   10021.00000   10045.10262       0.00010
    18.10500   10083.00000   10166.12923       0.00010
    18.12000   10171.00000   10173.36323       0.00010
    18.13500   10288.00000   10074.65349       0.00010
    18.15000   10173.00000    9940.05203       0.00010
    18.16500    9919.00000    9857.00479       0.00010
    18.18000    9992.00000    9887.12974       0.00010
    18.19500   10175.00000   10054.89340       0.00010
    18.21000   10256.00000   10351.35171       0.00010
    18.22500   10458.00000   10739.78691       0.00010
    18.24000   10832.00000   11162.95495       0.00009
    18.25500   11230.00000   11552.74878       0.00009
    18.27000   11424.00000   11836.03797       0.00009
    18.28500   11493.00000   11940.10960       0.00009
    18.30000   11392.00000   11820.90420       0.00009
    18.31500   11329.00000   11511.86652       0.00009
    18.33000   10981.00000   11126.93415       0.00009
    18.34500   10846.00000   10792.87995       0.00009
    18.36000   10724.00000   10592.72706       0.00009
    18.37500   10754.00000   10559.21161       0.00009
    18.39000   10881.00000   10688.91335       0.00009
    18.40500   11305.00000   10956.48321       0.00009
    18.42000   11838.00000   11323.61992       0.00008
    18.43500   12389.00000   11745.94709       0.00008
    18.45000   12790.00000   12178.87991       0.00008
    18.46500   13244.00000   12586.53710       0.00008
    18.48000   13703.00000   12960.23769       0.00007
    18.49500   13802.00000   13332.61329       0.00007
    18.51000   14458.00000   13750.21678       0.00007
    18.52500   14978.00000   14220.08332       0.00007
    18.54000   15912.00000   14684.20380       0.00006
    18.55500   16476.00000   15028.33002       0.00006
    18.57000   16577.00000   15114.62456       0.00006
    18.58500   16238.00000   14839.15959       0.00006
    18.60000   15003.00000   14200.70170       0.00007
    18.61500   13642.00000   13304.67114       0.00007
    18.63000   12299.00000   12293.58394       0.00008
    18.64500   11155.00000   11307.04012       0.00009
    18.66000   10405.00000   10467.29563       0.00010
    18.67500    9835.00000    9849.12287       0.00010
    18.69000    9594.00000    9469.62190       0.00010
    18.70500    9522.00000    9306.05755       0.00011
    18.72000    9706.00000    9318.26217       0.00010
    18.73500    9721.00000    9465.13708       0.00010
    18.75000    9973.00000    9714.69264       0.00010
    18.76500   10310.00000   10048.29106       0.00010
    18.78000   10797.00000   10458.43328       0.00009
    18.79500   11160.00000   10942.93001       0.00009
    18.81000   11778.00000   11495.44370       0.00008
    18.82500   12342.00000   12094.09324       0.00008
    18.84000   12994.00000   12692.03988       0.00008
    18.85500   13277.00000   13217.67720       0.00008
    18.87000   13969.00000   13590.77098       0.00007
    18.88500   14284.00000   13761.65893       0.00007
    18.90000   14020.00000   13760.76586       0.00007
    18.91500   13754.00000   13699.30976       0.00007
    18.93000   13674.00000   13708.53128       0.00007
    18.94500   13722.00000   13876.88021       0.00007
    18.96000   14081.00000   14223.40351       0.00007
    18.97500   14672.00000   14699.15899       0.00007
    18.99000   15375.00000   15202.24144       0.00007
    19.00500   16072.00000   15603.98208       0.00006
    19.02000   16509.00000   15795.25727       0.00006
    19.03500   16491.00000   15749.05470       0.00006
    19.05000   16083.00000   15545.63047       0.00006
    19.06500   15698.00000   15313.97718       0.00006
    19.08000   15399.00000   15155.91093       0.00006
    19.09500   15405.00000   15125.71330       0.00006
    19.11000   15562.00000   15236.51225       0.00006
    19.12500   15818.00000   15456.25615       0.00006
    19.14000   16317.00000   15707.74654       0.00006
    19.15500   16495.00000   15878.30441       0.00006
    19.17000   16447.00000   15835.03352       0.00006
    19.18500   15968.00000   15471.60768       0.00006
    19.20000   15246.00000   14791.70838       0.00007
    19.21500   14266.00000   13938.73164       0.00007
    19.23000   13316.00000   13105.43084       0.00008
    19.24500   12662.00000   12433.78752       0.00008
    19.26000   12256.00000   11991.73096       0.00008
    19.27500   11906.00000   11795.29585       0.00008
    19.29000   11919.00000   11828.33131       0.00008
    19.30500   12075.00000   12046.51695       0.00008
    19.32000   12406.00000   12377.61349       0.00008
    19.33500   12666.00000   12726.50916       0.00008
    19.35000   12860.00000   12986.67746       0.00008
    19.36500   13017.00000   13064.98978       0.00008
    19.38000   12848.00000   12921.08129       0.00008
    19.39500   12305.00000   12587.04583       0.00008
    19.41000   11937.00000   12134.27224       0.00008
    19.42500   11701.00000   11630.69783       0.00009
    19.44000   11151.00000   11139.68529       0.00009
    19.45500   10882.00000   10730.87790       0.00009
    19.47000   10661.00000   10462.96773       0.00009
    19.48500   10670.00000   10361.33685       0.00009
    19.50000   10807.00000   10416.01805       0.00009
    19.51500   10908.00000   10589.93617       0.00009
    19.53000   11300.00000   10827.66649       0.00009
    19.54500   11764.00000   11066.65819       0.00009
    19.56000   11960.00000   11252.67261       0.00008
    19.57500   12035.00000   11347.83550       0.00008
    19.59000   12040.00000   11322.24873       0.00008
    19.60500   11651.00000   11152.56730       0.00009
    19.62000   11107.00000   10846.03067       0.00009
    19.63500   10765.00000   10454.12505       0.00009
    19.65000   10107.00000   10043.09035       0.00010
    19.66500    9671.00000    9661.74525       0.00010
    19.68000    9453.00000    9340.95977       0.00011
    19.69500    9278.00000    9101.34645       0.00011
    19.71000    9096.00000    8954.63270       0.00011
    19.72500    8939.00000    8907.82622       0.00011
    19.74000    8963.00000    8966.24605       0.00011
    19.75500    9187.00000    9129.65070       0.00011
    19.77000    9213.00000    9387.83915       0.00011
    19.78500    9586.00000    9718.60255       0.00010
    19.80000    9959.00000   10087.43368       0.00010
    19.81500   10224.00000   10448.37755       0.00010
    19.83000   10458.00000   10749.38810       0.00010
    19.84500   10665.00000   10946.24859       0.00009
    19.86000   10790.00000   11027.42589       0.00009
    19.87500   10858.00000   11030.39324       0.00009
    19.89000   10745.00000   11022.88065       0.00009
    19.90500   11011.00000   11069.66498       0.00009
    19.92000   11108.00000   11214.49716       0.00009
    19.93500   11171.00000   11469.03897       0.00009
    19.95000   11404.00000   11805.56745       0.00009
    19.96500   11748.00000   12158.78134       0.00009
    19.98000   11951.00000   12439.08163       0.00008
    19.99500   12025.00000   12556.20910       0.00008
    20.01000   11911.00000   12453.49512       0.00008
    20.02500   11800.00000   12141.68600       0.00008
    20.04000   11467.00000   11701.63741       0.00009
    20.05500   10857.00000   11241.26499       0.00009
    20.07000   10739.00000   10844.57992       0.00009
    20.08500   10561.00000   10557.12430       0.00009
    20.10000   10333.00000   10400.47989       0.00010
    20.11500   10561.00000   10389.01300       0.00009
    20.13000   10861.00000   10533.45789       0.00009
    20.14500   11145.00000   10837.48146       0.00009
    20.16000   11418.00000   11294.11230       0.00009
    20.17500   12214.00000   11878.22435       0.00008
    20.19000   13018.00000   12538.46381       0.00008
    20.20500   13904.00000   13191.29958       0.00007
    20.22000   14989.00000   13721.92276       0.00007
    20.23500   15607.00000   13996.45405       0.00006
    20.25000   15676.00000   13895.89770       0.00006
    20.26500   15112.00000   13377.73337       0.00007
    20.28000   13567.00000   12525.33394       0.00007
    20.29500   11768.00000   11517.07394       0.00008
    20.31000   10395.00000   10535.21218       0.00010
    20.32500    9419.00000    9705.10505       0.00011
    20.34000    8803.00000    9088.64635       0.00011
    20.35500    8639.00000    8699.41543       0.00012
    20.37000    8486.00000    8519.83204       0.00012
    20.38500    8354.00000    8516.42686       0.00012
    20.40000    8526.00000    8650.42285       0.00012
    20.41500    8802.00000    8882.35536       0.00011
    20.43000    8903.00000    9172.23909       0.00011
    20.44500    8951.00000    9477.26371       0.00011
    20.46000    9221.00000    9751.01296       0.00011
    20.47500    9307.00000    9948.55632       0.00011
    20.49000    9423.00000   10038.77202       0.00011
    20.50500    9451.00000   10016.30431       0.00011
    20.52000    9370.00000    9903.21521       0.00011
    20.53500    9373.00000    9746.15574       0.00011
    20.55000    9293.00000    9605.57910       0.00011
    20.56500    9445.00000    9533.66893       0.00011
    20.58000    9553.00000    9559.27769       0.00010
    20.59500    9776.00000    9686.83601       0.00010
    20.61000    9884.00000    9901.53128       0.00010
    20.62500   10155.00000   10176.41930       0.00010
    20.64000   10500.00000   10478.63211       0.00010
    20.65500   10966.00000   10774.62276       0.00009
    20.67000   11022.00000   11036.74800       0.00009
    20.68500   11421.00000   11250.23278       0.00009
    20.70000   11634.00000   11413.37407       0.00009
    20.71500   11646.00000   11533.28514       0.00009
    20.73000   11596.00000   11624.77938       0.00009
    20.74500   11650.00000   11703.03466       0.00009
    20.76000   11760.00000   11768.70843       0.00009
    20.77500   11540.00000   11806.81761       0.00009
    20.79000   11517.00000   11806.13917       0.00009
    20.80500   11580.00000   11778.59481       0.00009
    20.82000   11714.00000   11753.31603       0.00009
    20.83500   11801.00000   11753.28340       0.00008
    20.85000   11886.00000   11784.85615       0.00008
    20.86500   11924.00000   11845.16622       0.00008
    20.88000   12033.00000   11931.82009       0.00008
    20.89500   12298.00000   12046.57450       0.00008
    20.91000   12471.00000   12195.75367       0.00008
    20.92500   12605.00000   12387.30937       0.00008
    20.94000   12860.00000   12631.64306       0.00008
    20.95500   13262.00000   12940.05651       0.00008
    20.97000   13780.00000   13316.52029       0.00007
    20.98500   14018.00000   13754.01079       0.00007
    21.00000   14334.00000   14244.11071       0.00007
    21.01500   14699.00000   14788.60294       0.00007
    21.03000   14947.00000   15394.54896       0.00007
    21.04500   15568.00000   16052.83462       0.00006
    21.06000   16253.00000   16724.43164       0.00006
    21.07500   16840.00000   17345.93308       0.00006
    21.09000   16966.00000   17846.61290       0.00006
    21.10500   17176.00000   18171.47037       0.00006
    21.12000   17456.00000   18309.57770       0.00006
    21.13500   17614.00000   18309.39401       0.00006
    21.15000   17777.00000   18252.02158       0.00006
    21.16500   17872.00000   18198.28301       0.00006
    21.18000   18035.00000   18161.29597       0.00006
    21.19500   18017.00000   18115.21513       0.00006
    21.21000   17871.00000   18016.20550       0.00006
    21.22500   17439.00000   17823.06836       0.00006
    21.24000   17027.00000   17506.27715       0.00006
    21.25500   16386.00000   17040.35199       0.00006
    21.27000   15688.00000   16403.43061       0.00006
    21.28500   14861.00000   15598.34319       0.00007
    21.30000   13947.00000   14675.03592       0.00007
    21.31500   13302.00000   13728.26030       0.00008
    21.33000   12646.00000   12864.41201       0.00008
    21.34500   11854.00000   12158.26190       0.00008
    21.36000   11489.00000   11634.89372       0.00009
    21.37500   11293.00000   11276.38816       0.00009
    21.39000   10943.00000   11035.77178       0.00009
    21.40500   10693.00000   10854.46830       0.00009
    21.42000   10631.00000   10683.38710       0.00009
    21.43500   10544.00000   10495.41232       0.00009
    21.45000   10474.00000   10278.27815       0.00010
    21.46500   10183.00000   10024.72255       0.00010
    21.48000    9989.00000    9738.50731       0.00010
    21.49500    9744.00000    9442.32556       0.00010
    21.51000    9231.00000    9167.26807       0.00011
    21.52500    8841.00000    8934.07398       0.00011
    21.54000    8720.00000    8746.73611       0.00011
    21.55500    8713.00000    8599.78215       0.00011
    21.57000    8499.00000    8488.54853       0.00012
    21.58500    8512.00000    8411.71921       0.00012
    21.60000    8375.00000    8364.94673       0.00012
    21.61500    8292.00000    8336.05429       0.00012
    21.63000    8267.00000    8307.73145       0.00012
    21.64500    8321.00000    8264.79321       0.00012
    21.66000    8104.00000    8199.58980       0.00012
    21.67500    7981.00000    8112.41751       0.00013
    21.69000    7886.00000    8011.04416       0.00013
    21.70500    7861.00000    7910.49571       0.00013
    21.72000    7750.00000    7827.26709       0.00013
    21.73500    7610.00000    7771.11786       0.00013
    21.75000    7665.00000    7741.75945       0.00013
    21.76500    7656.00000    7731.72793       0.00013
    21.78000    7663.00000    7732.98181       0.00013
    21.79500    7587.00000    7744.07218       0.00013
    21.81000    7654.00000    7772.11187       0.00013
    21.82500    7936.00000    7826.30229       0.00013
    21.84000    7795.00000    7910.07710       0.00013
    21.85500    7887.00000    8017.95911       0.00013
    21.87000    7897.00000    8136.26434       0.00013
    21.88500    7967.00000    8246.26141       0.00013
    21.90000    8138.00000    8329.56357       0.00012
    21.91500    8214.00000    8372.02454       0.00012
    21.93000    8315.00000    8363.33276       0.00012
    21.94500    8134.00000    8296.41599       0.00012
    21.96000    8052.00000    8171.89588       0.00012
    21.97500    7841.00000    7998.37091       0.00013
    21.99000    7589.00000    7787.89032       0.00013
    22.00500    7327.00000    7556.16342       0.00014
    22.02000    7132.00000    7325.84821       0.00014
    22.03500    7065.00000    7122.39903       0.00014
    22.05000    6832.00000    6965.43820       0.00015
    22.06500    6850.00000    6865.19605       0.00015
    22.08000    6767.00000    6824.00151       0.00015
    22.09500    6904.00000    6839.07371       0.00014
    22.11000    6960.00000    6904.40230       0.00014
    22.12500    6977.00000    7011.40591       0.00014
    22.14000    7159.00000    7149.52620       0.00014
    22.15500    7397.00000    7305.98015       0.00014
    22.17000    7423.00000    7465.65607       0.00013
    22.18500    7618.00000    7611.62160       0.00013
    22.20000    7727.00000    7727.73261       0.00013
    22.21500    7629.00000    7803.53690       0.00013
    22.23000    7584.00000    7838.32630       0.00013
    22.24500    7452.00000    7840.65701       0.00013
    22.26000    7312.00000    7825.71605       0.00014
    22.27500    7463.00000    7812.23578       0.00013
    22.29000    7475.00000    7817.46089       0.00013
    22.30500    7416.00000    7850.99940       0.00013
    22.32000    7485.00000    7911.73381       0.00013
    22.33500    7631.00000    7989.09065       0.00013
    22.35000    7658.00000    8066.30305       0.00013
    22.36500    7777.00000    8125.89548       0.00013
    22.38000    7926.00000    8157.97908       0.00013
    22.39500    7912.00000    8168.43603       0.00013
    22.41000    7992.00000    8178.47957       0.00013
    22.42500    8044.00000    8214.21119       0.00012
    22.44000    8084.00000    8295.95315       0.00012
    22.45500    8233.00000    8433.39151       0.00012
    22.47000    8573.00000    8624.17658       0.00012
    22.48500    8891.00000    8854.11905       0.00011
    22.50000    9192.00000    9099.27437       0.00011
    22.51500    9745.00000    9328.86102       0.00010
    22.53000    9951.00000    9507.15943       0.00010
    22.54500   10071.00000    9595.69891       0.00010
    22.56000   10199.00000    9562.29725       0.00010
    22.57500    9958.00000    9399.31485       0.00010
    22.59000    9391.00000    9137.59191       0.00011
    22.60500    8890.00000    8836.52567       0.00011
    22.62000    8498.00000    8557.27188       0.00012
    22.63500    8220.00000    8343.76514       0.00012
    22.65000    8176.00000    8219.23990       0.00012
    22.66500    8010.00000    8190.39176       0.00012
    22.68000    7994.00000    8252.62810       0.00013
    22.69500    8072.00000    8394.43746       0.00012
    22.71000    8383.00000    8600.72008       0.00012
    22.72500    8608.00000    8854.94043       0.00012
    22.74000    9060.00000    9139.94297       0.00011
    22.75500    9254.00000    9438.18030       0.00011
    22.77000    9463.00000    9733.31918       0.00011
    22.78500    9734.00000   10014.48911       0.00010
    22.80000   10059.00000   10279.87164       0.00010
    22.81500   10262.00000   10536.99001       0.00010
    22.83000   10479.00000   10799.45956       0.00010
    22.84500   10666.00000   11079.90482       0.00009
    22.86000   11098.00000   11380.48503       0.00009
    22.87500   11605.00000   11687.61497       0.00009
    22.89000   11916.00000   11971.17859       0.00008
    22.90500   12053.00000   12186.69732       0.00008
    22.92000   11921.00000   12285.33441       0.00008
    22.93500   11725.00000   12234.00777       0.00009
    22.95000   11740.00000   12031.59544       0.00009
    22.96500   11307.00000   11705.15471       0.00009
    22.98000   10863.00000   11297.16584       0.00009
    22.99500   10622.00000   10855.57005       0.00009
    23.01000   10351.00000   10424.27393       0.00010
    23.02500   10203.00000   10034.36202       0.00010
    23.04000   10101.00000    9703.47133       0.00010
    23.05500    9732.00000    9441.52473       0.00010
    23.07000    9617.00000    9255.36806       0.00010
    23.08500    9512.00000    9150.78157       0.00011
    23.10000    9520.00000    9131.69766       0.00011
    23.11500    9501.00000    9196.78163       0.00011
    23.13000    9730.00000    9336.50127       0.00010
    23.14500    9748.00000    9532.44289       0.00010
    23.16000    9864.00000    9757.47117       0.00010
    23.17500   10217.00000    9975.93620       0.00010
    23.19000   10323.00000   10145.99147       0.00010
    23.20500   10336.00000   10226.33770       0.00010
    23.22000   10322.00000   10191.05042       0.00010
    23.23500   10056.00000   10046.45385       0.00010
    23.25000   10007.00000    9832.22094       0.00010
    23.26500    9730.00000    9600.52483       0.00010
    23.28000    9430.00000    9392.13033       0.00011
    23.29500    9412.00000    9227.30638       0.00011
    23.31000    9224.00000    9109.22245       0.00011
    23.32500    9037.00000    9030.70778       0.00011
    23.34000    8825.00000    8977.82737       0.00011
    23.35500    8834.00000    8930.19921       0.00011
    23.37000    8650.00000    8863.37078       0.00012
    23.38500    8577.00000    8755.55908       0.00012
    23.40000    8515.00000    8595.45733       0.00012
    23.41500    8209.00000    8387.79032       0.00012
    23.43000    8030.00000    8152.25185       0.00012
    23.44500    7833.00000    7914.08589       0.00013
    23.46000    7719.00000    7694.37065       0.00013
    23.47500    7621.00000    7506.21036       0.00013
    23.49000    7532.00000    7355.94365       0.00013
    23.50500    7368.00000    7245.61271       0.00014
    23.52000    7340.00000    7174.99024       0.00014
    23.53500    7269.00000    7142.51769       0.00014
    23.55000    7265.00000    7145.33971       0.00014
    23.56500    7405.00000    7179.76907       0.00014
    23.58000    7433.00000    7241.70889       0.00013
    23.59500    7531.00000    7326.73879       0.00013
    23.61000    7664.00000    7429.75153       0.00013
    23.62500    7757.00000    7545.24760       0.00013
    23.64000    7949.00000    7669.32835       0.00013
    23.65500    7866.00000    7803.12882       0.00013
    23.67000    7977.00000    7954.57161       0.00013
    23.68500    8109.00000    8135.53196       0.00012
    23.70000    8437.00000    8356.32938       0.00012
    23.71500    8585.00000    8621.98000       0.00012
    23.73000    8813.00000    8931.05351       0.00011
    23.74500    9119.00000    9275.79990       0.00011
    23.76000    9469.00000    9642.91734       0.00011
    23.77500    9858.00000   10015.57438       0.00010
    23.79000   10315.00000   10377.35607       0.00010
    23.80500   10748.00000   10714.47804       0.00009
    23.82000   11113.00000   11013.24702       0.00009
    23.83500   11430.00000   11256.82217       0.00009
    23.85000   11614.00000   11426.63218       0.00009
    23.86500   11648.00000   11506.78080       0.00009
    23.88000   11739.00000   11487.04116       0.00009
    23.89500   11613.00000   11365.19050       0.00009
    23.91000   11308.00000   11148.05428       0.00009
    23.92500   10981.00000   10849.65063       0.00009
    23.94000   10372.00000   10488.64704       0.00010
    23.95500    9994.00000   10088.55916       0.00010
    23.97000    9607.00000    9677.76899       0.00010
    23.98500    9251.00000    9285.19401       0.00011
    24.00000    8910.00000    8935.96498       0.00011
    24.01500    8667.00000    8649.76807       0.00012
    24.03000    8482.00000    8438.76191       0.00012
    24.04500    8421.00000    8304.77370       0.00012
    24.06000    8578.00000    8238.90209       0.00012
    24.07500    8496.00000    8223.76913       0.00012
    24.09000    8557.00000    8237.19396       0.00012
    24.10500    8668.00000    8256.74707       0.00012
    24.12000    8706.00000    8265.36822       0.00011
    24.13500    8446.00000    8255.54684       0.00012
    24.15000    8398.00000    8228.61858       0.00012
    24.16500    8244.00000    8189.94663       0.00012
    24.18000    8072.00000    8144.90108       0.00012
    24.19500    8087.00000    8096.75980       0.00012
    24.21000    7969.00000    8045.46443       0.00013
    24.22500    8107.00000    7987.95905       0.00012
    24.24000    8022.00000    7921.14977       0.00012
    24.25500    7955.00000    7845.16625       0.00013
    24.27000    7916.00000    7767.05071       0.00013
    24.28500    7887.00000    7701.42004       0.00013
    24.30000    7796.00000    7666.15097       0.00013
    24.31500    7916.00000    7677.00687       0.00013
    24.33000    7808.00000    7745.19165       0.00013
    24.34500    8146.00000    7877.10174       0.00012
    24.36000    8354.00000    8074.66552       0.00012
    24.37500    8579.00000    8335.22031       0.00012
    24.39000    8907.00000    8650.93758       0.00011
    24.40500    9153.00000    9008.08459       0.00011
    24.42000    9525.00000    9386.48662       0.00010
    24.43500    9901.00000    9759.71131       0.00010
    24.45000   10108.00000   10096.60558       0.00010
    24.46500   10661.00000   10365.50086       0.00009
    24.48000   10870.00000   10541.92615       0.00009
    24.49500   10864.00000   10618.49367       0.00009
    24.51000   10687.00000   10612.01186       0.00009
    24.52500   10475.00000   10558.64929       0.00010
    24.54000   10399.00000   10497.79138       0.00010
    24.55500   10357.00000   10457.56208       0.00010
    24.57000   10411.00000   10450.53371       0.00010
    24.58500   10511.00000   10477.11094       0.00010
    24.60000   10478.00000   10530.48532       0.00010
    24.61500   10516.00000   10600.09548       0.00010
    24.63000   10836.00000   10673.77104       0.00009
    24.64500   10940.00000   10740.33817       0.00009
    24.66000   10930.00000   10793.21103       0.00009
    24.67500   11113.00000   10832.85049       0.00009
    24.69000   11243.00000   10866.47209       0.00009
    24.70500   11009.00000   10903.88994       0.00009
    24.72000   11069.00000   10950.48170       0.00009
    24.73500   11082.00000   11002.99166       0.00009
    24.75000   11024.00000   11052.24957       0.00009
    24.76500   11147.00000   11090.13164       0.00009
    24.78000   11426.00000   11112.51499       0.00009
    24.79500   11573.00000   11115.35187       0.00009
    24.81000   11540.00000   11091.33444       0.00009
    24.82500   11471.00000   11032.67393       0.00009
    24.84000   11355.00000   10936.14468       0.00009
    24.85500   11237.00000   10804.51220       0.00009
    24.87000   11293.00000   10644.92465       0.00009
    24.88500   10973.00000   10467.36114       0.00009
    24.90000   10908.00000   10283.73483       0.00009
    24.91500   10789.00000   10107.14136       0.00009
    24.93000   10563.00000    9950.47991       0.00009
    24.94500   10303.00000    9827.37153       0.00010
    24.96000   10171.00000    9754.30182       0.00010
    24.97500   10187.00000    9748.63994       0.00010
    24.99000   10113.00000    9822.04264       0.00010
    25.00500   10241.00000    9974.86454       0.00010
    25.02000   10396.00000   10194.91744       0.00010
    25.03500   10790.00000   10459.01765       0.00009
    25.05000   11071.00000   10735.69388       0.00009
    25.06500   11370.00000   10989.21295       0.00009
    25.08000   11779.00000   11185.47908       0.00008
    25.09500   11912.00000   11300.44365       0.00008
    25.11000   11777.00000   11327.51483       0.00008
    25.12500   11673.00000   11277.81569       0.00009
    25.14000   11463.00000   11172.81813       0.00009
    25.15500   11234.00000   11036.63753       0.00009
    25.17000   10879.00000   10890.91677       0.00009
    25.18500   10714.00000   10749.28956       0.00009
    25.20000   10518.00000   10612.27879       0.00010
    25.21500   10129.00000   10468.17774       0.00010
    25.23000    9995.00000   10302.22684       0.00010
    25.24500    9945.00000   10108.40835       0.00010
    25.26000    9620.00000    9895.49545       0.00010
    25.27500    9462.00000    9682.63511       0.00011
    25.29000    9430.00000    9490.79271       0.00011
    25.30500    9321.00000    9336.43766       0.00011
    25.32000    9352.00000    9228.07488       0.00011
    25.33500    9220.00000    9164.84142       0.00011
    25.35000    9035.00000    9137.08800       0.00011
    25.36500    9103.00000    9128.10649       0.00011
    25.38000    9032.00000    9118.54895       0.00011
    25.39500    9124.00000    9093.28485       0.00011
    25.41000    8998.00000    9048.78875       0.00011
    25.42500    8838.00000    8993.81706       0.00011
    25.44000    8849.00000    8942.38636       0.00011
    25.45500    8878.00000    8904.70287       0.00011
    25.47000    8837.00000    8884.75448       0.00011
    25.48500    8998.00000    8882.38562       0.00011
    25.50000    8951.00000    8896.03815       0.00011
    25.51500    9074.00000    8923.69551       0.00011
    25.53000    8904.00000    8963.92006       0.00011
    25.54500    8959.00000    9018.50374       0.00011
    25.56000    9101.00000    9093.00776       0.00011
    25.57500    9251.00000    9192.74938       0.00011
    25.59000    9441.00000    9317.70452       0.00011
    25.60500    9525.00000    9460.44140       0.00010
    25.62000    9630.00000    9607.91330       0.00010
    25.63500    9696.00000    9746.12411       0.00010
    25.65000    9866.00000    9864.27769       0.00010
    25.66500    9901.00000    9955.68325       0.00010
    25.68000    9781.00000   10016.02884       0.00010
    25.69500    9691.00000   10042.49595       0.00010
    25.71000    9656.00000   10035.69262       0.00010
    25.72500    9596.00000   10001.63618       0.00010
    25.74000    9557.00000    9950.65927       0.00010
    25.75500    9488.00000    9892.16326       0.00011
    25.77000    9539.00000    9829.38799       0.00010
    25.78500    9384.00000    9758.77193       0.00011
    25.80000    9380.00000    9673.57388       0.00011
    25.81500    9370.00000    9567.32225       0.00011
    25.83000    9275.00000    9435.22404       0.00011
    25.84500    9134.00000    9274.22648       0.00011
    25.86000    9032.00000    9083.50756       0.00011
    25.87500    8760.00000    8867.38755       0.00011
    25.89000    8433.00000    8638.84176       0.00012
    25.90500    8117.00000    8417.55633       0.00012
    25.92000    7960.00000    8222.30338       0.00013
    25.93500    7949.00000    8064.29544       0.00013
    25.95000    7926.00000    7945.30319       0.00013
    25.96500    7892.00000    7859.36424       0.00013
    25.98000    7836.00000    7795.80634       0.00013
    25.99500    7826.00000    7742.42200       0.00013
    26.01000    7841.00000    7688.23863       0.00013
    26.02500    7762.00000    7626.09919       0.00013
    26.04000    7628.00000    7554.98671       0.00013
    26.05500    7663.00000    7480.08662       0.00013
    26.07000    7489.00000    7409.36416       0.00013
    26.08500    7371.00000    7349.73817       0.00014
    26.10000    7347.00000    7305.60842       0.00014
    26.11500    7359.00000    7279.78424       0.00014
    26.13000    7269.00000    7274.89173       0.00014
    26.14500    7223.00000    7294.00633       0.00014
    26.16000    7457.00000    7340.06572       0.00013
    26.17500    7555.00000    7414.61771       0.00013
    26.19000    7558.00000    7516.73685       0.00013
    26.20500    7631.00000    7642.49398       0.00013
    26.22000    7865.00000    7784.96421       0.00013
    26.23500    8042.00000    7935.01068       0.00012
    26.25000    8185.00000    8082.18981       0.00012
    26.26500    8184.00000    8215.71498       0.00012
    26.28000    8324.00000    8324.72862       0.00012
    26.29500    8337.00000    8398.78486       0.00012
    26.31000    8387.00000    8430.42367       0.00012
    26.32500    8424.00000    8417.82262       0.00012
    26.34000    8407.00000    8364.87481       0.00012
    26.35500    8383.00000    8279.07592       0.00012
    26.37000    8153.00000    8170.15361       0.00012
    26.38500    8118.00000    8049.47573       0.00012
    26.40000    8158.00000    7928.56117       0.00012
    26.41500    7944.00000    7817.21753       0.00013
    26.43000    7894.00000    7722.77953       0.00013
    26.44500    7692.00000    7650.28206       0.00013
    26.46000    7611.00000    7602.76801       0.00013
    26.47500    7651.00000    7581.54983       0.00013
    26.49000    7799.00000    7586.40860       0.00013
    26.50500    7844.00000    7615.56120       0.00013
    26.52000    7856.00000    7665.94831       0.00013
    26.53500    7951.00000    7734.08127       0.00013
    26.55000    8039.00000    7817.06565       0.00012
    26.56500    7963.00000    7913.25093       0.00013
    26.58000    8025.00000    8021.85873       0.00012
    26.59500    8015.00000    8141.97255       0.00012
    26.61000    8166.00000    8272.32626       0.00012
    26.62500    8193.00000    8411.90001       0.00012
    26.64000    8303.00000    8559.51345       0.00012
    26.65500    8448.00000    8711.17842       0.00012
    26.67000    8629.00000    8857.21229       0.00012
    26.68500    8797.00000    8981.40269       0.00011
    26.70000    8777.00000    9063.08995       0.00011
    26.71500    8767.00000    9081.36174       0.00011
    26.73000    8696.00000    9020.80102       0.00011
    26.74500    8591.00000    8877.46491       0.00012
    26.76000    8398.00000    8663.14950       0.00012
    26.77500    8214.00000    8404.39989       0.00012
    26.79000    7940.00000    8134.88142       0.00013
    26.80500    7675.00000    7885.92945       0.00013
    26.82000    7575.00000    7680.61603       0.00013
    26.83500    7467.00000    7532.61258       0.00013
    26.85000    7448.00000    7447.49496       0.00013
    26.86500    7399.00000    7424.52910       0.00014
    26.88000    7518.00000    7458.14583       0.00013
    26.89500    7696.00000    7539.21287       0.00013
    26.91000    7610.00000    7656.06021       0.00013
    26.92500    7626.00000    7795.25645       0.00013
    26.94000    7869.00000    7942.30208       0.00013
    26.95500    7916.00000    8082.61353       0.00013
    26.97000    7982.00000    8203.50253       0.00013
    26.98500    8057.00000    8296.94779       0.00012
    27.00000    8006.00000    8360.85510       0.00012
    27.01500    8037.00000    8397.34437       0.00012
    27.03000    8081.00000    8408.41701       0.00012
    27.04500    8001.00000    8393.24683       0.00012
    27.06000    8038.00000    8349.21781       0.00012
    27.07500    7871.00000    8275.56404       0.00013
    27.09000    7821.00000    8176.17060       0.00013
    27.10500    7700.00000    8058.88538       0.00013
    27.12000    7592.00000    7932.92577       0.00013
    27.13500    7660.00000    7807.73824       0.00013
    27.15000    7483.00000    7693.54031       0.00013
    27.16500    7382.00000    7601.32847       0.00014
    27.18000    7506.00000    7541.02968       0.00013
    27.19500    7576.00000    7519.24828       0.00013
    27.21000    7694.00000    7538.24726       0.00013
    27.22500    7669.00000    7596.13287       0.00013
    27.24000    7723.00000    7687.73012       0.00013
    27.25500    7810.00000    7805.24318       0.00013
    27.27000    7976.00000    7938.90929       0.00013
    27.28500    8186.00000    8078.11543       0.00012
    27.30000    8173.00000    8213.07700       0.00012
    27.31500    8064.00000    8336.23298       0.00012
    27.33000    8296.00000    8442.87389       0.00012
    27.34500    8628.00000    8530.97843       0.00012
    27.36000    8482.00000    8600.78168       0.00012
    27.37500    8499.00000    8654.02583       0.00012
    27.39000    8558.00000    8692.63615       0.00012
    27.40500    8525.00000    8718.59506       0.00012
    27.42000    8642.00000    8733.71728       0.00012
    27.43500    8667.00000    8739.81256       0.00012
    27.45000    8748.00000    8739.39653       0.00011
    27.46500    8710.00000    8736.51193       0.00011
    27.48000    8470.00000    8736.47850       0.00012
    27.49500    8586.00000    8744.92653       0.00012
    27.51000    8685.00000    8766.77105       0.00012
    27.52500    8794.00000    8805.90043       0.00011
    27.54000    8812.00000    8865.30970       0.00011
    27.55500    9102.00000    8946.59846       0.00011
    27.57000    9158.00000    9048.00021       0.00011
    27.58500    9525.00000    9162.41518       0.00010
    27.60000    9628.00000    9277.33855       0.00010
    27.61500    9843.00000    9376.62019       0.00010
    27.63000   10089.00000    9443.22123       0.00010
    27.64500   10072.00000    9462.44148       0.00010
    27.66000    9889.00000    9425.18167       0.00010
    27.67500    9599.00000    9330.11384       0.00010
    27.69000    9368.00000    9183.91049       0.00011
    27.70500    9077.00000    8999.78272       0.00011
    27.72000    8856.00000    8795.47232       0.00011
    27.73500    8539.00000    8590.78749       0.00012
    27.75000    8348.00000    8404.33357       0.00012
    27.76500    8145.00000    8250.17207       0.00012
    27.78000    7848.00000    8135.47282       0.00013
    27.79500    7788.00000    8060.22406       0.00013
    27.81000    7801.00000    8018.73563       0.00013
    27.82500    7789.00000    8001.98482       0.00013
    27.84000    7883.00000    7999.90695       0.00013
    27.85500    7870.00000    8003.62045       0.00013
    27.87000    8134.00000    8007.15428       0.00012
    27.88500    8125.00000    8008.26328       0.00012
    27.90000    7913.00000    8008.09468       0.00013
    27.91500    7878.00000    8009.89778       0.00013
    27.93000    7952.00000    8017.37719       0.00013
    27.94500    8093.00000    8033.39136       0.00012
    27.96000    8027.00000    8059.64078       0.00012
    27.97500    7937.00000    8096.80734       0.00013
    27.99000    8067.00000    8145.01250       0.00012
    28.00500    8211.00000    8204.67892       0.00012
    28.02000    8276.00000    8277.04482       0.00012
    28.03500    8363.00000    8363.50908       0.00012
    28.05000    8523.00000    8463.81108       0.00012
    28.06500    8653.00000    8574.37118       0.00012
    28.08000    8728.00000    8688.25175       0.00011
    28.09500    8758.00000    8796.77283       0.00011
    28.11000    8982.00000    8891.76325       0.00011
    28.12500    9118.00000    8967.00678       0.00011
    28.14000    9166.00000    9018.44632       0.00011
    28.15500    9155.00000    9044.27051       0.00011
    28.17000    9182.00000    9045.52304       0.00011
    28.18500    9048.00000    9025.96253       0.00011
    28.20000    8840.00000    8990.35535       0.00011
    28.21500    8704.00000    8942.79133       0.00011
    28.23000    8701.00000    8886.65038       0.00011
    28.24500    8536.00000    8826.06553       0.00012
    28.26000    8619.00000    8767.52442       0.00012
    28.27500    8439.00000    8719.93529       0.00012
    28.29000    8551.00000    8692.22622       0.00012
    28.30500    8604.00000    8689.82904       0.00012
    28.32000    8501.00000    8712.26049       0.00012
    28.33500    8679.00000    8752.86830       0.00012
    28.35000    8709.00000    8800.42916       0.00011
    28.36500    8827.00000    8842.24838       0.00011
    28.38000    8791.00000    8868.19271       0.00011
    28.39500    8778.00000    8874.28228       0.00011
    28.41000    9002.00000    8863.33452       0.00011
    28.42500    8925.00000    8841.94035       0.00011
    28.44000    8784.00000    8816.09753       0.00011
    28.45500    8795.00000    8788.78396       0.00011
    28.47000    8781.00000    8760.19856       0.00011
    28.48500    8806.00000    8730.28240       0.00011
    28.50000    8701.00000    8701.12255       0.00011
    28.51500    8745.00000    8677.12404       0.00011
    28.53000    8910.00000    8662.89496       0.00011
    28.54500    8878.00000    8660.79360       0.00011
    28.56000    8773.00000    8670.73974       0.00011
    28.57500    8984.00000    8691.14563       0.00011
    28.59000    8912.00000    8720.05689       0.00011
    28.60500    8833.00000    8755.87097       0.00011
    28.62000    8799.00000    8797.41141       0.00011
    28.63500    8848.00000    8842.82186       0.00011
    28.65000    8764.00000    8887.59742       0.00011
    28.66500    8814.00000    8923.39329       0.00011
    28.68000    8776.00000    8939.14669       0.00011
    28.69500    8821.00000    8924.66535       0.00011
    28.71000    8818.00000    8874.78520       0.00011
    28.72500    8587.00000    8791.67881       0.00012
    28.74000    8548.00000    8684.19444       0.00012
    28.75500    8478.00000    8565.50249       0.00012
    28.77000    8429.00000    8450.36740       0.00012
    28.78500    8380.00000    8352.21269       0.00012
    28.80000    8331.00000    8280.45884       0.00012
    28.81500    8353.00000    8239.01862       0.00012
    28.83000    8507.00000    8226.42212       0.00012
    28.84500    8515.00000    8236.94389       0.00012
    28.86000    8644.00000    8262.31669       0.00012
    28.87500    8500.00000    8293.53829       0.00012
    28.89000    8448.00000    8322.49962       0.00012
    28.90500    8561.00000    8343.09730       0.00012
    28.92000    8664.00000    8351.82500       0.00012
    28.93500    8588.00000    8348.13127       0.00012
    28.95000    8318.00000    8334.49819       0.00012
    28.96500    8387.00000    8316.03304       0.00012
    28.98000    8283.00000    8299.68147       0.00012
    28.99500    8291.00000    8293.04571       0.00012
    29.01000    8147.00000    8302.57181       0.00012
    29.02500    8334.00000    8331.97601       0.00012
    29.04000    8476.00000    8381.17437       0.00012
    29.05500    8457.00000    8445.76708       0.00012
    29.07000    8374.00000    8516.83183       0.00012
    29.08500    8551.00000    8581.44533       0.00012
    29.10000    8667.00000    8624.44517       0.00012
    29.11500    8683.00000    8631.71497       0.00012
    29.13000    8671.00000    8594.35652       0.00012
    29.14500    8574.00000    8511.98660       0.00012
    29.16000    8404.00000    8393.00780       0.00012
    29.17500    8358.00000    8251.50464       0.00012
    29.19000    8024.00000    8102.46063       0.00012
    29.20500    7952.00000    7957.89982       0.00013
    29.22000    7887.00000    7825.33970       0.00013
    29.23500    7758.00000    7708.55524       0.00013
    29.25000    7878.00000    7609.24366       0.00013
    29.26500    7690.00000    7528.19570       0.00013
    29.28000    7556.00000    7465.66403       0.00013
    29.29500    7543.00000    7421.46460       0.00013
    29.31000    7548.00000    7395.27687       0.00013
    29.32500    7501.00000    7387.12046       0.00013
    29.34000    7462.00000    7397.48192       0.00013
    29.35500    7499.00000    7426.82616       0.00013
    29.37000    7491.00000    7474.95335       0.00013
    29.38500    7566.00000    7540.31639       0.00013
    29.40000    7792.00000    7619.53420       0.00013
    29.41500    7827.00000    7706.95200       0.00013
    29.43000    7925.00000    7794.66280       0.00013
    29.44500    7997.00000    7873.46489       0.00013
    29.46000    8253.00000    7934.54051       0.00012
    29.47500    8199.00000    7971.65445       0.00012
    29.49000    8226.00000    7982.49896       0.00012
    29.50500    8079.00000    7969.31759       0.00012
    29.52000    8071.00000    7938.45170       0.00012
    29.53500    8067.00000    7899.48712       0.00012
    29.55000    7801.00000    7863.77928       0.00013
    29.56500    7883.00000    7842.46476       0.00013
    29.58000    8055.00000    7844.29010       0.00012
    29.59500    7944.00000    7874.72371       0.00013
    29.61000    8036.00000    7936.02163       0.00012
    29.62500    8154.00000    8027.67248       0.00012
    29.64000    8287.00000    8146.56256       0.00012
    29.65500    8559.00000    8287.22092       0.00012
    29.67000    8750.00000    8442.18457       0.00011
    29.68500    8725.00000    8602.90290       0.00011
    29.70000    8980.00000    8760.52637       0.00011
    29.71500    9008.00000    8906.87417       0.00011
    29.73000    9086.00000    9035.47384       0.00011
    29.74500    8940.00000    9142.08202       0.00011
    29.76000    9003.00000    9224.48587       0.00011
    29.77500    9106.00000    9281.56502       0.00011
    29.79000    9089.00000    9312.84848       0.00011
    29.80500    9018.00000    9318.36474       0.00011
    29.82000    8889.00000    9298.78869       0.00011
    29.83500    8695.00000    9255.58294       0.00012
    29.85000    8723.00000    9191.46386       0.00011
    29.86500    8866.00000    9110.62050       0.00011
    29.88000    8853.00000    9017.88026       0.00011
    29.89500    8711.00000    8917.51218       0.00011
    29.91000    8634.00000    8813.01930       0.00012
    29.92500    8674.00000    8708.01776       0.00012
    29.94000    8626.00000    8606.89981       0.00012
    29.95500    8411.00000    8514.41715       0.00012
    29.97000    8503.00000    8434.71004       0.00012
    29.98500    8337.00000    8370.68903       0.00012
    30.00000    8370.00000    8323.71773       0.00012
    30.01500    8406.00000    8293.74597       0.00012
    30.03000    8201.00000    8280.02501       0.00012
    30.04500    8199.00000    8281.96854       0.00012
    30.06000    8347.00000    8299.24777       0.00012
    30.07500    8395.00000    8330.93268       0.00012
    30.09000    8384.00000    8374.38389       0.00012
    30.10500    8412.00000    8425.13974       0.00012
    30.12000    8378.00000    8477.97192       0.00012
    30.13500    8653.00000    8528.30590       0.00012
    30.15000    8562.00000    8572.23451       0.00012
    30.16500    8706.00000    8605.59852       0.00011
    30.18000    8712.00000    8622.66831       0.00011
    30.19500    8802.00000    8616.34428       0.00011
    30.21000    8676.00000    8580.11865       0.00012
    30.22500    8646.00000    8510.78091       0.00012
    30.24000    8556.00000    8410.11212       0.00012
    30.25500    8446.00000    8284.75179       0.00012
    30.27000    8300.00000    8144.52415       0.00012
    30.28500    8054.00000    8000.14593       0.00012
    30.30000    7792.00000    7861.37239       0.00013
    30.31500    7661.00000    7735.91281       0.00013
    30.33000    7604.00000    7629.02752       0.00013
    30.34500    7490.00000    7543.43963       0.00013
    30.36000    7444.00000    7479.78222       0.00013
    30.37500    7329.00000    7436.94473       0.00014
    30.39000    7230.00000    7412.43907       0.00014
    30.40500    7383.00000    7402.84822       0.00014
    30.42000    7274.00000    7404.37557       0.00014
    30.43500    7244.00000    7413.43531       0.00014
    30.45000    7226.00000    7427.08776       0.00014
    30.46500    7216.00000    7443.37422       0.00014
    30.48000    7259.00000    7461.46497       0.00014
    30.49500    7274.00000    7481.54352       0.00014
    30.51000    7355.00000    7504.26143       0.00014
    30.52500    7414.00000    7530.19328       0.00013
    30.54000    7452.00000    7559.27695       0.00013
    30.55500    7552.00000    7590.28033       0.00013
    30.57000    7544.00000    7620.40282       0.00013
    30.58500    7713.00000    7645.18783       0.00013
    30.60000    7848.00000    7658.98512       0.00013
    30.61500    7764.00000    7655.92564       0.00013
    30.63000    7774.00000    7630.91365       0.00013
    30.64500    7819.00000    7580.67913       0.00013
    30.66000    7731.00000    7504.42397       0.00013
    30.67500    7532.00000    7404.03545       0.00013
    30.69000    7336.00000    7283.91065       0.00014
    30.70500    7253.00000    7150.75092       0.00014
    30.72000    7211.00000    7012.79005       0.00014
    30.73500    7037.00000    6878.83837       0.00014
    30.75000    6839.00000    6756.88567       0.00015
    30.76500    6661.00000    6653.18626       0.00015
    30.78000    6732.00000    6571.99726       0.00015
    30.79500    6496.00000    6515.59176       0.00015
    30.81000    6505.00000    6484.66234       0.00015
    30.82500    6505.00000    6478.57861       0.00015
    30.84000    6558.00000    6495.64551       0.00015
    30.85500    6538.00000    6533.43980       0.00015
    30.87000    6571.00000    6588.95996       0.00015
    30.88500    6603.00000    6658.67038       0.00015
    30.90000    6759.00000    6738.47914       0.00015
    30.91500    6908.00000    6823.46597       0.00014
    30.93000    6938.00000    6907.89574       0.00014
    30.94500    6962.00000    6985.48302       0.00014
    30.96000    7020.00000    7050.01540       0.00014
    30.97500    7097.00000    7096.32599       0.00014
    30.99000    7185.00000    7121.17797       0.00014
    31.00500    7138.00000    7123.36000       0.00014
    31.02000    7174.00000    7103.02248       0.00014
    31.03500    7049.00000    7061.02657       0.00014
    31.05000    7192.00000    6998.98281       0.00014
    31.06500    6832.00000    6919.78021       0.00015
    31.08000    6815.00000    6828.07702       0.00015
    31.09500    6809.00000    6729.98106       0.00015
    31.11000    6719.00000    6632.33619       0.00015
    31.12500    6636.00000    6541.59990       0.00015
    31.14000    6644.00000    6463.12756       0.00015
    31.15500    6528.00000    6400.92142       0.00015
    31.17000    6410.00000    6357.61855       0.00016
    31.18500    6392.00000    6334.49839       0.00016
    31.20000    6378.00000    6331.60238       0.00016
    31.21500    6352.00000    6347.86827       0.00016
    31.23000    6389.00000    6381.37610       0.00016
    31.24500    6537.00000    6429.58907       0.00015
    31.26000    6554.00000    6489.61440       0.00015
    31.27500    6622.00000    6558.56379       0.00015
    31.29000    6659.00000    6633.92351       0.00015
    31.30500    6633.00000    6713.81672       0.00015
    31.32000    6747.00000    6796.89288       0.00015
    31.33500    6855.00000    6881.95224       0.00015
    31.35000    6892.00000    6967.58199       0.00015
    31.36500    6859.00000    7052.05956       0.00015
    31.38000    7011.00000    7133.53295       0.00014
    31.39500    7102.00000    7210.22720       0.00014
    31.41000    7166.00000    7280.65787       0.00014
    31.42500    7383.00000    7343.78550       0.00014
    31.44000    7226.00000    7399.06362       0.00014
    31.45500    7248.00000    7446.20638       0.00014
    31.47000    7460.00000    7484.65129       0.00013
    31.48500    7482.00000    7513.34061       0.00013
    31.50000    7371.00000    7531.15177       0.00014
    31.51500    7454.00000    7537.81936       0.00013
    31.53000    7376.00000    7534.39720       0.00014
    31.54500    7351.00000    7522.95008       0.00014
    31.56000    7451.00000    7505.64989       0.00013
    31.57500    7313.00000    7484.15638       0.00014
    31.59000    7223.00000    7459.37082       0.00014
    31.60500    7171.00000    7431.35738       0.00014
    31.62000    7177.00000    7399.51485       0.00014
    31.63500    7136.00000    7362.96794       0.00014
    31.65000    7085.00000    7321.20759       0.00014
    31.66500    7064.00000    7274.76662       0.00014
    31.68000    7031.00000    7225.73651       0.00014
    31.69500    6978.00000    7177.79779       0.00014
    31.71000    7081.00000    7135.61779       0.00014
    31.72500    7099.00000    7103.71558       0.00014
    31.74000    6969.00000    7085.24147       0.00014
    31.75500    7030.00000    7081.20888       0.00014
    31.77000    7091.00000    7090.26365       0.00014
    31.78500    7135.00000    7108.83142       0.00014
    31.80000    7161.00000    7131.57195       0.00014
    31.81500    7125.00000    7152.22703       0.00014
    31.83000    7138.00000    7164.96468       0.00014
    31.84500    7226.00000    7165.72810       0.00014
    31.86000    7194.00000    7153.05026       0.00014
    31.87500    7217.00000    7127.90448       0.00014
    31.89000    7128.00000    7092.81819       0.00014
    31.90500    7134.00000    7050.87877       0.00014
    31.92000    6926.00000    7004.90581       0.00014
    31.93500    7093.00000    6957.15726       0.00014
    31.95000    7114.00000    6909.18057       0.00014
    31.96500    6975.00000    6862.46766       0.00014
    31.98000    6951.00000    6818.84246       0.00014
    31.99500    7041.00000    6780.58448       0.00014
    32.01000    6968.00000    6749.88413       0.00014
    32.02500    6935.00000    6728.19920       0.00014
    32.04000    6789.00000    6715.94816       0.00015
    32.05500    6746.00000    6712.67301       0.00015
    32.07000    6888.00000    6717.43459       0.00015
    32.08500    6832.00000    6729.14374       0.00015
    32.10000    6765.00000    6746.71856       0.00015
    32.11500    6813.00000    6769.17406       0.00015
    32.13000    6851.00000    6795.86850       0.00015
    32.14500    6982.00000    6826.76544       0.00014
    32.16000    6978.00000    6862.48388       0.00014
    32.17500    7055.00000    6904.03810       0.00014
    32.19000    7053.00000    6952.40904       0.00014
    32.20500    7100.00000    7008.27775       0.00014
    32.22000    7153.00000    7071.74916       0.00014
    32.23500    7131.00000    7142.55526       0.00014
    32.25000    7236.00000    7220.37786       0.00014
    32.26500    7283.00000    7305.10190       0.00014
    32.28000    7387.00000    7396.59087       0.00014
    32.29500    7403.00000    7493.81236       0.00014
    32.31000    7489.00000    7593.88840       0.00013
    32.32500    7418.00000    7691.75915       0.00013
    32.34000    7580.00000    7780.61047       0.00013
    32.35500    7719.00000    7852.75065       0.00013
    32.37000    7691.00000    7900.82304       0.00013
    32.38500    7685.00000    7918.76799       0.00013
    32.40000    7648.00000    7902.48745       0.00013
    32.41500    7658.00000    7850.34452       0.00013
    32.43000    7499.00000    7763.41733       0.00013
    32.44500    7391.00000    7645.53966       0.00014
    32.46000    7274.00000    7502.71078       0.00014
    32.47500    7132.00000    7342.22805       0.00014
    32.49000    7015.00000    7172.06249       0.00014
    32.50500    6878.00000    7000.59240       0.00015
    32.52000    6840.00000    6836.29168       0.00015
    32.53500    6721.00000    6686.96826       0.00015
    32.55000    6513.00000    6558.83993       0.00015
    32.56500    6467.00000    6455.96289       0.00015
    32.58000    6457.00000    6380.19418       0.00015
    32.59500    6361.00000    6331.49323       0.00016
    32.61000    6374.00000    6308.29803       0.00016
    32.62500    6408.00000    6307.94097       0.00016
    32.64000    6504.00000    6327.02102       0.00015
    32.65500    6553.00000    6361.63702       0.00015
    32.67000    6577.00000    6407.77048       0.00015
    32.68500    6450.00000    6461.52530       0.00016
    32.70000    6564.00000    6519.28063       0.00015
    32.71500    6544.00000    6577.80114       0.00015
    32.73000    6768.00000    6634.33664       0.00015
    32.74500    6806.00000    6686.84327       0.00015
    32.76000    6793.00000    6734.25008       0.00015
    32.77500    6778.00000    6776.56068       0.00015
    32.79000    6867.00000    6814.51132       0.00015
    32.80500    6925.00000    6849.06504       0.00014
    32.82000    6932.00000    6880.95207       0.00014
    32.83500    6908.00000    6910.55294       0.00014
    32.85000    6905.00000    6938.03302       0.00014
    32.86500    6876.00000    6963.52458       0.00015
    32.88000    6997.00000    6987.27312       0.00014
    32.89500    7095.00000    7009.75907       0.00014
    32.91000    7059.00000    7031.92002       0.00014
    32.92500    6886.00000    7055.19781       0.00015
    32.94000    6999.00000    7081.29865       0.00014
    32.95500    7049.00000    7111.63339       0.00014
    32.97000    6992.00000    7146.74354       0.00014
    32.98500    7130.00000    7186.07730       0.00014
    33.00000    7104.00000    7227.95439       0.00014
    33.01500    7133.00000    7269.84668       0.00014
    33.03000    6995.00000    7308.76716       0.00014
    33.04500    6993.00000    7341.70943       0.00014
    33.06000    6917.00000    7366.02306       0.00014
    33.07500    7084.00000    7379.55709       0.00014
    33.09000    7040.00000    7380.71964       0.00014
    33.10500    7083.00000    7368.67170       0.00014
    33.12000    7124.00000    7343.31595       0.00014
    33.13500    7175.00000    7305.15099       0.00014
    33.15000    7215.00000    7254.99861       0.00014
    33.16500    7171.00000    7193.99798       0.00014
    33.18000    7110.00000    7123.95925       0.00014
    33.19500    6884.00000    7047.84498       0.00015
    33.21000    6864.00000    6969.95600       0.00015
    33.22500    6845.00000    6895.52594       0.00015
    33.24000    6914.00000    6829.81783       0.00014
    33.25500    6758.00000    6777.18342       0.00015
    33.27000    6821.00000    6740.47398       0.00015
    33.28500    6809.00000    6720.84002       0.00015
    33.30000    6724.00000    6717.90711       0.00015
    33.31500    6761.00000    6729.95722       0.00015
    33.33000    6713.00000    6754.24024       0.00015
    33.34500    6885.00000    6787.17400       0.00015
    33.36000    6954.00000    6824.55658       0.00014
    33.37500    6920.00000    6861.75529       0.00014
    33.39000    6937.00000    6893.99081       0.00014
    33.40500    6992.00000    6916.77476       0.00014
    33.42000    6980.00000    6926.42118       0.00014
    33.43500    6948.00000    6920.56448       0.00014
    33.45000    6918.00000    6898.38761       0.00014
    33.46500    6832.00000    6860.51399       0.00015
    33.48000    6809.00000    6808.68550       0.00015
    33.49500    6731.00000    6745.44606       0.00015
    33.51000    6652.00000    6673.90638       0.00015
    33.52500    6615.00000    6597.46260       0.00015
    33.54000    6569.00000    6519.46745       0.00015
    33.55500    6334.00000    6443.00672       0.00016
    33.57000    6352.00000    6370.78198       0.00016
    33.58500    6302.00000    6305.22062       0.00016
    33.60000    6316.00000    6248.55667       0.00016
    33.61500    6167.00000    6202.82514       0.00016
    33.63000    6137.00000    6169.63699       0.00016
    33.64500    6114.00000    6150.02753       0.00016
    33.66000    6105.00000    6144.23933       0.00016
    33.67500    6119.00000    6151.63822       0.00016
    33.69000    6121.00000    6170.72160       0.00016
    33.70500    6111.00000    6199.20926       0.00016
    33.72000    6248.00000    6234.18722       0.00016
    33.73500    6312.00000    6272.28236       0.00016
    33.75000    6208.00000    6309.88698       0.00016
    33.76500    6250.00000    6343.53876       0.00016
    33.78000    6232.00000    6370.40748       0.00016
    33.79500    6252.00000    6388.81303       0.00016
    33.81000    6287.00000    6398.70339       0.00016
    33.82500    6358.00000    6401.88816       0.00016
    33.84000    6254.00000    6401.73358       0.00016
    33.85500    6400.00000    6402.30784       0.00016
    33.87000    6351.00000    6407.37805       0.00016
    33.88500    6345.00000    6419.70375       0.00016
    33.90000    6553.00000    6440.72811       0.00015
    33.91500    6430.00000    6470.85815       0.00016
    33.93000    6470.00000    6509.74304       0.00015
    33.94500    6491.00000    6556.49888       0.00015
    33.96000    6456.00000    6609.84847       0.00015
    33.97500    6529.00000    6668.18351       0.00015
    33.99000    6694.00000    6729.61608       0.00015
    34.00500    6771.00000    6791.92962       0.00015
    34.02000    6668.00000    6852.34002       0.00015
    34.03500    6615.00000    6907.34102       0.00015
    34.05000    6775.00000    6952.81063       0.00015
    34.06500    6715.00000    6984.51395       0.00015
    34.08000    6717.00000    6999.00272       0.00015
    34.09500    6760.00000    6994.59647       0.00015
    34.11000    6611.00000    6971.96463       0.00015
    34.12500    6744.00000    6934.03761       0.00015
    34.14000    6574.00000    6885.30173       0.00015
    34.15500    6641.00000    6830.93248       0.00015
    34.17000    6522.00000    6776.05627       0.00015
    34.18500    6487.00000    6725.13018       0.00015
    34.20000    6500.00000    6681.63471       0.00015
    34.21500    6603.00000    6647.93561       0.00015
    34.23000    6532.00000    6625.28384       0.00015
    34.24500    6488.00000    6613.78209       0.00015
    34.26000    6433.00000    6612.27629       0.00016
    34.27500    6326.00000    6618.41925       0.00016
    34.29000    6307.00000    6628.89163       0.00016
    34.30500    6312.00000    6639.97463       0.00016
    34.32000    6377.00000    6648.08069       0.00016
    34.33500    6498.00000    6650.06639       0.00015
    34.35000    6490.00000    6643.55083       0.00015
    34.36500    6487.00000    6627.14497       0.00015
    34.38000    6447.00000    6600.73356       0.00016
    34.39500    6446.00000    6565.77730       0.00016
    34.41000    6416.00000    6525.37408       0.00016
    34.42500    6449.00000    6483.84726       0.00016
    34.44000    6404.00000    6445.82945       0.00016
    34.45500    6392.00000    6415.32289       0.00016
    34.47000    6363.00000    6395.10488       0.00016
    34.48500    6360.00000    6386.55738       0.00016
    34.50000    6531.00000    6389.88583       0.00015
    34.51500    6504.00000    6404.35386       0.00015
    34.53000    6555.00000    6428.49556       0.00015
    34.54500    6553.00000    6460.05680       0.00015
    34.56000    6617.00000    6496.00955       0.00015
    34.57500    6632.00000    6532.60879       0.00015
    34.59000    6600.00000    6565.70700       0.00015
    34.60500    6590.00000    6591.35545       0.00015
    34.62000    6588.00000    6606.57174       0.00015
    34.63500    6623.00000    6609.99451       0.00015
    34.65000    6636.00000    6601.98582       0.00015
    34.66500    6605.00000    6584.14223       0.00015
    34.68000    6575.00000    6558.44958       0.00015
    34.69500    6463.00000    6526.67464       0.00015
    34.71000    6542.00000    6490.27071       0.00015
    34.72500    6372.00000    6450.69520       0.00016
    34.74000    6415.00000    6409.80561       0.00016
    34.75500    6408.00000    6369.95368       0.00016
    34.77000    6479.00000    6333.71938       0.00015
    34.78500    6424.00000    6303.49154       0.00016
    34.80000    6482.00000    6281.09159       0.00015
    34.81500    6439.00000    6267.75729       0.00016
    34.83000    6523.00000    6264.17772       0.00015
    34.84500    6340.00000    6270.63531       0.00016
    34.86000    6413.00000    6287.06362       0.00016
    34.87500    6350.00000    6313.15377       0.00016
    34.89000    6421.00000    6348.49222       0.00016
    34.90500    6536.00000    6392.65548       0.00015
    34.92000    6624.00000    6445.01817       0.00015
    34.93500    6779.00000    6504.49819       0.00015
    34.95000    6756.00000    6569.23372       0.00015
    34.96500    6669.00000    6636.37966       0.00015
    34.98000    6914.00000    6702.15833       0.00014
    34.99500    7176.00000    6762.13011       0.00014
    35.01000    7128.00000    6811.79286       0.00014
    35.02500    7171.00000    6847.36639       0.00014
    35.04000    7200.00000    6866.48971       0.00014
    35.05500    7297.00000    6868.62973       0.00014
    35.07000    7188.00000    6855.05666       0.00014
    35.08500    7048.00000    6828.44299       0.00014
    35.10000    6924.00000    6792.19596       0.00014
    35.11500    7052.00000    6749.77215       0.00014
    35.13000    6820.00000    6704.21388       0.00015
    35.14500    6645.00000    6658.07364       0.00015
    35.16000    6704.00000    6613.57241       0.00015
    35.17500    6573.00000    6572.72928       0.00015
    35.19000    6449.00000    6537.22583       0.00016
    35.20500    6526.00000    6508.09567       0.00015
    35.22000    6467.00000    6485.56643       0.00015
    35.23500    6549.00000    6469.03775       0.00015
    35.25000    6465.00000    6457.29849       0.00015
    35.26500    6472.00000    6448.79464       0.00015
    35.28000    6522.00000    6441.99736       0.00015
    35.29500    6434.00000    6435.65748       0.00016
    35.31000    6472.00000    6428.88707       0.00015
    35.32500    6591.00000    6421.09739       0.00015
    35.34000    6501.00000    6411.83123       0.00015
    35.35500    6442.00000    6400.50247       0.00016
    35.37000    6380.00000    6386.19087       0.00016
    35.38500    6378.00000    6367.56466       0.00016
    35.40000    6265.00000    6343.10268       0.00016
    35.41500    6347.00000    6311.56507       0.00016
    35.43000    6302.00000    6272.50752       0.00016
    35.44500    6225.00000    6226.56777       0.00016
    35.46000    6177.00000    6175.44053       0.00016
    35.47500    6186.00000    6121.60071       0.00016
    35.49000    6059.00000    6067.89305       0.00017
    35.50500    6097.00000    6017.09371       0.00016
    35.52000    5936.00000    5971.49179       0.00017
    35.53500    6008.00000    5932.74484       0.00017
    35.55000    5963.00000    5901.85619       0.00017
    35.56500    5966.00000    5879.26077       0.00017
    35.58000    5971.00000    5864.87421       0.00017
    35.59500    5927.00000    5858.12844       0.00017
    35.61000    5941.00000    5858.03568       0.00017
    35.62500    6013.00000    5863.29260       0.00017
    35.64000    6019.00000    5872.41646       0.00017
    35.65500    6084.00000    5884.02870       0.00016
    35.67000    6065.00000    5896.98593       0.00016
    35.68500    6007.00000    5910.65576       0.00017
    35.70000    6100.00000    5925.00362       0.00016
    35.71500    6110.00000    5940.59891       0.00016
    35.73000    6188.00000    5958.42535       0.00016
    35.74500    6116.00000    5979.49560       0.00016
    35.76000    6078.00000    6004.51196       0.00016
    35.77500    6048.00000    6033.53351       0.00017
    35.79000    6123.00000    6065.81686       0.00016
    35.80500    6133.00000    6099.81737       0.00016
    35.82000    6197.00000    6133.38265       0.00016
    35.83500    6250.00000    6164.05241       0.00016
    35.85000    6283.00000    6189.39314       0.00016
    35.86500    6302.00000    6207.34684       0.00016
    35.88000    6137.00000    6216.39433       0.00016
    35.89500    6229.00000    6215.71457       0.00016
    35.91000    6252.00000    6205.18238       0.00016
    35.92500    6306.00000    6185.35120       0.00016
    35.94000    6257.00000    6157.50824       0.00016
    35.95500    6232.00000    6123.72337       0.00016
    35.97000    6161.00000    6086.69360       0.00016
    35.98500    6239.00000    6049.37020       0.00016
    36.00000    6130.00000    6014.43013       0.00016
    36.01500    6078.00000    5984.00489       0.00016
    36.03000    6053.00000    5959.57861       0.00017
    36.04500    6049.00000    5941.98955       0.00017
    36.06000    6073.00000    5931.43760       0.00016
    36.07500    5996.00000    5927.54737       0.00017
    36.09000    6035.00000    5929.42775       0.00017
    36.10500    5978.00000    5935.82856       0.00017
    36.12000    5951.00000    5945.30150       0.00017
    36.13500    5946.00000    5956.29365       0.00017
    36.15000    5862.00000    5967.26853       0.00017
    36.16500    6018.00000    5976.77154       0.00017
    36.18000    6050.00000    5983.51514       0.00017
    36.19500    5946.00000    5986.56274       0.00017
    36.21000    5963.00000    5985.48452       0.00017
    36.22500    5810.00000    5980.39616       0.00017
    36.24000    5769.00000    5971.83893       0.00017
    36.25500    5927.00000    5960.55223       0.00017
    36.27000    5723.00000    5947.19955       0.00017
    36.28500    5869.00000    5932.23916       0.00017
    36.30000    5842.00000    5915.90856       0.00017
    36.31500    5921.00000    5898.30187       0.00017
    36.33000    5779.00000    5879.43451       0.00017
    36.34500    5846.00000    5859.30293       0.00017
    36.36000    5943.00000    5837.92346       0.00017
    36.37500    5824.00000    5815.38501       0.00017
    36.39000    5749.00000    5792.00432       0.00017
    36.40500    5797.00000    5768.40282       0.00017
    36.42000    5744.00000    5745.46071       0.00017
    36.43500    5772.00000    5724.14649       0.00017
    36.45000    5822.00000    5705.31467       0.00017
    36.46500    5660.00000    5689.57221       0.00018
    36.48000    5784.00000    5677.27856       0.00017
    36.49500    5754.00000    5668.61322       0.00017
    36.51000    5694.00000    5663.70525       0.00018
    36.52500    5800.00000    5662.70032       0.00017
    36.54000    5855.00000    5665.68276       0.00017
    36.55500    5852.00000    5672.54651       0.00017
    36.57000    5764.00000    5682.85292       0.00017
    36.58500    5845.00000    5695.81005       0.00017
    36.60000    5902.00000    5710.33417       0.00017
    36.61500    5980.00000    5725.10128       0.00017
    36.63000    6015.00000    5738.77857       0.00017
    36.64500    5982.00000    5750.21703       0.00017
    36.66000    6069.00000    5758.60387       0.00016
    36.67500    6029.00000    5763.56093       0.00017
    36.69000    5979.00000    5765.14682       0.00017
    36.70500    5978.00000    5763.73486       0.00017
    36.72000    5866.00000    5759.92720       0.00017
    36.73500    5845.00000    5754.51667       0.00017
    36.75000    5857.00000    5748.47981       0.00017
    36.76500    5755.00000    5742.95850       0.00017
    36.78000    5814.00000    5739.17533       0.00017
    36.79500    5876.00000    5738.34346       0.00017
    36.81000    5782.00000    5741.56159       0.00017
    36.82500    5831.00000    5749.70923       0.00017
    36.84000    5904.00000    5763.31556       0.00017
    36.85500    5895.00000    5782.44046       0.00017
    36.87000    5995.00000    5806.64470       0.00017
    36.88500    5929.00000    5835.04536       0.00017
    36.90000    5902.00000    5866.44875       0.00017
    36.91500    5980.00000    5899.52137       0.00017
    36.93000    6019.00000    5932.94968       0.00017
    36.94500    6056.00000    5965.54666       0.00017
    36.96000    6108.00000    5996.28502       0.00016
    36.97500    6087.00000    6024.27235       0.00016
    36.99000    6108.00000    6048.71518       0.00016
    37.00500    6057.00000    6068.94015       0.00017
    37.02000    6002.00000    6084.51664       0.00017
    37.03500    6165.00000    6095.44824       0.00016
    37.05000    6048.00000    6102.26440       0.00017
    37.06500    6113.00000    6105.94003       0.00016
    37.08000    6120.00000    6107.56074       0.00016
    37.09500    6195.00000    6107.92852       0.00016
    37.11000    6225.00000    6107.25584       0.00016
    37.12500    6200.00000    6105.05560       0.00016
    37.14000    6228.00000    6100.33568       0.00016
    37.15500    6198.00000    6091.90438       0.00016
    37.17000    6129.00000    6078.74826       0.00016
    37.18500    6186.00000    6060.36392       0.00016
    37.20000    6188.00000    6036.94250       0.00016
    37.21500    6133.00000    6009.40169       0.00016
    37.23000    6060.00000    5979.23599       0.00017
    37.24500    6026.00000    5948.23378       0.00017
    37.26000    5939.00000    5918.14484       0.00017
    37.27500    5977.00000    5890.40769       0.00017
    37.29000    5911.00000    5866.01259       0.00017
    37.30500    5860.00000    5845.48594       0.00017
    37.32000    5864.00000    5828.93227       0.00017
    37.33500    5827.00000    5816.12174       0.00017
    37.35000    5836.00000    5806.57328       0.00017
    37.36500    5858.00000    5799.63640       0.00017
    37.38000    5868.00000    5794.55332       0.00017
    37.39500    5947.00000    5790.50535       0.00017
    37.41000    5845.00000    5786.73195       0.00017
    37.42500    5907.00000    5782.69267       0.00017
    37.44000    5937.00000    5778.22813       0.00017
    37.45500    5940.00000    5773.60027       0.00017
    37.47000    5915.00000    5769.36338       0.00017
    37.48500    5818.00000    5766.15829       0.00017
    37.50000    5881.00000    5764.50833       0.00017
    37.51500    5752.00000    5764.76954       0.00017
    37.53000    5784.00000    5767.11554       0.00017
    37.54500    5842.00000    5771.51627       0.00017
    37.56000    5876.00000    5777.70855       0.00017
    37.57500    5787.00000    5785.13333       0.00017
    37.59000    5848.00000    5792.91384       0.00017
    37.60500    5913.00000    5799.94244       0.00017
    37.62000    5854.00000    5805.02002       0.00017
    37.63500    5777.00000    5807.05290       0.00017
    37.65000    5704.00000    5805.18476       0.00018
    37.66500    5747.00000    5798.93533       0.00017
    37.68000    5781.00000    5788.24164       0.00017
    37.69500    5814.00000    5773.41269       0.00017
    37.71000    5696.00000    5754.98480       0.00018
    37.72500    5709.00000    5733.60672       0.00018
    37.74000    5648.00000    5709.90978       0.00018
    37.75500    5718.00000    5684.45051       0.00017
    37.77000    5617.00000    5657.69248       0.00018
    37.78500    5603.00000    5630.04258       0.00018
    37.80000    5609.00000    5601.86423       0.00018
    37.81500    5477.00000    5573.47302       0.00018
    37.83000    5502.00000    5545.20139       0.00018
    37.84500    5404.00000    5517.49402       0.00019
    37.86000    5444.00000    5490.92054       0.00018
    37.87500    5357.00000    5466.21188       0.00019
    37.89000    5461.00000    5444.14747       0.00018
    37.90500    5332.00000    5425.39229       0.00019
    37.92000    5394.00000    5410.33840       0.00019
    37.93500    5379.00000    5399.02408       0.00019
    37.95000    5361.00000    5391.13645       0.00019
    37.96500    5235.00000    5386.10334       0.00019
    37.98000    5318.00000    5383.22219       0.00019
    37.99500    5280.00000    5381.79495       0.00019
    38.01000    5259.00000    5381.22432       0.00019
    38.02500    5459.00000    5381.00225       0.00018
    38.04000    5423.00000    5380.76461       0.00018
    38.05500    5288.00000    5380.25581       0.00019
    38.07000    5251.00000    5379.36259       0.00019
    38.08500    5333.00000    5378.09997       0.00019
    38.10000    5317.00000    5376.60350       0.00019
    38.11500    5262.00000    5375.12105       0.00019
    38.13000    5344.00000    5373.99049       0.00019
    38.14500    5232.00000    5373.60351       0.00019
    38.16000    5248.00000    5374.35321       0.00019
    38.17500    5241.00000    5376.55500       0.00019
    38.19000    5251.00000    5380.38949       0.00019
    38.20500    5291.00000    5385.89203       0.00019
    38.22000    5253.00000    5393.00992       0.00019
    38.23500    5313.00000    5401.66591       0.00019
    38.25000    5361.00000    5411.79829       0.00019
    38.26500    5466.00000    5423.32342       0.00018
    38.28000    5441.00000    5436.05974       0.00018
    38.29500    5391.00000    5449.64797       0.00019
    38.31000    5432.00000    5463.47380       0.00018
    38.32500    5428.00000    5476.65484       0.00018
    38.34000    5448.00000    5488.07117       0.00018
    38.35500    5475.00000    5496.47716       0.00018
    38.37000    5466.00000    5500.68055       0.00018
    38.38500    5328.00000    5499.73748       0.00019
    38.40000    5407.00000    5493.14904       0.00018
    38.41500    5329.00000    5480.95920       0.00019
    38.43000    5401.00000    5463.75960       0.00019
    38.44500    5227.00000    5442.56907       0.00019
    38.46000    5261.00000    5418.64204       0.00019
    38.47500    5362.00000    5393.28510       0.00019
    38.49000    5341.00000    5367.73643       0.00019
    38.50500    5229.00000    5343.10417       0.00019
    38.52000    5196.00000    5320.33425       0.00019
    38.53500    5287.00000    5300.16057       0.00019
    38.55000    5143.00000    5283.12874       0.00019
    38.56500    5199.00000    5269.55456       0.00019
    38.58000    5048.00000    5259.49692       0.00020
    38.59500    5068.00000    5252.76718       0.00020
    38.61000    5131.00000    5248.97545       0.00019
    38.62500    5280.00000    5247.63650       0.00019
    38.64000    5206.00000    5248.31396       0.00019
    38.65500    5174.00000    5250.71109       0.00019
    38.67000    5246.00000    5254.70992       0.00019
    38.68500    5184.00000    5260.35882       0.00019
    38.70000    5269.00000    5267.77719       0.00019
    38.71500    5322.00000    5277.07335       0.00019
    38.73000    5360.00000    5288.21989       0.00019
    38.74500    5398.00000    5301.08273       0.00019
    38.76000    5308.00000    5315.43425       0.00019
    38.77500    5331.00000    5330.95122       0.00019
    38.79000    5303.00000    5347.30461       0.00019
    38.80500    5340.00000    5364.22893       0.00019
    38.82000    5307.00000    5381.53991       0.00019
    38.83500    5390.00000    5399.12982       0.00019
    38.85000    5358.00000    5416.96240       0.00019
    38.86500    5420.00000    5435.01124       0.00018
    38.88000    5316.00000    5453.22879       0.00019
    38.89500    5449.00000    5471.55151       0.00018
    38.91000    5434.00000    5489.96549       0.00018
    38.92500    5388.00000    5508.59391       0.00019
    38.94000    5529.00000    5527.76084       0.00018
    38.95500    5487.00000    5547.99055       0.00018
    38.97000    5610.00000    5569.91058       0.00018
    38.98500    5657.00000    5594.10713       0.00018
    39.00000    5643.00000    5621.00431       0.00018
    39.01500    5678.00000    5650.80603       0.00018
    39.03000    5712.00000    5683.48017       0.00018
    39.04500    5715.00000    5718.75535       0.00017
    39.06000    5717.00000    5756.09176       0.00017
    39.07500    5719.00000    5794.64125       0.00017
    39.09000    5748.00000    5833.23577       0.00017
    39.10500    5701.00000    5870.37961       0.00018
    39.12000    5856.00000    5904.33450       0.00017
    39.13500    5852.00000    5933.20132       0.00017
    39.15000    5864.00000    5955.18870       0.00017
    39.16500    5963.00000    5968.87305       0.00017
    39.18000    6109.00000    5973.42622       0.00016
    39.19500    6044.00000    5968.71040       0.00017
    39.21000    5898.00000    5955.26074       0.00017
    39.22500    5980.00000    5934.13628       0.00017
    39.24000    6041.00000    5906.71352       0.00017
    39.25500    5943.00000    5874.42394       0.00017
    39.27000    5711.00000    5838.56296       0.00018
    39.28500    5618.00000    5800.15368       0.00018
    39.30000    5760.00000    5759.90184       0.00017
    39.31500    5716.00000    5718.28639       0.00017
    39.33000    5567.00000    5675.64333       0.00018
    39.34500    5545.00000    5632.35533       0.00018
    39.36000    5480.00000    5588.96912       0.00018
    39.37500    5464.00000    5546.23260       0.00018
    39.39000    5375.00000    5505.04589       0.00019
    39.40500    5404.00000    5466.36186       0.00019
    39.42000    5442.00000    5431.09110       0.00018
    39.43500    5298.00000    5400.04744       0.00019
    39.45000    5326.00000    5373.91139       0.00019
    39.46500    5324.00000    5353.15992       0.00019
    39.48000    5226.00000    5338.07147       0.00019
    39.49500    5313.00000    5328.67386       0.00019
    39.51000    5320.00000    5324.71809       0.00019
    39.52500    5307.00000    5325.73680       0.00019
    39.54000    5291.00000    5331.05952       0.00019
    39.55500    5334.00000    5339.84206       0.00019
    39.57000    5209.00000    5351.14652       0.00019
    39.58500    5293.00000    5363.96589       0.00019
    39.60000    5293.00000    5377.26774       0.00019
    39.61500    5268.00000    5390.03872       0.00019
    39.63000    5196.00000    5401.37208       0.00019
    39.64500    5234.00000    5410.57778       0.00019
    39.66000    5258.00000    5417.18868       0.00019
    39.67500    5341.00000    5421.04954       0.00019
    39.69000    5330.00000    5422.31108       0.00019
    39.70500    5274.00000    5421.36736       0.00019
    39.72000    5427.00000    5418.79030       0.00018
    39.73500    5492.00000    5415.23744       0.00018
    39.75000    5410.00000    5411.37514       0.00018
    39.76500    5228.00000    5407.83221       0.00019
    39.78000    5325.00000    5405.14468       0.00019
    39.79500    5262.00000    5403.69979       0.00019
    39.81000    5401.00000    5403.70686       0.00019
    39.82500    5332.00000    5405.18838       0.00019
    39.84000    5418.00000    5408.02764       0.00018
    39.85500    5495.00000    5412.06083       0.00018
    39.87000    5414.00000    5417.16001       0.00018
    39.88500    5472.00000    5423.30415       0.00018
    39.90000    5447.00000    5430.57860       0.00018
    39.91500    5375.00000    5439.14322       0.00019
    39.93000    5445.00000    5449.10704       0.00018
    39.94500    5383.00000    5460.39454       0.00019
    39.96000    5417.00000    5472.65691       0.00018
    39.97500    5526.00000    5485.23352       0.00018
    39.99000    5480.00000    5497.18411       0.00018
    40.00500    5593.00000    5507.41060       0.00018
    40.02000    5512.00000    5514.78204       0.00018
    40.03500    5528.00000    5518.30123       0.00018
    40.05000    5617.00000    5517.23581       0.00018
    40.06500    5521.00000    5511.24226       0.00018
    40.08000    5543.00000    5500.43793       0.00018
    40.09500    5572.00000    5485.42122       0.00018
    40.11000    5435.00000    5467.16782       0.00018
    40.12500    5389.00000    5446.84121       0.00019
    40.14000    5378.00000    5425.60295       0.00019
    40.15500    5404.00000    5404.45999       0.00019
    40.17000    5301.00000    5384.22018       0.00019
    40.18500    5309.00000    5365.50831       0.00019
    40.20000    5239.00000    5348.80992       0.00019
    40.21500    5354.00000    5334.49926       0.00019
    40.23000    5334.00000    5322.82630       0.00019
    40.24500    5283.00000    5313.86197       0.00019
    40.26000    5217.00000    5307.44176       0.00019
    40.27500    5267.00000    5303.14482       0.00019
    40.29000    5263.00000    5300.33490       0.00019
    40.30500    5219.00000    5298.25516       0.00019
    40.32000    5251.00000    5296.15562       0.00019
    40.33500    5277.00000    5293.44652       0.00019
    40.35000    5236.00000    5289.81144       0.00019
    40.36500    5293.00000    5285.24099       0.00019
    40.38000    5281.00000    5280.01381       0.00019
    40.39500    5319.00000    5274.59993       0.00019
    40.41000    5223.00000    5269.50094       0.00019
    40.42500    5133.00000    5265.21414       0.00019
    40.44000    5183.00000    5262.17983       0.00019
    40.45500    5271.00000    5260.77001       0.00019
    40.47000    5231.00000    5261.27793       0.00019
    40.48500    5225.00000    5263.89257       0.00019
    40.50000    5230.00000    5268.66450       0.00019
    40.51500    5176.00000    5275.47383       0.00019
    40.53000    5271.00000    5283.99850       0.00019
    40.54500    5217.00000    5293.71396       0.00019
    40.56000    5267.00000    5303.91623       0.00019
    40.57500    5190.00000    5313.77117       0.00019
    40.59000    5174.00000    5322.37881       0.00019
    40.60500    5264.00000    5328.87794       0.00019
    40.62000    5319.00000    5332.55075       0.00019
    40.63500    5283.00000    5332.89865       0.00019
    40.65000    5303.00000    5329.68076       0.00019
    40.66500    5405.00000    5322.93836       0.00019
    40.68000    5353.00000    5313.00466       0.00019
    40.69500    5237.00000    5300.45570       0.00019
    40.71000    5322.00000    5286.09364       0.00019
    40.72500    5265.00000    5270.83189       0.00019
    40.74000    5278.00000    5255.55264       0.00019
    40.75500    5219.00000    5241.04589       0.00019
    40.77000    5153.00000    5227.89242       0.00019
    40.78500    5288.00000    5216.45073       0.00019
    40.80000    5209.00000    5206.82505       0.00019
    40.81500    5170.00000    5198.87146       0.00019
    40.83000    5166.00000    5192.23414       0.00019
    40.84500    5116.00000    5186.38711       0.00020
    40.86000    5167.00000    5180.71887       0.00019
    40.87500    5238.00000    5174.58919       0.00019
    40.89000    5234.00000    5167.44776       0.00019
    40.90500    5125.00000    5158.90722       0.00020
    40.92000    5169.00000    5148.79574       0.00019
    40.93500    5118.00000    5137.17532       0.00020
    40.95000    5221.00000    5124.32971       0.00019
    40.96500    5165.00000    5110.75004       0.00019
    40.98000    5155.00000    5097.09831       0.00019
    40.99500    5088.00000    5084.17815       0.00020
    41.01000    5067.00000    5072.89314       0.00020
    41.02500    5089.00000    5064.15207       0.00020
    41.04000    5089.00000    5058.77198       0.00020
    41.05500    5050.00000    5057.40652       0.00020
    41.07000    5058.00000    5060.48806       0.00020
    41.08500    5130.00000    5068.24003       0.00019
    41.10000    5183.00000    5080.60599       0.00019
    41.11500    5056.00000    5097.31836       0.00020
    41.13000    5095.00000    5117.89757       0.00020
    41.14500    5199.00000    5141.69233       0.00019
    41.16000    5248.00000    5167.92657       0.00019
    41.17500    5333.00000    5195.74954       0.00019
    41.19000    5273.00000    5224.27851       0.00019
    41.20500    5295.00000    5252.62678       0.00019
    41.22000    5281.00000    5279.93684       0.00019
    41.23500    5322.00000    5305.44605       0.00019
    41.25000    5329.00000    5328.55185       0.00019
    41.26500    5351.00000    5348.89648       0.00019
    41.28000    5329.00000    5366.39615       0.00019
    41.29500    5439.00000    5381.19756       0.00018
    41.31000    5402.00000    5393.58300       0.00019
    41.32500    5416.00000    5403.84490       0.00018
    41.34000    5376.00000    5412.18362       0.00019
    41.35500    5421.00000    5418.66550       0.00018
    41.37000    5341.00000    5423.21998       0.00019
    41.38500    5343.00000    5425.69166       0.00019
    41.40000    5349.00000    5425.88927       0.00019
    41.41500    5352.00000    5423.65384       0.00019
    41.43000    5347.00000    5418.88238       0.00019
    41.44500    5353.00000    5411.55292       0.00019
    41.46000    5367.00000    5401.73605       0.00019
    41.47500    5372.00000    5389.61355       0.00019
    41.49000    5395.00000    5375.48723       0.00019
    41.50500    5392.00000    5359.80045       0.00019
    41.52000    5415.00000    5343.13781       0.00018
    41.53500    5287.00000    5326.19473       0.00019
    41.55000    5308.00000    5309.72354       0.00019
    41.56500    5250.00000    5294.46768       0.00019
    41.58000    5335.00000    5281.09884       0.00019
    41.59500    5322.00000    5270.15306       0.00019
    41.61000    5219.00000    5261.95999       0.00019
    41.62500    5258.00000    5256.57917       0.00019
    41.64000    5270.00000    5253.77846       0.00019
    41.65500    5293.00000    5253.04513       0.00019
    41.67000    5277.00000    5253.64160       0.00019
    41.68500    5243.00000    5254.70196       0.00019
    41.70000    5259.00000    5255.31851       0.00019
    41.71500    5304.00000    5254.66172       0.00019
    41.73000    5231.00000    5252.06581       0.00019
    41.74500    5226.00000    5247.11820       0.00019
    41.76000    5204.00000    5239.73225       0.00019
    41.77500    5293.00000    5230.19983       0.00019
    41.79000    5303.00000    5219.18335       0.00019
    41.80500    5251.00000    5207.63859       0.00019
    41.82000    5115.00000    5196.68159       0.00020
    41.83500    5109.00000    5187.43425       0.00020
    41.85000    5137.00000    5180.87494       0.00019
    41.86500    5063.00000    5177.72893       0.00020
    41.88000    5205.00000    5178.40205       0.00019
    41.89500    5234.00000    5182.99489       0.00019
    41.91000    5310.00000    5191.28457       0.00019
    41.92500    5258.00000    5202.80649       0.00019
    41.94000    5204.00000    5216.91337       0.00019
    41.95500    5147.00000    5232.82300       0.00019
    41.97000    5215.00000    5249.69420       0.00019
    41.98500    5295.00000    5266.69323       0.00019
    42.00000    5360.00000    5283.05467       0.00019
    42.01500    5355.00000    5298.17355       0.00019
    42.03000    5428.00000    5311.61321       0.00018
    42.04500    5303.00000    5323.12763       0.00019
    42.06000    5288.00000    5332.59737       0.00019
    42.07500    5321.00000    5339.94283       0.00019
    42.09000    5329.00000    5345.04752       0.00019
    42.10500    5293.00000    5347.74402       0.00019
    42.12000    5319.00000    5347.84207       0.00019
    42.13500    5287.00000    5345.21217       0.00019
    42.15000    5296.00000    5339.81310       0.00019
    42.16500    5383.00000    5331.74143       0.00019
    42.18000    5210.00000    5321.21957       0.00019
    42.19500    5319.00000    5308.55294       0.00019
    42.21000    5334.00000    5294.08511       0.00019
    42.22500    5320.00000    5278.18743       0.00019
    42.24000    5356.00000    5261.25539       0.00019
    42.25500    5394.00000    5243.70337       0.00019
    42.27000    5219.00000    5225.96779       0.00019
    42.28500    5226.00000    5208.49668       0.00019
    42.30000    5302.00000    5191.74423       0.00019
    42.31500    5297.00000    5176.12937       0.00019
    42.33000    5232.00000    5161.98564       0.00019
    42.34500    5259.00000    5149.53720       0.00019
    42.36000    5311.00000    5138.85762       0.00019
    42.37500    5397.00000    5129.84049       0.00019
    42.39000    5286.00000    5122.20155       0.00019
    42.40500    5161.00000    5115.52238       0.00019
    42.42000    5236.00000    5109.30008       0.00019
    42.43500    5098.00000    5103.04379       0.00020
    42.45000    5232.00000    5096.36699       0.00019
    42.46500    5185.00000    5089.06250       0.00019
    42.48000    5311.00000    5081.09903       0.00019
    42.49500    5241.00000    5072.59808       0.00019
    42.51000    5120.00000    5063.76014       0.00020
    42.52500    5043.00000    5054.80357       0.00020
    42.54000    5113.00000    5045.92568       0.00020
    42.55500    5063.00000    5037.28155       0.00020
    42.57000    5111.00000    5028.99393       0.00020
    42.58500    5121.00000    5021.16401       0.00020
    42.60000    5125.00000    5013.90115       0.00020
    42.61500    5033.00000    5007.34487       0.00020
    42.63000    5105.00000    5001.66413       0.00020
    42.64500    5026.00000    4997.05557       0.00020
    42.66000    4971.00000    4993.73744       0.00020
    42.67500    5055.00000    4991.93080       0.00020
    42.69000    5182.00000    4991.84908       0.00019
    42.70500    5096.00000    4993.66473       0.00020
    42.72000    5009.00000    4997.46466       0.00020
    42.73500    4987.00000    5003.20166       0.00020
    42.75000    4981.00000    5010.67763       0.00020
    42.76500    5020.00000    5019.55347       0.00020
    42.78000    5055.00000    5029.38693       0.00020
    42.79500    5094.00000    5039.70056       0.00020
    42.81000    5079.00000    5050.03786       0.00020
    42.82500    5125.00000    5060.02169       0.00020
    42.84000    5135.00000    5069.37097       0.00019
    42.85500    5167.00000    5077.87134       0.00019
    42.87000    5124.00000    5085.35321       0.00020
    42.88500    4969.00000    5091.65868       0.00020
    42.90000    5091.00000    5096.61389       0.00020
    42.91500    5103.00000    5100.06454       0.00020
    42.93000    5063.00000    5101.89113       0.00020
    42.94500    5091.00000    5102.00969       0.00020
    42.96000    5002.00000    5100.37363       0.00020
    42.97500    5014.00000    5096.93974       0.00020
    42.99000    5010.00000    5091.70331       0.00020
    43.00500    5085.00000    5084.69549       0.00020
    43.02000    5073.00000    5075.99257       0.00020
    43.03500    5080.00000    5065.70849       0.00020
    43.05000    5091.00000    5053.98759       0.00020
    43.06500    5045.00000    5041.00076       0.00020
    43.08000    4988.00000    5026.96637       0.00020
    43.09500    5028.00000    5012.16845       0.00020
    43.11000    5035.00000    4996.96340       0.00020
    43.12500    5071.00000    4981.75973       0.00020
    43.14000    4997.00000    4966.97111       0.00020
    43.15500    5009.00000    4952.98113       0.00020
    43.17000    5062.00000    4940.10642       0.00020
    43.18500    4923.00000    4928.57374       0.00020
    43.20000    4857.00000    4918.53047       0.00021
    43.21500    4878.00000    4910.05273       0.00021
    43.23000    5031.00000    4903.13079       0.00020
    43.24500    4899.00000    4897.68952       0.00020
    43.26000    4900.00000    4893.58239       0.00020
    43.27500    4845.00000    4890.57582       0.00021
    43.29000    5036.00000    4888.40107       0.00020
    43.30500    5029.00000    4886.76215       0.00020
    43.32000    5026.00000    4885.38575       0.00020
    43.33500    4884.00000    4884.06337       0.00020
    43.35000    4886.00000    4882.67544       0.00020
    43.36500    4900.00000    4881.19863       0.00020
    43.38000    4888.00000    4879.68000       0.00020
    43.39500    4826.00000    4878.18049       0.00021
    43.41000    4961.00000    4876.72171       0.00020
    43.42500    4945.00000    4875.25470       0.00020
    43.44000    4907.00000    4873.64663       0.00020
    43.45500    4846.00000    4871.71904       0.00021
    43.47000    4832.00000    4869.28946       0.00021
    43.48500    4897.00000    4866.19699       0.00020
    43.50000    4945.00000    4862.33045       0.00020
    43.51500    4994.00000    4857.62628       0.00020
    43.53000    4932.00000    4852.04812       0.00020
    43.54500    4910.00000    4845.59651       0.00020
    43.56000    4884.00000    4838.31845       0.00020
    43.57500    4842.00000    4830.32319       0.00021
    43.59000    4889.00000    4821.79041       0.00020
    43.60500    4857.00000    4812.95604       0.00021
    43.62000    4770.00000    4804.07974       0.00021
    43.63500    4742.00000    4795.38320       0.00021
    43.65000    4823.00000    4787.03799       0.00021
    43.66500    4868.00000    4779.14465       0.00021
    43.68000    4872.00000    4771.73455       0.00021
    43.69500    4820.00000    4764.78432       0.00021
    43.71000    4800.00000    4758.23760       0.00021
    43.72500    4781.00000    4752.02565       0.00021
    43.74000    4666.00000    4746.09910       0.00021
    43.75500    4697.00000    4740.44437       0.00021
    43.77000    4714.00000    4735.08876       0.00021
    43.78500    4792.00000    4730.08401       0.00021
    43.80000    4619.00000    4725.50264       0.00022
    43.81500    4730.00000    4721.41325       0.00021
    43.83000    4756.00000    4717.89513       0.00021
    43.84500    4792.00000    4715.03000       0.00021
    43.86000    4802.00000    4712.87631       0.00021
    43.87500    4675.00000    4711.45704       0.00021
    43.89000    4738.00000    4710.74567       0.00021
    43.90500    4671.00000    4710.67692       0.00021
    43.92000    4700.00000    4711.16558       0.00021
    43.93500    4637.00000    4712.15091       0.00022
    43.95000    4570.00000    4713.60340       0.00022
    43.96500    4657.00000    4715.52271       0.00021
    43.98000    4736.00000    4717.90562       0.00021
    43.99500    4740.00000    4720.69526       0.00021
    44.01000    4682.00000    4723.77211       0.00021
    44.02500    4600.00000    4726.94262       0.00022
    44.04000    4685.00000    4729.96353       0.00021
    44.05500    4824.00000    4732.58019       0.00021
    44.07000    4722.00000    4734.57777       0.00021
    44.08500    4635.00000    4735.82460       0.00022
    44.10000    4612.00000    4736.29384       0.00022
    44.11500    4668.00000    4736.05838       0.00021
    44.13000    4723.00000    4735.24342       0.00021
    44.14500    4655.00000    4733.98360       0.00021
    44.16000    4737.00000    4732.37528       0.00021
    44.17500    4630.00000    4730.45996       0.00022
    44.19000    4682.00000    4728.22596       0.00021
    44.20500    4738.00000    4725.61203       0.00021
    44.22000    4658.00000    4722.53231       0.00021
    44.23500    4696.00000    4718.89490       0.00021
    44.25000    4752.00000    4714.60806       0.00021
    44.26500    4701.00000    4709.59350       0.00021
    44.28000    4654.00000    4703.79276       0.00021
    44.29500    4710.00000    4697.14619       0.00021
    44.31000    4778.00000    4689.62075       0.00021
    44.32500    4644.00000    4681.21640       0.00022
    44.34000    4716.00000    4671.97742       0.00021
    44.35500    4687.00000    4662.00263       0.00021
    44.37000    4636.00000    4651.44805       0.00022
    44.38500    4617.00000    4640.52925       0.00022
    44.40000    4683.00000    4629.50478       0.00021
    44.41500    4501.00000    4618.66504       0.00022
    44.43000    4517.00000    4608.27471       0.00022
    44.44500    4581.00000    4598.54753       0.00022
    44.46000    4537.00000    4589.62620       0.00022
    44.47500    4530.00000    4581.56537       0.00022
    44.49000    4631.00000    4574.32484       0.00022
    44.50500    4512.00000    4567.81955       0.00022
    44.52000    4560.00000    4561.94660       0.00022
    44.53500    4596.00000    4556.62561       0.00022
    44.55000    4560.00000    4551.81768       0.00022
    44.56500    4447.00000    4547.53165       0.00022
    44.58000    4483.00000    4543.82763       0.00022
    44.59500    4547.00000    4540.79848       0.00022
    44.61000    4676.00000    4538.55386       0.00021
    44.62500    4633.00000    4537.20571       0.00022
    44.64000    4451.00000    4536.83781       0.00022
    44.65500    4541.00000    4537.49139       0.00022
    44.67000    4579.00000    4539.15578       0.00022
    44.68500    4579.00000    4541.77256       0.00022
    44.70000    4471.00000    4545.23652       0.00022
    44.71500    4492.00000    4549.39794       0.00022
    44.73000    4483.00000    4554.07960       0.00022
    44.74500    4559.00000    4559.06602       0.00022
    44.76000    4565.00000    4564.10078       0.00022
    44.77500    4592.00000    4568.90392       0.00022
    44.79000    4617.00000    4573.16149       0.00022
    44.80500    4534.00000    4576.53309       0.00022
    44.82000    4533.00000    4578.64540       0.00022
    44.83500    4499.00000    4579.13038       0.00022
    44.85000    4548.00000    4577.66104       0.00022
    44.86500    4580.00000    4573.99086       0.00022
    44.88000    4448.00000    4567.97897       0.00022
    44.89500    4433.00000    4559.62800       0.00023
    44.91000    4557.00000    4549.09135       0.00022
    44.92500    4441.00000    4536.67117       0.00023
    44.94000    4452.00000    4522.79302       0.00022
    44.95500    4421.00000    4507.96173       0.00023
    44.97000    4515.00000    4492.72308       0.00022
    44.98500    4438.00000    4477.61335       0.00023
    45.00000    4490.00000    4463.12605       0.00022
    45.01500    4541.00000    4449.68017       0.00022
    45.03000    4507.00000    4437.59326       0.00022
    45.04500    4442.00000    4427.06574       0.00023
    45.06000    4413.00000    4418.17783       0.00023
    45.07500    4407.00000    4410.90005       0.00023
    45.09000    4387.00000    4405.10850       0.00023
    45.10500    4336.00000    4400.62860       0.00023
    45.12000    4363.00000    4397.27856       0.00023
    45.13500    4330.00000    4394.89694       0.00023
    45.15000    4368.00000    4393.35410       0.00023
    45.16500    4360.00000    4392.56390       0.00023
    45.18000    4427.00000    4392.47493       0.00023
    45.19500    4482.00000    4393.04806       0.00022
    45.21000    4402.00000    4394.25763       0.00023
    45.22500    4432.00000    4396.08529       0.00023
    45.24000    4288.00000    4398.51276       0.00023
    45.25500    4408.00000    4401.53469       0.00023
    45.27000    4528.00000    4405.14212       0.00022
    45.28500    4392.00000    4409.31178       0.00023
    45.30000    4347.00000    4413.98988       0.00023
    45.31500    4301.00000    4419.06788       0.00023
    45.33000    4265.00000    4424.37202       0.00023
    45.34500    4358.00000    4429.67354       0.00023
    45.36000    4425.00000    4434.71564       0.00023
    45.37500    4424.00000    4439.25201       0.00023
    45.39000    4404.00000    4443.07987       0.00023
    45.40500    4400.00000    4446.06111       0.00023
    45.42000    4503.00000    4448.12175       0.00022
    45.43500    4522.00000    4449.24830       0.00022
    45.45000    4494.00000    4449.47445       0.00022
    45.46500    4464.00000    4448.88231       0.00022
    45.48000    4475.00000    4447.59567       0.00022
    45.49500    4437.00000    4445.76449       0.00023
    45.51000    4460.00000    4443.54938       0.00022
    45.52500    4433.00000    4441.09034       0.00023
    45.54000    4364.00000    4438.47498       0.00023
    45.55500    4406.00000    4435.73747       0.00023
    45.57000    4474.00000    4432.86556       0.00022
    45.58500    4508.00000    4429.81499       0.00022
    45.60000    4470.00000    4426.52996       0.00022
    45.61500    4453.00000    4422.96336       0.00022
    45.63000    4431.00000    4419.09174       0.00023
    45.64500    4450.00000    4414.92175       0.00022
    45.66000    4476.00000    4410.47957       0.00022
    45.67500    4445.00000    4405.78419       0.00022
    45.69000    4445.00000    4400.82030       0.00022
    45.70500    4329.00000    4395.51529       0.00023
    45.72000    4397.00000    4389.71775       0.00023
    45.73500    4346.00000    4383.22914       0.00023
    45.75000    4383.00000    4375.84109       0.00023
    45.76500    4491.00000    4367.38949       0.00022
    45.78000    4379.00000    4357.80715       0.00023
    45.79500    4314.00000    4347.16004       0.00023
    45.81000    4326.00000    4335.65686       0.00023
    45.82500    4328.00000    4323.62284       0.00023
    45.84000    4308.00000    4311.45125       0.00023
    45.85500    4276.00000    4299.55011       0.00023
    45.87000    4189.00000    4288.28798       0.00024
    45.88500    4239.00000    4277.96114       0.00024
    45.90000    4246.00000    4268.78378       0.00024
    45.91500    4242.00000    4260.88829       0.00024
    45.93000    4205.00000    4254.31726       0.00024
    45.94500    4299.00000    4249.04445       0.00023
    45.96000    4265.00000    4244.98811       0.00023
    45.97500    4165.00000    4242.02391       0.00024
    45.99000    4260.00000    4239.99808       0.00023
    46.00500    4154.00000    4238.75057       0.00024
    46.02000    4182.00000    4238.12054       0.00024
    46.03500    4117.00000    4237.96558       0.00024
    46.05000    4231.00000    4238.15881       0.00024
    46.06500    4253.00000    4238.57655       0.00024
    46.08000    4290.00000    4239.07126       0.00023
    46.09500    4265.00000    4239.46621       0.00023
    46.11000    4386.00000    4239.55465       0.00023
    46.12500    4303.00000    4239.12098       0.00023
    46.14000    4288.00000    4237.97797       0.00023
    46.15500    4259.00000    4236.00748       0.00023
    46.17000    4362.00000    4233.19100       0.00023
    46.18500    4219.00000    4229.62086       0.00024
    46.20000    4232.00000    4225.48384       0.00024
    46.21500    4237.00000    4221.01812       0.00024
    46.23000    4307.00000    4216.47986       0.00023
    46.24500    4173.00000    4212.10056       0.00024
    46.26000    4284.00000    4208.06752       0.00023
    46.27500    4165.00000    4204.51626       0.00024
    46.29000    4164.00000    4201.52910       0.00024
    46.30500    4098.00000    4199.13630       0.00024
    46.32000    4199.00000    4197.31145       0.00024
    46.33500    4154.00000    4195.97812       0.00024
    46.35000    4072.00000    4195.01341       0.00025
    46.36500    4145.00000    4194.25416       0.00024
    46.38000    4171.00000    4193.51618       0.00024
    46.39500    4167.00000    4192.60855       0.00024
    46.41000    4148.00000    4191.33896       0.00024
    46.42500    4201.00000    4189.53255       0.00024
    46.44000    4246.00000    4187.04556       0.00024
    46.45500    4196.00000    4183.77693       0.00024
    46.47000    4126.00000    4179.69352       0.00024
    46.48500    4151.00000    4174.84080       0.00024
    46.50000    4152.00000    4169.34279       0.00024
    46.51500    4141.00000    4163.38403       0.00024
    46.53000    4183.00000    4157.17608       0.00024
    46.54500    4143.00000    4150.93085       0.00024
    46.56000    4177.00000    4144.82856       0.00024
    46.57500    4140.00000    4138.99540       0.00024
    46.59000    4123.00000    4133.51197       0.00024
    46.60500    4131.00000    4128.41514       0.00024
    46.62000    4114.00000    4123.70776       0.00024
    46.63500    4045.00000    4119.37556       0.00025
    46.65000    4110.00000    4115.40842       0.00024
    46.66500    4062.00000    4111.80441       0.00025
    46.68000    4092.00000    4108.58935       0.00024
    46.69500    4051.00000    4105.82077       0.00025
    46.71000    4062.00000    4103.57790       0.00025
    46.72500    4064.00000    4101.94412       0.00025
    46.74000    4096.00000    4100.99617       0.00024
    46.75500    4054.00000    4100.78644       0.00025
    46.77000    4082.00000    4101.33844       0.00024
    46.78500    4112.00000    4102.63595       0.00024
    46.80000    4126.00000    4104.62349       0.00024
    46.81500    4229.00000    4107.20461       0.00024
    46.83000    4226.00000    4110.21947       0.00024
    46.84500    4081.00000    4113.47369       0.00025
    46.86000    4157.00000    4116.73497       0.00024
    46.87500    4203.00000    4119.74220       0.00024
    46.89000    4066.00000    4122.22757       0.00025
    46.90500    4134.00000    4123.93330       0.00024
    46.92000    4109.00000    4124.64730       0.00024
    46.93500    4165.00000    4124.22376       0.00024
    46.95000    4114.00000    4122.59241       0.00024
    46.96500    4069.00000    4119.77185       0.00025
    46.98000    4124.00000    4115.86043       0.00024
    46.99500    4157.00000    4111.01562       0.00024
    47.01000    4084.00000    4105.43317       0.00024
    47.02500    4095.00000    4099.32684       0.00024
    47.04000    4024.00000    4092.91151       0.00025
    47.05500    4039.00000    4086.38612       0.00025
    47.07000    4085.00000    4079.94212       0.00024
    47.08500    4042.00000    4073.73282       0.00025
    47.10000    3962.00000    4067.88666       0.00025
    47.11500    4003.00000    4062.49353       0.00025
    47.13000    4103.00000    4057.59578       0.00024
    47.14500    4064.00000    4053.18700       0.00025
    47.16000    4030.00000    4049.22168       0.00025
    47.17500    4081.00000    4045.62139       0.00025
    47.19000    4037.00000    4042.29663       0.00025
    47.20500    3988.00000    4039.15288       0.00025
    47.22000    3981.00000    4036.09852       0.00025
    47.23500    3949.00000    4033.04721       0.00025
    47.25000    4022.00000    4029.91619       0.00025
    47.26500    3965.00000    4026.63273       0.00025
    47.28000    3946.00000    4023.14040       0.00025
    47.29500    3963.00000    4019.40990       0.00025
    47.31000    3900.00000    4015.44366       0.00026
    47.32500    4057.00000    4011.27815       0.00025
    47.34000    4065.00000    4006.97928       0.00025
    47.35500    4086.00000    4002.63337       0.00024
    47.37000    4070.00000    3998.33941       0.00025
    47.38500    3985.00000    3994.20313       0.00025
    47.40000    4026.00000    3990.33402       0.00025
    47.41500    3984.00000    3986.84384       0.00025
    47.43000    4022.00000    3983.84178       0.00025
    47.44500    3986.00000    3981.42264       0.00025
    47.46000    3938.00000    3979.64696       0.00025
    47.47500    4071.00000    3978.52835       0.00025
    47.49000    4002.00000    3978.03108       0.00025
    47.50500    4016.00000    3978.06869       0.00025
    47.52000    4108.00000    3978.50740       0.00024
    47.53500    4180.00000    3979.19022       0.00024
    47.55000    3961.00000    3979.93849       0.00025
    47.56500    3926.00000    3980.57923       0.00025
    47.58000    4039.00000    3980.95316       0.00025
    47.59500    3969.00000    3980.91564       0.00025
    47.61000    3998.00000    3980.33756       0.00025
    47.62500    3985.00000    3979.11034       0.00025
    47.64000    4024.00000    3977.15200       0.00025
    47.65500    4019.00000    3974.42164       0.00025
    47.67000    3991.00000    3970.93342       0.00025
    47.68500    4037.00000    3966.75792       0.00025
    47.70000    3983.00000    3962.03416       0.00025
    47.71500    4029.00000    3956.95276       0.00025
    47.73000    4020.00000    3951.72851       0.00025
    47.74500    3980.00000    3946.58271       0.00025
    47.76000    3990.00000    3941.72429       0.00025
    47.77500    3908.00000    3937.32551       0.00026
    47.79000    3985.00000    3933.51915       0.00025
    47.80500    3912.00000    3930.39343       0.00026
    47.82000    3916.00000    3927.99524       0.00026
    47.83500    3913.00000    3926.33427       0.00026
    47.85000    3951.00000    3925.39068       0.00025
    47.86500    3939.00000    3925.11999       0.00025
    47.88000    4058.00000    3925.45723       0.00025
    47.89500    3955.00000    3926.32030       0.00025
    47.91000    3984.00000    3927.62458       0.00025
    47.92500    4048.00000    3929.27900       0.00025
    47.94000    3925.00000    3931.18751       0.00025
    47.95500    3994.00000    3933.26423       0.00025
    47.97000    3938.00000    3935.42789       0.00025
    47.98500    3945.00000    3937.61666       0.00025
    48.00000    3949.00000    3939.78346       0.00025
    48.01500    3928.00000    3941.90517       0.00025
    48.03000    3989.00000    3943.97827       0.00025
    48.04500    3992.00000    3946.01442       0.00025
    48.06000    3983.00000    3948.03413       0.00025
    48.07500    3998.00000    3950.05204       0.00025
    48.09000    3944.00000    3952.07188       0.00025
    48.10500    3932.00000    3954.07584       0.00025
    48.12000    3898.00000    3956.02643       0.00026
    48.13500    3972.00000    3957.86651       0.00025
    48.15000    3931.00000    3959.52196       0.00025
    48.16500    3990.00000    3960.90649       0.00025
    48.18000    4043.00000    3961.93103       0.00025
    48.19500    3995.00000    3962.51406       0.00025
    48.21000    3950.00000    3962.59152       0.00025
    48.22500    3969.00000    3962.12019       0.00025
    48.24000    3844.00000    3961.08944       0.00026
    48.25500    3894.00000    3959.50428       0.00026
    48.27000    4005.00000    3957.38755       0.00025
    48.28500    4001.00000    3954.76605       0.00025
    48.30000    4064.00000    3951.66119       0.00025
    48.31500    3913.00000    3948.08556       0.00026
    48.33000    3990.00000    3944.04545       0.00025
    48.34500    3974.00000    3939.54844       0.00025
    48.36000    3936.00000    3934.61215       0.00025
    48.37500    3970.00000    3929.28272       0.00025
    48.39000    3956.00000    3923.62833       0.00025
    48.40500    3974.00000    3917.74871       0.00025
    48.42000    3990.00000    3911.76615       0.00025
    48.43500    3953.00000    3905.81394       0.00025
    48.45000    3971.00000    3900.02515       0.00025
    48.46500    3920.00000    3894.52164       0.00026
    48.48000    3958.00000    3889.40848       0.00025
    48.49500    3802.00000    3884.77218       0.00026
    48.51000    3861.00000    3880.67031       0.00026
    48.52500    3905.00000    3877.13868       0.00026
    48.54000    3857.00000    3874.19142       0.00026
    48.55500    3814.00000    3871.83211       0.00026
    48.57000    3892.00000    3870.07316       0.00026
    48.58500    3915.00000    3868.91960       0.00026
    48.60000    3942.00000    3868.38689       0.00025
    48.61500    3876.00000    3868.49278       0.00026
    48.63000    3854.00000    3869.24544       0.00026
    48.64500    3785.00000    3870.63096       0.00026
    48.66000    3809.00000    3872.60973       0.00026
    48.67500    3854.00000    3875.10355       0.00026
    48.69000    3806.00000    3878.00742       0.00026
    48.70500    3887.00000    3881.18067       0.00026
    48.72000    3927.00000    3884.46585       0.00025
    48.73500    3829.00000    3887.68885       0.00026
    48.75000    3885.00000    3890.67403       0.00026
    48.76500    3947.00000    3893.25139       0.00025
    48.78000    3933.00000    3895.26302       0.00025
    48.79500    3936.00000    3896.57391       0.00025
    48.81000    3831.00000    3897.08557       0.00026
    48.82500    3872.00000    3896.74411       0.00026
    48.84000    3861.00000    3895.54787       0.00026
    48.85500    3858.00000    3893.54500       0.00026
    48.87000    3867.00000    3890.82846       0.00026
    48.88500    3883.00000    3887.51710       0.00026
    48.90000    3854.00000    3883.74198       0.00026
    48.91500    3953.00000    3879.62532       0.00025
    48.93000    3827.00000    3875.27335       0.00026
    48.94500    3884.00000    3870.76273       0.00026
    48.96000    3781.00000    3866.14686       0.00026
    48.97500    3792.00000    3861.45978       0.00026
    48.99000    3818.00000    3856.72861       0.00026
    49.00500    3827.00000    3851.98763       0.00026
    49.02000    3812.00000    3847.28891       0.00026
    49.03500    3823.00000    3842.70078       0.00026
    49.05000    3810.00000    3838.30770       0.00026
    49.06500    3777.00000    3834.20632       0.00026
    49.08000    3823.00000    3830.49151       0.00026
    49.09500    3836.00000    3827.24664       0.00026
    49.11000    3848.00000    3824.53456       0.00026
    49.12500    3767.00000    3822.39148       0.00027
    49.14000    3780.00000    3820.82514       0.00026
    49.15500    3807.00000    3819.81713       0.00026
    49.17000    3940.00000    3819.32718       0.00025
    49.18500    3781.00000    3819.30142       0.00026
    49.20000    3693.00000    3819.68046       0.00027
    49.21500    3780.00000    3820.40476       0.00026
    49.23000    3862.00000    3821.41955       0.00026
    49.24500    3782.00000    3822.67363       0.00026
    49.26000    3841.00000    3824.11354       0.00026
    49.27500    3776.00000    3825.68367       0.00026
    49.29000    3803.00000    3827.32212       0.00026
    49.30500    3876.00000    3828.96165       0.00026
    49.32000    3870.00000    3830.52941       0.00026
    49.33500    3767.00000    3831.95250       0.00027
    49.35000    3828.00000    3833.15335       0.00026
    49.36500    3743.00000    3834.06052       0.00027
    49.38000    3729.00000    3834.61643       0.00027
    49.39500    3781.00000    3834.78286       0.00026
    49.41000    3784.00000    3834.54564       0.00026
    49.42500    3809.00000    3833.92040       0.00026
    49.44000    3718.00000    3832.94687       0.00027
    49.45500    3771.00000    3831.67674       0.00027
    49.47000    3802.00000    3830.16273       0.00026
    49.48500    3761.00000    3828.44983       0.00027
    49.50000    3820.00000    3826.57221       0.00026
    49.51500    3762.00000    3824.53592       0.00027
    49.53000    3809.00000    3822.33579       0.00026
    49.54500    3894.00000    3819.95356       0.00026
    49.56000    3898.00000    3817.36566       0.00026
    49.57500    3845.00000    3814.55308       0.00026
    49.59000    3813.00000    3811.49869       0.00026
    49.60500    3746.00000    3808.20109       0.00027
    49.62000    3874.00000    3804.67122       0.00026
    49.63500    3783.00000    3800.92769       0.00026
    49.65000    3808.00000    3797.00397       0.00026
    49.66500    3725.00000    3792.93651       0.00027
    49.68000    3769.00000    3788.76103       0.00027
    49.69500    3668.00000    3784.51191       0.00027
    49.71000    3761.00000    3780.21628       0.00027
    49.72500    3857.00000    3775.88823       0.00026
    49.74000    3825.00000    3771.52696       0.00026
    49.75500    3736.00000    3767.11540       0.00027
    49.77000    3702.00000    3762.63007       0.00027
    49.78500    3845.00000    3758.04197       0.00026
    49.80000    3774.00000    3753.32531       0.00026
    49.81500    3739.00000    3748.45932       0.00027
    49.83000    3723.00000    3743.43190       0.00027
    49.84500    3679.00000    3738.23895       0.00027
    49.86000    3669.00000    3732.88911       0.00027
    49.87500    3858.00000    3727.40947       0.00026
    49.89000    3741.00000    3721.84555       0.00027
    49.90500    3784.00000    3716.25348       0.00026
    49.92000    3796.00000    3710.70404       0.00026
    49.93500    3742.00000    3705.27271       0.00027
    49.95000    3746.00000    3700.03550       0.00027
    49.96500    3660.00000    3695.05896       0.00027
    49.98000    3673.00000    3690.39071       0.00027
    49.99500    3658.00000    3686.06462       0.00027
    50.01000    3685.00000    3682.09118       0.00027
    50.02500    3688.00000    3678.47268       0.00027
    50.04000    3674.00000    3675.19572       0.00027
    50.05500    3712.00000    3672.23713       0.00027
    50.07000    3734.00000    3669.57059       0.00027
    50.08500    3727.00000    3667.16851       0.00027
    50.10000    3690.00000    3665.00592       0.00027
    50.11500    3704.00000    3663.06255       0.00027
    50.13000    3723.00000    3661.32095       0.00027
    50.14500    3616.00000    3659.76725       0.00028
    50.16000    3589.00000    3658.38608       0.00028
    50.17500    3705.00000    3657.15939       0.00027
    50.19000    3756.00000    3656.06278       0.00027
