# Supplementary material for: Mechanochemical Cis/Trans Isomerization of a Metal Centre Involving a Metal‐Organic Halogen‐Bonded (MOXB) Cocrystal
Source: Angew Chem Int Ed Engl. 2025 Oct 6;64(47):e202517004. doi: 10.1002/anie.202517004 (PMC12624328; doi:10.1002/anie.202517004)
Supplement: Supplementary file 2 — Supporting Information [file ANIE-64-e202517004-s001.zip › (trans-CoCl2bzpy2)(14tfib)2.cif]

 
data_shelx
 
_audit_creation_method            'SHELXL-2014/7'
_shelx_SHELXL_version_number      '2014/7'
_chemical_name_systematic         ?
_chemical_name_common             ?
_chemical_melting_point           ?
_chemical_formula_moiety          
'C24 H18 Cl2 Co N2 O2, 2(C6 F4 I2)'
_chemical_formula_sum
 'C36 H18 Cl2 Co F8 I4 N2 O2' 
_chemical_formula_weight          1299.95

loop_
 _atom_type_symbol
 _atom_type_description
 _atom_type_scat_dispersion_real
 _atom_type_scat_dispersion_imag
 _atom_type_scat_source
 'C'  'C'   0.0033   0.0016
 'International Tables Vol C Tables 4.2.6.8 and 6.1.1.4'
 'H'  'H'   0.0000   0.0000
 'International Tables Vol C Tables 4.2.6.8 and 6.1.1.4'
 'N'  'N'   0.0061   0.0033
 'International Tables Vol C Tables 4.2.6.8 and 6.1.1.4'
 'O'  'O'   0.0106   0.0060
 'International Tables Vol C Tables 4.2.6.8 and 6.1.1.4'
 'F'  'F'   0.0171   0.0103
 'International Tables Vol C Tables 4.2.6.8 and 6.1.1.4'
 'Cl'  'Cl'   0.1484   0.1585
 'International Tables Vol C Tables 4.2.6.8 and 6.1.1.4'
 'Co'  'Co'   0.3494   0.9721
 'International Tables Vol C Tables 4.2.6.8 and 6.1.1.4'
 'I'  'I'  -0.4742   1.8119
 'International Tables Vol C Tables 4.2.6.8 and 6.1.1.4'
 
_space_group_crystal_system       triclinic
_space_group_IT_number            2
_space_group_name_H-M_alt         'P -1'
_space_group_name_Hall            '-P 1'
 
_shelx_space_group_comment
;
The symmetry employed for this shelxl refinement is uniquely defined
by the following loop, which should always be used as a source of
symmetry information in preference to the above space-group names.
They are only intended as comments.
;
 
loop_
 _space_group_symop_operation_xyz
 'x, y, z'
 '-x, -y, -z'
 
_cell_length_a                    9.257(5)
_cell_length_b                    10.357(5)
_cell_length_c                    11.670(5)
_cell_angle_alpha                 88.054(5)
_cell_angle_beta                  66.993(5)
_cell_angle_gamma                 84.081(5)
_cell_volume                      1024.3(9)
_cell_formula_units_Z             1
_cell_measurement_temperature     295
_cell_measurement_reflns_used     3583
_cell_measurement_theta_min       3.9459
_cell_measurement_theta_max       37.4832
 
_exptl_crystal_description        'prism'
_exptl_crystal_colour             'red'
_exptl_crystal_density_meas       ?
_exptl_crystal_density_method     ?
_exptl_crystal_density_diffrn     2.107          
_exptl_crystal_F_000              609
_exptl_transmission_factor_min    ?
_exptl_transmission_factor_max    ?
_exptl_crystal_size_max           0.65
_exptl_crystal_size_mid           0.44
_exptl_crystal_size_min           0.32
_exptl_absorpt_coefficient_mu     3.634
_shelx_estimated_absorpt_T_min    ?
_shelx_estimated_absorpt_T_max    ?
_exptl_absorpt_correction_type    'multi-scan'
_exptl_absorpt_correction_T_min   0.61074
_exptl_absorpt_correction_T_max   1.00000
_exptl_absorpt_process_details    ?
_exptl_absorpt_special_details    ?
_diffrn_ambient_temperature       295
_diffrn_radiation_wavelength      0.71073
_diffrn_radiation_type            MoK\a
_diffrn_source                    ?
_diffrn_measurement_device_type   'XCalibur, Sapphire3'
_diffrn_measurement_method        ?
_diffrn_detector_area_resol_mean  16.3426
_diffrn_reflns_number             6906
_diffrn_reflns_av_unetI/netI      0.0348
_diffrn_reflns_av_R_equivalents   0.0206
_diffrn_reflns_limit_h_min        -10
_diffrn_reflns_limit_h_max        11
_diffrn_reflns_limit_k_min        -12
_diffrn_reflns_limit_k_max        12
_diffrn_reflns_limit_l_min        -13
_diffrn_reflns_limit_l_max        13
_diffrn_reflns_theta_min          3.956
_diffrn_reflns_theta_max          24.999
_diffrn_reflns_theta_full         24.999
_diffrn_measured_fraction_theta_max   0.992
_diffrn_measured_fraction_theta_full  0.992
_diffrn_reflns_Laue_measured_fraction_max    0.992
_diffrn_reflns_Laue_measured_fraction_full   0.992
_diffrn_reflns_point_group_measured_fraction_max   0.992
_diffrn_reflns_point_group_measured_fraction_full  0.992
_reflns_number_total              3567
_reflns_number_gt                 2648
_reflns_threshold_expression      'I > 2\s(I)'
_reflns_Friedel_coverage          0.000
_reflns_Friedel_fraction_max      .
_reflns_Friedel_fraction_full     .
 
_reflns_special_details
;
 Reflections were merged by SHELXL according to the crystal
 class for the calculation of statistics and refinement.
 
 _reflns_Friedel_fraction is defined as the number of unique
 Friedel pairs measured divided by the number that would be
 possible theoretically, ignoring centric projections and
 systematic absences.
;
 
_computing_data_collection        ?
_computing_cell_refinement        ?
_computing_data_reduction         ?
_computing_structure_solution     ?
_computing_structure_refinement 'SHELXL-2014/7 (Sheldrick, 2014)'
_computing_molecular_graphics     ?
_computing_publication_material   ?
_refine_special_details           ?
_refine_ls_structure_factor_coef  Fsqd
_refine_ls_matrix_type            full
_refine_ls_weighting_scheme       calc
_refine_ls_weighting_details
'w=1/[\s^2^(Fo^2^)+(0.0348P)^2^] where P=(Fo^2^+2Fc^2^)/3'
_atom_sites_solution_primary      ?
_atom_sites_solution_secondary    ?
_atom_sites_solution_hydrogens    geom
_refine_ls_hydrogen_treatment     constr
_refine_ls_extinction_method      none
_refine_ls_extinction_coef        .
_refine_ls_number_reflns          3567
_refine_ls_number_parameters      250
_refine_ls_number_restraints      0
_refine_ls_R_factor_all           0.0423
_refine_ls_R_factor_gt            0.0292
_refine_ls_wR_factor_ref          0.0665
_refine_ls_wR_factor_gt           0.0644
_refine_ls_goodness_of_fit_ref    0.949
_refine_ls_restrained_S_all       0.949
_refine_ls_shift/su_max           0.001
_refine_ls_shift/su_mean          0.000
 
loop_
 _atom_site_label
 _atom_site_type_symbol
 _atom_site_fract_x
 _atom_site_fract_y
 _atom_site_fract_z
 _atom_site_U_iso_or_equiv
 _atom_site_adp_type
 _atom_site_occupancy
 _atom_site_site_symmetry_order  
 _atom_site_calc_flag
 _atom_site_refinement_flags_posn
 _atom_site_refinement_flags_adp
 _atom_site_refinement_flags_occupancy
 _atom_site_disorder_assembly
 _atom_site_disorder_group
I1 I 0.13938(3) 0.24149(3) 0.64196(3) 0.06254(12) Uani 1 1 d . . . . .
I2 I 0.61387(4) 0.19682(3) 0.35172(3) 0.07472(13) Uani 1 1 d . . . . .
Co1 Co 1.0000 0.0000 1.0000 0.03952(18) Uani 1 2 d S . P . .
Cl1 Cl 1.23806(11) 0.05298(10) 0.82741(10) 0.0519(3) Uani 1 1 d . . . . .
F1 F 0.0197(4) 0.2565(3) 0.4161(3) 0.0813(8) Uani 1 1 d . . . . .
O1 O 0.9219(3) 0.1985(2) 1.0292(2) 0.0445(6) Uani 1 1 d . . . . .
F2 F 0.0914(3) 0.5468(3) 0.6862(2) 0.0755(8) Uani 1 1 d . . . . .
N1 N 0.8672(3) 0.0347(3) 0.8895(3) 0.0403(7) Uani 1 1 d . . . . .
C15 C 0.0464(5) 0.5205(5) 0.5942(4) 0.0540(11) Uani 1 1 d . . . . .
F3 F 0.4239(3) 0.4553(3) 0.3052(3) 0.0896(9) Uani 1 1 d . . . . .
F4 F 0.6519(3) 0.3132(3) 0.5898(3) 0.0895(9) Uani 1 1 d . . . . .
C10 C 0.7258(5) 0.6528(4) 1.0011(4) 0.0598(12) Uani 1 1 d . . . . .
H10 H 0.7025 0.7424 1.0078 0.072 Uiso 1 1 calc R U . . .
C7 C 0.7896(4) 0.3870(4) 0.9827(3) 0.0417(9) Uani 1 1 d . . . . .
C1 C 0.8395(5) -0.0533(4) 0.8236(4) 0.0513(10) Uani 1 1 d . . . . .
H1 H 0.9004 -0.1329 0.8084 0.062 Uiso 1 1 calc R U . . .
C8 C 0.7543(5) 0.4548(4) 0.8917(4) 0.0527(11) Uani 1 1 d . . . . .
H8 H 0.7514 0.4113 0.8244 0.063 Uiso 1 1 calc R U . . .
C12 C 0.7947(5) 0.4532(4) 1.0813(4) 0.0557(11) Uani 1 1 d . . . . .
H12 H 0.8202 0.4078 1.1421 0.067 Uiso 1 1 calc R U . . .
C3 C 0.6336(6) 0.0823(5) 0.8010(5) 0.0733(14) Uani 1 1 d . . . . .
H3 H 0.5525 0.0978 0.7727 0.088 Uiso 1 1 calc R U . . .
C4 C 0.6621(5) 0.1756(4) 0.8678(4) 0.0594(12) Uani 1 1 d . . . . .
H4 H 0.6001 0.2547 0.8857 0.071 Uiso 1 1 calc R U . . .
C11 C 0.7622(6) 0.5860(4) 1.0906(4) 0.0634(12) Uani 1 1 d . . . . .
H11 H 0.7650 0.6300 1.1576 0.076 Uiso 1 1 calc R U . . .
C2 C 0.7241(6) -0.0323(5) 0.7764(5) 0.0703(14) Uani 1 1 d . . . . .
H2 H 0.7088 -0.0956 0.7287 0.084 Uiso 1 1 calc R U . . .
C5 C 0.7833(4) 0.1514(4) 0.9083(3) 0.0398(9) Uani 1 1 d . . . . .
C9 C 0.7235(5) 0.5884(4) 0.9017(5) 0.0636(13) Uani 1 1 d . . . . .
H9 H 0.7009 0.6348 0.8401 0.076 Uiso 1 1 calc R U . . .
C6 C 0.8344(4) 0.2439(3) 0.9772(3) 0.0388(9) Uani 1 1 d . . . . .
C18 C 0.5753(5) 0.4041(5) 0.5422(5) 0.0622(12) Uani 1 1 d . . . . .
C13 C 0.0109(5) 0.3763(4) 0.4597(4) 0.0567(11) Uani 1 1 d . . . . .
C14 C 0.0586(5) 0.3954(4) 0.5550(4) 0.0523(11) Uani 1 1 d . . . . .
C17 C 0.5407(5) 0.3763(4) 0.4427(4) 0.0565(11) Uani 1 1 d . . . . .
C16 C 0.4632(5) 0.4759(5) 0.4012(4) 0.0594(11) Uani 1 1 d . . . . .
 
loop_
 _atom_site_aniso_label
 _atom_site_aniso_U_11
 _atom_site_aniso_U_22
 _atom_site_aniso_U_33
 _atom_site_aniso_U_23
 _atom_site_aniso_U_13
 _atom_site_aniso_U_12
I1 0.06228(19) 0.0643(2) 0.0568(2) 0.01137(15) -0.01946(14) -0.00623(15)
I2 0.0716(2) 0.0610(2) 0.0789(3) -0.02018(17) -0.01401(17) -0.00655(17)
Co1 0.0480(4) 0.0322(4) 0.0448(4) -0.0036(3) -0.0260(3) 0.0014(3)
Cl1 0.0516(6) 0.0486(6) 0.0541(6) -0.0007(5) -0.0195(5) -0.0031(5)
F1 0.119(2) 0.0588(17) 0.077(2) -0.0117(15) -0.0483(17) -0.0083(17)
O1 0.0545(15) 0.0362(14) 0.0515(17) -0.0030(13) -0.0307(13) 0.0004(13)
F2 0.105(2) 0.0804(19) 0.0609(17) 0.0006(15) -0.0509(15) -0.0190(17)
N1 0.0460(17) 0.0373(17) 0.0405(19) -0.0016(15) -0.0203(14) -0.0019(15)
C15 0.064(3) 0.065(3) 0.040(2) 0.003(2) -0.026(2) -0.014(2)
F3 0.095(2) 0.111(2) 0.075(2) -0.0276(18) -0.0488(17) 0.0068(19)
F4 0.101(2) 0.081(2) 0.088(2) 0.0036(17) -0.0453(18) 0.0176(18)
C10 0.069(3) 0.037(2) 0.070(3) -0.007(2) -0.024(2) -0.001(2)
C7 0.043(2) 0.042(2) 0.040(2) -0.0056(18) -0.0162(17) -0.0029(18)
C1 0.062(3) 0.037(2) 0.064(3) -0.007(2) -0.034(2) 0.000(2)
C8 0.069(3) 0.042(2) 0.054(3) -0.005(2) -0.034(2) 0.005(2)
C12 0.075(3) 0.041(2) 0.059(3) -0.002(2) -0.036(2) -0.002(2)
C3 0.072(3) 0.068(3) 0.107(4) 0.001(3) -0.064(3) -0.006(3)
C4 0.051(2) 0.052(3) 0.086(4) -0.003(2) -0.038(2) 0.001(2)
C11 0.088(3) 0.043(2) 0.064(3) -0.016(2) -0.034(3) -0.003(2)
C2 0.089(3) 0.056(3) 0.093(4) -0.011(3) -0.064(3) -0.005(3)
C5 0.038(2) 0.040(2) 0.044(2) 0.0004(18) -0.0183(17) -0.0022(18)
C9 0.080(3) 0.041(2) 0.079(4) 0.008(2) -0.043(3) 0.004(2)
C6 0.0369(19) 0.035(2) 0.041(2) -0.0025(17) -0.0116(17) 0.0007(17)
C18 0.054(3) 0.066(3) 0.063(3) 0.003(3) -0.020(2) -0.002(2)
C13 0.063(3) 0.056(3) 0.051(3) -0.008(2) -0.020(2) -0.009(2)
C14 0.057(2) 0.057(3) 0.043(3) 0.008(2) -0.020(2) -0.008(2)
C17 0.055(2) 0.054(3) 0.055(3) -0.016(2) -0.014(2) -0.004(2)
C16 0.058(3) 0.070(3) 0.052(3) -0.013(2) -0.022(2) -0.003(2)
 
_geom_special_details
;
 All esds (except the esd in the dihedral angle between two l.s. planes)
 are estimated using the full covariance matrix.  The cell esds are taken
 into account individually in the estimation of esds in distances, angles
 and torsion angles; correlations between esds in cell parameters are only
 used when they are defined by crystal symmetry.  An approximate (isotropic)
 treatment of cell esds is used for estimating esds involving l.s. planes.
;
 
loop_
 _geom_bond_atom_site_label_1
 _geom_bond_atom_site_label_2
 _geom_bond_distance
 _geom_bond_site_symmetry_2
 _geom_bond_publ_flag
I1 C14 2.090(4) . ?
I2 C17 2.087(4) . ?
Co1 O1 2.101(3) 2_757 ?
Co1 O1 2.101(3) . ?
Co1 N1 2.102(3) . ?
Co1 N1 2.102(3) 2_757 ?
Co1 Cl1 2.4329(13) 2_757 ?
Co1 Cl1 2.4329(13) . ?
F1 C13 1.339(5) . ?
O1 C6 1.237(4) . ?
F2 C15 1.340(5) . ?
N1 C1 1.318(5) . ?
N1 C5 1.343(4) . ?
C15 C14 1.367(6) . ?
C15 C13 1.385(6) 2_566 ?
F3 C16 1.336(5) . ?
F4 C18 1.354(5) . ?
C10 C11 1.364(6) . ?
C10 C9 1.366(6) . ?
C7 C12 1.378(6) . ?
C7 C8 1.379(5) . ?
C7 C6 1.494(5) . ?
C1 C2 1.377(6) . ?
C8 C9 1.383(6) . ?
C12 C11 1.376(6) . ?
C3 C2 1.350(6) . ?
C3 C4 1.369(7) . ?
C4 C5 1.376(5) . ?
C5 C6 1.494(5) . ?
C18 C17 1.365(6) . ?
C18 C16 1.374(7) 2_666 ?
C13 C14 1.374(6) . ?
C13 C15 1.385(6) 2_566 ?
C17 C16 1.378(6) . ?
C16 C18 1.374(7) 2_666 ?
 
loop_
 _geom_angle_atom_site_label_1
 _geom_angle_atom_site_label_2
 _geom_angle_atom_site_label_3
 _geom_angle
 _geom_angle_site_symmetry_1
 _geom_angle_site_symmetry_3
 _geom_angle_publ_flag
O1 Co1 O1 180.00(4) 2_757 . ?
O1 Co1 N1 103.29(11) 2_757 . ?
O1 Co1 N1 76.71(11) . . ?
O1 Co1 N1 76.71(11) 2_757 2_757 ?
O1 Co1 N1 103.29(11) . 2_757 ?
N1 Co1 N1 180.0 . 2_757 ?
O1 Co1 Cl1 89.96(8) 2_757 2_757 ?
O1 Co1 Cl1 90.04(8) . 2_757 ?
N1 Co1 Cl1 88.93(9) . 2_757 ?
N1 Co1 Cl1 91.07(9) 2_757 2_757 ?
O1 Co1 Cl1 90.04(8) 2_757 . ?
O1 Co1 Cl1 89.96(8) . . ?
N1 Co1 Cl1 91.07(9) . . ?
N1 Co1 Cl1 88.93(9) 2_757 . ?
Cl1 Co1 Cl1 180.0 2_757 . ?
C6 O1 Co1 116.6(2) . . ?
C1 N1 C5 118.9(3) . . ?
C1 N1 Co1 125.7(3) . . ?
C5 N1 Co1 114.3(2) . . ?
F2 C15 C14 120.5(4) . . ?
F2 C15 C13 117.8(4) . 2_566 ?
C14 C15 C13 121.7(4) . 2_566 ?
C11 C10 C9 120.2(4) . . ?
C12 C7 C8 119.6(4) . . ?
C12 C7 C6 116.6(3) . . ?
C8 C7 C6 123.6(4) . . ?
N1 C1 C2 122.8(4) . . ?
C7 C8 C9 119.2(4) . . ?
C11 C12 C7 120.4(4) . . ?
C2 C3 C4 119.6(4) . . ?
C3 C4 C5 119.4(4) . . ?
C10 C11 C12 119.9(4) . . ?
C3 C2 C1 118.4(4) . . ?
N1 C5 C4 120.6(4) . . ?
N1 C5 C6 113.0(3) . . ?
C4 C5 C6 126.3(4) . . ?
C10 C9 C8 120.7(4) . . ?
O1 C6 C5 117.5(3) . . ?
O1 C6 C7 119.0(3) . . ?
C5 C6 C7 123.5(3) . . ?
F4 C18 C17 120.9(5) . . ?
F4 C18 C16 116.2(5) . 2_666 ?
C17 C18 C16 122.8(4) . 2_666 ?
F1 C13 C14 120.5(4) . . ?
F1 C13 C15 118.3(4) . 2_566 ?
C14 C13 C15 121.2(4) . 2_566 ?
C15 C14 C13 117.1(4) . . ?
C15 C14 I1 120.7(3) . . ?
C13 C14 I1 122.3(3) . . ?
C18 C17 C16 116.2(4) . . ?
C18 C17 I2 121.8(3) . . ?
C16 C17 I2 121.8(4) . . ?
F3 C16 C18 119.5(4) . 2_666 ?
F3 C16 C17 119.6(4) . . ?
C18 C16 C17 120.9(4) 2_666 . ?
 
_refine_diff_density_max    0.727
_refine_diff_density_min   -0.844
_refine_diff_density_rms    0.071

_shelx_res_file
;

    shelx.res created by SHELXL-2014/7

TITL COCL2+2BZPY+14TFIB in P-1
CELL  0.71073   9.2570  10.3570  11.6700   88.054   66.993   84.081
ZERR     1.00   0.0050   0.0050   0.0050    0.005    0.005    0.005
LATT   1
SFAC  C    H    N    O    F    CL   CO   I
UNIT  36 18 2 2 8 2 1 4
MERG   2
OMIT    -4.00  50.00
FMAP   2
PLAN   25
ACTA
L.S.   4
WGHT    0.034800
FVAR       5.76620
I1    8    0.139378    0.241487    0.641960    11.00000    0.06228    0.06432 =
         0.05676    0.01137   -0.01946   -0.00623
I2    8    0.613869    0.196819    0.351715    11.00000    0.07164    0.06096 =
         0.07890   -0.02018   -0.01401   -0.00655
CO1   7    1.000000    0.000000    1.000000    10.50000    0.04797    0.03225 =
         0.04477   -0.00363   -0.02600    0.00142
CL1   6    1.238058    0.052978    0.827406    11.00000    0.05156    0.04864 =
         0.05409   -0.00067   -0.01954   -0.00312
F1    5    0.019724    0.256507    0.416058    11.00000    0.11867    0.05876 =
         0.07676   -0.01172   -0.04832   -0.00828
O1    4    0.921896    0.198532    1.029208    11.00000    0.05446    0.03615 =
         0.05147   -0.00304   -0.03070    0.00036
F2    5    0.091375    0.546822    0.686228    11.00000    0.10462    0.08042 =
         0.06091    0.00056   -0.05093   -0.01900
N1    3    0.867173    0.034669    0.889549    11.00000    0.04605    0.03732 =
         0.04046   -0.00157   -0.02032   -0.00192
C15   1    0.046438    0.520465    0.594160    11.00000    0.06360    0.06532 =
         0.03980    0.00344   -0.02577   -0.01441
F3    5    0.423886    0.455311    0.305168    11.00000    0.09517    0.11127 =
         0.07518   -0.02764   -0.04878    0.00675
F4    5    0.651922    0.313199    0.589847    11.00000    0.10144    0.08112 =
         0.08762    0.00363   -0.04531    0.01756
C10   1    0.725809    0.652764    1.001097    11.00000    0.06946    0.03651 =
         0.07021   -0.00709   -0.02415   -0.00065
AFIX  43
H10   2    0.702537    0.742401    1.007788    11.00000   -1.20000
AFIX   0
C7    1    0.789555    0.387011    0.982733    11.00000    0.04308    0.04244 =
         0.03968   -0.00560   -0.01622   -0.00285
C1    1    0.839479   -0.053277    0.823632    11.00000    0.06151    0.03653 =
         0.06412   -0.00713   -0.03382    0.00009
AFIX  43
H1    2    0.900444   -0.132851    0.808360    11.00000   -1.20000
AFIX   0
C8    1    0.754342    0.454827    0.891683    11.00000    0.06887    0.04203 =
         0.05430   -0.00529   -0.03367    0.00479
AFIX  43
H8    2    0.751385    0.411257    0.824369    11.00000   -1.20000
AFIX   0
C12   1    0.794652    0.453184    1.081347    11.00000    0.07524    0.04110 =
         0.05873   -0.00186   -0.03558   -0.00169
AFIX  43
H12   2    0.820227    0.407786    1.142072    11.00000   -1.20000
AFIX   0
C3    1    0.633636    0.082336    0.801012    11.00000    0.07180    0.06847 =
         0.10651    0.00144   -0.06408   -0.00613
AFIX  43
H3    2    0.552454    0.097843    0.772728    11.00000   -1.20000
AFIX   0
C4    1    0.662118    0.175608    0.867809    11.00000    0.05062    0.05192 =
         0.08572   -0.00327   -0.03840    0.00084
AFIX  43
H4    2    0.600083    0.254679    0.885654    11.00000   -1.20000
AFIX   0
C11   1    0.762158    0.585952    1.090551    11.00000    0.08834    0.04271 =
         0.06403   -0.01640   -0.03449   -0.00313
AFIX  43
H11   2    0.764975    0.630048    1.157639    11.00000   -1.20000
AFIX   0
C2    1    0.724100   -0.032298    0.776437    11.00000    0.08889    0.05563 =
         0.09320   -0.01062   -0.06382   -0.00525
AFIX  43
H2    2    0.708817   -0.095590    0.728747    11.00000   -1.20000
AFIX   0
C5    1    0.783276    0.151362    0.908300    11.00000    0.03761    0.03967 =
         0.04400    0.00044   -0.01832   -0.00216
C9    1    0.723485    0.588372    0.901656    11.00000    0.07970    0.04055 =
         0.07933    0.00758   -0.04326    0.00357
AFIX  43
H9    2    0.700922    0.634834    0.840067    11.00000   -1.20000
AFIX   0
C6    1    0.834405    0.243855    0.977190    11.00000    0.03692    0.03491 =
         0.04064   -0.00253   -0.01161    0.00073
C18   1    0.575328    0.404115    0.542166    11.00000    0.05371    0.06625 =
         0.06271    0.00334   -0.01959   -0.00225
C13   1    0.010901    0.376261    0.459703    11.00000    0.06294    0.05558 =
         0.05078   -0.00773   -0.01992   -0.00884
C14   1    0.058602    0.395410    0.554959    11.00000    0.05695    0.05706 =
         0.04332    0.00787   -0.02021   -0.00753
C17   1    0.540728    0.376278    0.442743    11.00000    0.05455    0.05417 =
         0.05455   -0.01634   -0.01351   -0.00402
C16   1    0.463156    0.475887    0.401228    11.00000    0.05759    0.07028 =
         0.05156   -0.01298   -0.02237   -0.00253
HKLF    4

REM  COCL2+2BZPY+14TFIB in P-1
REM R1 =  0.0292 for    2648 Fo > 4sig(Fo)  and  0.0423 for all    3567 data
REM    250 parameters refined using      0 restraints

END

WGHT      0.0347      0.0000

REM Highest difference peak  0.727,  deepest hole -0.844,  1-sigma level  0.071
Q1    1   0.6315  0.1799  0.4235  11.00000  0.05    0.73
Q2    1   0.1509  0.1769  0.5816  11.00000  0.05    0.53
Q3    1   0.0954  0.3128  0.3796  11.00000  0.05    0.39
Q4    1   0.5300  0.0476  0.3006  11.00000  0.05    0.38
Q5    1   0.6638  0.2879  0.9409  11.00000  0.05    0.36
Q6    1   0.1105  0.3200  0.7014  11.00000  0.05    0.33
Q7    1   1.0064 -0.0617  0.9565  11.00000  0.05    0.30
Q8    1   0.6384  0.3620  0.6666  11.00000  0.05    0.30
Q9    1   0.6829  0.2627  0.2346  11.00000  0.05    0.25
Q10   1   0.6417  0.3523  0.7823  11.00000  0.05    0.24
Q11   1   0.7456  0.4410  0.9839  11.00000  0.05    0.24
Q12   1   1.1436  0.1222  0.9381  11.00000  0.05    0.23
Q13   1   0.7542  0.3426  1.0117  11.00000  0.05    0.22
Q14   1   0.7428  0.6438  0.8086  11.00000  0.05    0.22
Q15   1   0.6276  0.3575  0.5635  11.00000  0.05    0.22
Q16   1   0.8760 -0.0833  0.8157  11.00000  0.05    0.22
Q17   1   0.7484  0.1833  0.8603  11.00000  0.05    0.22
Q18   1  -0.1359  0.1788  0.4391  11.00000  0.05    0.22
Q19   1   0.7771  0.3333  0.9541  11.00000  0.05    0.21
Q20   1   1.0471  0.0504  0.9138  11.00000  0.05    0.21
Q21   1   0.5147  0.3845  0.1595  11.00000  0.05    0.21
Q22   1   0.6240  0.4679  1.2084  11.00000  0.05    0.21
Q23   1   1.1127  0.1139  0.8419  11.00000  0.05    0.21
Q24   1   0.6470  0.1729  0.5776  11.00000  0.05    0.20
Q25   1   0.0521  0.5716  0.5459  11.00000  0.05    0.20
;
_shelx_res_checksum   68814

_shelx_hkl_file
;
   0   0   3 739531. 4068.61   1
   0   0  -3 735800. 3994.03   2
   0   0   4 587398. 4235.61   1
   0   0  -4 597660. 4190.14   2
   0   0  -5 103987. 2028.07   2
   0   0   5 104926. 2113.76   1
   0   0   6 197413. 3150.69   1
   0   0  -6 194416. 3015.85   2
   0   0  -7 52012.6 1792.02   2
   0   0   7 52757.7 1928.77   1
   0   0  -8 18036.8 1335.10   2
   0   0   8 22428.1 1585.35   1
   0   0   9 33453.3 1981.55   1
   0   0  -9 31142.5 1776.53   2
   0   0 -10 10506.6 1383.54   2
   0   0  10 10869.7 1584.81   1
   0   0  11 35606.2 2455.14   1
   0   0 -11 31428.3 2110.12   2
   0   0  12 1033.45 1543.47   1
   0   0 -12 1745.15 1232.76   2
   0   0  13 1346.38 1697.27   1
   0   0 -13 2198.55 1418.05   2
   0   0 -14 1542.96 1548.64   2
   0   0  14 847.902 1854.58   1
   0   0 -15 531.857 1757.09   2
   0   0  15 436.445 1856.66   1
   0   0  16 1891.35 2004.78   1
   0   0 -16-156.598 1850.67   2
   0   0 -17 556.852 2035.26   2
   0   1 -17 954.086 2000.27   2
   0   1 -16 321.258 1628.67   2
   0  -1  16-726.326 2041.66   1
   0   1 -15 593.161 1648.66   2
   0  -1  15 542.596 1954.22   1
   0   1 -14 242.517 1403.34   2
   0  -1  14-389.451 1898.79   1
   0  -1  13-481.558 1404.48   1
   0   1 -13 523.509 1267.54   2
   0   1 -12-7.25546 1266.68   2
   0  -1  12-278.832 1560.34   1
   0  -1  11 2317.12 1408.89   1
   0   1 -11 2305.82 1241.24   2
   0  -1  10 1329.63 1239.90   1
   0   1 -10 2051.85 1044.01   2
   0   1  -9 6087.82 1152.99   2
   0  -1   9 7548.40 1358.32   1
   0  -1   8 14841.5 1394.65   1
   0   1  -8 14926.7 1282.13   2
   0  -1   7 150.524 731.038   1
   0   1  -7 335.206 708.927   2
   0   1  -6 31602.0 1317.16   2
   0  -1   6 30729.2 1360.28   1
   0   1  -5 127591. 2216.24   2
   0  -1   5 131675. 2303.78   1
   0  -1   4 2502.85 590.963   1
   0   1  -4 2375.66 496.063   2
   0   1  -3 34195.3 907.117   2
   0  -1   3 35795.5 958.680   1
   0  -1   2 208793. 1790.13   1
   0   1  -2 201326. 1727.71   2
   0   1   2 13153.2 689.618   1
   0   1   3 3390.36 600.436   1
   0  -1  -3 3558.52 539.937   2
   0  -1  -4 5722.14 645.680   2
   0   1   4 5478.25 754.676   1
   0  -1  -5 33054.0 1303.31   2
   0   1   5 34438.1 1354.17   1
   0   1   6 127434. 2647.47   1
   0  -1  -6 128046. 2574.13   2
   0  -1  -7 26203.0 1472.07   2
   0   1   7 25868.8 1500.10   1
   0   1   8 9081.78 1325.16   1
   0  -1  -8 8150.99 1181.90   2
   0  -1  -9 3889.55 1185.13   2
   0   1   9 4442.13 1352.48   1
   0   1  10 7291.09 1388.82   1
   0  -1 -10 9280.89 1411.81   2
   0   1  11 8254.66 1674.27   1
   0  -1 -11 5837.78 1482.47   2
   0  -1 -12 6228.80 1521.55   2
   0   1  12 5248.74 1754.53   1
   0  -1 -13 792.012 1477.36   2
   0   1  13 1058.67 1617.29   1
   0   1  14 425.210 1703.35   1
   0  -1 -14 649.916 1569.94   2
   0  -1 -15 729.019 1785.78   2
   0   1  15-599.045 1805.66   1
   0  -1 -17 301.132 2448.30   2
   0   2 -17-417.358 2094.45   2
   0   2 -16 1193.23 1785.83   2
   0  -2  16-838.746 2270.68   1
   0  -2  15 42.7817 1842.15   1
   0   2 -15 270.499 1633.37   2
   0   2 -14 4611.91 1656.14   2
   0  -2  14 1933.68 1992.39   1
   0  -2  13 3941.09 1771.69   1
   0   2 -13 5714.70 1562.33   2
   0  -2  12 3567.14 1523.50   1
   0   2 -12 3895.48 1410.06   2
   0   2 -11 6676.31 1428.26   2
   0  -2  11 6066.85 1611.71   1
   0   2 -10 74920.1 2768.58   2
   0  -2  10 79101.0 2970.50   1
   0   2  -9 1348.92 1024.12   2
   0  -2   9 647.881 1170.32   1
   0  -2   8 49007.6 2075.18   1
   0   2  -8 49251.6 1968.13   2
   0   2  -7 200452. 3369.29   2
   0  -2   7 194800. 3407.08   1
   0   2  -6 3816.03 720.287   2
   0  -2   6 3602.19 769.175   1
   0  -2   5 30727.1 1257.53   1
   0   2  -5 29230.5 1175.50   2
   0   2  -4 423251. 3600.96   2
   0  -2   4 429550. 3657.22   1
   0   2  -3 506994. 3479.95   2
   0  -2   3 514197. 3529.44   1
   0  -2   3 511691. 2874.62   0
   0  -2   2 118358. 1151.33   0
   0  -2   2 118754. 1480.80   1
   0   2  -1 566428. 2159.65   0
   0   2  -1 568422. 2136.42   3
   0   2   0 164191. 1442.99   0
   0  -2   0 166443. 1510.68   0
   0   2   1 580297. 3764.78   0
   0  -2  -2 128937. 2060.29   2
   0  -2  -3 736737. 5138.82   2
   0  -2  -4 223832. 3071.05   2
   0   2   4 227358. 3029.80   1
   0   2   5 5378.87 916.663   1
   0  -2  -5 6240.49 826.410   2
   0  -2  -6 140355. 2871.04   2
   0   2   6 137267. 2874.60   1
   0   2   7 165327. 3380.52   1
   0  -2  -7 163578. 3357.93   2
   0   2   8 12258.4 1508.29   1
   0  -2  -8 13103.6 1329.37   2
   0   2   9 22183.5 1775.92   1
   0  -2  -9 21031.5 1787.10   2
   0   2  10 42593.4 2367.11   1
   0  -2 -10 44648.2 2448.92   2
   0   2  11 2229.35 1379.60   1
   0  -2 -11 2219.03 1327.88   2
   0   2  12 39.6174 1551.54   1
   0  -2 -12 187.913 1451.16   2
   0   2  13 6308.67 1837.18   1
   0  -2 -13 8974.50 1993.12   2
   0  -2 -14 1751.15 1649.93   2
   0  -2 -15-985.818 1704.34   2
   0  -2 -16 486.228 1829.17   2
   0  -2 -17 216.490 2238.74   2
   0   3 -17-283.772 2036.51   2
   0   3 -16-363.994 1763.59   2
   0   3 -15 1618.88 1700.74   2
   0  -3  15-481.507 2087.13   1
   0  -3  14 420.739 1741.63   1
   0   3 -14 378.036 1395.07   2
   0  -3  13 116.938 1431.79   1
   0   3 -13 769.260 1314.66   2
   0  -3  12-110.247 1370.64   1
   0   3 -12 1905.06 1183.25   2
   0  -3  11-571.796 1147.56   1
   0   3 -11-104.985 1078.09   2
   0   3 -10 660.415 1105.03   2
   0  -3  10 1534.84 1126.66   1
   0  -3   9 8495.04 1441.25   1
   0   3  -9 10621.9 1363.14   2
   0  -3   8 11418.3 1214.07   1
   0   3  -8 11143.7 1213.97   2
   0  -3   7 37856.7 1666.79   1
   0   3  -7 38986.5 1679.22   2
   0  -3   6 8291.12 956.945   1
   0   3  -6 7627.18 910.476   2
   0  -3   5 327.623 568.004   1
   0   3  -5 961.783 644.495   2
   0  -3   4 412374. 3762.61   1
   0   3  -4 412981. 3772.54   2
   0  -3   3 153414. 2071.07   1
   0   3  -3 151168. 2098.07   2
   0  -3   2 14375.2 669.305   1
   0   3  -2 15010.0 500.147   0
   0   3  -2 14414.5 698.593   2
   0  -3   2 13917.8 489.963   3
   0  -3   2 14452.9 523.545   0
   0   3  -1 247769. 1823.16   0
   0  -3   1 242011. 1796.30   3
   0   3  -1 242957. 2387.61   2
   0  -3   0 87957.4 1329.38   3
   0   3   0 86782.8 1309.57   0
   0  -3   0 89272.5 1451.07   0
   0   3   1 54145.0 1436.44   0
   0   3   2 394485. 4092.65   0
   0  -3  -3 202425. 3117.21   2
   0  -3  -4 77972.2 2124.51   2
   0  -3  -5 91277.3 2379.58   2
   0  -3  -6 18318.4 1298.57   2
   0  -3  -7 109382. 3006.98   2
   0   3   8 469.729 1028.07   1
   0  -3  -8 720.145 1063.88   2
   0   3   9 4431.08 1255.22   1
   0  -3  -9 3374.26 1175.91   2
   0  -3 -10 16610.0 1822.76   2
   0  -3 -11 679.324 1234.03   2
   0  -3 -12 810.597 1512.89   2
   0  -3 -13 8308.87 2001.75   2
   0  -3 -14-442.972 1862.35   2
   0  -3 -15 1239.23 1942.80   2
   0  -3 -16-209.548 2081.57   2
   0   3  16 713.152 2766.42   0
   0  -3 -17-767.972 2242.99   2
   0   4 -17 1493.40 2058.55   2
   0  -4  16-569.500 2051.75   1
   0   4 -16 614.549 1680.09   2
   0   4 -15-565.633 1628.74   2
   0  -4  15 851.026 2074.40   1
   0   4 -14 3229.39 1686.71   2
   0  -4  14 3708.89 1956.04   1
   0   4 -13 4250.05 1519.38   2
   0  -4  13 3429.85 1785.31   1
   0  -4  12-498.849 1442.52   1
   0   4 -12-276.655 1266.23   2
   0   4 -11 8890.98 1562.67   2
   0  -4  11 10525.9 1620.48   1
   0   4 -10 3447.99 1236.69   2
   0  -4  10 2967.55 1347.58   1
   0  -4   9 1714.33 1048.72   1
   0   4  -9 1749.90 978.839   2
   0   4  -8 28840.3 1659.06   2
   0  -4   8 32409.7 1778.93   1
   0   4  -7 76829.7 2299.91   2
   0  -4   7 77081.2 2319.49   1
   0  -4   6 17571.0 1237.67   1
   0   4  -6 16784.3 1159.95   2
   0   4  -5 156025. 2721.39   2
   0  -4   5 157689. 2721.27   1
   0   4  -4 220091. 2964.80   2
   0  -4   4 227400. 2954.23   1
   0   4  -3 226747. 2088.35   0
   0  -4   3 225656. 2731.66   1
   0   4  -3 229012. 2839.76   2
   0  -4   3 221040. 2031.06   3
   0  -4   2 36172.8 824.984   3
   0   4  -2 34342.2 818.179   0
   0   4  -2 35115.5 1149.12   2
   0   4  -1 401127. 2742.57   0
   0   4  -1 402026. 3582.83   2
   0  -4   1 400273. 2723.81   3
   0  -4   0 389047. 3131.78   3
   0   4   0 382547. 3053.25   0
   0  -4  -1 65918.8 1648.00   3
   0   4   1 66827.2 1657.84   0
   0   4   2 208257. 3199.69   0
   0   4   3 458028. 5153.16   0
   0  -4  -4 20636.5 1346.12   2
   0  -4  -5 6243.26 1097.90   2
   0  -4  -6 127829. 3198.62   2
   0  -4  -7 1026.72 1098.09   2
   0  -4  -8 11116.2 1506.98   2
   0  -4  -9 2564.95 1261.79   2
   0  -4 -10 993.641 1233.58   2
   0  -4 -11-559.297 1399.21   2
   0  -4 -12 1650.27 1657.90   2
   0  -4 -13-884.560 1597.91   2
   0   4  14 1554.92 2607.32   0
   0  -4 -14-399.063 1735.79   2
   0   4  15 2486.45 2478.33   0
   0  -4 -15 387.176 1912.49   2
   0  -4 -16 47.9718 2168.08   2
   0   4  16-934.372 2557.45   0
   0  -4 -17-1080.17 2454.68   2
   0   5 -17 1038.82 2092.09   2
   0  -5  16 313.696 2171.02   1
   0   5 -16 1209.95 1735.58   2
   0   5 -15 678.688 1565.03   2
   0  -5  15 829.671 1968.18   1
   0   5 -14 25.3461 1516.64   2
   0  -5  14 1527.27 1859.78   1
   0  -5  13 408.610 1628.07   1
   0   5 -13 949.370 1390.64   2
   0   5 -12 7138.95 1687.83   2
   0  -5  12 8133.81 1812.39   1
   0  -5  11 10546.0 1849.75   1
   0   5 -11 14318.6 1839.57   2
   0   5 -10-292.191 1205.38   2
   0  -5  10 140.859 1181.93   1
   0  -5   9 1912.82 1086.85   1
   0   5  -9 2253.30 1110.79   2
   0  -5   8 51851.0 2224.71   1
   0   5  -8 53499.7 2242.20   2
   0  -5   7 18052.7 1331.22   1
   0   5  -7 21571.5 1453.63   2
   0   5  -6 1610.61 864.521   2
   0  -5   6 465.260 784.905   1
   0  -5   5 108526. 2388.15   1
   0   5  -5 106868. 2435.02   2
   0  -5   4 23818.9 1121.45   1
   0   5  -4 24175.3 1223.45   2
   0   5  -3 66038.4 1732.06   2
   0   5  -3 61959.9 1212.71   0
   0  -5   3 62303.7 1596.19   1
   0  -5   3 66238.5 1232.57   3
   0   5  -2 91067.4 1974.12   2
   0   5  -2 90556.4 1425.31   0
   0  -5   2 90102.2 1437.14   3
   0  -5   1 57347.4 1215.65   3
   0   5  -1 57175.3 1219.92   0
   0   5  -1 53798.8 1524.06   2
   0  -5   0 436694. 3694.22   3
   0   5   0 440217. 3623.42   0
   0  -5  -1 28256.4 1235.80   3
   0   5   1 28853.8 1265.83   0
   0   5   2 258.171 810.777   0
   0   5   3 280600. 4245.86   0
   0   5   4 18151.7 1645.04   0
   0  -5  -4 17101.2 1370.00   2
   0   5   5 48378.8 2396.37   0
   0  -5  -5 47314.5 2150.74   2
   0  -5  -6 185530. 4057.45   2
   0  -5  -7 10115.0 1362.98   2
   0  -5  -8 343.944 1028.55   2
   0  -5  -9 91335.6 3505.01   2
   0  -5 -10 23826.1 2255.81   2
   0  -5 -11 4741.85 1654.89   2
   0   5  12 8342.50 2595.23   0
   0  -5 -12 9019.64 1968.81   2
   0  -5 -13 390.373 1896.42   2
   0   5  13 1915.07 2544.46   0
   0   5  14 906.721 2534.76   0
   0  -5 -14 983.461 1783.44   2
   0  -5 -15 360.540 2062.01   2
   0   5  15 661.585 2772.02   0
   0  -5 -16 133.705 2237.12   2
   0  -5 -17 444.546 2468.63   2
   0   6 -16-702.519 1957.37   2
   0  -6  15-238.126 2175.30   1
   0   6 -15 1809.81 1766.32   2
   0   6 -14 451.884 1502.24   2
   0  -6  14 477.737 1926.03   1
   0   6 -13 268.150 1506.67   2
   0  -6  13-134.602 1597.54   1
   0  -6  12 1529.58 1543.61   1
   0   6 -12 1398.26 1404.17   2
   0   6 -11 5751.96 1542.03   2
   0  -6  11 4117.12 1418.09   1
   0  -6  10 15938.3 1855.57   1
   0   6 -10 15331.8 1827.35   2
   0   6  -9 2642.39 1206.03   2
   0  -6   9 2272.59 1182.66   1
   0  -6   8 2561.76 1000.32   1
   0   6  -8 4186.93 1069.80   2
   0  -6   7 26285.4 1598.01   1
   0   6  -7 25795.8 1640.36   2
   0  -6   6 181.800 765.246   1
   0   6  -6-97.5469 831.473   2
   0  -6   5 412.033 645.330   1
   0   6  -5-338.404 735.169   2
   0   6  -4 64079.5 1971.24   2
   0  -6   4 62243.6 1838.44   1
   0   6  -4 61479.5 1367.71   0
   0  -6   3 493.954 557.127   1
   0  -6   3 792.179 429.336   3
   0   6  -3 768.981 409.035   0
   0   6  -3 521.889 717.305   2
   0   6  -2 750.035 695.715   2
   0   6  -2 250.885 415.342   0
   0  -6   2 438.272 382.945   3
   0  -6   1 36632.3 1105.29   3
   0   6  -1 36880.7 1143.82   0
   0  -6   0 25177.0 1075.97   3
   0   6   0 24958.2 1065.12   0
   0   6   1 13637.2 1061.50   0
   0  -6  -1 13792.5 1025.05   3
   0  -6  -2 75449.7 2269.42   3
   0   6   2 75760.5 2240.19   0
   0   6   3-8.73918 1075.16   0
   0  -6  -4 5253.18 1138.18   2
   0   6   4 5744.59 1425.10   0
   0   6   5 9719.66 1701.61   0
   0  -6  -5 10697.4 1380.48   2
   0  -6  -6 7064.01 1347.63   2
   0   6   6 7960.68 1796.86   0
   0  -6  -7 6819.72 1422.57   2
   0   6   7 7730.04 1980.00   0
   0  -6  -8 26195.6 2222.03   2
   0   6   8 25050.1 2494.53   0
   0  -6  -9 1871.27 1418.84   2
   0   6   9 2959.30 2042.71   0
   0   6  10 980.052 1756.52   0
   0  -6 -10 1937.86 1534.73   2
   0   6  11 650.635 2225.78   0
   0  -6 -11-557.462 1428.90   2
   0   6  12-768.035 2187.36   0
   0  -6 -12 225.952 1618.44   2
   0   6  13 2294.45 2412.29   0
   0  -6 -13-477.977 1968.40   2
   0   6  14-152.957 2552.75   0
   0  -6 -14 907.985 1971.34   2
   0  -6 -15 528.790 2079.35   2
   0  -6 -16 82.4692 2206.46   2
   0   7 -15-164.450 1727.74   2
   0  -7  15 934.363 2045.55   1
   0   7 -14 717.473 1695.09   2
   0   7 -13-695.453 1509.88   2
   0  -7  13 449.856 1720.82   1
   0   7 -12 4420.65 1650.39   2
   0  -7  12 1945.52 1610.80   1
   0  -7  11 2048.91 1475.09   1
   0   7 -11 2898.26 1325.08   2
   0  -7  10 4535.76 1441.61   1
   0   7 -10 4323.39 1445.75   2
   0  -7   9 22982.7 1960.24   1
   0   7  -9 26209.4 1992.24   2
   0   7  -8 12377.8 1503.43   2
   0  -7   8 12313.1 1455.99   1
   0   7  -7 24163.7 1721.80   2
   0  -7   7 24898.1 1654.30   1
   0  -7   6 7099.58 1072.58   1
   0   7  -6 7600.06 1184.33   2
   0   7  -5 69820.6 2342.13   2
   0  -7   5 68454.8 2167.67   1
   0   7  -4 129315. 2071.49   0
   0  -7   4 132816. 2810.85   1
   0  -7   4 132104. 2068.58   3
   0   7  -4 138480. 3062.93   2
   0   7  -3 299.006 846.714   2
   0  -7   3 418.615 634.081   1
   0  -7   3 365.957 483.966   3
   0   7  -3 436.043 477.037   0
   0   7  -2 71113.2 1571.34   0
   0   7  -2 66763.5 2079.51   2
   0  -7   2 70534.3 1567.54   3
   0   7  -1 204042. 2707.72   0
   0  -7   1 200547. 2698.08   3
   0  -7   0 44062.8 1472.44   3
   0   7   0 47398.8 1506.30   0
   0  -7  -1 4919.15 853.671   3
   0   7   1 5214.76 911.526   0
   0   7   2 276628. 4239.00   0
   0  -7  -2 287439. 4429.77   3
   0  -7  -3 35425.1 1929.32   3
   0   7   3 36163.4 1912.32   0
   0   7   4 831.442 1149.69   0
   0   7   5 11663.7 1622.91   0
   0  -7  -5 14217.7 1707.37   2
   0   7   6 133305. 3947.63   0
   0  -7  -6 142880. 4041.75   2
   0  -7  -7 7331.78 1599.46   2
   0   7   7 6077.62 1892.31   0
   0  -7  -8 10887.1 1757.13   2
   0   7   8 12956.7 2137.49   0
   0  -7  -9 11583.7 1874.31   2
   0   7   9 10797.3 2183.77   0
   0  -7 -10 14578.3 1991.91   2
   0   7  10 13527.7 2433.62   0
   0  -7 -11-106.650 1429.98   2
   0   7  11 678.964 2130.88   0
   0   7  12 1950.81 2163.25   0
   0  -7 -12 2239.81 1649.70   2
   0  -7 -13 1604.02 1951.06   2
   0   7  13 2080.49 2212.62   0
   0   7  14 947.041 2200.53   0
   0  -7 -15-499.568 2153.02   2
   0  -7 -16-356.901 2305.74   2
   0  -8  15-990.075 1953.93   1
   0  -8  14 1264.57 1968.17   1
   0   8 -14 610.985 1721.11   2
   0   8 -13-355.520 1552.80   2
   0  -8  13 1242.21 1744.90   1
   0  -8  12-443.130 1661.73   1
   0   8 -12-442.220 1458.40   2
   0   8 -11 1776.93 1449.24   2
   0  -8  11 2625.17 1401.94   1
   0  -8  10 848.948 1257.16   1
   0   8 -10 461.017 1279.60   2
   0   8  -9 6508.11 1510.68   2
   0  -8   9 6130.94 1416.95   1
   0  -8   8 4828.08 1235.70   1
   0   8  -8 4587.60 1297.11   2
   0  -8   7 1136.28 947.740   1
   0   8  -7 1491.48 1134.85   2
   0   8  -6 5754.23 1212.60   2
   0  -8   6 4158.36 1033.70   1
   0   8  -5 2619.29 1047.61   2
   0  -8   5 3633.20 899.068   1
   0   8  -4 1857.24 917.199   2
   0  -8   4 1148.37 748.989   1
   0   8  -4 1262.03 546.633   0
   0  -8   4 1131.75 547.665   3
   0   8  -3 6301.16 1095.58   2
   0  -8   3 6950.19 900.692   1
   0   8  -3 6436.69 723.115   0
   0  -8   3 6133.57 681.135   3
   0  -8   2 13554.2 868.093   3
   0   8  -2 15037.9 889.737   0
   0   8  -1 5826.54 764.630   0
   0  -8   1 5733.43 712.275   3
   0  -8   0 219.236 629.234   3
   0   8   0 178.723 650.308   0
   0   8   1 3326.45 908.605   0
   0  -8  -1 2759.42 840.524   3
   0   8   2 21874.8 1557.30   0
   0  -8  -2 24886.0 1574.53   3
   0   8   3 14095.9 1568.61   0
   0  -8  -3 15558.9 1536.43   3
   0  -8  -4 29866.2 2083.70   3
   0   8   4 32000.8 2169.55   0
   0  -8  -5 2706.23 1289.38   2
   0   8   5 2774.52 1534.99   0
   0  -8  -5 2321.00 1235.24   3
   0   8   6 3144.30 1536.45   0
   0  -8  -6 3512.04 1501.93   2
   0  -8  -7 11856.4 1797.28   2
   0   8   7 13865.1 2115.78   0
   0   8   8 2307.81 1927.26   0
   0  -8  -8 1595.08 1528.76   2
   0   8   9 895.478 1729.30   0
   0  -8  -9 455.246 1371.73   2
   0  -8 -10 1836.28 1637.21   2
   0   8  10-48.5946 1953.54   0
   0  -8 -11 808.516 1556.30   2
   0   8  11 1028.35 2025.90   0
   0  -8 -12-384.969 1661.21   2
   0   8  13 959.165 2289.33   0
   0  -8 -13 1625.89 1974.78   2
   0  -8 -14-544.056 2167.09   2
   0   8  14 583.033 2308.36   0
   0  -8 -15 297.004 2270.51   2
   0   9 -15-314.882 2081.16   2
   0  -9  14 1184.86 1949.48   1
   0   9 -14 1338.90 1791.70   2
   0   9 -13 1467.00 1765.28   2
   0  -9  13-64.4398 1863.39   1
   0   9 -12 3409.50 1735.42   2
   0  -9  12 4440.89 1908.52   1
   0   9 -11 1020.47 1446.69   2
   0  -9  11 472.846 1491.73   1
   0   9 -10 1288.16 1365.64   2
   0  -9  10 575.665 1284.57   1
   0   9  -9 4112.60 1447.66   2
   0  -9   9 3070.69 1353.49   1
   0   9  -8 25259.1 2171.69   2
   0  -9   8 22662.4 2019.26   1
   0  -9   7 2446.38 1050.32   1
   0   9  -7 2062.93 1239.98   2
   0   9  -6 4122.26 1289.96   2
   0  -9   6 4404.20 1078.84   1
   0  -9   5 36421.9 1927.32   1
   0   9  -5 38885.6 2185.97   2
   0  -9   4 23629.5 1117.95   3
   0   9  -4 23697.9 1749.53   2
   0   9  -4 22664.6 1115.90   0
   0  -9   4 23533.3 1537.51   1
   0   9  -3 12808.5 906.440   0
   0  -9   3 12099.4 894.348   3
   0  -9   3 12079.9 1176.33   1
   0  -9   2 32993.0 1314.28   3
   0   9  -2 31276.2 1277.70   0
   0  -9   1 25052.8 1232.62   3
   0   9  -1 26407.1 1249.17   0
   0   9   0 1938.03 776.787   0
   0  -9   0 1655.02 695.840   3
   0  -9  -1 26919.3 1523.67   3
   0   9   1 27977.2 1560.54   0
   0   9   2 15560.5 1431.99   0
   0  -9  -2 15869.4 1465.32   3
   0  -9  -3 89799.5 3008.02   3
   0   9   3 84175.5 2957.81   0
   0   9   4 29521.8 2161.08   0
   0  -9  -4 29781.8 2133.61   3
   0   9   5 39274.9 2573.45   0
   0  -9  -5 41628.6 2601.42   3
   0  -9  -6 30716.2 2411.18   3
   0   9   6 36036.5 2633.28   0
   0  -9  -7 5.96802 1550.53   2
   0  -9  -7 155.233 1522.05   3
   0   9   7-372.481 1697.91   0
   0   9   8 1220.39 1780.67   0
   0  -9  -8 845.228 1681.56   3
   0  -9  -8 1128.04 1682.50   2
   0  -9  -9 27802.5 2782.08   2
   0   9   9 24596.1 2760.83   0
   0   9  10-251.379 1970.09   0
   0  -9 -10-797.402 1579.26   2
   0  -9 -11 761.428 1770.13   2
   0   9  11 509.511 2036.77   0
   0   9  12 4753.92 2376.60   0
   0  -9 -12 4273.33 2007.13   2
   0   9  13-1035.18 2122.80   0
   0  -9 -13-165.881 1995.51   2
   0  -9 -14 828.896 2757.46   3
   0  -9 -14 1293.54 2006.24   2
   0  -9 -15 1037.84 2475.47   2
   0  10 -14-330.987 1989.09   2
   0 -10  13 432.219 1803.82   1
   0  10 -13-276.210 1759.62   2
   0 -10  12 443.751 1689.57   1
   0  10 -12 669.089 1663.76   2
   0  10 -11-527.048 1573.56   2
   0 -10  11-21.4938 1561.85   1
   0  10 -10 1329.87 1606.52   2
   0 -10  10 1483.95 1409.59   1
   0  10  -9-65.9500 1305.90   2
   0 -10   9-257.178 1227.29   1
   0 -10   8 1059.34 1217.90   1
   0  10  -8 1608.21 1252.98   2
   0  10  -7 3066.97 1437.74   2
   0 -10   7 3402.39 1218.12   1
   0 -10   6 1440.03 1095.48   1
   0  10  -6 1975.72 1217.73   2
   0  10  -5 2633.67 1232.71   2
   0 -10   5 1458.24 982.366   1
   0 -10   4 2957.68 984.887   1
   0 -10   3 342.832 627.319   3
   0 -10   3-94.5806 816.763   1
   0  10  -3-373.160 586.762   0
   0 -10   2 27569.2 1307.51   3
   0  10  -2 26952.9 1317.39   0
   0  10  -1 3033.65 791.347   0
   0 -10   1 3641.63 732.224   3
   0  10   0-56.9577 795.859   0
   0 -10   0 287.533 695.309   3
   0 -10  -1 1929.09 852.437   3
   0  10   1 2142.69 927.316   0
   0  10   2 3189.21 1087.73   0
   0 -10  -2 1807.05 901.816   3
   0 -10  -3 29323.4 2031.92   3
   0  10   3 29235.6 2005.20   0
   0  10   4 1758.50 1271.10   0
   0 -10  -4 1585.38 1168.09   3
   0  10   5-209.054 1263.38   0
   0 -10  -5 217.661 1234.78   3
   0 -10  -5-69.1447 1646.71   2
   0 -10  -6 4979.97 1873.20   2
   0 -10  -6 4275.47 1455.62   3
   0  10   6 3840.75 1670.94   0
   0 -10  -7-478.323 1821.67   2
   0 -10  -7 754.689 1498.01   3
   0  10   7 1138.91 1655.84   0
   0 -10  -8 333.848 1633.36   3
   0  10   8-171.382 1736.25   0
   0 -10  -8 177.711 1743.94   2
   0  10   9 7082.32 2130.12   0
   0 -10  -9 3792.43 1909.45   3
   0 -10  -9 3010.06 1829.39   2
   0 -10 -10 2452.15 1924.44   2
   0 -10 -10 2300.78 2165.43   3
   0  10  10-8.21496 1933.35   0
   0 -10 -11 1038.80 2440.37   3
   0 -10 -11 1554.27 1951.19   2
   0  10  11 933.864 2043.70   0
   0 -10 -12 242.501 2044.17   2
   0 -10 -12-1134.45 2536.39   3
   0  10  12 133.261 2038.42   0
   0 -10 -13 2345.02 2146.23   2
   0 -10 -13 897.574 2552.72   3
   0 -10 -14 861.506 2449.86   2
   0  11 -13-402.921 1871.22   2
   0 -11  13-263.602 2113.67   1
   0 -11  12 750.183 1906.51   1
   0  11 -12 377.901 1810.63   2
   0  11 -11 2160.38 1791.08   2
   0 -11  11 1453.77 1662.44   1
   0  11 -10 884.393 1528.37   2
   0 -11  10 462.616 1486.33   1
   0 -11   9 3982.08 1601.07   1
   0  11  -9 5619.18 1824.04   2
   0  11  -8 1742.16 1464.57   2
   0 -11   8 677.520 1313.60   1
   0 -11   7 3013.51 1315.42   1
   0  11  -7 3719.80 1576.24   2
   0  11  -6 7295.35 1620.08   2
   0 -11   6 5369.45 1282.09   1
   0 -11   5 5044.41 1235.57   1
   0 -11   4 9012.93 1352.14   1
   0 -11   3 7006.28 1214.00   1
   0  11  -2 3022.76 733.422   0
   0 -11   1 16832.8 1217.32   3
   0  11  -1 15997.0 1205.19   0
   0 -11   0 155.621 745.082   3
   0  11   0-52.4453 739.942   0
   0  11   1 11190.3 1280.43   0
   0 -11  -1 10453.7 1210.55   3
   0  11   2 19644.8 1645.65   0
   0 -11  -2 21007.4 1696.03   3
   0 -11  -3 136.897 995.814   3
   0  11   3 992.160 1055.02   0
   0 -11  -4 173.998 1147.34   3
   0  11   4 486.469 1263.29   0
   0 -11  -5 10421.2 1724.62   3
   0  11   5 11752.2 1750.07   0
   0 -11  -5 14553.7 2420.96   2
   0  11   6 3539.48 1619.49   0
   0 -11  -6 2786.29 1498.81   3
   0 -11  -6 2745.27 1871.43   2
   0 -11  -7 715.776 1750.44   2
   0 -11  -7 13.9733 1578.72   3
   0  11   8 4471.74 1957.56   0
   0 -11  -8 8369.10 2344.12   2
   0 -11  -8 6647.11 1969.30   3
   0  11   9-204.301 1776.11   0
   0 -11  -9 217.876 1830.80   2
   0 -11  -9 1.56733 1758.67   3
   0  11  10 708.954 2091.83   0
   0 -11 -10 1423.51 1939.99   2
   0 -11 -10-560.585 2098.00   3
   0 -11 -11 32.5349 2150.93   2
   0 -11 -11-236.995 2237.69   3
   0  11  11 833.636 2054.33   0
   0 -11 -12 709.751 2107.08   2
   0 -11 -13-315.394 2441.75   2
   0  12 -12 726.038 1898.87   2
   0 -12  12-614.167 1985.23   1
   0 -12  11-76.8375 1760.66   1
   0  12 -11 117.454 1636.29   2
   0  12 -10-120.288 1737.89   2
   0 -12  10 246.783 1571.75   1
   0  12  -9 644.295 1650.53   2
   0 -12   9 2265.19 1678.54   1
   0  12  -8-207.326 1648.52   2
   0 -12   8-69.4023 1452.24   1
   0  12  -7 78.2677 1313.89   2
   0 -12   7 105.863 1237.92   1
   0 -12   6 2869.60 1302.03   1
   0 -12   5-351.488 1100.66   1
   0 -12   4 291.946 1092.16   1
   0 -12   3 6764.25 1282.75   1
   0 -12   2 683.390 945.514   1
   0 -12   0 68.4009 735.630   3
   0  12   0-266.865 870.596   0
   0  12   1 2609.43 1046.38   0
   0 -12  -1 3153.84 940.600   3
   0  12   2 11209.0 1472.67   0
   0 -12  -2 11023.2 1411.57   3
   0  12   3 687.797 1183.86   0
   0 -12  -3-468.966 1133.26   3
   0 -12  -4-316.932 1184.25   3
   0  12   4-426.534 1259.46   0
   0  12   5 5235.89 1651.47   0
   0 -12  -5 9321.36 2435.91   2
   0 -12  -5 5308.55 1634.11   3
   0  12   6 2609.72 1606.71   0
   0 -12  -6 6148.75 2286.87   2
   0 -12  -6 3775.60 1667.61   3
   0 -12  -7 294.496 1572.73   3
   0 -12  -7-50.0927 1991.78   2
   0 -12  -8 5198.07 2200.77   2
   0  12   8 5203.06 1881.49   0
   0 -12  -8 3388.68 1791.43   3
   0  12   9 1276.88 1850.12   0
   0 -12  -9 2566.24 2233.01   2
   0 -12  -9 185.422 2081.51   3
   0  12  10 737.861 2006.18   0
   0 -12 -10 1156.27 2261.48   2
   0 -12 -10 2947.39 1980.84   3
   0 -12 -11 1883.46 2488.91   3
   0 -12 -11 1387.74 2115.26   2
   0 -12 -12 1168.15 2323.94   2
   0 -12 -12 2701.55 2660.75   3
   0  13 -11-177.075 1930.40   2
   0  13 -10 1038.95 1775.65   2
   0  13  -9 550.285 1659.31   2
   0 -13   8 1921.05 1662.87   1
   0 -13   7-837.935 1395.77   1
   0 -13   6 309.556 1229.88   1
   0 -13   5 614.452 1182.02   1
   0 -13   4 356.984 1136.43   1
   0 -13   3 65.7735 1047.14   1
   0 -13   2 5786.51 1351.05   1
   0 -13  -2-23.7739 968.175   3
   0  13   2 318.620 1034.81   0
   0  13   3 1625.89 1169.80   0
   0 -13  -3 1014.49 1101.84   3
   0 -13  -4 4651.93 1418.46   3
   0  13   4 5711.97 1579.26   0
   0  13   5-877.200 1393.09   0
   0 -13  -5-164.254 2111.03   2
   0 -13  -5-677.227 1334.92   3
   0 -13  -6 1035.16 2195.42   2
   0 -13  -6 1647.55 1514.71   3
   0 -13  -7 2960.89 1753.99   3
   0  13   7 3579.00 1886.65   0
   0 -13  -7 373.405 2240.81   2
   0 -13  -8 1237.66 1723.79   3
   0 -13  -8 1695.68 2042.40   2
   0  13   8 1520.04 1780.65   0
   0  13   9 437.541 1916.42   0
   0 -13  -9 211.980 2351.69   2
   0 -13  -9-494.989 1937.52   3
   0 -13 -10 379.106 2325.99   3
   0 -13 -10 1597.41 2469.51   2
   0 -13 -11-479.866 2103.12   3
   0 -13 -11-313.390 2717.56   2
   0 -14  -4 4626.14 1497.45   3
   0  14   4 4169.54 1579.25   0
   0 -14  -5-94.8866 1478.74   3
   0 -14  -5-649.654 2246.39   2
   0  14   5 2825.51 1544.45   0
   0  14   6 3341.08 1667.20   0
   0 -14  -6 2165.69 1490.79   3
   0 -14  -6 1586.84 2304.24   2
   0 -14  -7 51.5969 1627.92   3
   0  14   7 441.838 1757.59   0
   0 -14  -7-220.194 2406.91   2
   0 -14  -8-601.013 1810.45   3
   0 -14  -8-1015.09 2539.48   2
   0  14   8-340.325 1782.49   0
   0 -14  -9-217.168 2091.04   3
   0 -14  -9 2440.73 2795.24   2
   0 -14 -10 2463.51 2811.84   2
   0 -14 -10 707.699 2307.32   3
   0 -15  -4 1129.81 2325.11   2
   0 -15  -5 463.375 2275.05   2
   0 -15  -6 1322.00 2516.87   2
   0  15   7 548.180 2068.98   0
   0 -15  -7 30.0865 2494.31   2
   0 -15  -7-687.161 1899.04   3
   0 -15  -8-708.633 2534.65   2
   0 -16  -4 448.724 2800.63   2
   0 -16  -5 1562.72 2976.70   2
   1 -16  -5-914.235 2799.20   2
   1 -16  -4 818.438 2664.94   2
   1 -16  -3 137.655 2696.23   2
   1 -15  -7 693.572 2063.60   3
   1 -15  -7 1810.77 2824.98   2
   1 -15  -6 2884.45 2647.73   2
   1 -15  -6 1821.50 1890.90   3
   1 -15  -5 1750.94 2571.43   2
   1 -15  -4 414.622 2540.74   2
   1 -14  -9 962.812 2053.02   3
   1 -14  -9-962.193 2565.71   2
   1 -14  -8 651.709 2363.85   2
   1 -14  -8 1133.20 1934.14   3
  -1  14   8 949.963 2021.69   0
   1 -14  -7-994.840 1693.70   3
  -1  14   7 159.642 1852.72   0
   1 -14  -7 901.116 2217.55   2
  -1  14   6 1035.70 1700.49   0
   1 -14  -6 911.221 2433.22   2
   1 -14  -6 912.780 1533.70   3
   1 -14  -5 752.072 2637.16   2
   1 -14  -5 587.397 1478.25   3
   1 -14  -4 966.165 2371.90   2
   1 -14  -4-488.307 1348.38   3
   1 -14  -3 1962.90 1360.09   3
   1 -13 -10 1582.84 2321.62   2
   1 -13 -10 2208.34 2099.43   3
   1 -13  -9 423.662 2355.18   2
   1 -13  -9 4584.62 2218.53   3
  -1  13   9 513.747 2032.24   0
   1 -13  -8 2257.42 1877.62   3
  -1  13   8 1418.61 1808.56   0
   1 -13  -8 1209.52 2389.44   2
  -1  13   7 497.703 1687.13   0
   1 -13  -7 1027.91 1475.82   3
   1 -13  -7 2411.52 2485.82   2
  -1  13   6 1502.71 1622.30   0
   1 -13  -6 4390.78 2363.02   2
   1 -13  -6 2612.99 1556.73   3
   1 -13  -5-356.786 2150.92   2
   1 -13  -5 159.819 1414.98   3
  -1  13   5-699.015 1438.50   0
   1 -13  -4 161.627 1277.61   3
   1 -13  -4 2019.89 2130.34   2
  -1  13   4 196.713 1261.21   0
   1 -13  -3 12116.9 1830.01   3
  -1  13   3 12258.1 1716.70   0
   1 -13  -2 295.119 1108.81   3
   1 -13  -1 520.646 999.839   3
  -1  13  -9 1408.77 1743.63   2
  -1  13 -10-210.808 1707.44   2
  -1  13 -11 886.614 1985.02   2
   1 -12 -11 149.426 2234.45   3
   1 -12 -11 487.799 2364.95   2
  -1  12  10-664.456 2067.07   0
   1 -12 -10 1026.52 2240.66   3
   1 -12  -9 896.365 1966.20   3
   1 -12  -9 1673.97 2337.44   2
  -1  12   9-486.927 2179.50   0
   1 -12  -8-369.036 2283.25   2
   1 -12  -8 311.518 1716.45   3
  -1  12   8-545.587 1977.60   0
   1 -12  -7 2017.20 1761.16   3
  -1  12   7 1038.41 1689.26   0
   1 -12  -7 2523.99 2162.11   2
   1 -12  -6 715.364 1520.82   3
  -1  12   6-66.7475 1611.14   0
   1 -12  -6-478.388 1995.90   2
   1 -12  -5-250.226 2086.86   2
  -1  12   5-138.176 1514.72   0
   1 -12  -5-275.935 1474.24   3
  -1  12   4 3252.32 1410.67   0
   1 -12  -4 1643.93 1412.16   3
   1 -12  -3 5218.00 1428.00   3
  -1  12   3 3838.47 1281.89   0
   1 -12  -2 1023.34 1104.60   3
  -1  12   2 749.516 1095.82   0
  -1  12   1-40.5938 981.746   0
   1 -12  -1 926.827 893.514   3
   1 -12   0-183.451 823.259   3
   1 -12   1-318.129 821.001   3
   1 -12   2 103.125 952.490   1
   1 -12   3 4708.99 1148.89   1
   1 -12   4 2907.33 1115.08   1
   1 -12   5 588.444 1054.70   1
   1 -12   6 686.504 1032.56   1
   1 -12   7 11.9358 1179.43   1
  -1  12  -8-565.200 1600.64   2
  -1  12  -9 2767.45 1797.63   2
  -1  12 -10-754.766 1740.31   2
  -1  12 -11-788.280 1814.06   2
  -1  12 -12 1328.61 2066.05   2
  -1  12 -13 1550.61 2161.75   2
   1 -11 -12 677.879 2464.31   3
   1 -11 -12-223.096 2161.10   2
  -1  11  11 3348.66 2286.44   0
   1 -11 -11 3058.85 2410.68   3
   1 -11 -11 2671.64 2100.87   2
   1 -11 -10 1094.79 2033.85   2
  -1  11  10 1584.82 2220.49   0
   1 -11 -10 2036.81 1987.07   3
   1 -11  -9 301.814 2024.55   2
   1 -11  -9-440.637 2083.31   3
  -1  11   9-491.120 1850.73   0
   1 -11  -8 799.032 1930.82   3
   1 -11  -8 683.687 1871.19   2
   1 -11  -7 13597.5 2598.37   2
  -1  11   7 8093.19 2113.70   0
   1 -11  -7 7569.76 1996.47   3
   1 -11  -6 5337.22 1730.47   3
   1 -11  -6 6981.71 2016.94   2
  -1  11   6 7408.21 1752.40   0
  -1  11   5 3235.42 1562.36   0
   1 -11  -5 2064.12 1334.48   3
   1 -11  -5 4074.72 1842.85   2
  -1  11   4 12818.6 1799.34   0
   1 -11  -4 12230.2 1738.99   3
   1 -11  -3 5110.65 1390.68   3
  -1  11   3 5202.47 1481.76   0
   1 -11  -2 4200.50 1139.63   3
  -1  11   2 3334.41 1094.35   0
  -1  11   1 14702.8 1374.75   0
   1 -11  -1 14729.8 1520.31   3
  -1  11   0 18656.3 1344.56   0
   1 -11   0 17526.7 1438.95   3
   1 -11   1 2564.29 820.273   3
  -1  11  -1 3521.13 801.796   0
   1 -11   2 3975.97 819.311   3
   1 -11   3 3705.52 970.077   1
   1 -11   3 3810.23 882.284   3
   1 -11   4 25569.6 1795.73   1
   1 -11   5-418.282 975.245   1
  -1  11  -6 3093.54 1241.76   2
   1 -11   6 1960.31 1065.83   1
  -1  11  -7 5995.52 1613.69   2
   1 -11   7 5128.70 1403.63   1
  -1  11  -8-225.258 1504.51   2
   1 -11   8 965.996 1226.94   1
  -1  11  -9 341.396 1501.22   2
   1 -11   9-156.690 1313.43   1
   1 -11  10 2783.06 1630.45   1
  -1  11 -10 2359.69 1828.84   2
  -1  11 -11 772.963 1607.31   2
   1 -11  11-481.051 1662.10   1
  -1  11 -12 1003.04 1660.30   2
   1 -11  12-176.797 1767.59   1
  -1  11 -13 202.999 1986.70   2
  -1  11 -14 168.410 2068.95   2
   1 -10 -13 1862.99 2133.13   2
   1 -10 -13 799.168 2492.45   3
   1 -10 -12-164.366 2527.29   3
   1 -10 -12 229.640 1882.23   2
  -1  10  12 744.850 2216.29   0
   1 -10 -11 132.634 1916.11   2
   1 -10 -11 613.476 2370.87   3
  -1  10  10 650.395 2100.16   0
   1 -10 -10 521.002 2089.67   3
   1 -10 -10-843.363 1738.21   2
  -1  10   9-260.441 1791.29   0
   1 -10  -9 1596.35 1826.54   2
   1 -10  -9 805.221 1795.39   3
   1 -10  -8 552.081 1648.73   2
   1 -10  -8 2310.90 1625.77   3
  -1  10   8 1228.76 1963.77   0
  -1  10   7 3462.66 1840.46   0
   1 -10  -7 6138.95 1905.10   3
   1 -10  -7 8229.57 1973.86   2
   1 -10  -6-180.588 1742.99   2
   1 -10  -6 452.395 1410.94   3
  -1  10   6 697.564 1465.73   0
   1 -10  -5-156.295 1303.80   3
   1 -10  -5 796.417 1586.48   2
  -1  10   5 150.111 1410.27   0
   1 -10  -4 5090.46 1328.18   3
  -1  10   4 5721.05 1449.97   0
  -1  10   3 444.769 1149.10   0
   1 -10  -3-598.907 1096.75   3
   1 -10  -2 6523.89 1387.04   3
  -1  10   2 8258.84 1379.04   0
   1 -10  -1 17163.3 1459.51   3
  -1  10   1 19991.2 1504.58   0
  -1  10   0 1342.12 793.179   0
   1 -10   0 667.110 802.530   3
  -1  10  -1 3860.30 755.049   0
   1 -10   1 3978.28 864.296   3
   1 -10   2 7218.63 972.706   3
  -1  10  -2 6114.22 789.877   0
   1 -10   3 302.649 673.615   3
   1 -10   3 169.875 791.891   1
   1 -10   4 11451.2 1267.80   1
   1 -10   4 13586.9 1150.47   3
  -1  10  -5 9001.22 1546.87   2
   1 -10   5 7456.42 1238.35   1
   1 -10   5 8193.56 1048.01   3
  -1  10  -6 2025.29 1261.51   2
   1 -10   6 2543.52 1033.32   1
   1 -10   7 2110.02 1028.67   1
  -1  10  -7 1894.74 1289.99   2
   1 -10   8 1634.90 1176.59   1
  -1  10  -8 2942.05 1328.85   2
   1 -10   9 939.547 1212.74   1
  -1  10  -9 74.8201 1382.05   2
  -1  10 -10 6282.16 1658.18   2
   1 -10  10 3374.04 1470.48   1
   1 -10  11 264.710 1441.34   1
  -1  10 -11-318.302 1479.71   2
   1 -10  12-223.748 1705.63   1
  -1  10 -12 1900.00 1574.01   2
   1 -10  13 789.619 1948.66   1
  -1  10 -13 1588.27 1774.22   2
  -1  10 -14-518.013 1771.43   2
   1 -10  14 88.2447 2004.55   1
   1  -9 -14 459.389 2364.22   2
   1  -9 -13-33.4392 2126.81   2
   1  -9 -13-33.4079 2685.95   3
   1  -9 -12 260.087 2608.54   3
   1  -9 -12 27.7094 1976.13   2
  -1   9  12-101.681 2232.77   0
  -1   9  11 1257.18 2435.70   0
   1  -9 -11 2748.77 2746.73   3
   1  -9 -11 4005.90 2111.39   2
  -1   9  10 1784.90 2057.46   0
   1  -9 -10 3047.46 1734.02   2
   1  -9 -10 3741.48 2343.75   3
  -1   9   9 532.175 1799.42   0
   1  -9  -9 227.818 1588.85   2
   1  -9  -9 371.730 1798.04   3
   1  -9  -8 19477.7 2637.50   3
  -1   9   8 19410.3 2625.83   0
   1  -9  -8 21504.0 2499.83   2
  -1   9   7 3953.14 1795.45   0
   1  -9  -7 2914.60 1580.79   2
   1  -9  -7 3692.72 1757.04   3
   1  -9  -6 10281.5 1866.38   2
   1  -9  -6 10085.9 1849.56   3
  -1   9   6 7299.46 1861.03   0
  -1   9   5 28978.7 2336.36   0
   1  -9  -5 33158.8 2759.41   2
   1  -9  -5 26507.2 2373.22   3
   1  -9  -4 21412.3 2052.63   3
  -1   9   4 19570.5 1966.72   0
  -1   9   3 30591.9 2062.85   0
   1  -9  -3 29162.4 2035.00   3
   1  -9  -2 9476.73 1330.89   3
  -1   9   2 8711.04 1343.22   0
  -1   9   1 17915.5 1448.38   0
   1  -9  -1 18974.9 1502.69   3
   1  -9   0 48020.2 1915.77   3
  -1   9   0 49900.7 1815.07   0
   1  -9   1 2520.92 728.341   3
  -1   9  -1 2660.30 695.612   0
  -1   9  -2 11329.8 836.014   0
   1  -9   2 10110.8 937.762   3
   1  -9   3 58453.6 1838.33   3
   1  -9   3 58193.2 1979.84   1
  -1   9  -3 55920.9 1461.31   0
  -1   9  -4-19.1347 468.274   0
   1  -9   4-67.5817 747.861   1
  -1   9  -4-774.637 1062.69   2
   1  -9   4 492.217 642.742   3
   1  -9   5 7569.49 1040.01   1
  -1   9  -5 9389.61 1369.00   2
   1  -9   5 7138.01 942.020   3
   1  -9   6 21052.0 1576.69   1
  -1   9  -6 25009.1 1934.99   2
  -1   9  -7 8717.60 1492.89   2
   1  -9   7 8400.20 1287.42   1
   1  -9   8 3289.77 1180.51   1
  -1   9  -8 1930.60 1388.68   2
  -1   9  -9 1326.19 1330.39   2
   1  -9   9 221.286 1097.48   1
   1  -9  10 1647.05 1347.42   1
  -1   9 -10 2322.09 1495.67   2
  -1   9 -11 2620.32 1589.81   2
   1  -9  11 1825.31 1531.82   1
   1  -9  12 369.946 1513.97   1
  -1   9 -12-549.721 1610.52   2
   1  -9  13 148.068 1764.84   1
  -1   9 -13 1232.98 1657.88   2
  -1   9 -14 1365.33 1857.86   2
   1  -9  14 2415.34 2064.14   1
   1  -9  15 129.530 2185.27   1
  -1   9 -15-843.528 2003.65   2
   1  -8 -15 2133.58 2359.56   2
   1  -8 -14-324.741 2136.84   2
   1  -8 -14 1765.18 3069.70   3
  -1   8  13 1622.34 2633.39   0
   1  -8 -13 823.786 2781.97   3
   1  -8 -13-500.562 2031.34   2
   1  -8 -12 2362.52 2309.52   3
   1  -8 -12 1336.31 1925.52   2
  -1   8  12 1363.33 2532.09   0
   1  -8 -11 3923.42 2684.26   3
   1  -8 -11 4057.15 1847.18   2
  -1   8  11 2644.58 2335.38   0
   1  -8 -10 2357.66 2283.49   3
  -1   8  10 124.425 2135.55   0
   1  -8 -10 616.103 1560.83   2
   1  -8  -9-404.915 1661.04   2
  -1   8   9-599.333 1879.28   0
   1  -8  -9 132.938 1976.50   3
  -1   8   8 6348.80 2080.66   0
   1  -8  -8 9184.89 1926.63   3
   1  -8  -8 7577.04 1707.59   2
  -1   8   7 1969.91 1769.58   0
   1  -8  -7 1819.22 1579.96   3
   1  -8  -7 2978.68 1483.91   2
   1  -8  -6 14694.6 1997.56   2
  -1   8   6 11964.0 1964.80   0
   1  -8  -6 12449.0 1970.33   3
   1  -8  -5 17765.3 1912.18   3
  -1   8   5 19450.7 2124.73   0
   1  -8  -5 20012.6 2040.08   2
  -1   8   4 19076.7 1923.06   0
   1  -8  -4 17663.6 1873.36   3
   1  -8  -3 23032.2 1895.44   3
  -1   8   3 26279.4 1928.87   0
  -1   8   2 17304.0 1575.33   0
   1  -8  -2 20347.3 1626.53   3
   1  -8  -1 17720.7 1370.68   3
  -1   8   1 18622.7 1420.05   0
  -1   8   0 104881. 2352.21   0
   1  -8   0 106081. 2579.22   3
   1  -8   1 440.915 607.528   3
  -1   8  -1 497.546 566.589   0
  -1   8  -2 36193.6 1164.80   0
   1  -8   2 40110.0 1507.88   3
   1  -8   3 47728.4 1619.16   3
   1  -8   3 47436.5 1672.31   1
  -1   8  -3 50497.4 2054.09   2
  -1   8  -3 45650.6 1206.52   0
  -1   8  -4 4808.52 544.632   0
   1  -8   4 5080.06 851.675   1
   1  -8   4 5666.59 773.533   3
  -1   8  -4 4524.43 1003.01   2
   1  -8   5 856.639 734.085   1
   1  -8   5 1341.92 620.934   3
  -1   8  -5 1852.68 1049.34   2
   1  -8   6 21664.8 1485.96   1
  -1   8  -6 25260.1 1823.60   2
   1  -8   7 8679.21 1234.09   1
  -1   8  -7 11079.3 1459.10   2
  -1   8  -8 2508.51 1228.30   2
   1  -8   8 1221.51 1038.22   1
   1  -8   9 13121.6 1667.33   1
  -1   8  -9 17029.4 1899.79   2
   1  -8  10 1993.89 1260.76   1
  -1   8 -10 2840.18 1373.11   2
   1  -8  11 113.441 1321.79   1
  -1   8 -11 258.594 1348.88   2
   1  -8  12 1361.91 1610.86   1
  -1   8 -12 444.841 1503.53   2
  -1   8 -13 1573.34 1677.21   2
   1  -8  13 1607.73 1679.13   1
  -1   8 -14-455.324 1756.64   2
   1  -8  14-205.249 1975.87   1
  -1   8 -15 54.5881 1843.65   2
   1  -8  15 345.237 2019.52   1
  -1   8 -16-705.448 2056.40   2
   1  -7 -15-257.374 2259.75   2
   1  -7 -15-330.697 2778.64   3
  -1   7  14-343.534 2818.96   0
   1  -7 -14-709.995 1961.95   2
  -1   7  13-399.539 2757.38   0
   1  -7 -13 500.252 1946.75   2
  -1   7  12 3981.80 2523.59   0
   1  -7 -12 3002.40 1964.56   2
   1  -7 -11 407.887 1681.00   2
  -1   7  11 81.1961 2349.95   0
  -1   7  10-290.056 2167.70   0
   1  -7 -10 1611.30 1540.98   2
   1  -7  -9 1689.00 1383.74   2
  -1   7   9 3624.97 2057.86   0
  -1   7   8 12000.3 2179.76   0
   1  -7  -8 9915.12 1710.39   2
  -1   7   7 17916.5 2359.60   0
   1  -7  -7 18557.0 1912.91   2
   1  -7  -6 12183.3 1702.91   3
  -1   7   6 12484.6 2058.87   0
   1  -7  -6 14314.9 1870.10   2
  -1   7   5 2302.32 1649.55   0
   1  -7  -5 1367.32 1166.94   3
   1  -7  -5 3612.84 1461.77   2
  -1   7   4 72375.8 2851.53   0
   1  -7  -4 70556.7 2798.73   3
   1  -7  -4 74054.1 2970.69   2
   1  -7  -3 381.999 979.909   3
  -1   7   3 693.801 1211.94   0
   1  -7  -2 11125.3 1324.83   3
  -1   7   2 10778.6 1383.78   0
  -1   7   1 120471. 2736.79   0
   1  -7  -1 118579. 2874.75   3
  -1   7   0 17890.7 1103.18   0
   1  -7   0 16918.2 1151.79   3
  -1   7  -1 248.789 512.710   0
   1  -7   1 614.681 594.174   3
  -1   7  -2 14108.9 749.418   0
   1  -7   2 12414.2 878.749   3
   1  -7   3 32369.0 1264.37   3
  -1   7  -3 31745.4 940.385   0
   1  -7   3 27641.9 1246.92   1
  -1   7  -3 30846.7 1590.70   2
   1  -7   4 85272.8 1944.66   3
  -1   7  -4 83866.4 1393.18   0
  -1   7  -4 87863.5 2536.58   2
   1  -7   4 85359.4 2129.30   1
   1  -7   5 30849.4 1458.72   1
  -1   7  -5 32236.3 1776.58   2
   1  -7   5 32277.4 1339.86   3
   1  -7   6 2275.44 792.553   1
  -1   7  -6 2209.80 949.911   2
   1  -7   7 28628.6 1699.13   1
  -1   7  -7 30970.4 1842.67   2
  -1   7  -8 1007.72 1034.87   2
   1  -7   8 921.657 971.261   1
   1  -7   9-394.780 1042.45   1
  -1   7  -9 160.993 1040.60   2
  -1   7 -10 8857.85 1639.40   2
   1  -7  10 8014.46 1547.65   1
   1  -7  11 1005.65 1399.31   1
  -1   7 -11 1347.82 1377.19   2
   1  -7  12 2348.41 1456.23   1
  -1   7 -12 2468.24 1401.48   2
   1  -7  13 800.238 1670.88   1
  -1   7 -13 523.477 1626.40   2
  -1   7 -14 54.3119 1715.40   2
   1  -7  14 1103.72 1812.96   1
  -1   7 -15 1783.45 1671.38   2
   1  -7  15 106.193 1953.08   1
  -1   7 -16-546.698 1939.59   2
   1  -6 -16 248.081 2550.53   2
   1  -6 -15 89.7294 2063.10   2
   1  -6 -14 2295.24 2073.53   2
  -1   6  14-108.788 2654.87   0
   1  -6 -13 216.614 1813.60   2
  -1   6  13 1619.28 2733.96   0
   1  -6 -12 4656.80 1864.76   2
   1  -6 -11 2975.63 1616.23   2
   1  -6 -10 5104.12 1603.63   2
   1  -6  -9 896.131 1361.95   2
   1  -6  -8 30567.4 2251.46   2
   1  -6  -7 19344.3 1871.65   2
   1  -6  -6 1016.93 1092.79   2
   1  -6  -5 56516.2 2503.00   2
   1  -6  -4 129163. 3505.30   2
   1  -6  -4 124391. 3482.22   3
  -1   6   4 131109. 3522.13   0
   1  -6  -3 16495.4 1443.83   3
  -1   6   3 17344.4 1607.06   0
  -1   6   2 46423.0 1995.57   0
   1  -6  -2 50466.2 2038.91   3
  -1   6   1 471863. 4948.76   0
   1  -6  -1 470274. 5206.22   3
  -1   6   0 28547.3 1259.01   0
   1  -6   0 29776.0 1322.55   3
   1  -6   1 99.4622 491.508   3
  -1   6  -1 169.511 421.277   0
  -1   6  -2 155621. 2841.27   2
   1  -6   2 151217. 2351.44   3
  -1   6  -2 156162. 1868.90   0
   1  -6   3 247483. 3054.83   1
  -1   6  -3 250090. 2159.12   0
  -1   6  -3 254485. 3661.12   2
   1  -6   3 251549. 3004.66   3
   1  -6   4 21295.8 1106.19   1
  -1   6  -4 21988.2 1298.46   2
   1  -6   4 23530.8 1051.85   3
   1  -6   5 106362. 2379.22   1
  -1   6  -5 112099. 2672.04   2
  -1   6  -6 37380.0 1770.26   2
   1  -6   6 36146.1 1596.31   1
  -1   6  -7 37132.1 1839.32   2
   1  -6   7 33357.6 1702.42   1
   1  -6   8 6554.92 1212.83   1
  -1   6  -8 5189.45 1224.55   2
   1  -6   9 13451.9 1496.05   1
  -1   6  -9 16909.7 1629.83   2
  -1   6 -10 28486.8 2058.53   2
   1  -6  10 23705.8 1962.31   1
   1  -6  11 4481.60 1547.87   1
  -1   6 -11 4661.65 1513.01   2
  -1   6 -12 736.258 1300.89   2
   1  -6  12 419.194 1434.18   1
   1  -6  13 6309.40 1834.13   1
  -1   6 -13 6817.03 1779.51   2
  -1   6 -14 58.7164 1526.04   2
   1  -6  15 7.32310 1849.75   1
   1  -6  16 1952.92 2282.77   1
  -1   6 -16 2007.35 1870.09   2
  -1   6 -17 618.379 1955.76   2
   1  -5 -16 909.236 2282.99   2
  -1   5  15-631.292 2624.52   0
   1  -5 -15 33.1862 2112.13   2
   1  -5 -14-703.481 1896.18   2
   1  -5 -13-91.6768 1787.85   2
   1  -5 -12-393.828 1607.24   2
   1  -5 -11 7619.40 1918.13   2
   1  -5 -10 362.842 1541.36   2
   1  -5  -9 1632.14 1397.47   2
   1  -5  -8 4280.88 1437.29   2
   1  -5  -7 757.852 1132.90   2
   1  -5  -6 704.671 1104.96   2
   1  -5  -5 54399.8 2335.74   2
   1  -5  -4 5572.01 1076.41   2
   1  -5  -3 3819.04 922.938   3
   1  -5  -2 59186.6 2091.30   3
  -1   5   2 64800.7 2147.90   0
  -1   5   1 1596.51 924.828   0
   1  -5  -1 1381.76 676.414   3
   1  -5   0 105437. 2114.93   3
  -1   5   0 112683. 2069.00   0
   1  -5   1 24327.6 999.521   3
  -1   5  -1 23967.1 829.901   0
   1  -5   2 23316.8 944.014   0
  -1   5  -2 22482.8 669.759   0
   1  -5   2 22586.4 915.106   3
  -1   5  -2 23208.0 1114.25   2
   1  -5   3 14259.9 767.019   1
  -1   5  -3 15071.7 507.659   0
  -1   5  -3 16160.6 988.469   2
   1  -5   3 15615.3 790.037   3
   1  -5   3 14642.2 633.985   0
   1  -5   4 4009.80 589.383   1
   1  -5   4 4096.11 555.066   3
   1  -5   4 4174.06 404.019   0
  -1   5  -4 4866.03 789.669   2
   1  -5   5 52245.9 1592.55   1
  -1   5  -5 50993.9 1718.12   2
  -1   5  -6 26379.5 1428.54   2
   1  -5   6 26896.5 1340.04   1
  -1   5  -7 448.016 871.295   2
   1  -5   7-66.6629 772.489   1
   1  -5   8 10617.4 1290.59   1
  -1   5  -8 9009.10 1200.21   2
   1  -5   9 4384.35 1212.68   1
  -1   5  -9 3650.92 1176.15   2
  -1   5 -10 69.0576 1170.31   2
   1  -5  10 159.263 1175.21   1
  -1   5 -11 8145.02 1519.63   2
   1  -5  11 6829.01 1636.73   1
  -1   5 -12 136.221 1265.36   2
   1  -5  12 1177.86 1377.47   1
   1  -5  13-550.778 1541.96   1
  -1   5 -13-751.156 1351.25   2
  -1   5 -14-835.728 1591.47   2
   1  -5  14 1004.09 1627.49   1
   1  -5  15 96.5263 1892.32   1
  -1   5 -15 647.940 1499.63   2
   1  -5  16-588.968 1962.71   1
  -1   5 -16 308.239 1707.54   2
  -1   5 -17 1156.03 1836.89   2
   1  -4 -16 803.719 2320.56   2
   1  -4 -15 1345.26 2160.48   2
   1  -4 -14 1283.57 1761.36   2
   1  -4 -13 917.836 1623.41   2
   1  -4 -12-310.789 1668.23   2
   1  -4 -11 22899.1 2390.90   2
   1  -4 -10-247.635 1323.85   2
   1  -4  -9 6580.80 1455.40   2
   1  -4  -8 70661.7 2869.37   2
   1  -4  -7 9056.86 1312.84   2
   1  -4  -6 566.210 974.706   2
   1  -4  -5 402399. 5425.50   2
   1  -4  -4 119129. 2877.56   2
   1  -4  -3 4852.38 891.239   2
   1  -4  -2 452628. 5030.23   3
   1  -4  -1 244756. 3343.30   3
  -1   4   0 632651. 4404.24   0
   1  -4   0 639997. 4652.08   3
  -1   4  -1 407335. 3695.21   2
   1  -4   1 404619. 3335.38   3
  -1   4  -1 405797. 2715.86   0
  -1   4  -2 421818. 2163.58   0
   1  -4   2 408925. 2982.95   1
   1  -4   2 417716. 2579.43   0
  -1   4  -2 422961. 3741.57   2
   1  -4   2 408817. 3206.25   3
   1  -4   3 284653. 2736.46   1
   1  -4   3 289926. 1830.30   0
  -1   4  -3 285346. 1708.26   0
   1  -4   3 282088. 2726.77   3
  -1   4  -3 288072. 3189.55   2
   1  -4   4 111.059 431.056   1
  -1   4  -4 261.571 527.920   2
   1  -4   4 368.749 409.775   3
   1  -4   4 179.224 234.901   0
   1  -4   5 63953.1 1662.75   1
  -1   4  -5 67271.6 1826.27   2
   1  -4   6 380707. 4259.89   1
  -1   4  -6 397912. 4507.45   2
  -1   4  -7 2275.60 900.966   2
   1  -4   7 1674.30 791.328   1
   1  -4   8 11915.2 1265.05   1
  -1   4  -8 13391.6 1337.74   2
   1  -4   9 42030.4 2042.54   1
  -1   4  -9 44555.7 2126.75   2
   1  -4  10 14145.6 1615.79   1
  -1   4 -10 16290.0 1643.59   2
   1  -4  11-223.835 1373.95   1
  -1   4 -11 701.772 1163.70   2
  -1   4 -12 19661.7 2100.00   2
   1  -4  12 17527.3 2184.51   1
   1  -4  13 2197.73 1653.49   1
  -1   4 -13 2223.91 1390.58   2
   1  -4  14 15.2514 1550.58   1
  -1   4 -14 187.105 1486.76   2
  -1   4 -15 277.840 1667.88   2
   1  -4  15 85.5879 1875.55   1
  -1   4 -16 1579.15 1828.07   2
   1  -4  16 1704.39 2194.02   1
   1  -3 -17 1359.34 2614.34   2
   1  -3 -16 1749.96 2160.63   2
   1  -3 -14 128.154 1815.24   2
   1  -3 -13 469.553 1763.83   2
   1  -3 -12 1994.09 1591.41   2
   1  -3 -11 1795.94 1341.85   2
  -1   3  11-205.500 1397.54   1
   1  -3 -10 6185.24 1567.66   2
  -1   3  10 3031.04 1294.47   1
  -1   3   9 676.110 1142.60   1
   1  -3  -9 683.047 1100.44   2
   1  -3  -8 2938.85 1157.53   2
  -1   3   8 3444.80 1274.01   1
   1  -3  -7-164.163 1010.66   2
  -1   3   7 292.018 1008.54   1
  -1   3   6 24907.7 1488.15   1
   1  -3  -6 23194.9 1528.52   2
   1  -3  -5 58164.2 2061.29   2
  -1   3   5 55421.6 1844.18   1
   1  -3  -4 355.280 737.008   2
   1  -3  -3 11575.4 1033.21   2
   1  -3  -1 5008.65 722.041   3
   1  -3   0 101012. 1702.27   3
  -1   3  -1 86806.9 1086.35   0
  -1   3  -1 89025.4 1555.44   2
   1  -3   1 86851.7 1407.87   3
  -1   3  -2 543.950 129.267   0
  -1   3  -2 501.528 390.780   2
   1  -3   2 579.474 321.386   3
   1  -3   2 441.560 225.719   0
   1  -3   2 389.589 278.491   1
   1  -3   3 17441.6 402.699   0
   1  -3   3 17135.5 703.830   1
  -1   3  -3 17063.0 803.721   2
   1  -3   3 16152.3 684.560   3
  -1   3  -4 21765.8 967.808   2
   1  -3   4 21665.4 576.192   0
   1  -3   4 21435.7 903.920   1
   1  -3   5 34493.8 1231.72   1
  -1   3  -5 33659.7 1289.70   2
   1  -3   6 47623.7 1583.84   1
  -1   3  -6 50798.4 1631.77   2
   1  -3   7 38748.0 1608.54   1
  -1   3  -7 39663.1 1662.99   2
  -1   3  -8 19196.5 1406.02   2
   1  -3   8 23470.7 1528.14   1
  -1   3  -9 11702.0 1323.64   2
   1  -3   9 11126.6 1421.06   1
  -1   3 -10 1292.48 1044.05   2
   1  -3  10 933.003 1156.53   1
  -1   3 -11 251.119 1080.42   2
   1  -3  11-757.451 1383.95   1
   1  -3  12 7497.48 1714.83   1
  -1   3 -12 7801.17 1555.70   2
  -1   3 -13 618.905 1255.59   2
   1  -3  13 225.270 1389.07   1
   1  -3  14 931.224 1785.54   1
  -1   3 -14 709.813 1399.86   2
   1  -3  15-85.1607 1875.57   1
  -1   3 -15 1344.29 1541.41   2
   1  -3  16 510.003 1937.91   1
  -1   3 -16 33.4263 1882.85   2
   1  -3  17 688.129 2348.24   1
  -1   3 -17-209.055 1826.04   2
  -1   3 -18-266.811 2161.98   2
   1  -2 -17 174.409 2498.28   2
   1  -2 -16 607.019 2009.07   2
   1  -2 -15 1275.95 1907.99   2
  -1   2  14 1357.54 1991.05   1
   1  -2 -14 1763.24 1628.71   2
  -1   2  13-875.802 1729.91   1
   1  -2 -13 923.910 1587.53   2
   1  -2 -12 13880.1 2074.27   2
  -1   2  12 13795.5 2036.42   1
  -1   2  11 2609.61 1458.68   1
   1  -2 -11 3645.46 1466.87   2
  -1   2  10 53.2511 1269.34   1
   1  -2 -10 247.282 1215.14   2
  -1   2   9 44742.6 2384.59   1
   1  -2  -9 50110.0 2411.44   2
  -1   2   8 109535. 3100.09   1
   1  -2  -8 110524. 3137.35   2
  -1   2   7 13112.4 1358.88   1
   1  -2  -7 10567.7 1255.14   2
  -1   2   6 129718. 2842.69   1
   1  -2  -6 129239. 2889.95   2
  -1   2   5 169612. 2918.70   1
   1  -2  -5 167848. 2991.05   2
  -1   2   4 248053. 3160.85   1
   1  -2  -4 256208. 3417.94   2
  -1   2   3 7622.69 725.439   1
   1  -2  -3 8819.83 824.624   2
  -1   2   2 684037. 4090.24   1
   1  -2  -2 689006. 4910.87   2
   1  -2  -1 590029. 4229.95   3
   1  -2   0 7354.55 486.340   3
  -1   2  -1 238299. 2032.24   2
   1  -2   1 235660. 1957.47   3
  -1   2  -2 772601. 3777.48   2
  -1   2  -2 779099. 3034.81   1
  -1   2  -3 198831. 2179.38   2
   1  -2   3 195647. 2006.20   3
   1  -2   3 201583. 1990.25   1
   1  -2   4 40040.0 1114.05   1
  -1   2  -4 40600.2 1177.56   2
  -1   2  -5 406177. 3821.22   2
   1  -2   5 406812. 3758.96   1
   1  -2   6 42342.5 1502.31   1
  -1   2  -6 45850.8 1543.08   2
  -1   2  -7 58665.5 1875.88   2
   1  -2   7 58692.8 1928.04   1
  -1   2  -8 90686.7 2505.32   2
   1  -2   8 85976.5 2501.69   1
   1  -2   9 57805.3 2311.71   1
  -1   2  -9 64055.6 2335.65   2
  -1   2 -10 15451.4 1507.38   2
   1  -2  10 15432.6 1726.83   1
  -1   2 -11 895.302 1126.93   2
   1  -2  11 1220.97 1202.61   1
   1  -2  12 2162.02 1477.52   1
  -1   2 -12 1011.90 1179.66   2
  -1   2 -13 7379.81 1606.89   2
   1  -2  13 8725.16 1854.00   1
  -1   2 -14 179.944 1454.63   2
   1  -2  14 739.132 1684.32   1
   1  -2  15 446.429 1820.71   1
  -1   2 -15-230.581 1518.53   2
  -1   2 -16 112.156 1908.37   2
   1  -2  16 1259.61 1874.40   1
  -1   2 -17-297.715 1788.85   2
  -1   2 -18-206.979 2106.91   2
   1  -1 -17 814.511 2362.14   2
   1  -1 -16-419.741 1949.37   2
  -1   1  14 1528.84 1808.81   1
   1  -1 -14 885.097 1531.94   2
  -1   1  13 1070.69 1724.92   1
   1  -1 -13 565.546 1544.86   2
   1  -1 -12 3557.69 1451.76   2
  -1   1  12 4787.31 1715.98   1
   1  -1 -11 670.986 1260.24   2
  -1   1  11 1367.77 1503.50   1
   1  -1 -10-89.1351 1218.97   2
  -1   1  10 641.115 1266.44   1
  -1   1   9 7476.77 1358.20   1
   1  -1  -9 7721.50 1275.55   2
   1  -1  -8 24314.7 1621.92   2
  -1   1   8 25843.5 1678.95   1
   1  -1  -7-69.7354 720.104   2
  -1   1   7-151.041 937.171   1
   1  -1  -6 52619.3 1800.30   2
  -1   1   6 54885.1 1886.12   1
  -1   1   5 30526.7 1331.11   1
   1  -1  -5 29941.4 1317.31   2
   1  -1  -4 167309. 2493.48   2
  -1   1   4 171945. 2499.38   1
  -1   1   3 9510.11 675.032   1
   1  -1  -3 10360.0 719.593   2
  -1   1   2 144658. 1708.78   1
   1  -1  -2 147644. 1893.46   2
   1  -1  -1 293629. 2393.29   2
  -1   1   1 298755. 1882.40   1
   1  -1  -1 295191. 1855.90   1
   1  -1  -1 299753. 2641.34   3
   1  -1   2 288996. 1794.22   1
   1  -1   2 284954. 1996.02   3
  -1   1  -2 132754. 1344.73   2
  -1   1  -3 2906.49 390.065   2
   1  -1   3 3422.87 481.730   1
   1  -1   4 108040. 1748.26   1
  -1   1  -4 108229. 1724.99   2
   1  -1   5 253927. 3012.61   1
  -1   1  -5 253812. 2951.22   2
  -1   1  -6 7033.08 768.185   2
   1  -1   6 7209.55 905.741   1
   1  -1   7 7206.87 1052.95   1
  -1   1  -7 6790.43 894.716   2
  -1   1  -8 172819. 3275.60   2
   1  -1   8 170669. 3403.46   1
  -1   1  -9 21930.3 1540.06   2
   1  -1   9 22701.8 1683.76   1
  -1   1 -10 3176.62 1119.78   2
   1  -1  10 1864.10 1209.06   1
   1  -1  11 24435.4 2031.54   1
  -1   1 -11 24282.2 1834.38   2
  -1   1 -12 3788.52 1404.57   2
   1  -1  12 4780.47 1441.27   1
  -1   1 -13 3346.35 1471.77   2
   1  -1  13 4476.67 1592.31   1
  -1   1 -14 1163.89 1582.25   2
   1  -1  14 1221.65 1771.23   1
   1  -1  15 1103.35 1993.14   1
  -1   1 -15 2636.72 1716.97   2
   1  -1  16-166.551 2104.19   1
  -1   1 -16-301.866 1812.33   2
  -1   1 -17 1107.41 2003.09   2
   1  -1  17 685.232 2072.38   1
  -1   1 -18-61.7719 2308.46   2
   1   0 -17-686.651 2248.72   2
  -1   0  16 1833.31 2046.35   1
   1   0 -16 1058.04 2092.77   2
  -1   0  15 848.428 1993.10   1
   1   0 -15-19.8721 1827.74   2
   1   0 -14-174.370 1439.97   2
  -1   0  14-85.4357 1911.08   1
   1   0 -13 1512.99 1347.05   2
  -1   0  13 2158.56 1532.52   1
   1   0 -12 5167.95 1486.16   2
  -1   0  12 5692.71 1727.82   1
   1   0 -11 20256.3 2023.74   2
  -1   0  11 20582.3 2148.10   1
  -1   0  10 11028.0 1585.40   1
   1   0 -10 13296.4 1603.69   2
   1   0  -9 16729.5 1506.71   2
  -1   0   9 17500.5 1726.56   1
   1   0  -8 56729.7 2146.16   2
  -1   0   8 56590.8 2272.77   1
   1   0  -7 1186.74 722.434   2
  -1   0   7 1853.16 899.886   1
   1   0  -6 60436.4 1835.47   2
  -1   0   6 61798.3 1898.85   1
  -1   0   5 412663. 4180.48   1
   1   0  -5 413779. 4097.87   2
  -1   0   4 12158.4 802.239   1
   1   0  -4 11933.4 764.206   2
  -1   0   3 1233.78 471.331   1
   1   0  -3 1252.15 437.726   2
  -1   0  -3 97692.1 1384.87   2
   1   0   3 99560.3 1556.77   1
   1   0   4 152932. 2199.80   1
  -1   0  -4 150939. 2037.08   2
  -1   0  -5 154549. 2345.93   2
   1   0   5 154987. 2472.22   1
   1   0   6 163632. 2840.47   1
  -1   0  -6 167767. 2712.33   2
   1   0   7 53429.2 1903.27   1
  -1   0  -7 53481.7 1760.59   2
  -1   0  -8 9585.70 1078.09   2
   1   0   8 9371.36 1269.24   1
   1   0   9 46860.9 2171.27   1
  -1   0  -9 48707.9 2111.74   2
  -1   0 -10 5874.14 1220.73   2
   1   0  10 7386.90 1473.17   1
   1   0  11 2155.97 1298.12   1
  -1   0 -11 3066.57 1177.71   2
   1   0  12 6458.86 1672.86   1
  -1   0 -12 7940.30 1480.46   2
   1   0  13-635.654 1660.34   1
  -1   0 -13 450.134 1266.85   2
  -1   0 -14 556.575 1365.91   2
   1   0  14 117.548 1729.25   1
  -1   0 -15 380.211 1639.27   2
   1   0  15 1708.25 1847.35   1
   1   0  16 406.736 2581.13   0
  -1   0 -16 455.366 1852.37   2
   1   0  16 856.238 2059.46   1
  -1   0 -17 774.154 1998.09   2
  -1   0 -18-554.518 2204.10   2
   1   1 -17 35.7614 2231.29   2
  -1  -1  16 904.507 2120.30   1
   1   1 -16 865.164 1869.86   2
  -1  -1  15 458.419 1917.16   1
   1   1 -15-392.227 1746.96   2
   1   1 -14 89.6483 1612.96   2
  -1  -1  14-703.405 1714.50   1
  -1  -1  13 1672.61 1816.49   1
   1   1 -13 1407.01 1621.56   2
   1   1 -12 5461.77 1477.47   2
  -1  -1  12 4397.44 1581.05   1
   1   1 -11 1291.20 1126.72   2
  -1  -1  11 1741.15 1468.96   1
  -1  -1  10 23302.0 2073.70   1
   1   1 -10 22282.1 1808.17   2
  -1  -1   9 18396.2 1686.06   1
   1   1  -9 20264.2 1559.00   2
   1   1  -8 31232.0 1683.53   2
  -1  -1   8 29460.1 1731.63   1
   1   1  -7 7729.12 942.037   2
  -1  -1   7 8249.93 1109.58   1
  -1  -1   6 91168.0 2251.95   1
   1   1  -6 95549.8 2219.82   2
  -1  -1   5 345820. 3849.25   1
   1   1  -5 342841. 3670.04   2
   1   1  -4 2727.66 535.782   2
  -1  -1   4 3178.21 566.086   1
  -1  -1   3 18436.7 842.394   1
   1   1  -3 18819.3 775.878   2
   1   1  -2 999999. 4020.25   2
   1   1  -1 37674.3 753.579   0
   1   1  -1 38690.8 653.318   2
   1   1   2 216654. 2177.72   0
  -1  -1  -2 1212.28 266.419   2
  -1  -1  -3 61685.8 1212.46   2
   1   1   4 290203. 3237.85   1
  -1  -1  -4 290189. 2939.18   2
  -1  -1  -5 402969. 3886.15   2
   1   1   5 410759. 4196.95   1
  -1  -1  -6 91291.2 2111.82   2
   1   1   6 97261.7 2349.13   1
  -1  -1  -7 125195. 2702.04   2
   1   1   7 114781. 2740.56   1
  -1  -1  -8 37799.0 1729.50   2
   1   1   8 37164.5 1916.83   1
   1   1   9 95309.8 2963.20   1
  -1  -1  -9 96868.3 2832.06   2
   1   1  10 257.261 1225.75   1
  -1  -1 -10 590.797 1078.96   2
   1   1  11 14320.3 1890.65   1
  -1  -1 -11 14711.7 1715.28   2
  -1  -1 -12 21128.7 2014.34   2
   1   1  12 20629.5 2176.06   1
  -1  -1 -13-720.697 1470.07   2
   1   1  13 726.630 1515.02   1
  -1  -1 -14 1524.23 1462.18   2
   1   1  14 812.034 1587.08   1
  -1  -1 -15 2306.14 1778.85   2
   1   1  16 892.749 2435.13   0
  -1  -1 -16 1425.82 1787.13   2
   1   1  17-771.988 2577.34   0
  -1  -1 -17 294.292 1833.12   2
  -1  -1 -18-292.725 2444.94   2
   1   2 -17-409.643 2287.97   2
  -1  -2  16 307.291 2175.02   1
   1   2 -16 407.607 1972.50   2
  -1  -2  15 2028.92 1905.58   1
   1   2 -15 223.502 1855.18   2
  -1  -2  14-506.661 1832.09   1
   1   2 -14-347.535 1482.39   2
  -1  -2  13 853.772 1717.40   1
   1   2 -13 794.218 1313.15   2
  -1  -2  12 8793.13 1967.05   1
   1   2 -12 9105.71 1624.06   2
   1   2 -11 909.559 1175.03   2
  -1  -2  11 22.7549 1420.76   1
   1   2 -10 2566.13 1210.79   2
  -1  -2  10 2247.99 1414.34   1
  -1  -2   9 55202.3 2496.80   1
   1   2  -9 58167.3 2357.60   2
   1   2  -8 7311.13 1066.39   2
  -1  -2   8 5745.71 1085.18   1
   1   2  -7-349.257 754.997   2
  -1  -2   7-26.0054 792.334   1
   1   2  -6 48057.8 1673.41   2
  -1  -2   6 52146.8 1769.93   1
   1   2  -5 91441.4 2009.64   2
  -1  -2   5 92060.6 2096.27   1
  -1  -2   4 17643.5 934.865   1
   1   2  -4 18136.3 903.315   2
  -1  -2   3 50743.3 1275.77   1
   1   2  -3 47988.1 1165.81   2
  -1  -2   2 37596.4 1002.33   1
   1   2  -2 35206.7 899.637   2
   1   2  -1 258869. 1986.12   0
  -1  -2   1 259674. 2016.33   0
   1   2  -1 253915. 1944.30   2
  -1  -2   0 42571.4 859.542   0
   1   2   0 41151.7 802.619   2
   1   2   0 41772.3 824.492   0
  -1  -2  -1 4005.07 521.681   0
   1   2   1 4572.39 458.818   0
  -1  -2  -2 134296. 1952.06   2
   1   2   2 139386. 2037.35   0
  -1  -2  -3 48789.2 1337.21   2
   1   2   3 50568.6 1689.74   0
  -1  -2  -4 63454.1 1600.84   2
  -1  -2  -5 2776.53 693.722   2
   1   2   6 3777.42 951.674   1
  -1  -2  -6 5379.33 838.458   2
  -1  -2  -7 25.8610 783.148   2
   1   2   7 13.8274 900.541   1
   1   2   8 48475.1 2153.98   1
  -1  -2  -8 51670.8 2094.01   2
  -1  -2  -9 450.910 1088.20   2
   1   2   9 791.277 1174.56   1
  -1  -2 -10-141.327 1170.36   2
   1   2  10 830.904 1205.18   1
   1   2  11 4.58984 1246.62   1
  -1  -2 -11 70.2102 1276.79   2
  -1  -2 -12 1004.06 1353.38   2
  -1  -2 -13 3391.19 1504.30   2
  -1  -2 -14-41.7336 1535.37   2
  -1  -2 -15 399.508 1804.28   2
   1   2  15 1510.32 2420.94   0
   1   2  16-70.2645 2543.94   0
  -1  -2 -16-173.091 1766.14   2
  -1  -2 -17 332.229 1981.73   2
   1   2  17 200.677 2780.04   0
  -1  -2 -18 1459.54 2498.39   2
   1   3 -17 906.583 2208.51   2
  -1  -3  16 329.778 2265.72   1
   1   3 -15 910.382 1671.05   2
  -1  -3  15 3076.69 2235.55   1
  -1  -3  14-866.036 1978.25   1
  -1  -3  13 2886.36 1853.02   1
   1   3 -13 1054.28 1349.21   2
  -1  -3  12 3953.07 1722.68   1
   1   3 -12 1659.67 1245.09   2
  -1  -3  11 764.847 1371.26   1
   1   3 -11 935.760 1139.62   2
   1   3 -10 5874.93 1332.53   2
  -1  -3  10 6408.40 1411.92   1
   1   3  -9 85711.3 2776.01   2
  -1  -3   9 90308.1 3065.62   1
  -1  -3   8 3309.51 1153.71   1
   1   3  -8 3024.48 969.483   2
  -1  -3   7 9076.26 1171.64   1
   1   3  -7 8342.67 1048.06   2
  -1  -3   6 223248. 3569.61   1
   1   3  -6 217962. 3411.80   2
   1   3  -5 163379. 2688.91   2
  -1  -3   5 156641. 2761.33   1
  -1  -3   4 9046.99 793.418   1
   1   3  -4 10064.5 787.084   2
   1   3  -3 327203. 3116.07   2
  -1  -3   3 327220. 3283.05   1
   1   3  -2 482519. 3452.42   2
   1   3  -2 479955. 3178.11   0
  -1  -3   2 483833. 3666.17   1
   1   3  -2 481822. 1792.68   3
   1   3  -1 104103. 1422.10   0
   1   3  -1 106476. 1551.93   2
  -1  -3   0 138761. 1292.74   3
   1   3   0 138588. 1686.34   0
   1   3   1 626787. 3894.83   0
   1   3   2 674957. 4806.03   0
  -1  -3  -3 93402.6 2098.37   2
   1   3   3 104758. 2335.70   0
   1   3   4 308008. 4237.49   0
  -1  -3  -4 307408. 3862.33   2
   1   3   5 247653. 4176.16   0
  -1  -3  -5 248715. 3695.31   2
  -1  -3  -6 44303.1 1784.80   2
  -1  -3  -7 47296.9 1974.86   2
  -1  -3  -8 262947. 4634.00   2
  -1  -3  -9 12002.3 1506.36   2
  -1  -3 -10 557.442 1139.84   2
  -1  -3 -11 23424.1 2165.37   2
  -1  -3 -12 7435.89 1598.08   2
  -1  -3 -13-162.352 1484.72   2
   1   3  13 1010.99 2108.80   0
  -1  -3 -14 6006.10 1944.71   2
   1   3  14 6578.61 2620.80   0
   1   3  15 1339.88 2405.88   0
  -1  -3 -15 909.861 1672.94   2
   1   3  16 902.558 2468.98   0
  -1  -3 -16 1817.84 1953.04   2
  -1  -3 -17 566.209 2192.21   2
   1   4 -16 238.639 1967.99   2
  -1  -4  15-323.908 2135.86   1
   1   4 -15-45.7178 1699.81   2
   1   4 -14 534.892 1544.52   2
  -1  -4  14 1136.69 1786.65   1
  -1  -4  13 337.351 1571.38   1
   1   4 -13-413.778 1382.92   2
  -1  -4  12 1057.05 1524.55   1
   1   4 -12 1316.71 1348.46   2
  -1  -4  11 528.605 1484.49   1
   1   4 -11 1562.29 1228.51   2
   1   4 -10 2130.82 1228.63   2
  -1  -4  10 3023.48 1283.86   1
  -1  -4   9-429.810 1023.05   1
   1   4  -9 902.999 1020.21   2
   1   4  -8 21707.7 1578.23   2
  -1  -4   8 21162.6 1590.55   1
   1   4  -7 480.434 854.927   2
  -1  -4   7 572.193 898.656   1
  -1  -4   6 10443.4 1063.58   1
   1   4  -6 10633.5 1085.80   2
  -1  -4   5 28318.7 1375.10   1
   1   4  -5 26308.2 1323.38   2
  -1  -4   4 5188.39 717.334   1
   1   4  -4 5286.39 704.533   2
   1   4  -3 19743.8 980.229   2
  -1  -4   3 20566.2 1008.71   1
   1   4  -3 19521.8 842.373   0
   1   4  -2 19643.1 461.272   3
   1   4  -2 17957.6 736.938   0
   1   4  -2 19012.2 871.410   2
   1   4  -1 9665.86 588.451   0
   1   4  -1 10417.4 679.024   2
  -1  -4   1 11308.5 356.805   3
   1   4   0-54.6326 402.587   0
  -1  -4   0 231.630 296.558   3
   1   4   1 5752.97 615.561   0
   1   4   2 118179. 2291.48   0
   1   4   3 39583.4 1681.67   0
  -1  -4  -4 12323.7 1141.31   2
   1   4   4 12691.7 1273.74   0
  -1  -4  -5 11367.1 1196.43   2
   1   4   5 12542.0 1382.31   0
  -1  -4  -6 11377.5 1261.60   2
   1   4   6 11597.7 1683.65   0
   1   4   7 9833.46 1583.00   0
  -1  -4  -7 8698.24 1230.19   2
  -1  -4  -8 12343.6 1434.17   2
   1   4   8 13775.2 1945.89   0
  -1  -4  -9 5730.16 1382.03   2
   1   4  10 3469.65 1777.00   0
  -1  -4 -10 1420.76 1356.03   2
  -1  -4 -11 456.711 1359.80   2
   1   4  11 798.726 1991.28   0
  -1  -4 -12-254.934 1490.09   2
   1   4  12 368.926 2116.69   0
   1   4  13 708.135 2361.39   0
  -1  -4 -13 502.100 1547.24   2
  -1  -4 -14 3114.02 1949.50   2
   1   4  14 2161.73 2303.54   0
   1   4  15 1097.26 2377.30   0
  -1  -4 -15-884.457 1924.01   2
   1   4  16 253.631 2562.83   0
  -1  -4 -16 1777.65 2077.19   2
  -1  -4 -17 108.568 2325.46   2
   1   5 -16 1314.29 1915.40   2
  -1  -5  15-97.8863 1968.36   1
   1   5 -15 415.523 1760.69   2
   1   5 -14-151.960 1628.99   2
  -1  -5  14 85.2812 1732.44   1
  -1  -5  13 5634.73 2032.24   1
   1   5 -13 3802.81 1560.61   2
  -1  -5  12 3999.57 1768.60   1
   1   5 -12 3838.91 1556.44   2
  -1  -5  11 601.038 1331.92   1
   1   5 -11-25.5038 1173.25   2
   1   5 -10 24419.9 1995.98   2
  -1  -5  10 25237.8 2019.76   1
  -1  -5   9 8272.53 1380.38   1
   1   5  -9 9929.18 1385.31   2
  -1  -5   8 14665.4 1549.02   1
   1   5  -8 17476.5 1514.39   2
  -1  -5   7 50621.2 2094.37   1
   1   5  -7 52275.1 2111.62   2
   1   5  -6 113196. 2696.03   2
  -1  -5   6 113995. 2780.49   1
  -1  -5   5 76144.1 2186.77   1
   1   5  -5 75020.1 2108.11   2
  -1  -5   4 65195.4 1876.09   1
   1   5  -4 59818.1 1781.65   2
   1   5  -3 68271.1 1496.74   0
   1   5  -3 72537.2 1835.85   2
  -1  -5   3 70715.8 1832.92   1
  -1  -5   2 542825. 2509.30   3
   1   5  -2 539936. 3903.12   0
   1   5  -1 6543.17 732.364   2
   1   5  -1 6837.00 605.817   0
  -1  -5   1 6520.66 392.793   3
   1   5   0 140044. 2129.89   0
  -1  -5   0 134631. 1750.84   3
  -1  -5  -1 601963. 4593.65   3
   1   5   1 618844. 4742.98   0
   1   5   2 6656.10 826.966   0
   1   5   3 1044.85 928.981   0
  -1  -5  -4 517171. 5997.87   2
   1   5   4 502758. 5832.96   0
   1   5   5 116385. 3211.02   0
  -1  -5  -5 112235. 3026.23   2
   1   5   6 2675.01 1523.61   0
  -1  -5  -6 1966.98 1014.78   2
   1   5   7 102995. 3449.23   0
  -1  -5  -7 103216. 3173.81   2
  -1  -5  -8 24202.1 1987.43   2
   1   5   8 22848.5 2247.34   0
   1   5   9 36239.6 2764.26   0
  -1  -5  -9 30752.1 2173.43   2
   1   5  10 14388.5 2332.19   0
  -1  -5 -10 16562.1 2053.80   2
   1   5  11 8671.99 2361.63   0
  -1  -5 -11 11804.2 1995.85   2
   1   5  12 5636.09 2107.36   0
  -1  -5 -12 692.783 1591.46   2
   1   5  13 1532.10 2079.73   0
  -1  -5 -13 760.896 1662.90   2
  -1  -5 -14 1501.30 1791.67   2
   1   5  14 377.719 2178.49   0
  -1  -5 -15 1943.17 2128.62   2
   1   5  15 92.9947 2641.81   0
   1   5  16 658.985 2451.76   0
  -1  -5 -16-574.071 2206.35   2
   1   6 -16 59.0272 1980.73   2
  -1  -6  15-221.925 2239.57   1
   1   6 -15 290.700 1784.55   2
   1   6 -14 790.527 1554.80   2
  -1  -6  13-601.568 1689.74   1
   1   6 -13-747.458 1483.19   2
  -1  -6  12-52.2962 1667.75   1
   1   6 -12 149.685 1475.98   2
  -1  -6  11 3860.92 1573.43   1
   1   6 -11 621.942 1428.26   2
   1   6 -10 1301.21 1161.87   2
  -1  -6  10 1055.50 1329.39   1
  -1  -6   9 3490.59 1290.48   1
   1   6  -9 4473.12 1257.95   2
   1   6  -8 379.627 1007.42   2
  -1  -6   8-293.497 1012.97   1
  -1  -6   7 11271.4 1355.04   1
   1   6  -7 12688.6 1341.04   2
   1   6  -6 496.690 784.611   2
  -1  -6   6 300.326 719.198   1
   1   6  -5 543.055 771.581   2
  -1  -6   5 460.392 671.151   1
   1   6  -4 50731.9 1787.20   2
  -1  -6   4 52996.4 1834.22   1
   1   6  -4 50108.1 1453.32   0
   1   6  -3-21.6456 444.149   0
  -1  -6   3 277.701 555.704   1
   1   6  -3-50.2292 624.449   2
   1   6  -2 81427.0 1696.45   0
   1   6  -2 78282.8 2034.60   2
  -1  -6   2 83123.4 1194.20   3
   1   6  -1 11337.4 768.298   0
  -1  -6   1 13560.8 601.759   3
  -1  -6   0 65842.8 1392.14   3
   1   6   0 62393.8 1595.44   0
   1   6   1 82854.0 1965.91   0
  -1  -6  -1 85857.8 1932.45   3
   1   6   2 1944.63 769.340   0
   1   6   3 13127.3 1298.91   0
   1   6   4 115828. 3064.44   0
   1   6   5 15918.6 1697.22   0
  -1  -6  -5 16660.9 1607.19   2
  -1  -6  -6 9165.41 1399.72   2
   1   6   6 11620.2 1773.45   0
   1   6   7 17444.5 2060.20   0
  -1  -6  -7 20916.9 1797.39   2
  -1  -6  -8 1040.63 1384.35   2
   1   6   8 40.0765 1736.53   0
  -1  -6  -9 13199.1 1956.30   2
   1   6   9 14320.6 2268.62   0
  -1  -6 -10 7680.08 1607.38   2
   1   6  10 6937.63 2119.81   0
  -1  -6 -11 3246.92 1522.67   2
   1   6  11 2486.83 2129.20   0
   1   6  12 459.144 1958.51   0
  -1  -6 -12 1610.22 1564.72   2
   1   6  13 447.835 2332.79   0
   1   6  14-1010.96 2491.98   0
  -1  -6 -14-485.619 2077.67   2
   1   6  15 2527.35 2467.98   0
  -1  -6 -15 1380.82 1905.28   2
  -1  -6 -16-49.6132 1980.43   2
  -1  -6 -17 3355.00 2589.63   2
   1   7 -15-281.381 1823.64   2
   1   7 -14 1958.31 1783.22   2
  -1  -7  14 1471.26 1954.35   1
   1   7 -13 18.3119 1569.91   2
  -1  -7  13 1372.59 1824.00   1
   1   7 -12 1585.32 1544.57   2
  -1  -7  12 2962.96 1855.48   1
   1   7 -11 268.406 1406.81   2
  -1  -7  11 1196.55 1437.92   1
  -1  -7  10 1627.32 1286.16   1
   1   7 -10 3160.95 1337.78   2
  -1  -7   9 25844.1 2131.27   1
   1   7  -9 28018.4 2140.98   2
  -1  -7   8 1298.98 1074.55   1
   1   7  -8 946.828 1029.51   2
  -1  -7   7 9006.74 1333.58   1
   1   7  -7 8870.42 1273.38   2
  -1  -7   6 32168.4 1783.15   1
   1   7  -6 32906.1 1850.98   2
  -1  -7   5 30183.8 1654.86   1
   1   7  -5 33438.8 1776.24   2
  -1  -7   4 27629.4 1528.33   1
   1   7  -4 28930.8 1582.89   2
   1   7  -4 24885.2 1170.36   0
  -1  -7   3 177101. 3279.64   1
   1   7  -3 179812. 2695.65   0
   1   7  -3 184737. 3364.65   2
  -1  -7   2 16119.6 694.897   3
   1   7  -2 16414.8 1233.46   2
   1   7  -2 14639.9 934.520   0
   1   7  -1 429.910 539.720   0
  -1  -7   1 919.939 370.912   3
   1   7   0 152014. 2611.53   0
  -1  -7   0 146247. 2210.93   3
   1   7   1 105058. 2370.31   0
  -1  -7  -1 103497. 2195.52   3
   1   7   2 14930.0 1230.50   0
  -1  -7  -2 14726.9 1200.98   3
   1   7   3 80250.5 2557.21   0
   1   7   4 127845. 3366.31   0
   1   7   5 10687.9 1510.40   0
  -1  -7  -5 10453.1 1465.29   2
  -1  -7  -6 56.1020 1266.73   2
   1   7   6 463.676 1460.80   0
  -1  -7  -7 42082.2 2485.12   2
   1   7   7 40604.9 2614.71   0
   1   7   8 20158.9 2127.09   0
  -1  -7  -8 23018.3 2153.90   2
  -1  -7  -9 3732.04 1515.26   2
   1   7   9 5121.45 1639.82   0
   1   7  10 2639.85 1947.09   0
  -1  -7 -10 715.779 1351.23   2
   1   7  11 9454.93 2378.13   0
  -1  -7 -11 9088.67 1831.79   2
  -1  -7 -12 461.864 1734.68   2
   1   7  12 1989.56 1982.79   0
   1   7  13 749.826 2323.01   0
  -1  -7 -13 266.269 1693.12   2
  -1  -7 -14 1400.30 1871.36   2
   1   7  14 470.392 2175.14   0
  -1  -7 -15 63.4624 2201.05   2
   1   7  15 186.502 2218.44   0
  -1  -7 -16 1588.22 2136.13   2
  -1  -8  14-409.307 2184.20   1
  -1  -8  13-373.386 1793.56   1
   1   8 -13-63.3713 1567.86   2
   1   8 -12 270.084 1489.38   2
  -1  -8  12-434.787 1679.94   1
  -1  -8  11 2651.69 1749.08   1
   1   8 -11 2911.75 1566.35   2
   1   8 -10 1718.29 1404.89   2
  -1  -8  10 621.217 1464.34   1
   1   8  -9 323.518 1333.53   2
  -1  -8   9 2313.44 1339.68   1
   1   8  -8 15995.2 1821.73   2
  -1  -8   8 15888.4 1768.84   1
   1   8  -7-346.854 1067.98   2
  -1  -8   7 257.772 964.851   1
   1   8  -6 16711.0 1608.21   2
  -1  -8   6 11908.0 1438.05   1
   1   8  -5 2558.26 975.614   2
  -1  -8   5 2186.34 892.051   1
   1   8  -4 7545.22 1250.22   2
  -1  -8   4 6431.87 1076.41   1
   1   8  -4 7289.64 844.803   0
  -1  -8   3 56528.9 1190.09   3
   1   8  -3 61908.3 1751.23   0
   1   8  -3 61983.5 2260.16   2
  -1  -8   3 63400.4 2180.96   1
   1   8  -2-183.581 588.905   0
  -1  -8   2 353.529 413.530   3
  -1  -8   1 4371.46 550.425   3
   1   8  -1 3904.53 723.796   0
  -1  -8   0 60938.2 1587.45   3
   1   8   0 64269.4 1897.21   0
  -1  -8  -1 51945.6 1710.19   3
   1   8   1 49461.6 1825.07   0
  -1  -8  -2 22431.0 1409.45   3
   1   8   2 23456.3 1523.83   0
  -1  -8  -3 66007.5 2434.12   3
   1   8   3 63820.4 2425.08   0
   1   8   4 26981.6 1948.30   0
  -1  -8  -5 44850.5 2651.88   2
   1   8   5 39654.7 2350.20   0
  -1  -8  -6 3046.84 1430.11   2
   1   8   6 1423.23 1298.49   0
   1   8   7 13459.4 1805.16   0
  -1  -8  -7 14000.5 1817.91   2
  -1  -8  -8 26171.2 2344.29   2
   1   8   8 26806.2 2464.83   0
   1   8   9 801.826 1714.68   0
  -1  -8  -9-260.694 1371.59   2
   1   8  10 418.457 1664.50   0
  -1  -8 -10 668.839 1614.68   2
  -1  -8 -11 6610.64 1848.40   2
   1   8  11 9021.65 2286.89   0
   1   8  12-967.707 2046.84   0
  -1  -8 -12-794.734 1750.11   2
  -1  -8 -13 892.831 1750.25   2
   1   8  13-192.350 2040.09   0
  -1  -8 -14 713.142 2081.36   2
   1   8  14 2131.32 2248.27   0
  -1  -8 -15-507.401 2263.59   2
  -1  -8 -16 509.052 2339.65   2
   1   9 -14-652.546 2006.57   2
   1   9 -13 2184.02 1947.91   2
  -1  -9  13 1594.82 1789.67   1
   1   9 -12-675.971 1641.55   2
  -1  -9  12 1564.80 1706.50   1
  -1  -9  11 224.530 1651.91   1
   1   9 -11-444.734 1453.45   2
   1   9 -10 3582.27 1625.42   2
  -1  -9  10 3466.36 1643.66   1
   1   9  -9 1818.09 1390.84   2
  -1  -9   9 2066.30 1391.21   1
   1   9  -8 2333.72 1418.75   2
  -1  -9   8 2685.38 1349.84   1
   1   9  -7 8636.81 1530.10   2
  -1  -9   7 9280.94 1383.29   1
  -1  -9   6 10955.6 1470.49   1
   1   9  -6 11791.6 1550.29   2
  -1  -9   5 364.122 873.246   1
   1   9  -5 131.994 1010.69   2
  -1  -9   4 1553.66 848.469   1
   1   9  -4 1172.76 975.458   2
   1   9  -4 1232.15 636.607   0
  -1  -9   3 10292.5 1166.83   1
   1   9  -3 8889.61 1279.03   2
   1   9  -3 11045.0 943.345   0
   1   9  -2 15471.0 1095.76   0
  -1  -9   2 14812.7 841.941   3
   1   9  -1 20903.4 1225.46   0
  -1  -9   1 20621.2 974.398   3
  -1  -9   0 11720.9 888.535   3
   1   9   0 11628.1 1059.25   0
   1   9   1 35546.9 1715.99   0
  -1  -9  -1 38703.9 1589.36   3
   1   9   2 14978.7 1378.20   0
  -1  -9  -2 12928.7 1257.34   3
  -1  -9  -3 2015.84 1006.36   3
   1   9   3 2761.80 1130.95   0
   1   9   4 36242.0 2225.21   0
  -1  -9  -4 36018.3 2135.81   3
   1   9   5-160.570 1375.63   0
  -1  -9  -5-187.746 1257.08   3
  -1  -9  -5 1528.67 1615.50   2
   1   9   6 4992.74 1587.43   0
  -1  -9  -6 4898.61 1709.17   2
  -1  -9  -7 9226.02 1892.78   2
   1   9   7 10117.3 1854.12   0
  -1  -9  -8 299.675 1550.28   2
   1   9   8-436.142 1429.38   0
  -1  -9  -9 828.893 1553.93   2
   1   9   9 220.407 1708.73   0
   1   9  10 9753.88 2140.59   0
  -1  -9 -10 8581.43 2058.47   2
   1   9  11 1571.12 1847.65   0
  -1  -9 -11 587.526 1699.48   2
   1   9  12 643.042 1931.79   0
  -1  -9 -12-232.215 1739.48   2
   1   9  13 282.437 1996.77   0
  -1  -9 -13-134.914 1984.85   2
  -1  -9 -14-786.961 2007.86   2
  -1  -9 -15 1184.78 2345.58   2
  -1 -10  13 176.059 1959.94   1
   1  10 -13 590.612 1726.80   2
  -1 -10  12-75.3911 1878.57   1
   1  10 -12 318.909 1737.94   2
  -1 -10  11 2184.67 1654.48   1
   1  10 -11 1056.68 1546.41   2
   1  10 -10 832.219 1486.19   2
  -1 -10  10 360.828 1514.20   1
   1  10  -9-529.293 1432.36   2
  -1 -10   9 941.166 1385.42   1
  -1 -10   8 327.451 1205.83   1
   1  10  -8-19.3706 1391.38   2
   1  10  -7 14340.0 1991.50   2
  -1 -10   7 13494.9 1784.13   1
  -1 -10   6 208.058 1043.90   1
   1  10  -6 683.456 1248.62   2
  -1 -10   5 29.5570 932.893   1
   1  10  -5 560.677 1175.17   2
  -1 -10   4 16846.8 1578.18   1
   1  10  -4 17553.4 1222.42   0
   1  10  -4 16885.1 1672.31   2
   1  10  -3 13573.5 1093.18   0
  -1 -10   3 13353.1 1389.59   1
   1  10  -2 5425.83 868.856   0
   1  10  -1 17468.1 1257.81   0
  -1 -10   1 16125.3 979.394   3
   1  10   0 35121.7 1688.69   0
  -1 -10   0 32790.6 1390.38   3
   1  10   1 28452.6 1674.49   0
  -1 -10  -1 24619.7 1405.14   3
  -1 -10  -2 5582.72 962.377   3
   1  10   2 5499.33 1067.43   0
  -1 -10  -3 6670.72 1244.93   3
   1  10   3 6191.46 1341.36   0
   1  10   4 62990.3 2861.88   0
  -1 -10  -4 72078.5 2902.71   3
  -1 -10  -5 2.74422 1152.60   3
   1  10   5 964.423 1380.44   0
  -1 -10  -5 757.967 1551.75   2
  -1 -10  -6 658.690 1391.46   3
   1  10   6 491.331 1487.98   0
  -1 -10  -6 1720.53 1647.93   2
   1  10   7 19729.9 2246.12   0
  -1 -10  -7 25653.5 2637.50   2
  -1 -10  -7 18356.3 2226.65   3
   1  10   8 4956.34 1881.82   0
  -1 -10  -8 5735.61 1835.67   2
  -1 -10  -9 428.265 1742.17   2
   1  10   9-620.670 1717.61   0
   1  10  10 7885.21 2313.23   0
  -1 -10 -10 13635.8 2309.25   2
   1  10  11 1058.37 1911.41   0
  -1 -10 -12 2532.30 1912.48   2
   1  10  12 6.08936 2010.05   0
   1  10  13 1406.90 2010.74   0
  -1 -10 -13 848.600 2121.75   2
  -1 -10 -14 1176.23 2288.47   2
   1  11 -13-445.118 2029.27   2
  -1 -11  12 1973.29 1982.25   1
   1  11 -11 2122.10 1906.09   2
  -1 -11  11 386.774 1873.51   1
  -1 -11  10 1009.42 1662.67   1
   1  11  -9 1560.26 1625.16   2
  -1 -11   9 2361.94 1613.31   1
   1  11  -8 249.274 1330.74   2
  -1 -11   8 155.623 1336.99   1
   1  11  -7-287.920 1334.46   2
  -1 -11   7-392.892 1237.17   1
   1  11  -6 6654.59 1667.61   2
  -1 -11   6 6307.52 1477.89   1
  -1 -11   5 2.56195 1042.53   1
   1  11  -5 894.941 1221.60   2
  -1 -11   4 160.542 956.857   1
  -1 -11   3 3496.03 1077.56   1
   1  11  -3 3619.69 853.273   0
   1  11  -2 1804.54 768.363   0
   1  11  -1 72.5426 758.146   0
   1  11   0 7843.24 1068.34   0
  -1 -11   0 7349.86 891.422   3
   1  11   1 563.179 904.750   0
  -1 -11  -1 1221.71 705.730   3
   1  11   2-246.407 1015.69   0
  -1 -11  -2 309.211 840.743   3
   1  11   3 6420.37 1315.52   0
  -1 -11  -3 8781.67 1252.63   3
   1  11   4 2945.39 1256.78   0
  -1 -11  -4 2508.38 1130.52   3
  -1 -11  -5 2054.35 1182.15   3
   1  11   5 1432.54 1326.44   0
  -1 -11  -5 575.460 1828.87   2
   1  11   6 6109.03 1597.68   0
  -1 -11  -6 5774.73 1916.84   2
  -1 -11  -6 5811.89 1487.83   3
   1  11   7-275.988 1438.24   0
  -1 -11  -7 891.914 1706.15   2
  -1 -11  -7 1049.98 1309.47   3
  -1 -11  -8 700.411 1885.46   2
   1  11   8 549.278 1511.24   0
  -1 -11  -8 76.2513 1733.82   3
  -1 -11  -9 1187.80 1898.19   2
   1  11   9 447.105 1810.43   0
  -1 -11  -9 506.902 1876.28   3
  -1 -11 -10 1161.65 2009.19   3
   1  11  10-542.875 1835.19   0
  -1 -11 -10-929.197 1878.28   2
  -1 -11 -11-633.734 2123.82   2
  -1 -11 -11 175.683 2143.30   3
   1  11  11 572.410 1941.71   0
   1  11  12 33.2823 2154.08   0
  -1 -11 -12 1424.77 2226.57   2
  -1 -11 -12 16.2164 2493.51   3
  -1 -11 -13-404.302 2218.75   2
   1  12 -12-25.2839 2063.24   2
  -1 -12  11 692.829 1940.77   1
   1  12 -11 1740.51 1829.30   2
   1  12 -10 1226.90 1710.35   2
  -1 -12  10-31.8203 1826.19   1
   1  12  -9-115.448 1679.40   2
  -1 -12   9-132.546 1628.23   1
  -1 -12   8 2057.86 1491.77   1
   1  12  -7 865.425 1350.42   2
  -1 -12   7-5.37081 1308.69   1
  -1 -12   6 3149.66 1329.96   1
  -1 -12   5 2056.37 1276.47   1
  -1 -12   4 7446.78 1425.80   1
  -1 -12   3 7554.96 1320.97   1
   1  12  -1 1432.06 805.314   0
   1  12   0 17305.5 1467.67   0
   1  12   1 2880.09 1032.00   0
  -1 -12  -2 2360.17 921.042   3
   1  12   2 3219.88 1118.45   0
   1  12   3 9232.72 1537.81   0
  -1 -12  -3 9358.76 1383.26   3
  -1 -12  -4 5205.00 1281.81   3
   1  12   4 6920.00 1503.14   0
  -1 -12  -5 650.509 1816.86   2
   1  12   5-236.156 1367.52   0
  -1 -12  -5-171.294 1191.51   3
   1  12   6 6928.95 1615.26   0
  -1 -12  -6 5890.43 1608.18   3
  -1 -12  -6 10835.4 2407.07   2
  -1 -12  -7 5995.80 1748.39   3
   1  12   7 7364.44 1894.09   0
  -1 -12  -7 7441.53 2380.86   2
  -1 -12  -8 2188.67 1967.79   2
   1  12   8-154.039 1659.92   0
  -1 -12  -8 275.509 1644.75   3
   1  12   9 374.110 1837.30   0
  -1 -12  -9 2060.33 1898.15   3
  -1 -12  -9 755.279 2198.94   2
  -1 -12 -10 2853.72 2262.68   2
  -1 -12 -10 1297.87 2035.87   3
   1  12  10 935.326 2020.98   0
   1  12  11 351.676 2146.94   0
  -1 -12 -11 3237.06 2125.88   2
  -1 -12 -11 3537.25 2159.82   3
  -1 -12 -12 876.095 2228.81   2
  -1 -12 -12-413.552 2303.70   3
  -1 -12 -13-584.557 2547.21   2
   1  13 -11-779.587 2067.12   2
   1  13 -10-517.093 1741.63   2
  -1 -13  10-971.541 1878.43   1
   1  13  -9 568.734 1805.44   2
  -1 -13   9 538.277 1700.46   1
  -1 -13   8 1110.42 1565.71   1
  -1 -13   7-72.9840 1447.69   1
  -1 -13   6 1147.15 1287.72   1
  -1 -13   5 2152.72 1343.83   1
  -1 -13   4-145.166 1182.00   1
  -1 -13   3 222.898 1039.03   1
  -1 -13   2 336.841 1096.25   1
   1  13   1 215.230 924.365   0
   1  13   2-415.216 1010.97   0
   1  13   3 304.826 1164.79   0
  -1 -13  -4 238.338 1208.01   3
   1  13   4-626.289 1282.55   0
   1  13   5 2349.62 1524.90   0
  -1 -13  -5 3268.77 2000.45   2
  -1 -13  -5 3719.53 1425.96   3
  -1 -13  -6 4470.53 2287.94   2
   1  13   6 2865.29 1563.23   0
  -1 -13  -6 2368.00 1388.23   3
  -1 -13  -7 161.703 2248.91   2
   1  13   7 572.724 1500.48   0
  -1 -13  -7 210.929 1388.59   3
  -1 -13  -8 1268.61 1581.10   3
   1  13   8 1556.73 1626.38   0
  -1 -13  -8 161.829 2242.10   2
  -1 -13  -9 317.953 2302.41   2
   1  13   9-236.682 1816.51   0
   1  13  10 457.085 1788.63   0
  -1 -13 -10 83.2574 2035.00   3
  -1 -13 -10-23.1145 2219.89   2
  -1 -13 -11 3392.90 2468.34   2
  -1 -13 -11 286.731 2180.11   3
  -1 -13 -12 858.211 2470.76   2
  -1 -14   8 1293.97 1732.44   1
  -1 -14   7 1001.89 1637.31   1
  -1 -14   6-47.3827 1441.28   1
  -1 -14   5 648.602 1314.85   1
  -1 -14   4 1116.58 1380.66   1
  -1 -14   3 1924.21 1309.84   1
  -1 -14   2 35.4386 1125.90   1
   1  14   3 1500.21 1297.44   0
   1  14   4 2320.40 1337.48   0
  -1 -14  -5 4009.95 2391.74   2
   1  14   5 1759.78 1456.53   0
   1  14   6 274.719 1627.29   0
  -1 -14  -6 3639.66 2285.28   2
  -1 -14  -6 1002.18 1422.69   3
  -1 -14  -7 3065.30 2219.40   2
  -1 -14  -7 1954.42 1514.01   3
   1  14   7 1679.29 1666.98   0
   1  14   8 151.954 1676.68   0
  -1 -14  -8 935.058 2226.71   2
  -1 -14  -8 247.232 1672.51   3
   1  14   9-333.555 1870.65   0
  -1 -14  -9 1594.66 2515.58   2
  -1 -14 -10 1358.38 2550.15   2
  -1 -14 -10 2018.26 2141.60   3
   1  15   5-35.6885 1651.51   0
   1  15   6-467.556 1817.58   0
  -1 -15  -6-219.488 2401.72   2
   1  15   7 620.720 1944.29   0
  -1 -15  -7 1076.67 2408.51   2
  -1 -15  -8-889.211 2605.25   2
  -1 -15  -9-213.720 2808.13   2
  -1 -16  -4-68.1428 2782.98   2
  -1 -16  -5 838.245 2726.80   2
  -1 -16  -6 2179.81 2700.07   2
  -1 -16  -7-795.167 2832.11   2
   2 -16  -4 1103.91 2771.20   2
   2 -16  -3-343.158 2753.71   2
   2 -15  -6-664.659 2829.19   2
   2 -15  -6 787.306 2020.13   3
   2 -15  -5-120.592 2718.06   2
   2 -15  -4 3841.74 2586.96   2
   2 -15  -4-54.7788 1737.47   3
   2 -15  -3 351.405 2491.26   2
   2 -14  -8 480.001 2045.04   3
   2 -14  -8-831.426 2579.38   2
   2 -14  -7 1365.18 1943.11   3
   2 -14  -7 1320.79 2562.22   2
   2 -14  -6-121.536 2338.34   2
   2 -14  -6-84.0556 1653.00   3
   2 -14  -5 122.367 1620.67   3
   2 -14  -5-861.398 2582.43   2
   2 -14  -4 456.037 2443.69   2
   2 -14  -4 951.999 1446.79   3
   2 -14  -3 802.365 1350.84   3
   2 -14  -2 65.2111 1314.84   3
   2 -14  -1 2753.40 1312.76   3
   2 -13  -9-47.7338 2136.31   3
   2 -13  -9-779.093 2357.17   2
  -2  13   8 350.927 1889.31   0
   2 -13  -8 324.384 2464.24   2
   2 -13  -8 2557.47 1994.62   3
   2 -13  -7 652.753 1592.05   3
  -2  13   7 425.249 1766.71   0
   2 -13  -7 3075.97 2443.85   2
   2 -13  -6 713.805 2230.18   2
  -2  13   6 256.412 1685.10   0
   2 -13  -6 1460.34 1620.02   3
   2 -13  -5 5109.89 2414.47   2
  -2  13   5 3043.72 1664.46   0
   2 -13  -5 5116.23 1696.25   3
   2 -13  -4-464.439 1455.58   3
   2 -13  -4 414.471 2276.40   2
   2 -13  -3 202.662 1351.90   3
   2 -13  -2 7010.17 1610.77   3
   2 -13  -1 812.464 1176.49   3
   2 -13   0 699.109 1012.88   3
   2 -13   1 1127.46 1036.54   3
  -2  13 -10 118.241 1569.61   2
  -2  13 -11 357.856 1938.05   2
  -2  13 -12-387.248 2155.10   2
   2 -12 -11-636.127 2431.48   2
   2 -12 -10-937.781 2136.57   2
   2 -12 -10 1167.46 2030.77   3
   2 -12  -9 760.019 2096.85   2
  -2  12   9-200.124 2019.37   0
   2 -12  -9 1019.78 2129.21   3
  -2  12   8 3876.42 2186.44   0
   2 -12  -8 2849.40 2556.69   2
   2 -12  -8 4300.93 2109.34   3
   2 -12  -7-1048.67 2147.42   2
  -2  12   7-324.555 1847.67   0
  -2  12   6 1631.26 1634.46   0
   2 -12  -6 960.952 1946.80   2
   2 -12  -6 396.969 1569.38   3
   2 -12  -5 7218.28 2444.39   2
  -2  12   5 6807.16 1840.42   0
   2 -12  -5 6577.67 1831.57   3
   2 -12  -4 373.986 1460.43   3
   2 -12  -4 1364.76 2021.54   2
  -2  12   4 907.715 1417.05   0
  -2  12   3 927.677 1305.62   0
   2 -12  -3 947.681 1220.73   3
  -2  12   2 6070.34 1251.08   0
   2 -12  -2 4051.67 1255.28   3
   2 -12  -1 170.048 1051.10   3
   2 -12   0 162.427 944.396   3
   2 -12   1 4051.47 1071.80   3
   2 -12   2 1971.14 959.062   3
   2 -12   3 929.760 847.690   3
  -2  12  -8 1266.72 1485.83   2
  -2  12  -9 951.828 1421.54   2
  -2  12 -10-208.923 1697.37   2
  -2  12 -11-886.020 1970.40   2
  -2  12 -12 3358.66 2050.14   2
  -2  12 -13-62.3464 2128.74   2
   2 -11 -12 348.070 2363.71   2
   2 -11 -11 694.919 2521.85   3
  -2  11  10 566.188 2040.49   0
   2 -11 -10 548.901 2273.53   3
   2 -11 -10 59.8833 2030.73   2
  -2  11   9 2025.60 2084.87   0
   2 -11  -9 1508.33 2028.76   3
   2 -11  -9 2086.55 2110.63   2
   2 -11  -8 532.701 1661.66   3
  -2  11   8-83.7909 1958.85   0
   2 -11  -8 1659.56 1848.51   2
   2 -11  -7 23.5622 1780.81   3
  -2  11   7 733.188 1708.36   0
   2 -11  -7-273.818 2026.45   2
   2 -11  -6 5923.85 1922.77   3
  -2  11   6 5792.26 1931.21   0
   2 -11  -6 7033.66 2116.88   2
   2 -11  -5-178.885 1324.43   3
   2 -11  -5 1335.68 1693.23   2
  -2  11   5 1333.80 1524.05   0
   2 -11  -4 368.018 1823.21   2
  -2  11   4 1775.02 1374.87   0
   2 -11  -4 353.503 1332.88   3
  -2  11   3 4499.17 1424.22   0
   2 -11  -3 3088.40 1343.61   3
   2 -11  -2 2725.87 1211.68   3
  -2  11   2 2419.30 1195.77   0
   2 -11  -1 3513.46 1227.95   3
  -2  11   1 5513.94 1091.33   0
  -2  11   0 5862.13 999.364   0
   2 -11   0 5113.83 1155.25   3
   2 -11   1 1528.92 895.615   3
   2 -11   2 7607.78 1104.93   3
   2 -11   3 643.843 800.328   3
   2 -11   4 985.975 783.232   3
   2 -11   5 6306.60 1110.71   3
  -2  11  -7 3243.50 1465.51   2
  -2  11  -8 559.323 1248.24   2
  -2  11  -9 1260.60 1447.66   2
  -2  11 -10 2969.86 1622.60   2
  -2  11 -11 1404.56 1608.50   2
  -2  11 -12-65.5598 1668.72   2
  -2  11 -13 3023.64 1938.63   2
  -2  11 -14 895.503 2044.99   2
   2 -10 -13-179.941 2439.19   2
   2 -10 -12 551.414 2090.53   2
   2 -10 -12 1540.92 2679.38   3
  -2  10  11 244.843 2462.35   0
   2 -10 -11 520.037 1841.33   2
   2 -10 -11-21.1245 2524.03   3
   2 -10 -10-267.748 1823.72   2
   2 -10 -10 958.192 2251.37   3
  -2  10  10-370.454 2229.87   0
  -2  10   9 1779.66 2152.46   0
   2 -10  -9 2448.87 1954.94   2
   2 -10  -9 3468.98 2000.78   3
   2 -10  -8 3254.97 1883.43   2
  -2  10   8 4197.94 2062.01   0
   2 -10  -8 2068.03 1725.67   3
  -2  10   7-34.7030 1744.53   0
   2 -10  -7-193.708 1801.18   2
   2 -10  -7-528.535 1411.74   3
   2 -10  -6 15853.7 2490.79   2
   2 -10  -6 16326.7 2349.12   3
  -2  10   6 14976.8 2153.98   0
  -2  10   5 6177.71 1808.57   0
   2 -10  -5 2392.66 1514.87   3
   2 -10  -5 3255.68 1881.73   2
   2 -10  -4 1787.27 1489.81   3
   2 -10  -4 3369.07 1724.25   2
  -2  10   4 3526.48 1463.68   0
   2 -10  -3 9641.01 1658.75   3
  -2  10   3 8612.91 1547.32   0
  -2  10   2 14815.1 1687.56   0
   2 -10  -2 16281.7 1814.48   3
   2 -10  -1 27257.0 1940.42   3
  -2  10   1 26063.3 1749.36   0
  -2  10   0 16674.1 1310.27   0
   2 -10   0 15613.5 1475.33   3
  -2  10  -1 10090.6 950.735   0
   2 -10   1 8336.52 1148.19   3
   2 -10   2 33531.4 1750.01   3
   2 -10   3 1729.00 766.272   1
   2 -10   3 1693.36 807.993   3
   2 -10   4 4745.86 979.575   3
   2 -10   4 3127.45 894.553   1
   2 -10   5 38198.2 1870.53   3
   2 -10   5 38495.1 1821.28   1
  -2  10  -6-376.299 1218.69   2
   2 -10   6-221.562 752.751   3
   2 -10   6-3.75253 894.211   1
   2 -10   7-177.269 947.778   1
  -2  10  -7 103.881 1338.02   2
   2 -10   8 8092.90 1426.15   1
  -2  10  -8 10967.8 1778.39   2
   2 -10   9 901.866 1170.65   1
  -2  10  -9 1100.45 1432.74   2
  -2  10 -10-484.549 1440.30   2
   2 -10  11 4956.03 1698.87   1
  -2  10 -11 5465.26 1871.51   2
  -2  10 -12 1105.25 1584.11   2
   2 -10  12-763.743 1659.20   1
  -2  10 -13-664.306 1658.53   2
  -2  10 -14 96.0836 1844.23   2
  -2  10 -15 1879.51 2065.58   2
   2  -9 -13-1002.93 3014.24   3
   2  -9 -13 113.448 2232.69   2
   2  -9 -12 1122.54 2248.03   3
   2  -9 -12 1483.08 2073.08   2
  -2   9  12 1770.39 2648.93   0
   2  -9 -11-295.382 1965.44   2
  -2   9  11 164.273 2398.91   0
   2  -9 -10 1400.49 1767.22   2
   2  -9 -10 1987.66 2080.50   3
  -2   9  10-44.4933 2220.05   0
  -2   9   9-595.730 2031.18   0
   2  -9  -9 393.886 1814.98   3
   2  -9  -9 130.583 1566.93   2
   2  -9  -8 221.447 1482.83   2
  -2   9   8-161.559 1894.50   0
   2  -9  -8 246.929 1629.62   3
   2  -9  -7 3281.06 1781.09   2
   2  -9  -7 3036.66 1702.86   3
  -2   9   7 3659.28 1966.22   0
  -2   9   6 1506.62 1591.48   0
   2  -9  -6 22.3544 1571.43   3
   2  -9  -6 1417.43 1561.49   2
   2  -9  -5 6591.72 1675.32   3
   2  -9  -5 3341.01 1537.42   2
  -2   9   5 4201.98 1771.83   0
   2  -9  -4 7314.54 1885.06   2
   2  -9  -4 5181.97 1545.54   3
  -2   9   4 7118.62 1670.93   0
  -2   9   3 6097.98 1491.07   0
   2  -9  -3 5276.53 1432.90   3
  -2   9   2 3219.18 1241.30   0
   2  -9  -2 3292.22 1214.06   3
   2  -9  -1 1103.61 1054.41   3
  -2   9   1 1667.03 1028.78   0
   2  -9   0 221.676 885.582   3
  -2   9   0 293.298 837.742   0
   2  -9   1 24667.0 1533.85   3
  -2   9  -1 27492.7 1282.96   0
   2  -9   2 3370.97 863.544   3
  -2   9  -2 4133.38 648.052   0
   2  -9   3 7154.37 1014.28   3
   2  -9   3 6914.07 898.868   1
   2  -9   4 2188.97 767.384   3
   2  -9   4 1373.47 704.375   1
  -2   9  -5 989.287 1066.14   2
   2  -9   5 1275.06 725.098   3
   2  -9   5 1150.82 756.466   1
   2  -9   6 15151.3 1323.87   1
   2  -9   6 17262.3 1354.92   3
  -2   9  -6 17476.5 1817.41   2
  -2   9  -7 510.789 1135.55   2
   2  -9   7 97.1435 946.821   1
   2  -9   8 312.278 986.110   1
  -2   9  -8 80.5997 1140.27   2
  -2   9  -9 745.976 1170.60   2
   2  -9   9-314.046 1070.77   1
  -2   9 -10 1141.41 1281.38   2
   2  -9  10 1526.40 1252.38   1
  -2   9 -11 1443.27 1542.63   2
   2  -9  11 2395.84 1440.27   1
   2  -9  12 2364.57 1624.54   1
  -2   9 -12 1140.74 1563.37   2
   2  -9  13-318.880 1705.07   1
  -2   9 -13 1641.45 1683.11   2
   2  -9  14-583.259 1977.25   1
  -2   9 -14 2261.42 1710.02   2
  -2   9 -15-279.940 1831.71   2
   2  -9  15 1516.68 2062.99   1
   2  -8 -13 2025.82 2156.81   2
   2  -8 -12 254.218 1904.62   2
   2  -8 -12-214.971 2720.68   3
   2  -8 -11 1237.26 1759.91   2
  -2   8  11 568.307 2279.73   0
   2  -8 -11 1519.22 2196.25   3
   2  -8 -10 6555.04 1924.86   2
   2  -8 -10 9187.19 2464.89   3
  -2   8  10 9193.23 2702.80   0
   2  -8  -9 5886.82 1889.14   2
  -2   8   9 2913.41 2177.32   0
   2  -8  -9 5989.40 2163.92   3
  -2   8   8 3199.51 2152.75   0
   2  -8  -8 1744.98 1488.84   2
   2  -8  -8 2691.50 1648.44   3
   2  -8  -7 16388.6 2070.23   2
  -2   8   7 14203.7 2338.68   0
   2  -8  -7 15123.3 2161.21   3
   2  -8  -6 21916.3 2318.96   3
  -2   8   6 19121.4 2455.16   0
   2  -8  -6 21346.7 2240.86   2
   2  -8  -5 59723.7 3106.97   2
   2  -8  -5 63002.5 3235.57   3
  -2   8   5 61687.3 3144.32   0
   2  -8  -4 2789.01 1485.49   2
   2  -8  -4 1503.49 1196.40   3
  -2   8   4 834.525 1493.33   0
  -2   8   3 48320.9 2499.63   0
   2  -8  -3 47610.9 2555.22   3
  -2   8   2 73837.3 2667.21   0
   2  -8  -2 75166.7 2866.52   3
   2  -8  -1 1969.95 952.921   3
  -2   8   1 1767.53 1032.53   0
   2  -8   0 253.192 727.542   3
  -2   8   0-191.780 796.787   0
   2  -8   1 65681.5 2145.34   3
  -2   8  -1 71307.9 1781.19   0
  -2   8  -2 7546.30 638.364   0
   2  -8   2 6696.98 897.982   3
   2  -8   3 7255.99 919.456   3
  -2   8  -3 8747.83 538.697   0
  -2   8  -4 42223.5 814.827   0
   2  -8   4 46065.8 1766.95   3
  -2   8  -4 46875.0 2071.56   2
   2  -8   4 45062.8 1600.56   1
   2  -8   5 29619.7 1426.44   1
   2  -8   5 27557.7 1460.79   3
  -2   8  -5 28401.4 1758.19   2
  -2   8  -6 7653.39 1261.71   2
   2  -8   6 8430.95 1042.00   1
   2  -8   6 8269.23 1040.60   3
   2  -8   7 28381.6 1657.82   1
  -2   8  -7 27693.3 1986.40   2
   2  -8   8 29535.3 1866.67   1
  -2   8  -8 29689.4 2151.97   2
   2  -8   9 3271.05 1184.08   1
  -2   8  -9 3597.03 1251.24   2
   2  -8  10 266.894 1129.62   1
  -2   8 -10-628.134 1181.93   2
   2  -8  11 2745.00 1411.57   1
  -2   8 -11 2712.03 1449.95   2
  -2   8 -12 4859.88 1775.85   2
   2  -8  12 7443.98 1939.08   1
  -2   8 -13 293.193 1443.12   2
   2  -8  13 1230.84 1597.80   1
  -2   8 -14 565.143 1657.30   2
   2  -8  14-217.019 1859.65   1
   2  -8  15 1584.21 1960.79   1
  -2   8 -15 2343.19 1849.30   2
   2  -8  16 896.884 2145.36   1
  -2   8 -16 213.663 1909.22   2
   2  -7 -15 278.290 2667.41   2
   2  -7 -14-242.885 2888.02   3
   2  -7 -14 422.944 2063.36   2
   2  -7 -13 1449.34 2692.66   3
   2  -7 -13 13.1394 1991.59   2
  -2   7  13 273.086 2567.09   0
   2  -7 -12 1315.58 2204.85   3
  -2   7  12 884.632 2533.25   0
   2  -7 -12 750.351 1874.12   2
   2  -7 -11 1802.00 1868.49   2
   2  -7 -11 641.500 2545.82   3
   2  -7 -10-250.645 1452.35   2
   2  -7 -10 420.643 2085.30   3
   2  -7  -9-659.605 1437.57   2
   2  -7  -9-382.568 1837.67   3
   2  -7  -8 1392.93 1572.31   3
   2  -7  -8 1752.30 1429.05   2
   2  -7  -7 1174.83 1507.31   3
   2  -7  -7 1165.36 1317.28   2
   2  -7  -6 18171.1 2001.80   2
   2  -7  -6 17474.9 2113.60   3
   2  -7  -5 48466.8 2639.73   2
   2  -7  -5 50941.7 2813.35   3
   2  -7  -4 2268.22 1171.53   3
   2  -7  -4 2282.91 1352.07   2
  -2   7   3 92.3322 1400.81   0
   2  -7  -3-44.8690 1128.07   3
   2  -7  -2 2545.55 1076.18   3
  -2   7   2 3116.11 1335.07   0
   2  -7  -1 401.176 889.274   3
  -2   7   1-119.788 1120.37   0
   2  -7   0 1105.92 797.648   3
  -2   7   0 1184.80 880.002   0
   2  -7   1 50239.8 1785.53   3
  -2   7  -1 45562.4 1410.82   0
   2  -7   2 135.705 642.412   3
  -2   7  -2-125.500 423.570   0
   2  -7   3 316.475 650.952   3
  -2   7  -3 463.152 913.675   2
   2  -7   3 122.973 502.332   1
  -2   7  -3 44.7090 303.221   0
   2  -7   4 28593.3 1383.02   3
  -2   7  -4 27553.0 1623.33   2
   2  -7   4 25756.2 1148.21   1
   2  -7   5 6083.28 862.356   3
  -2   7  -5 5986.77 1069.49   2
   2  -7   5 5800.59 780.097   1
   2  -7   6 1181.17 744.546   3
  -2   7  -6 1641.77 964.322   2
   2  -7   6 667.219 723.190   1
  -2   7  -7 40897.7 2064.78   2
   2  -7   7 34767.6 1708.39   1
   2  -7   8 748.433 884.018   1
  -2   7  -8 325.857 947.330   2
   2  -7   9 4048.05 1174.85   1
  -2   7  -9 3853.50 1165.87   2
   2  -7  10 5063.83 1361.60   1
  -2   7 -10 4779.81 1350.37   2
  -2   7 -11 1631.10 1199.29   2
   2  -7  11 1226.53 1293.15   1
  -2   7 -12 1064.24 1328.31   2
   2  -7  12 463.596 1416.64   1
  -2   7 -13 3038.83 1605.23   2
   2  -7  13 3166.02 1661.08   1
   2  -7  14-109.194 1719.63   1
  -2   7 -14 999.695 1588.43   2
  -2   7 -15-90.0295 1723.15   2
   2  -7  15-665.048 1893.08   1
   2  -7  16-594.378 2116.65   1
  -2   7 -16-302.531 1709.98   2
  -2   7 -17 1025.64 2129.17   2
   2  -6 -14-484.923 2722.94   3
   2  -6 -14 375.761 2035.88   2
   2  -6 -13 1922.35 2736.60   3
   2  -6 -13 663.941 2008.31   2
   2  -6 -12 1467.34 1798.59   2
   2  -6 -12 2779.45 2484.48   3
   2  -6 -11 1808.52 1720.22   2
   2  -6 -10 4249.75 1647.35   2
   2  -6  -9 9276.07 1830.30   2
   2  -6  -8 5498.99 1465.07   2
   2  -6  -8 3725.15 1553.74   3
   2  -6  -7 35056.3 2348.60   2
   2  -6  -7 33453.7 2553.42   3
   2  -6  -6 75257.9 3337.24   3
   2  -6  -6 72634.2 2998.96   2
   2  -6  -5 12168.1 1588.37   3
   2  -6  -5 11025.3 1538.02   2
   2  -6  -4 6105.01 1360.94   3
   2  -6  -4 7071.49 1240.20   2
   2  -6  -3 142538. 3730.13   3
   2  -6  -2 140751. 3413.15   3
  -2   6   1 7441.26 1228.47   0
   2  -6  -1 7414.59 1084.32   3
  -2   6   0 214438. 3224.98   0
   2  -6   0 210630. 3481.97   3
   2  -6   1 113124. 2410.88   3
  -2   6  -1 117119. 2040.35   0
   2  -6   2 50563.0 1600.46   3
  -2   6  -2 51239.0 1056.65   0
   2  -6   3 51504.9 1615.89   3
   2  -6   3 50165.5 1303.93   1
  -2   6  -3 50270.7 793.586   0
  -2   6  -3 48874.6 1783.90   2
   2  -6   4 125628. 2152.24   1
  -2   6  -4 127470. 2749.71   2
   2  -6   4 127273. 2478.86   3
   2  -6   5 78861.4 2015.35   3
   2  -6   5 71897.7 1869.95   1
  -2   6  -5 77877.2 2272.29   2
   2  -6   6 18249.7 1179.25   1
  -2   6  -6 18927.2 1400.94   2
  -2   6  -7 2796.46 1037.14   2
   2  -6   7 2935.13 864.235   1
  -2   6  -8 72165.7 2568.95   2
   2  -6   8 66460.8 2320.17   1
   2  -6   9 1947.08 1011.37   1
  -2   6  -9 1381.53 1070.77   2
   2  -6  10-310.065 1098.23   1
  -2   6 -10-38.0744 1074.19   2
   2  -6  11 12685.8 1750.86   1
  -2   6 -11 13718.4 1787.76   2
  -2   6 -12 556.471 1284.93   2
   2  -6  12 106.743 1469.56   1
   2  -6  13 2816.93 1693.61   1
  -2   6 -13 2997.72 1577.56   2
   2  -6  14-226.964 1774.34   1
  -2   6 -14 591.088 1535.93   2
  -2   6 -15 170.781 1671.27   2
   2  -6  16 1014.46 2154.57   1
  -2   6 -16-4.30695 1807.77   2
  -2   6 -17 768.452 2006.71   2
   2  -5 -15 28.2188 2855.62   3
   2  -5 -14 254.515 2728.55   3
   2  -5 -14 76.2486 1940.80   2
   2  -5 -13 1012.81 1887.10   2
   2  -5 -12 212.816 1700.87   2
   2  -5 -11 1863.14 1655.53   2
   2  -5 -10 1783.04 1533.77   2
   2  -5  -9 7348.79 1642.16   2
   2  -5  -8 3182.18 1364.58   2
   2  -5  -7 6257.39 1418.56   2
   2  -5  -6 47328.8 2381.67   2
   2  -5  -5 4765.25 1138.97   2
   2  -5  -5 3588.68 1107.79   3
   2  -5  -4 4746.21 1057.18   2
   2  -5  -4 4991.33 1255.07   3
   2  -5  -3 50607.2 2150.35   2
   2  -5  -3 49309.1 2222.32   3
   2  -5  -2 19018.8 1453.33   3
   2  -5  -1 2921.88 876.201   3
   2  -5   0 52793.6 1717.43   3
  -2   5   0 52262.5 1696.52   0
  -2   5  -1 38940.6 1212.52   0
   2  -5   1 40646.0 1404.46   3
   2  -5   2 46885.1 1423.09   3
  -2   5  -2 43676.1 867.380   0
  -2   5  -2 45007.8 1503.99   2
  -2   5  -3 41421.1 530.629   0
   2  -5   3 42311.3 1392.22   3
   2  -5   3 43540.3 1104.59   1
  -2   5  -3 44096.4 1539.53   2
   2  -5   4 30155.4 1220.01   3
  -2   5  -4 30231.0 1330.81   2
   2  -5   4 28164.7 1024.94   1
   2  -5   5 44283.9 1366.79   1
  -2   5  -5 45442.5 1659.75   2
   2  -5   5 46803.7 1500.32   3
   2  -5   6 48069.2 1614.10   1
  -2   5  -6 50611.9 1844.35   2
  -2   5  -7 9196.31 1120.81   2
   2  -5   7 9564.68 1043.91   1
  -2   5  -8 42376.5 1942.70   2
   2  -5   8 42673.9 1889.85   1
   2  -5   9 3556.88 1146.20   1
  -2   5  -9 3740.46 1159.63   2
   2  -5  10 20445.1 1746.09   1
  -2   5 -10 23312.0 1797.89   2
  -2   5 -11 25835.0 2053.24   2
   2  -5  11 20608.5 1945.29   1
   2  -5  12 896.902 1321.77   1
  -2   5 -12 339.871 1170.11   2
   2  -5  13-15.3209 1577.27   1
  -2   5 -13-391.789 1291.93   2
  -2   5 -14 4162.72 1579.59   2
   2  -5  14 4829.29 1984.38   1
   2  -5  15 6.92089 1702.41   1
  -2   5 -15-695.981 1647.39   2
   2  -5  16 1180.91 2024.85   1
  -2   5 -16-42.0268 1694.37   2
   2  -5  17 946.750 2244.69   1
  -2   5 -17 1095.38 1812.40   2
   2  -4 -16-204.223 2479.76   2
   2  -4 -15-331.184 2024.05   2
   2  -4 -14 1573.44 1904.91   2
   2  -4 -13 3952.33 2057.53   2
   2  -4 -12 477.637 1499.02   2
   2  -4 -11 1006.56 1662.94   2
   2  -4 -10 44483.7 2918.53   2
   2  -4  -9 6441.21 1582.72   2
   2  -4  -8 490.784 1211.28   2
   2  -4  -7 42354.2 2305.24   2
   2  -4  -6 41032.5 2113.57   2
   2  -4  -5 45795.4 2094.79   2
   2  -4  -4 127426. 3074.81   2
   2  -4  -4 123232. 3308.59   3
   2  -4  -3 19783.0 1366.84   2
   2  -4  -3 19343.2 1497.47   3
   2  -4  -2 134830. 3014.97   3
   2  -4  -1 85844.4 2211.63   3
   2  -4   0 9559.07 810.570   3
   2  -4   1 333037. 3475.98   3
  -2   4  -2 838.302 545.303   2
   2  -4   2 1111.91 260.664   1
  -2   4  -2 633.561 248.235   0
   2  -4   2 525.306 408.234   3
   2  -4   3 1211.06 452.621   3
   2  -4   3 1975.48 348.451   1
  -2   4  -3 1125.56 508.964   2
   2  -4   4 104104. 1696.83   1
  -2   4  -4 102410. 2052.85   2
   2  -4   4 101805. 1933.36   3
   2  -4   5 10954.9 796.703   1
  -2   4  -5 9443.70 896.542   2
   2  -4   5 8787.26 275.458   0
   2  -4   5 10086.0 801.949   3
   2  -4   6 2720.10 322.127   0
  -2   4  -6 3016.94 809.876   2
   2  -4   6 3271.63 714.099   1
   2  -4   7 107142. 2450.24   1
  -2   4  -7 112613. 2607.22   2
   2  -4   8 16167.4 1302.71   1
  -2   4  -8 14114.6 1313.76   2
   2  -4   9 1450.20 999.967   1
  -2   4  -9 1065.84 967.720   2
   2  -4  10 10015.9 1463.41   1
  -2   4 -10 10794.4 1359.11   2
   2  -4  11 16248.5 1816.43   1
  -2   4 -11 13846.4 1691.02   2
   2  -4  12 15227.3 2003.59   1
  -2   4 -12 12541.9 1824.27   2
  -2   4 -13-471.945 1295.77   2
   2  -4  13-230.944 1472.10   1
  -2   4 -14 610.323 1493.77   2
   2  -4  14 893.785 1706.83   1
   2  -4  15 101.627 1809.12   1
  -2   4 -15 2186.25 1490.84   2
  -2   4 -16 271.304 1653.42   2
   2  -4  16-780.814 2089.55   1
  -2   4 -17-184.068 1731.89   2
   2  -4  17 1519.90 2175.93   1
   2  -3 -16 1062.47 2723.88   3
   2  -3 -15 234.832 1979.33   2
   2  -3 -14-832.966 1741.40   2
   2  -3 -13 839.370 1611.06   2
   2  -3 -12 549.916 1605.61   2
  -2   3  12-293.701 1644.19   1
  -2   3  11 474.182 1489.26   1
   2  -3 -11-129.833 1584.11   2
  -2   3  10 11784.7 1870.78   1
   2  -3 -10 11305.8 1807.52   2
   2  -3  -9 108.237 1238.13   2
  -2   3   9-451.465 1177.05   1
   2  -3  -8 1947.40 1125.65   2
  -2   3   8 308.032 1159.66   1
  -2   3   7 41559.1 2070.84   1
   2  -3  -7 41435.7 2140.17   2
  -2   3   6 51108.7 2006.51   1
   2  -3  -6 50923.8 2153.80   2
  -2   3   5 16381.4 1245.59   1
   2  -3  -5 14934.3 1327.18   2
  -2   3   4 255016. 3421.43   1
   2  -3  -4 241502. 3858.01   2
  -2   3   3 242370. 3027.56   1
   2  -3  -3 244447. 3654.80   2
   2  -3  -3 242842. 4041.46   3
   2  -3  -2 212955. 3253.54   2
   2  -3  -2 215117. 3477.53   3
   2  -3  -1 109962. 2279.12   3
   2  -3   0 479870. 4129.43   3
   2  -3   0 485524. 2736.34   1
   2  -3   1 380759. 3382.70   3
   2  -3   2 94187.9 1004.32   1
   2  -3   2 89123.8 1619.16   3
  -2   3  -2 91363.6 1627.61   2
  -2   3  -3 433530. 3544.50   2
   2  -3   3 437241. 3561.75   3
   2  -3   3 437247. 2684.57   1
   2  -3   4 353266. 3339.43   3
  -2   3  -4 354679. 3399.84   2
   2  -3   4 352384. 2928.75   1
  -2   3  -5 41068.3 1354.19   2
   2  -3   5 39812.5 1237.61   1
   2  -3   6 37152.5 1386.45   1
  -2   3  -6 36189.9 1435.60   2
  -2   3  -7 171490. 3044.75   2
   2  -3   7 168798. 2988.45   1
  -2   3  -8 20590.0 1404.96   2
   2  -3   8 20745.6 1413.52   1
   2  -3   9 132.060 938.152   1
  -2   3  -9-230.120 949.992   2
   2  -3  10 9390.19 1461.61   1
  -2   3 -10 8830.81 1236.32   2
   2  -3  11 4163.77 1279.37   1
  -2   3 -11 5771.76 1256.50   2
   2  -3  12-10.3326 1389.79   1
  -2   3 -12-121.497 1136.19   2
  -2   3 -13 10214.0 1773.61   2
   2  -3  13 8066.31 1884.50   1
   2  -3  14 1807.13 1674.40   1
  -2   3 -14 1776.75 1545.34   2
   2  -3  15 614.916 1812.90   1
  -2   3 -15 834.029 1568.93   2
   2  -3  16-530.630 2013.60   1
  -2   3 -16-395.547 1605.18   2
   2  -3  17 914.480 2089.49   1
  -2   3 -17 1586.58 1710.00   2
  -2   3 -18 751.531 2064.13   2
   2  -2 -16-712.156 2202.81   2
   2  -2 -15-179.676 2011.67   2
  -2   2  14 796.944 2041.41   1
   2  -2 -14 2535.04 1886.53   2
   2  -2 -13 2002.39 1676.72   2
  -2   2  13 1863.67 1749.19   1
   2  -2 -12 1219.22 1462.99   2
  -2   2  12 440.118 1563.30   1
   2  -2 -11 2121.03 1412.58   2
  -2   2  11 2775.79 1420.62   1
   2  -2 -10 957.025 1262.80   2
  -2   2  10 123.277 1314.21   1
  -2   2   9 12581.4 1724.19   1
   2  -2  -9 12653.4 1607.18   2
  -2   2   8 10426.6 1435.51   1
   2  -2  -8 11202.6 1402.94   2
  -2   2   7 19981.3 1570.60   1
   2  -2  -7 21732.6 1602.34   2
   2  -2  -6 62747.0 2183.16   2
  -2   2   6 63414.2 2131.12   1
  -2   2   5 5665.84 914.812   1
   2  -2  -5 6667.72 925.651   2
   2  -2  -4 17616.2 1117.58   2
  -2   2   4 18127.5 1082.44   1
  -2   2   3 355425. 3410.49   1
   2  -2  -3 363523. 3972.28   2
   2  -2  -2 23345.6 1083.92   2
  -2   2   2 25490.9 898.361   1
   2  -2  -2 24819.0 1296.45   3
  -2   2   1 41512.3 903.158   1
   2  -2  -1 43180.3 1379.44   3
   2  -2   0 128867. 997.193   1
   2  -2   0 134855. 2016.83   3
   2  -2   1 7251.77 554.668   3
  -2   2  -1 7406.97 498.520   2
   2  -2   2 653.806 399.095   3
  -2   2  -2 710.040 152.122   1
  -2   2  -2 407.692 344.563   2
   2  -2   2 770.381 219.721   1
   2  -2   3 255288. 2545.74   3
   2  -2   3 258881. 2016.21   1
  -2   2  -3 253650. 2397.18   2
   2  -2   4 2242.73 466.413   1
   2  -2   4 2137.29 352.141   0
   2  -2   4 3270.12 499.178   3
  -2   2  -4 2392.79 512.521   2
  -2   2  -5 17191.0 928.780   2
   2  -2   5 16782.3 900.351   1
  -2   2  -6 47139.3 1485.59   2
   2  -2   6 44416.5 1481.94   1
   2  -2   7 4419.32 892.142   1
  -2   2  -7 4260.31 748.827   2
   2  -2   8 33388.1 1668.16   1
  -2   2  -8 37285.6 1692.14   2
   2  -2   9 3310.65 1124.90   1
  -2   2  -9 3711.22 1051.56   2
   2  -2  10 1157.23 1188.10   1
  -2   2 -10 881.457 1009.28   2
   2  -2  11 206.833 1243.50   1
  -2   2 -11-352.022 961.721   2
   2  -2  12 409.864 1464.30   1
  -2   2 -12 605.494 1238.97   2
   2  -2  13 3997.78 1734.15   1
  -2   2 -13 4704.48 1496.77   2
   2  -2  14 951.804 1678.40   1
  -2   2 -14 1484.65 1422.82   2
   2  -2  15-564.179 1714.20   1
  -2   2 -15 434.422 1435.97   2
  -2   2 -16 1342.79 1671.13   2
   2  -2  16-339.211 1966.27   1
   2  -2  17 760.697 2155.35   1
  -2   2 -17 220.815 1796.12   2
  -2   2 -18-578.109 2032.95   2
   2  -1 -16 15.2441 2209.57   2
   2  -1 -15-652.080 1876.96   2
  -2   1  15 348.388 2167.69   1
   2  -1 -14 2067.28 1807.81   2
  -2   1  14 4158.80 1951.09   1
   2  -1 -13 2072.65 1633.03   2
  -2   1  13 1523.78 1703.97   1
  -2   1  12 1043.86 1644.20   1
   2  -1 -12 236.949 1287.58   2
   2  -1 -11 10779.3 1762.83   2
  -2   1  11 9258.70 1869.96   1
  -2   1  10 11638.7 1704.66   1
   2  -1 -10 13389.1 1642.73   2
  -2   1   9 8276.17 1456.48   1
   2  -1  -9 8595.87 1367.29   2
  -2   1   8 31629.3 1906.09   1
   2  -1  -8 32979.4 1864.33   2
  -2   1   7 119188. 2990.37   1
   2  -1  -7 118608. 2955.15   2
   2  -1  -6 27077.6 1445.23   2
  -2   1   6 29360.0 1563.73   1
  -2   1   5 4541.08 821.477   1
   2  -1  -5 4884.02 756.200   2
  -2   1   4 190795. 2746.87   1
   2  -1  -4 189895. 2799.21   2
  -2   1   3 452564. 3681.24   1
   2  -1  -3 462938. 3852.10   2
  -2   1   2 2862.67 455.768   1
   2  -1  -2 3416.43 510.192   2
   2  -1  -2 2457.16 689.786   3
  -2   1   1 136529. 1432.07   1
   2  -1  -1 140024. 1801.05   2
   2  -1  -1 139067. 2067.39   3
   2  -1   0 734797. 4026.04   3
  -2   1  -1 141512. 1305.07   2
  -2   1  -1 148728. 1271.42   0
  -2   1  -2 12357.8 469.349   2
  -2   1  -2 12591.6 375.018   0
   2  -1   2 12164.9 548.194   3
  -2   1  -2 12669.4 408.604   1
   2  -1   2 12149.8 341.894   0
  -2   1  -3 852426. 3650.20   0
   2  -1   3 863709. 4425.26   3
  -2   1  -3 861088. 3937.97   2
   2  -1   4 684851. 3775.38   0
  -2   1  -4 688369. 4097.84   2
   2  -1   4 691960. 4286.19   1
   2  -1   5 38078.7 1272.74   1
  -2   1  -5 38855.4 1203.37   2
   2  -1   5 37639.5 1322.18   0
   2  -1   6 233276. 3220.14   1
  -2   1  -6 239913. 3080.89   2
   2  -1   7 160188. 3004.13   1
  -2   1  -7 159677. 2801.00   2
   2  -1   8 154934. 3227.58   1
  -2   1  -8 161426. 3096.28   2
  -2   1  -9 74927.8 2387.57   2
   2  -1   9 69063.9 2496.72   1
   2  -1  10 27286.7 1901.10   1
  -2   1 -10 29161.7 1773.53   2
  -2   1 -11 30658.5 1937.93   2
   2  -1  11 29539.2 2156.40   1
  -2   1 -12 1825.37 1179.33   2
   2  -1  12 3295.23 1390.89   1
  -2   1 -13 2921.85 1481.74   2
   2  -1  13 3845.56 1589.20   1
  -2   1 -14 13812.5 1969.34   2
   2  -1  14 12589.7 2235.28   1
  -2   1 -15 14.6214 1607.07   2
   2  -1  15 268.962 1900.21   1
   2  -1  15-1032.86 2285.77   0
  -2   1 -17 235.815 1915.17   2
   2   0 -16 869.226 2051.28   2
   2   0 -15-390.720 1894.65   2
  -2   0  15 76.5812 1849.72   1
   2   0 -14-171.830 1720.65   2
  -2   0  14-456.670 2007.21   1
  -2   0  13 2504.72 1613.86   1
   2   0 -13 538.520 1472.51   2
   2   0 -12-154.239 1298.05   2
  -2   0  12 1060.62 1658.31   1
   2   0 -11 125.818 1293.99   2
  -2   0  11 864.884 1368.41   1
  -2   0  10 2768.61 1504.98   1
   2   0 -10 2149.62 1191.51   2
  -2   0   9 1286.37 1103.90   1
   2   0  -9 395.698 966.053   2
  -2   0   8-31.8892 1096.91   1
   2   0  -8 54.5928 856.324   2
  -2   0   7 15094.6 1424.74   1
   2   0  -7 14884.7 1272.02   2
  -2   0   6 2673.46 853.705   1
   2   0  -6 2254.66 744.974   2
  -2   0   5 4701.48 822.234   1
   2   0  -5 4371.79 736.033   2
   2   0  -4 38752.0 1277.73   2
  -2   0   4 42600.2 1387.41   1
  -2   0   3 22940.1 925.062   1
   2   0  -3 22321.0 880.833   2
   2   0  -2 134299. 1667.89   2
  -2   0   2 136132. 1776.79   1
   2   0  -2 132517. 2107.22   3
  -2   0   1 568557. 3021.66   1
   2   0  -1 570465. 2685.00   2
  -2   0   0 12431.6 401.754   1
   2   0   0 13043.3 553.524   0
   2   0   0 12631.4 534.595   3
   2   0   0 12609.5 319.880   2
   2   0   1 99169.8 1116.58   0
   2   0   1 97800.5 1200.86   3
   2   0   2 3324.30 328.378   0
  -2   0  -2 2077.03 219.014   2
   2   0   2 3330.70 387.749   3
  -2   0  -2 1578.90 312.934   0
  -2   0  -3 171115. 1672.92   2
  -2   0  -3 172492. 1985.00   0
   2   0   3 172454. 1752.08   0
   2   0   4 44098.9 1303.71   1
  -2   0  -4 43890.1 1093.10   2
   2   0   4 45587.0 1292.53   0
   2   0   5 10878.4 900.286   1
   2   0   5 12092.7 1062.66   0
  -2   0  -5 11269.5 750.276   2
  -2   0  -6 954.781 569.153   2
   2   0   6 750.622 761.905   1
   2   0   7 33601.8 1577.00   1
  -2   0  -7 33961.6 1430.72   2
   2   0   8 84.9948 929.674   1
  -2   0  -8-25.3863 863.087   2
  -2   0  -9 9490.46 1182.15   2
   2   0   9 9046.91 1407.97   1
   2   0  10 487.887 1282.41   1
  -2   0 -10 547.894 991.928   2
   2   0  11 1917.21 1407.97   1
  -2   0 -11 694.565 1025.75   2
   2   0  12-47.9420 1378.12   1
  -2   0 -12 602.409 1168.58   2
  -2   0 -13 1496.87 1355.80   2
   2   0  13 358.715 1562.35   1
  -2   0 -14 1759.83 1518.64   2
   2   0  14 1162.68 2183.61   0
   2   0  14 941.393 1623.25   1
   2   0  15 2421.34 1909.35   1
   2   0  15 63.8831 2247.73   0
  -2   0 -15 1418.19 1637.12   2
  -2   0 -16-665.797 1784.56   2
   2   0  16-1234.36 2303.35   0
  -2   0 -17 299.290 1967.52   2
   2   1 -16 841.399 2014.73   2
  -2  -1  15 539.102 2006.53   1
   2   1 -15 768.004 1667.92   2
   2   1 -14 448.909 1607.31   2
  -2  -1  14-113.470 1910.01   1
  -2  -1  13 2769.38 1954.02   1
   2   1 -13 2818.15 1620.92   2
   2   1 -12 687.180 1336.74   2
  -2  -1  12 135.414 1498.08   1
   2   1 -11 5977.78 1430.48   2
  -2  -1  11 8250.83 1688.07   1
  -2  -1  10 34088.3 2353.58   1
   2   1 -10 36711.6 2203.30   2
  -2  -1   9-43.6447 1178.97   1
   2   1  -9 408.864 1006.17   2
  -2  -1   8 3219.09 1039.59   1
   2   1  -8 3372.94 951.135   2
   2   1  -7 124015. 2800.78   2
  -2  -1   7 128401. 3059.90   1
   2   1  -6 36034.0 1523.54   2
  -2  -1   6 38821.7 1676.67   1
  -2  -1   5 61491.8 1838.90   1
   2   1  -5 58134.8 1674.27   2
  -2  -1   4 682114. 5161.44   1
   2   1  -4 692458. 4798.92   2
   2   1  -3 6741.21 580.003   2
  -2  -1   3 6439.14 660.892   1
   2   1  -2 29268.0 802.267   2
  -2  -1   2 30293.9 946.810   1
   2   1   1 493844. 2374.49   3
   2   1   1 487384. 2809.65   0
  -2  -1  -3 496615. 3012.07   2
   2   1   3 489434. 3468.34   0
   2   1   4 569890. 4491.20   0
  -2  -1  -4 562512. 3837.71   2
   2   1   5 1621.35 923.867   0
  -2  -1  -5 2321.54 551.357   2
   2   1   6 68903.9 2283.92   0
   2   1   6 74325.3 2109.97   1
  -2  -1  -6 75556.0 1849.16   2
  -2  -1  -7 151807. 2839.15   2
   2   1   7 155651. 3169.19   1
  -2  -1  -8 2643.63 906.979   2
   2   1   8 3484.81 960.200   1
   2   1   9 1533.73 1123.56   1
  -2  -1  -9 257.946 885.691   2
  -2  -1 -10 76242.3 2654.14   2
   2   1  10 72951.6 2798.62   1
  -2  -1 -11 7979.93 1449.41   2
   2   1  11 8541.18 1605.98   1
  -2  -1 -12 700.488 1311.74   2
   2   1  12 192.849 1437.25   1
   2   1  13 2901.92 1481.34   1
  -2  -1 -13 2708.35 1410.70   2
   2   1  13 3520.81 2066.91   0
  -2  -1 -14 2331.28 1441.28   2
   2   1  14 703.325 2155.01   0
  -2  -1 -15 299.894 1550.86   2
   2   1  15 485.652 2166.98   0
   2   1  16 575.163 2292.54   0
  -2  -1 -17 722.715 1779.52   2
   2   1  17-473.926 2492.67   0
  -2  -1 -18 411.278 2177.39   2
   2   2 -16 633.224 2057.88   2
   2   2 -15 386.599 1681.90   2
  -2  -2  14 2226.30 2058.38   1
   2   2 -14-58.6344 1625.87   2
  -2  -2  13 825.349 1846.14   1
   2   2 -13-843.082 1370.82   2
  -2  -2  12 661.196 1703.82   1
   2   2 -12 1575.02 1407.96   2
  -2  -2  11 587.241 1504.14   1
   2   2 -11 161.496 1233.95   2
  -2  -2  10 906.440 1358.01   1
   2   2 -10 1744.24 1145.64   2
   2   2  -9 14104.7 1457.47   2
  -2  -2   9 11036.1 1476.35   1
   2   2  -8-145.470 850.787   2
  -2  -2   8 373.740 1099.83   1
  -2  -2   7 10068.1 1289.23   1
   2   2  -7 9771.50 1109.45   2
   2   2  -6-12.4872 664.879   2
  -2  -2   6 234.194 667.725   1
  -2  -2   5 11845.0 959.244   1
   2   2  -5 11606.8 927.563   2
  -2  -2   4 66761.2 1760.96   1
   2   2  -4 67741.9 1613.10   2
   2   2  -3 28422.9 965.987   2
  -2  -2   3 30717.3 1129.90   1
   2   2  -2 266592. 2356.12   2
  -2  -2   2 252366. 2716.26   1
   2   2  -1 521.929 174.272   3
   2   2  -1 922.084 395.553   0
   2   2  -1 325.707 301.387   2
   2   2   0 139960. 1337.07   2
   2   2   0 142485. 1737.80   0
   2   2   0 141984. 936.973   3
   2   2   1 1207.20 390.365   0
  -2  -2  -2 70180.5 1315.38   2
   2   2   2 72464.7 1382.13   0
  -2  -2  -3 15017.1 764.208   2
   2   2   3 15670.3 959.054   0
   2   2   4 216429. 3087.31   0
  -2  -2  -4 216006. 2642.42   2
  -2  -2  -5 67595.5 1698.33   2
   2   2   5 66799.4 2104.29   0
   2   2   6 95552.8 2730.12   0
  -2  -2  -6 96250.6 2205.66   2
   2   2   7 130450. 3369.34   0
  -2  -2  -7 132476. 2819.91   2
   2   2   8 7960.90 1641.54   0
  -2  -2  -8 9196.43 1122.10   2
   2   2   9 6211.41 1659.30   0
  -2  -2  -9 7795.64 1184.41   2
   2   2  10 39076.4 2692.28   0
  -2  -2 -10 34674.9 2016.95   2
  -2  -2 -11-50.6484 1069.60   2
   2   2  11-567.648 1710.41   0
  -2  -2 -12 7676.85 1663.56   2
   2   2  12 6671.43 2149.21   0
  -2  -2 -13 8589.53 1707.86   2
   2   2  13 8006.49 2247.63   0
  -2  -2 -14-474.944 1515.93   2
   2   2  14 128.327 2133.19   0
  -2  -2 -15 240.129 1696.17   2
   2   2  15 746.667 2373.99   0
  -2  -2 -16 2861.38 1787.97   2
   2   2  16 2170.38 2493.64   0
  -2  -2 -17 1697.04 1996.78   2
   2   2  17-594.463 2591.90   0
  -2  -2 -18 550.049 2155.58   2
   2   3 -16 418.838 2107.16   2
   2   3 -15 466.652 1617.82   2
  -2  -3  15 462.422 1918.57   1
  -2  -3  14 2660.66 1952.15   1
   2   3 -14 2935.33 1736.54   2
  -2  -3  13 157.878 1813.72   1
   2   3 -13 261.835 1402.03   2
  -2  -3  12 1559.33 1695.62   1
   2   3 -12 307.415 1236.84   2
  -2  -3  11 14576.4 2002.40   1
   2   3 -11 16417.2 1874.87   2
  -2  -3  10 7609.92 1528.34   1
   2   3 -10 8918.37 1410.27   2
  -2  -3   9 578.394 1158.76   1
   2   3  -9 402.667 1075.78   2
   2   3  -8 73905.4 2497.79   2
  -2  -3   8 76179.3 2700.24   1
   2   3  -7 42426.3 1832.45   2
  -2  -3   7 41176.5 1892.53   1
  -2  -3   6 443.761 739.400   1
   2   3  -6 340.476 720.785   2
  -2  -3   5 4247.49 822.155   1
   2   3  -5 2921.26 724.875   2
   2   3  -4 218900. 2907.88   2
  -2  -3   4 220609. 3186.61   1
  -2  -3   3 183228. 2674.09   1
   2   3  -3 181605. 2406.69   2
   2   3  -2 167903. 1147.48   3
  -2  -3   2 166865. 2379.01   1
   2   3  -2 165950. 2070.97   2
   2   3  -2 165528. 2235.46   0
   2   3  -1 182272. 1980.86   2
   2   3  -1 175748. 2158.48   0
   2   3   0 330395. 2605.52   2
   2   3   0 332075. 2892.07   0
   2   3   1 49047.5 1210.07   0
   2   3   2 266142. 2863.82   0
  -2  -3  -3 626777. 4939.00   2
   2   3   3 633843. 4942.92   0
  -2  -3  -4 206281. 3025.69   2
   2   3   4 214134. 3322.66   0
  -2  -3  -5 90391.4 2185.35   2
   2   3   5 90461.9 2509.51   0
   2   3   6 167402. 3601.14   0
  -2  -3  -6 169297. 3127.34   2
   2   3   7 107103. 3199.69   0
  -2  -3  -7 102225. 2658.29   2
   2   3   8 1850.52 1538.58   0
  -2  -3  -8 2283.47 907.292   2
   2   3   9 96343.8 3521.28   0
  -2  -3  -9 91616.8 2963.22   2
  -2  -3 -10 6445.22 1421.52   2
   2   3  10 7569.11 1958.39   0
   2   3  11 1382.22 1928.17   0
  -2  -3 -11 885.133 1162.27   2
  -2  -3 -12 3592.32 1420.43   2
   2   3  12 4377.40 1972.94   0
  -2  -3 -13 3399.30 1496.82   2
   2   3  13 4420.20 2082.36   0
  -2  -3 -14 2353.35 1625.80   2
   2   3  14 2236.97 2080.82   0
  -2  -3 -15 2270.81 1745.14   2
   2   3  15 110.112 2239.07   0
  -2  -3 -16 354.667 1890.07   2
   2   3  16-438.451 2443.86   0
   2   3  17 515.841 2547.95   0
  -2  -3 -17-858.846 2068.47   2
  -2  -3 -18-154.998 2217.60   2
   2   4 -16 3885.02 2165.76   2
  -2  -4  15 236.997 2226.15   1
   2   4 -15-164.291 1775.93   2
  -2  -4  14 646.822 2102.81   1
   2   4 -14 1199.42 1564.81   2
  -2  -4  13 1082.89 1792.89   1
   2   4 -13 139.458 1400.82   2
  -2  -4  12 360.940 1431.51   1
   2   4 -12-663.940 1215.33   2
  -2  -4  11 1812.38 1433.11   1
   2   4 -11 47.7109 1161.45   2
  -2  -4  10-312.317 1314.59   1
   2   4 -10 9.63723 1065.97   2
  -2  -4   9 599.028 1099.92   1
   2   4  -9 1898.27 1046.06   2
  -2  -4   8 47612.6 2319.42   1
   2   4  -8 50192.9 2182.67   2
   2   4  -7 213.257 814.657   2
  -2  -4   7 839.809 925.147   1
   2   4  -6 1516.20 793.637   2
  -2  -4   6 2091.99 774.209   1
   2   4  -5 57151.4 1797.01   2
  -2  -4   5 56151.7 1932.71   1
   2   4  -4 171891. 2708.30   2
  -2  -4   4 168584. 2930.69   1
  -2  -4   3 64848.9 1759.71   1
   2   4  -3 64876.0 1593.96   2
   2   4  -3 66568.9 1623.39   0
   2   4  -2 201886. 2567.33   0
   2   4  -2 208315. 2564.17   2
  -2  -4   2 207783. 2881.11   1
   2   4  -1 103495. 1796.87   0
   2   4  -1 104784. 1763.52   2
  -2  -4   0 119581. 1082.83   3
   2   4   0 125300. 1970.21   0
   2   4   1 45491.9 1285.59   0
   2   4   2 110878. 2079.98   0
   2   4   3 365319. 4115.56   0
  -2  -4  -4 1184.31 751.584   2
   2   4   4 910.834 774.808   0
   2   4   5 9720.28 1220.85   0
  -2  -4  -5 9003.60 1054.00   2
   2   4   6 117319. 3163.58   0
  -2  -4  -6 123797. 2968.53   2
  -2  -4  -7 29500.8 1740.35   2
   2   4   7 30374.7 2132.20   0
  -2  -4  -8 12413.4 1406.34   2
   2   4   8 13858.6 1949.40   0
  -2  -4  -9 53324.3 2496.44   2
   2   4   9 57259.1 2969.68   0
  -2  -4 -10 1722.35 1263.29   2
   2   4  10 766.324 1529.80   0
  -2  -4 -11 4371.10 1538.04   2
   2   4  11 6988.04 1903.33   0
  -2  -4 -12 7237.10 1705.18   2
   2   4  12 6637.46 2166.51   0
  -2  -4 -13 4010.72 1579.39   2
   2   4  13 3626.64 2042.50   0
   2   4  14 1706.14 2153.74   0
  -2  -4 -14 1732.21 1691.12   2
   2   4  15 1652.44 2304.52   0
  -2  -4 -15 3492.33 1876.26   2
   2   4  16 1474.53 2380.12   0
  -2  -4 -16 19.8588 1896.31   2
   2   4  17 2346.12 2456.22   0
  -2  -4 -17 68.7431 2015.10   2
  -2  -4 -18-419.510 2313.60   2
   2   5 -16 397.708 2152.09   2
   2   5 -15-305.765 1789.36   2
   2   5 -14 1543.19 1587.60   2
  -2  -5  14 945.454 2104.87   1
  -2  -5  13 2084.41 1687.27   1
   2   5 -13 460.416 1609.15   2
  -2  -5  12-305.054 1674.03   1
   2   5 -12 540.739 1338.87   2
  -2  -5  11 4210.42 1491.70   1
   2   5 -11 3984.10 1450.16   2
  -2  -5  10 4192.34 1416.36   1
   2   5 -10 4337.03 1368.67   2
   2   5  -9 1961.93 1057.48   2
  -2  -5   9 1576.89 1110.40   1
   2   5  -8 4467.00 1066.08   2
  -2  -5   8 4795.34 1219.11   1
   2   5  -7 54734.7 2159.02   2
  -2  -5   7 52855.0 2242.74   1
  -2  -5   6 1292.28 840.883   1
   2   5  -6 977.278 870.566   2
   2   5  -5 64330.4 1989.33   2
  -2  -5   5 59331.3 2040.03   1
   2   5  -4 90120.5 2166.33   2
  -2  -5   4 88996.6 2314.44   1
   2   5  -3 468.451 523.771   0
   2   5  -3 940.480 584.438   2
  -2  -5   3 512.183 540.125   1
   2   5  -2 10494.0 770.847   0
   2   5  -2 10371.9 834.953   2
   2   5  -1 224688. 2912.25   2
   2   5  -1 217336. 2779.36   0
   2   5   0 3499.82 606.658   0
  -2  -5   0 3036.20 299.114   3
   2   5   1 56127.3 1537.07   0
   2   5   2 309521. 3693.25   0
   2   5   3 21344.4 1264.89   0
   2   5   4 54317.5 2059.82   0
  -2  -5  -4 53877.7 2042.94   2
  -2  -5  -5 77285.7 2494.89   2
   2   5   5 74503.3 2562.69   0
   2   5   6 19069.0 1674.29   0
  -2  -5  -6 18301.1 1482.01   2
   2   5   7 32988.2 2294.25   0
  -2  -5  -7 36073.9 1993.99   2
   2   5   8 802.411 1570.00   0
  -2  -5  -8 642.191 1127.45   2
  -2  -5  -9 2556.72 1192.00   2
   2   5   9 5038.17 1847.19   0
  -2  -5 -10 4180.79 1515.55   2
   2   5  10 5700.27 1848.70   0
  -2  -5 -11 818.230 1460.10   2
   2   5  11 63.4964 1949.94   0
  -2  -5 -12 354.486 1434.36   2
   2   5  12 1503.21 1857.81   0
  -2  -5 -13-52.5705 1711.47   2
   2   5  13-554.855 2132.16   0
   2   5  14 80.0489 2072.83   0
  -2  -5 -14-351.486 1570.66   2
  -2  -5 -15 610.107 1786.31   2
   2   5  15-249.355 2208.71   0
  -2  -5 -16 1763.22 2191.17   2
   2   5  16 1893.34 2228.28   0
  -2  -5 -17-545.150 2239.38   2
   2   6 -15 443.758 1825.43   2
   2   6 -14-662.618 1591.02   2
  -2  -6  13 157.671 1717.47   1
   2   6 -13 673.665 1535.46   2
  -2  -6  12 4516.33 1884.67   1
   2   6 -12 4698.39 1699.83   2
  -2  -6  11 2776.05 1581.28   1
   2   6 -11 2572.99 1403.46   2
  -2  -6  10 968.518 1184.87   1
   2   6 -10-301.634 1147.13   2
  -2  -6   9 9849.30 1626.92   1
   2   6  -9 9798.15 1505.94   2
   2   6  -8 7619.49 1305.43   2
  -2  -6   8 9301.67 1468.27   1
  -2  -6   7 28558.2 1933.09   1
   2   6  -7 27365.0 1757.87   2
  -2  -6   6 14715.3 1426.24   1
   2   6  -6 13379.2 1286.41   2
  -2  -6   5 37484.9 1822.89   1
   2   6  -5 39984.8 1753.12   2
   2   6  -4 88008.3 2332.87   2
  -2  -6   4 86954.3 2427.90   1
   2   6  -3 237.754 554.891   0
   2   6  -3 350.864 659.211   2
  -2  -6   3 139.527 599.309   1
   2   6  -2 8611.08 904.099   2
   2   6  -2 8330.27 772.862   0
   2   6  -1 456876. 4550.91   2
   2   6  -1 448519. 4252.83   0
   2   6   0 39954.1 1400.53   0
  -2  -6   0 40409.2 887.577   3
   2   6   1 7896.76 835.917   0
  -2  -6  -1 8345.23 694.209   3
   2   6   2 209753. 3295.52   0
   2   6   3 81868.0 2343.27   0
   2   6   4 24748.1 1680.75   0
  -2  -6  -5 168464. 3845.48   2
   2   6   5 167564. 3810.64   0
  -2  -6  -6 70413.6 2676.15   2
   2   6   6 68864.2 2807.74   0
   2   6   7 4907.73 1562.33   0
  -2  -6  -7 5917.77 1266.99   2
   2   6   8 59039.7 2938.05   0
  -2  -6  -8 57921.3 2758.24   2
   2   6   9 34756.2 2651.43   0
  -2  -6  -9 35422.8 2366.18   2
   2   6  10 49057.2 3060.47   0
  -2  -6 -10 43953.3 2750.48   2
  -2  -6 -11 3346.17 1610.27   2
   2   6  11 4623.08 1946.76   0
   2   6  12 8503.82 2258.50   0
  -2  -6 -12 6826.42 1879.48   2
   2   6  13 4964.16 2304.62   0
  -2  -6 -13 5097.65 1944.91   2
   2   6  14-62.4913 2118.95   0
  -2  -6 -14 1334.89 1771.39   2
   2   6  15-734.957 2206.84   0
  -2  -6 -15-708.206 2048.08   2
   2   6  16-43.8846 2357.43   0
  -2  -6 -16 420.066 2140.35   2
  -2  -6 -17 312.207 2205.93   2
   2   7 -15-240.044 2008.69   2
  -2  -7  14 148.754 1962.43   1
   2   7 -14-483.857 1784.70   2
  -2  -7  13-321.115 2062.58   1
   2   7 -13-567.061 1549.60   2
  -2  -7  12-214.384 1595.07   1
   2   7 -12 62.8705 1456.20   2
  -2  -7  11 2400.40 1526.33   1
   2   7 -11 2898.23 1469.50   2
  -2  -7  10 655.638 1358.79   1
   2   7 -10 1102.45 1336.32   2
  -2  -7   9-382.496 1124.42   1
   2   7  -9 113.431 1178.56   2
   2   7  -8 6992.97 1361.76   2
  -2  -7   8 6787.50 1522.93   1
   2   7  -7 974.758 1045.93   2
  -2  -7   7 1594.62 1139.46   1
  -2  -7   6 11143.3 1382.44   1
   2   7  -6 9406.50 1265.62   2
   2   7  -5 6329.26 1094.23   2
  -2  -7   5 6540.76 1104.03   1
  -2  -7   4 4264.10 972.508   1
   2   7  -4 2776.09 940.222   2
   2   7  -4 3572.33 812.026   0
   2   7  -3 8530.66 887.607   0
   2   7  -3 8878.23 1048.86   2
  -2  -7   3 8253.39 1031.46   1
   2   7  -2 13759.4 1009.83   0
   2   7  -2 13544.6 1145.85   2
  -2  -7   1 188.729 208.155   3
   2   7  -1 85.9736 595.242   0
  -2  -7   0 23213.4 788.372   3
   2   7   0 25991.1 1280.07   0
  -2  -7  -1 2585.45 593.020   3
   2   7   1 1614.25 747.568   0
   2   7   2 15107.3 1212.31   0
   2   7   3 8100.54 1122.80   0
   2   7   4 22075.5 1693.42   0
  -2  -7  -5 4200.54 1338.30   2
   2   7   5 5887.91 1279.46   0
   2   7   6 16218.8 1807.37   0
  -2  -7  -6 18009.2 1702.76   2
  -2  -7  -7 11844.5 1640.35   2
   2   7   7 10095.1 1728.41   0
   2   7   8 4522.56 1638.31   0
  -2  -7  -8 4015.60 1373.75   2
   2   7   9 2678.77 1717.53   0
  -2  -7  -9 3433.15 1353.16   2
   2   7  10 4440.62 1868.46   0
  -2  -7 -10 2565.56 1594.27   2
   2   7  11 859.435 1579.91   0
  -2  -7 -11-49.6725 1491.39   2
  -2  -7 -12 1472.47 1551.13   2
   2   7  12-567.214 1740.65   0
  -2  -7 -13 1168.86 1870.58   2
   2   7  13 1241.17 1966.81   0
   2   7  14-801.586 2284.52   0
  -2  -7 -14 177.431 1920.27   2
  -2  -7 -16 540.708 2140.05   2
  -2  -7 -17 1169.88 2464.28   2
   2   8 -15 507.765 2266.28   2
   2   8 -14 554.833 1864.63   2
  -2  -8  13-108.309 2045.76   1
  -2  -8  12-110.701 1875.64   1
   2   8 -12 954.369 1567.71   2
  -2  -8  11 2412.75 1790.82   1
   2   8 -11 3663.24 1628.28   2
  -2  -8  10-97.0748 1515.20   1
   2   8 -10-466.266 1397.03   2
   2   8  -9 3970.12 1428.77   2
  -2  -8   9 4859.98 1560.67   1
  -2  -8   8 16095.6 1834.74   1
   2   8  -8 16232.0 1783.46   2
   2   8  -7 888.436 1052.22   2
  -2  -8   7 697.269 1062.19   1
   2   8  -6 3647.10 1165.03   2
  -2  -8   6 2542.48 1053.84   1
   2   8  -5 53247.1 2293.91   2
  -2  -8   5 58619.3 2441.41   1
   2   8  -4 25223.6 1409.16   0
   2   8  -4 29723.2 1766.10   2
  -2  -8   4 27215.8 1744.54   1
  -2  -8   3 4209.80 937.426   1
   2   8  -3 4902.31 1060.75   2
   2   8  -3 4324.14 824.471   0
   2   8  -2 108340. 2763.54   2
   2   8  -2 106561. 2439.12   0
  -2  -8   1 48467.4 969.359   3
   2   8  -1 46744.4 1688.22   0
  -2  -8   0 43081.9 1131.07   3
   2   8   0 39056.8 1619.74   0
  -2  -8  -1 45858.3 1440.43   3
   2   8   1 44203.0 1770.66   0
   2   8   2 134707. 3054.45   0
  -2  -8  -2 123991. 2663.22   3
   2   8   3 8793.79 1243.43   0
   2   8   4 37.3856 1028.19   0
  -2  -8  -5 46474.0 2601.41   2
   2   8   5 37462.5 2183.81   0
  -2  -8  -6 54386.1 2809.10   2
   2   8   6 46692.7 2607.66   0
   2   8   7 856.930 1324.83   0
  -2  -8  -7 1276.55 1374.94   2
  -2  -8  -8 14898.8 2031.95   2
   2   8   8 14326.2 1917.05   0
   2   8   9 38440.2 2819.62   0
  -2  -8  -9 36437.9 2705.63   2
   2   8  10 1836.41 1847.88   0
  -2  -8 -10 919.439 1429.16   2
   2   8  11 187.778 1608.85   0
  -2  -8 -11-450.400 1515.31   2
  -2  -8 -12 8091.80 2199.02   2
   2   8  12 5998.08 2205.37   0
   2   8  13 2171.38 2145.60   0
  -2  -8 -13 2908.73 2019.76   2
   2   8  14 1529.61 2149.81   0
  -2  -8 -14 9356.30 2374.72   2
  -2  -8 -15-969.905 2037.08   2
   2   8  15 2068.40 2320.24   0
  -2  -8 -16 1059.90 2306.34   2
   2   9 -14-142.237 2083.78   2
  -2  -9  13-431.572 2059.87   1
   2   9 -13 385.565 1701.13   2
  -2  -9  12 374.650 1983.53   1
   2   9 -12-262.026 1509.82   2
   2   9 -11 2475.54 1595.76   2
  -2  -9  11 1318.37 1663.33   1
   2   9 -10 4049.11 1630.48   2
  -2  -9  10 4097.34 1731.80   1
  -2  -9   9 283.483 1460.38   1
   2   9  -9 69.9786 1234.11   2
  -2  -9   8-159.993 1183.02   1
   2   9  -8 513.163 1272.65   2
  -2  -9   7 2794.11 1295.88   1
   2   9  -7 5248.53 1467.59   2
  -2  -9   6-462.449 1008.78   1
   2   9  -6-87.8960 1086.24   2
   2   9  -5 2361.92 1154.42   2
  -2  -9   5 2033.30 1014.38   1
  -2  -9   4 150.026 902.432   1
   2   9  -4 187.536 994.075   2
   2   9  -4-441.608 729.325   0
  -2  -9   3 208.213 809.492   1
   2   9  -3 435.107 949.609   2
   2   9  -3-107.900 719.157   0
   2   9  -2-282.092 719.233   0
   2   9  -1 3968.50 835.984   0
   2   9   0 15871.3 1266.51   0
  -2  -9   0 15955.7 831.179   3
  -2  -9  -1 12648.1 919.578   3
   2   9   1 13068.6 1242.20   0
  -2  -9  -2 1358.17 787.239   3
   2   9   2 2075.68 923.268   0
   2   9   3 1173.08 1035.93   0
  -2  -9  -3 475.036 951.446   3
   2   9   4 2394.99 1113.61   0
  -2  -9  -4 1554.26 1084.89   3
   2   9   5 621.846 1146.36   0
  -2  -9  -5 1050.26 1475.87   2
  -2  -9  -6 33299.3 2615.79   2
   2   9   6 33233.0 2376.51   0
  -2  -9  -7-407.529 1603.51   2
   2   9   7 477.637 1319.68   0
   2   9   8 126.879 1418.48   0
  -2  -9  -8-568.043 1555.81   2
   2   9   9 1854.92 1724.41   0
  -2  -9  -9 2762.72 1716.75   2
  -2  -9 -10-553.347 1463.50   2
   2   9  10-727.289 1855.91   0
   2   9  11 267.179 1822.77   0
  -2  -9 -11 634.813 1672.09   2
   2   9  12 2686.15 2188.13   0
  -2  -9 -12 1641.53 1912.75   2
  -2  -9 -13-682.938 2010.13   2
   2   9  13-197.010 2217.85   0
  -2  -9 -14 5.25312 2051.93   2
   2   9  14-237.213 2187.78   0
  -2  -9 -15-241.817 2106.70   2
  -2  -9 -16 1318.21 2595.79   2
   2  10 -13 163.793 2010.73   2
  -2 -10  12 1804.87 1880.24   1
   2  10 -12 1860.99 1814.30   2
   2  10 -11 1002.51 1568.68   2
  -2 -10  11 298.860 1707.21   1
   2  10 -10-87.5881 1427.74   2
  -2 -10  10-514.130 1583.55   1
   2  10  -9 2492.54 1610.01   2
  -2 -10   9 2296.57 1452.57   1
   2  10  -8 3506.87 1531.42   2
  -2 -10   8 4037.83 1552.84   1
   2  10  -7 151.885 1342.63   2
  -2 -10   7 1924.67 1221.56   1
  -2 -10   6 11893.1 1613.92   1
   2  10  -6 12249.6 1695.30   2
  -2 -10   5 12632.8 1590.19   1
   2  10  -5 12444.3 1652.39   2
  -2 -10   4 15834.5 1626.84   1
   2  10  -4 17420.0 1733.56   2
   2  10  -4 13804.4 1277.77   0
  -2 -10   3-67.6542 930.452   1
   2  10  -3 305.973 726.401   0
   2  10  -2 17576.6 1292.74   0
   2  10  -1 44181.5 1857.27   0
   2  10   0 12096.1 1214.70   0
   2  10   1-3.06456 870.658   0
  -2 -10  -1 75.2293 584.448   3
   2  10   2 52416.9 2252.44   0
  -2 -10  -2 49139.5 1895.11   3
   2  10   3 1192.01 1013.45   0
  -2 -10  -3 1638.04 944.974   3
  -2 -10  -4 11656.3 1447.37   3
   2  10   4 10175.7 1545.66   0
  -2 -10  -5 63169.7 2823.91   3
   2  10   5 56500.2 2811.23   0
   2  10   6 399.675 1270.82   0
  -2 -10  -6 34.0301 1638.18   2
  -2 -10  -7 238.024 1631.69   2
   2  10   7 829.947 1466.42   0
   2  10   8 19257.1 2256.67   0
  -2 -10  -8 18234.3 2429.58   2
  -2 -10  -9 1427.53 1591.98   2
   2  10   9 3358.35 1681.47   0
   2  10  10 973.785 1823.56   0
  -2 -10 -10 144.716 1872.80   2
   2  10  11 12069.1 2387.50   0
  -2 -10 -11 10343.4 2371.53   2
   2  10  12-426.324 2042.77   0
  -2 -10 -12 989.403 1744.33   2
  -2 -10 -13 110.953 1924.55   2
   2  10  13 564.877 1991.13   0
  -2 -10 -14 71.6261 2299.74   2
  -2 -10 -15-21.4063 2514.13   2
   2  11 -13 1763.41 2280.85   2
   2  11 -12 1900.03 1880.40   2
   2  11 -11 1733.39 1800.34   2
  -2 -11  11-781.007 1847.29   1
  -2 -11  10 958.347 1580.79   1
   2  11  -9 1542.60 1539.33   2
  -2 -11   9-320.420 1620.72   1
   2  11  -8 1506.94 1429.75   2
  -2 -11   8-417.830 1413.73   1
  -2 -11   7 979.993 1275.07   1
   2  11  -6 2950.82 1539.08   2
  -2 -11   6 5707.13 1426.74   1
  -2 -11   5-127.872 1105.37   1
   2  11  -5 80.9712 1215.50   2
  -2 -11   4 340.468 1012.70   1
   2  11  -4 380.393 784.378   0
  -2 -11   3 1487.82 1023.58   1
   2  11  -3 1637.87 824.213   0
   2  11  -2 7361.49 1086.03   0
   2  11  -1 3824.99 965.349   0
   2  11   0 6643.10 1075.54   0
   2  11   1 1115.55 877.542   0
  -2 -11  -2 17783.1 1312.86   3
   2  11   2 15993.1 1584.46   0
  -2 -11  -3 1701.84 907.926   3
   2  11   3 2027.00 1199.18   0
  -2 -11  -4 0.76042 990.825   3
   2  11   4 232.790 1097.34   0
  -2 -11  -5 12113.4 1623.49   3
   2  11   5 11215.4 1673.05   0
  -2 -11  -5 13312.3 2171.93   2
  -2 -11  -6 482.130 1655.31   2
  -2 -11  -6 324.265 1199.84   3
   2  11   6 1057.51 1255.91   0
   2  11   7 2302.97 1590.71   0
  -2 -11  -7 2358.76 1455.68   3
  -2 -11  -7 1776.46 1781.07   2
  -2 -11  -8 1857.62 1874.09   2
   2  11   8 1569.27 1661.61   0
  -2 -11  -8 3033.42 1510.43   3
  -2 -11  -9 4397.95 1960.96   2
   2  11   9 2849.89 1834.34   0
   2  11  10 3066.95 2016.77   0
  -2 -11 -10 1187.94 2074.36   2
  -2 -11 -11 618.479 1896.16   2
   2  11  11-668.227 1882.86   0
   2  11  12 538.199 2065.34   0
  -2 -11 -12 450.116 1986.23   2
  -2 -11 -13 2801.79 2207.08   2
  -2 -11 -14 772.234 2498.08   2
   2  12 -12-334.845 2337.71   2
   2  12 -11 981.611 1910.56   2
   2  12 -10 301.290 1702.92   2
  -2 -12  10-515.187 1686.29   1
   2  12  -9-160.101 1682.12   2
  -2 -12   9-838.689 1651.13   1
   2  12  -8-335.117 1618.30   2
  -2 -12   8 1115.26 1593.10   1
  -2 -12   7 10.3763 1338.72   1
   2  12  -7 110.752 1368.43   2
  -2 -12   6 248.077 1303.85   1
  -2 -12   5 8241.58 1623.38   1
  -2 -12   4-27.9917 1123.10   1
  -2 -12   3 1027.30 1060.51   1
   2  12  -2 2484.22 929.303   0
  -2 -12   2 3393.69 1167.26   1
   2  12  -1 1579.56 861.861   0
   2  12   0-120.822 879.163   0
   2  12   1 16282.7 1535.21   0
   2  12   2 2078.93 1081.08   0
   2  12   3 79.9508 1133.85   0
  -2 -12  -4 3057.97 1161.96   3
   2  12   4 3634.45 1299.58   0
  -2 -12  -5 546.795 1165.98   3
  -2 -12  -5 1279.96 1891.10   2
   2  12   5 1620.32 1373.61   0
  -2 -12  -6 3200.86 1981.96   2
   2  12   6 2530.16 1504.78   0
  -2 -12  -6 2777.80 1314.92   3
  -2 -12  -7 2350.00 1496.50   3
   2  12   7 3455.32 1625.10   0
  -2 -12  -7 1976.67 2080.34   2
  -2 -12  -8 3363.21 1747.32   3
  -2 -12  -8 3411.31 2028.64   2
   2  12   8 1538.27 1722.25   0
   2  12   9-74.3236 1585.42   0
  -2 -12  -9 1172.50 1750.49   3
  -2 -12  -9-190.411 2025.77   2
  -2 -12 -10 56.5959 1911.86   2
  -2 -12 -10 567.402 1862.29   3
   2  12  10 586.231 1863.27   0
  -2 -12 -11 748.093 1905.03   3
  -2 -12 -11-422.598 2038.84   2
   2  12  11-21.2026 1827.30   0
  -2 -12 -12 1866.62 2330.42   3
  -2 -12 -12 1173.65 2134.60   2
  -2 -12 -13 353.115 2394.68   3
   2  13 -11 401.315 2263.04   2
   2  13 -10 1986.81 1961.55   2
  -2 -13   9-420.200 1738.78   1
   2  13  -9-90.4554 1789.65   2
  -2 -13   8 341.356 1585.64   1
  -2 -13   7 334.434 1518.43   1
  -2 -13   6-827.978 1387.10   1
  -2 -13   5 2977.66 1439.84   1
  -2 -13   4 925.754 1197.19   1
  -2 -13   3 686.307 1193.87   1
  -2 -13   2 2356.04 1168.19   1
   2  13   0 388.354 927.019   0
   2  13   1 6738.69 1286.70   0
   2  13   2 1848.97 1126.59   0
   2  13   3 59.7637 1188.70   0
   2  13   4 1328.82 1381.95   0
   2  13   5 2925.63 1473.21   0
  -2 -13  -5 2105.71 2187.68   2
  -2 -13  -6 3152.17 1471.21   3
   2  13   6 2829.43 1515.74   0
  -2 -13  -6 4240.83 2298.64   2
   2  13   7 1992.78 1496.07   0
  -2 -13  -7 2829.90 1480.42   3
  -2 -13  -7 3479.57 2153.38   2
  -2 -13  -8 2851.17 2106.41   2
  -2 -13  -8 2437.81 1630.64   3
   2  13   8 1928.42 1690.13   0
   2  13   9 1381.29 1852.59   0
  -2 -13  -9 2815.60 1740.94   3
  -2 -13  -9 1444.70 2363.90   2
  -2 -13 -10 1437.61 2109.04   2
  -2 -13 -10-404.065 1846.94   3
  -2 -13 -11-221.618 2393.91   2
  -2 -13 -11 279.903 2014.39   3
  -2 -13 -12-467.852 2373.96   3
  -2 -13 -12 3506.03 2542.14   2
  -2 -14   8 1208.24 1833.46   1
  -2 -14   7-499.027 1700.40   1
  -2 -14   6 900.636 1590.11   1
  -2 -14   5 742.644 1406.51   1
  -2 -14   4 1586.41 1378.96   1
  -2 -14   3 727.688 1189.48   1
  -2 -14   2 197.988 1212.40   1
   2  14   2 1301.89 1192.45   0
   2  14   3 1122.38 1264.76   0
   2  14   4 9.82824 1298.39   0
  -2 -14  -5 551.270 2035.52   2
   2  14   5 772.325 1313.24   0
  -2 -14  -6 3305.04 2506.70   2
   2  14   6 1778.22 1648.14   0
  -2 -14  -7 648.540 2388.18   2
   2  14   7-696.452 1634.71   0
  -2 -14  -8 1765.86 2393.99   2
   2  14   8 1635.48 1693.72   0
  -2 -14  -8 1770.65 1627.18   3
  -2 -14  -9-430.833 1811.23   3
   2  14   9 460.005 1806.81   0
  -2 -14 -11 966.933 2698.47   2
  -2 -14 -11 636.941 2402.88   3
  -2 -15   6 1535.42 1834.78   1
  -2 -15   5 36.7441 1616.53   1
  -2 -15   4 154.310 1496.00   1
  -2 -15   3 1200.59 1399.78   1
  -2 -15   2 945.748 1342.44   1
  -2 -15   1-7.85512 1284.60   1
   2  15   4 389.204 1534.88   0
  -2 -15  -5 4056.95 2687.62   2
   2  15   5 3944.77 1719.44   0
  -2 -15  -6-303.269 2374.36   2
   2  15   6 647.988 1766.08   0
  -2 -15  -7-158.590 2281.31   2
  -2 -15  -9-945.986 2587.13   2
  -2 -16  -4-888.673 2409.11   2
  -2 -16  -5-223.821 2730.44   2
  -2 -17  -4 976.676 3250.68   2
   3 -16  -2-1252.49 2952.58   2
   3 -15  -5-302.710 2000.42   3
   3 -15  -5 45.1412 2754.50   2
   3 -15  -4 934.338 2610.11   2
   3 -15  -4-357.087 1978.44   3
   3 -15  -3 2110.63 1768.73   3
   3 -15  -3 1013.17 2463.33   2
   3 -15  -2 698.784 1722.59   3
   3 -14  -7 856.016 2562.47   2
   3 -14  -7-28.9310 1892.24   3
   3 -14  -6 3680.97 1932.30   3
   3 -14  -6 1662.19 2570.33   2
   3 -14  -5-90.0172 1760.17   3
   3 -14  -5-731.526 2302.33   2
   3 -14  -4 695.897 1582.76   3
   3 -14  -4-88.7590 2313.38   2
   3 -14  -3 7027.55 2793.20   2
   3 -14  -3 1645.44 1536.58   3
   3 -14  -2 514.685 1395.06   3
   3 -14  -1 274.050 1303.42   3
   3 -14   0 8274.71 1692.34   3
   3 -13  -8 617.219 2071.12   3
   3 -13  -8-960.738 2413.43   2
   3 -13  -7 434.611 1914.93   3
  -3  13   7 56.0757 1977.02   0
   3 -13  -7 1611.22 2313.96   2
   3 -13  -6 82.0635 1750.50   3
  -3  13   6 972.114 1699.78   0
   3 -13  -6 680.127 2363.38   2
   3 -13  -5 27.9315 1597.16   3
   3 -13  -5 1132.09 2306.26   2
   3 -13  -4 1523.07 1492.34   3
   3 -13  -4 770.893 2006.76   2
   3 -13  -3 429.684 2215.81   2
   3 -13  -3-1001.42 1591.19   3
   3 -13  -2 596.907 1353.37   3
   3 -13  -1-52.8122 1235.56   3
   3 -13   0-281.770 1144.31   3
   3 -13   1 83.4102 1143.81   3
   3 -13   2 481.088 1081.69   3
   3 -13   3-441.648 1052.86   3
  -3  13 -11-286.502 1800.72   2
  -3  13 -12 773.306 2061.64   2
   3 -12 -10 1626.57 2615.20   2
   3 -12  -9 0.00000 1926.85   3
   3 -12  -9 334.949 2207.27   2
  -3  12   8 450.266 1982.10   0
   3 -12  -8 1205.09 2003.37   3
   3 -12  -8 1342.80 2183.55   2
  -3  12   7 4384.53 2190.41   0
   3 -12  -7 5433.57 2475.71   2
   3 -12  -7 3788.78 1886.18   3
  -3  12   6 111.176 1758.58   0
   3 -12  -6 707.397 1728.77   3
   3 -12  -6-100.452 2132.58   2
  -3  12   5-38.9543 1586.52   0
   3 -12  -5-113.587 1534.34   3
   3 -12  -5-833.294 2002.38   2
   3 -12  -4 9340.80 2409.38   2
  -3  12   4 7135.99 1783.41   0
   3 -12  -4 5181.73 1830.61   3
   3 -12  -3 5809.46 1753.60   3
   3 -12  -2 1489.99 1203.14   3
   3 -12  -1 6644.48 1552.34   3
   3 -12   0 1561.73 1212.24   3
   3 -12   1 6295.86 1232.96   3
   3 -12   2 1709.57 978.068   3
   3 -12   3 5792.99 1280.39   3
   3 -12   4 1007.90 949.195   3
  -3  12  -9-401.599 1532.03   2
  -3  12 -10 1592.42 1727.65   2
  -3  12 -11-642.356 1714.66   2
  -3  12 -12 456.152 1813.41   2
  -3  12 -13 741.468 2032.58   2
   3 -11 -11 47.7319 2413.97   2
   3 -11 -10 681.326 2149.32   2
   3 -11 -10-543.638 2396.53   3
   3 -11  -9 80.6769 2037.96   3
   3 -11  -9 1127.08 2111.30   2
  -3  11   8 1644.97 1989.50   0
   3 -11  -8-459.331 2026.41   2
   3 -11  -8 840.132 2117.45   3
   3 -11  -7 407.971 1617.72   3
  -3  11   7 834.154 1910.14   0
   3 -11  -7-615.776 1928.77   2
  -3  11   6 681.375 1716.79   0
   3 -11  -6-311.655 1947.53   2
   3 -11  -6 1483.29 1785.01   3
  -3  11   5 6091.64 1803.43   0
   3 -11  -5 3899.02 1785.90   3
   3 -11  -5 5213.80 2087.06   2
  -3  11   4 768.270 1406.79   0
   3 -11  -4 2371.90 1491.27   3
   3 -11  -4 3174.90 1843.35   2
  -3  11   3 1230.59 1289.16   0
   3 -11  -3 760.223 1360.86   3
  -3  11   2-385.615 1189.82   0
   3 -11  -2-292.470 1241.28   3
   3 -11  -1 1422.08 1118.96   3
   3 -11   0 174.379 1097.07   3
   3 -11   1 3806.09 1146.85   3
   3 -11   2 4224.31 1132.21   3
   3 -11   3 39.6081 909.490   3
   3 -11   4 424.994 867.757   3
   3 -11   5 2997.78 1025.59   3
   3 -11   6 124.113 924.900   3
  -3  11  -8 2740.70 1429.20   2
  -3  11  -9 763.970 1572.23   2
  -3  11 -10-186.310 1567.48   2
  -3  11 -11 11253.9 2159.42   2
  -3  11 -12 1026.68 1826.20   2
  -3  11 -13 178.908 1998.57   2
  -3  11 -14 1039.24 1998.28   2
   3 -10 -12-370.060 2491.21   2
   3 -10 -11 1173.29 2090.21   2
   3 -10 -11 4123.21 2685.93   3
   3 -10 -10 521.585 2130.08   3
   3 -10 -10 333.946 1930.75   2
  -3  10  10 1193.56 2284.16   0
   3 -10  -9-549.991 1771.13   2
   3 -10  -9-193.081 1829.97   3
  -3  10   9 1333.36 2287.14   0
   3 -10  -8 2096.85 1888.51   2
   3 -10  -8 2728.30 1797.63   3
  -3  10   8 1304.52 2152.18   0
   3 -10  -7 5871.82 1941.25   2
  -3  10   7 6866.57 2225.39   0
   3 -10  -7 5347.04 1975.50   3
   3 -10  -6 1768.40 1676.03   2
   3 -10  -6 1748.46 1758.48   3
  -3  10   6 837.276 1816.00   0
   3 -10  -5 11027.4 2157.58   2
   3 -10  -5 10038.7 2073.34   3
  -3  10   5 9039.57 2103.32   0
  -3  10   4 8514.38 1774.58   0
   3 -10  -4 7567.90 1834.70   3
   3 -10  -4 7531.35 1927.61   2
  -3  10   3 7796.14 1605.53   0
   3 -10  -3 5394.58 1637.58   3
  -3  10   2-232.987 1207.28   0
   3 -10  -2-293.534 1124.23   3
  -3  10   1 13871.9 1584.14   0
   3 -10  -1 14597.0 1718.64   3
  -3  10   0 31068.4 1702.30   0
   3 -10   0 30783.9 2060.09   3
   3 -10   1 1269.02 958.420   3
   3 -10   2-52.0832 914.959   3
   3 -10   3 20316.8 1574.08   3
   3 -10   4 6257.59 1185.97   3
   3 -10   5-30.0336 838.755   3
   3 -10   6 16143.0 1517.18   3
  -3  10  -6 14420.0 1772.48   2
   3 -10   7 1901.73 1013.09   3
  -3  10  -7 1963.15 1256.15   2
  -3  10  -8 3120.22 1304.81   2
  -3  10  -9 1829.53 1354.41   2
  -3  10 -10 2978.47 1527.13   2
  -3  10 -11 3562.68 1752.18   2
  -3  10 -12 7363.60 1986.15   2
  -3  10 -13-274.748 1775.37   2
  -3  10 -14 654.296 1954.61   2
  -3  10 -15 205.030 1992.27   2
   3  -9 -12-100.907 2197.55   2
   3  -9 -12 349.935 2783.72   3
   3  -9 -11 669.495 1941.33   2
   3  -9 -11 235.164 2325.92   3
  -3   9  11 800.179 2477.60   0
   3  -9 -10 32.4279 2069.55   3
   3  -9 -10-435.664 1874.78   2
  -3   9  10 587.879 2348.46   0
  -3   9   9 1862.06 2314.44   0
   3  -9  -9-6.94005 2123.24   3
   3  -9  -9 180.418 1718.23   2
  -3   9   8 985.641 1977.65   0
   3  -9  -8 108.326 1612.87   2
   3  -9  -7 1379.74 1624.38   2
   3  -9  -7 2736.31 1725.77   3
  -3   9   7 2379.27 1899.86   0
   3  -9  -6 3031.27 1714.64   3
   3  -9  -6 3720.50 1644.55   2
  -3   9   6 2954.81 2016.17   0
   3  -9  -5 7581.09 1793.08   2
  -3   9   5 6431.16 1958.11   0
   3  -9  -5 4210.40 1710.26   3
   3  -9  -4 867.359 1601.07   2
   3  -9  -4 883.077 1233.81   3
  -3   9   4 145.773 1479.65   0
   3  -9  -3 10010.4 1688.26   3
  -3   9   3 9665.46 1797.97   0
  -3   9   2 1397.09 1328.04   0
   3  -9  -2 1146.85 1274.67   3
  -3   9   1 4815.66 1229.72   0
   3  -9  -1 4832.51 1249.53   3
   3  -9   0 28596.2 1888.76   3
  -3   9   0 29045.0 1653.14   0
   3  -9   1 12755.1 1470.79   3
  -3   9  -1 12046.2 1092.35   0
   3  -9   2 152.196 817.038   3
   3  -9   3 23433.5 1174.54   1
   3  -9   3 24762.9 1583.33   3
   3  -9   4 1355.35 650.439   1
   3  -9   4 1000.74 830.604   3
   3  -9   5 3056.10 976.250   3
  -3   9  -5 4477.67 1296.66   2
   3  -9   5 3434.58 805.560   1
   3  -9   6 18276.9 1451.46   3
   3  -9   6 16094.3 1240.97   1
  -3   9  -6 17604.7 1756.66   2
   3  -9   7 130.004 869.472   3
   3  -9   7 206.842 824.505   1
  -3   9  -8 69.4736 1263.36   2
   3  -9   8-229.026 978.918   1
   3  -9   9 7428.38 1428.53   1
  -3   9  -9 7108.30 1540.37   2
   3  -9  10 508.562 1182.34   1
  -3   9 -10 313.761 1218.98   2
  -3   9 -11 820.026 1445.21   2
   3  -9  11 738.210 1449.34   1
  -3   9 -12 4580.74 1642.66   2
  -3   9 -13-446.057 1592.18   2
  -3   9 -14-457.789 1701.63   2
   3  -8 -13 264.783 2297.47   2
   3  -8 -13 1309.20 2824.67   3
   3  -8 -12 1614.62 2104.14   2
   3  -8 -11 1051.71 1997.89   2
   3  -8 -11 906.437 2636.41   3
  -3   8  11 1023.90 2481.00   0
   3  -8 -10 3073.10 2330.58   3
   3  -8 -10 3374.04 1825.14   2
   3  -8  -9 2955.96 1996.21   3
   3  -8  -9 5141.37 1803.13   2
   3  -8  -8 4686.77 2157.81   3
   3  -8  -8 3919.11 1688.69   2
   3  -8  -7 8605.88 2104.73   3
   3  -8  -7 6196.30 1802.53   2
   3  -8  -6 3524.45 1527.71   3
   3  -8  -6 2662.47 1560.97   2
   3  -8  -5 2722.23 1548.42   3
   3  -8  -5 2793.48 1524.73   2
  -3   8   4 49719.3 2806.15   0
   3  -8  -4 50497.9 2891.43   3
  -3   8   3 1192.42 1503.73   0
   3  -8  -3 733.299 1193.90   3
   3  -8  -2 6654.99 1370.94   3
  -3   8   2 7326.26 1505.23   0
  -3   8   1 24661.4 1794.48   0
   3  -8  -1 22821.1 1839.03   3
  -3   8   0 14309.1 1325.45   0
   3  -8   0 15725.9 1466.64   3
  -3   8  -1 7920.64 913.499   0
   3  -8   1 7225.03 1076.97   3
   3  -8   2 52092.6 2041.58   3
   3  -8   2 54224.4 1432.45   1
  -3   8  -2 55510.7 1385.60   0
   3  -8   3 4390.67 902.338   3
   3  -8   3 5264.24 648.058   1
  -3   8  -3 5392.89 410.107   0
   3  -8   4 16516.1 987.606   1
   3  -8   4 19549.3 1397.97   3
  -3   8  -5 6396.22 1211.25   2
   3  -8   5 7646.92 1046.63   3
   3  -8   5 6141.06 812.124   1
   3  -8   6 2209.23 882.867   3
  -3   8  -6 1948.78 1044.38   2
   3  -8   6 1268.28 735.786   1
   3  -8   7 22793.5 1609.48   3
   3  -8   7 20649.2 1462.91   1
  -3   8  -7 25619.2 1890.50   2
   3  -8   8 1034.68 924.993   1
  -3   8  -8 1688.46 1206.88   2
   3  -8   9 1501.98 1018.62   1
  -3   8  -9 1481.00 1173.24   2
   3  -8  10 2527.54 1232.85   1
  -3   8 -10 2249.40 1331.03   2
   3  -8  11 519.970 1315.18   1
  -3   8 -11 1511.60 1457.96   2
   3  -8  12 1261.53 1444.21   1
  -3   8 -12 972.059 1478.41   2
   3  -8  13 3275.68 1799.11   1
  -3   8 -13 2635.98 1802.26   2
  -3   8 -14-271.916 1575.74   2
   3  -8  14-604.036 1881.29   1
   3  -8  15-69.4532 1998.97   1
  -3   8 -15 400.220 1807.36   2
  -3   8 -16-759.800 1795.22   2
   3  -7 -13-606.198 2725.82   3
   3  -7 -12 1176.52 1987.00   2
   3  -7 -12 2116.75 2549.69   3
   3  -7 -11 514.780 1861.96   2
   3  -7 -11-370.727 2236.59   3
   3  -7 -10 3984.10 1881.21   2
   3  -7 -10 5411.21 2249.57   3
   3  -7  -9 1898.51 1526.94   2
   3  -7  -9 1902.21 1999.58   3
   3  -7  -8 2704.16 1610.40   2
   3  -7  -8 2294.76 1548.60   3
   3  -7  -7 13484.6 1907.16   2
   3  -7  -7 14604.7 2128.36   3
   3  -7  -6 469.730 1365.97   2
   3  -7  -6 784.393 1422.39   3
   3  -7  -5 4763.23 1422.09   3
   3  -7  -5 3870.01 1432.28   2
   3  -7  -4 53103.3 2745.80   2
   3  -7  -4 62797.8 3031.86   3
   3  -7  -3-621.782 1208.14   2
   3  -7  -3 1132.28 1132.36   3
   3  -7  -2 13755.0 1652.84   3
   3  -7  -1 74461.9 2721.63   3
  -3   7   1 80413.4 2595.57   0
  -3   7   0 28166.3 1619.38   0
   3  -7   0 25237.1 1594.40   3
   3  -7   1 155.462 783.005   3
  -3   7  -1-204.222 768.300   0
  -3   7  -2 142372. 2017.09   0
   3  -7   2 138928. 2951.72   3
   3  -7   2 142519. 1953.72   1
  -3   7  -3 57332.5 901.723   0
   3  -7   3 55941.2 1348.58   1
   3  -7   3 57743.6 1977.26   3
   3  -7   4 724.055 689.970   3
   3  -7   4 710.073 483.891   1
  -3   7  -4 431.095 851.117   2
   3  -7   5 11099.2 876.614   1
  -3   7  -5 9412.73 1178.93   2
   3  -7   5 11185.5 1125.21   3
  -3   7  -6 49747.3 2136.47   2
   3  -7   6 46272.2 1913.56   3
   3  -7   6 45872.3 1656.35   1
  -3   7  -7 12477.4 1361.65   2
   3  -7   7 10742.4 1109.35   1
   3  -7   8 6113.02 1084.87   1
  -3   7  -8 7468.50 1301.11   2
   3  -7   9 12752.8 1430.02   1
  -3   7  -9 14333.6 1645.10   2
   3  -7  10 5954.17 1330.69   1
  -3   7 -10 7612.36 1404.42   2
   3  -7  11 505.006 1184.51   1
  -3   7 -11 1628.17 1339.37   2
   3  -7  12 2734.76 1509.24   1
  -3   7 -12 2579.62 1542.65   2
   3  -7  13 3338.61 1770.13   1
  -3   7 -13 2943.11 1584.07   2
   3  -7  14-388.123 1740.49   1
  -3   7 -14 217.564 1525.91   2
   3  -7  15 331.576 1889.53   1
  -3   7 -15 829.415 1675.69   2
   3  -7  16 984.078 2076.92   1
  -3   7 -16 740.837 1794.16   2
   3  -6 -14 1543.92 2303.55   2
   3  -6 -14 1174.65 2873.37   3
   3  -6 -13 341.776 1953.83   2
   3  -6 -13 140.937 2583.20   3
   3  -6 -12 2000.69 1800.35   2
   3  -6 -12-934.694 2406.74   3
   3  -6 -11 2486.85 1707.96   2
   3  -6 -11 150.149 2161.30   3
   3  -6 -10 417.541 1556.72   2
   3  -6 -10-927.976 1725.89   3
   3  -6  -9 758.272 1448.68   2
   3  -6  -9 492.312 1658.78   3
   3  -6  -8 13528.7 1929.71   2
   3  -6  -8 14590.4 2335.18   3
   3  -6  -7 833.741 1304.46   2
   3  -6  -7-25.4322 1563.99   3
   3  -6  -6 76.9213 1172.08   2
   3  -6  -6-188.369 1511.34   3
   3  -6  -5 26503.9 2038.45   2
   3  -6  -5 30741.7 2379.28   3
   3  -6  -4-5.66070 1045.05   2
   3  -6  -4 18.4708 1026.25   3
   3  -6  -3 5908.54 1306.56   2
   3  -6  -3 6559.37 1388.70   3
   3  -6  -2 25477.2 1862.28   3
   3  -6  -1 44729.3 2089.45   3
   3  -6   0 2428.52 909.319   3
  -3   6  -1 12890.9 1097.84   0
   3  -6   1 13040.8 1131.24   3
  -3   6  -2-69.9315 509.272   0
   3  -6   2-229.311 640.710   3
   3  -6   2 166.325 289.268   1
   3  -6   3 111301. 1618.71   1
   3  -6   3 112316. 2512.58   3
  -3   6  -3 105773. 2525.28   2
  -3   6  -3 103545. 1004.70   0
   3  -6   4 693.469 717.838   3
  -3   6  -4 662.046 741.851   2
   3  -6   4 505.641 457.259   1
   3  -6   5 5393.53 653.947   1
   3  -6   5 5206.31 848.205   3
  -3   6  -5 6428.77 917.488   2
   3  -6   6 37501.4 1645.52   3
   3  -6   6 39777.0 1451.80   1
  -3   6  -6 38327.2 1763.03   2
   3  -6   7 493.713 769.014   1
  -3   6  -7 105.342 934.872   2
   3  -6   8 12742.1 1262.32   1
  -3   6  -8 12090.7 1370.58   2
   3  -6   9 1053.34 994.224   1
  -3   6  -9 2436.59 1009.75   2
   3  -6  10 1776.30 1145.42   1
  -3   6 -10 1904.61 1051.92   2
   3  -6  11 5522.21 1467.41   1
  -3   6 -11 3520.10 1391.39   2
   3  -6  12-320.326 1386.27   1
  -3   6 -12-681.516 1289.23   2
   3  -6  13 1175.66 1555.50   1
  -3   6 -13 1465.52 1332.77   2
   3  -6  14 3281.04 1750.90   1
  -3   6 -14 4425.46 1683.47   2
   3  -6  15-118.623 1846.95   1
  -3   6 -15 1410.17 1730.68   2
  -3   6 -16-295.401 1755.27   2
   3  -6  16 1071.30 1924.32   1
   3  -6  17-896.522 2362.29   1
  -3   6 -17 105.673 1791.62   2
   3  -5 -15-264.264 2513.18   2
   3  -5 -14-362.546 2067.71   2
   3  -5 -14 1867.81 2687.20   3
   3  -5 -13-713.942 1877.14   2
   3  -5 -13-1151.25 2536.29   3
   3  -5 -12 1308.37 1761.97   2
   3  -5 -12 1314.62 2420.35   3
   3  -5 -11 2482.88 1812.37   2
   3  -5 -11 4261.50 2027.39   3
   3  -5 -10 1882.04 1804.00   3
   3  -5 -10 831.824 1525.66   2
   3  -5  -9 2134.56 1704.74   3
   3  -5  -9 3037.20 1606.49   2
   3  -5  -8 23934.3 2427.57   3
   3  -5  -8 25544.2 2220.65   2
   3  -5  -7 8747.85 1640.62   3
   3  -5  -7 7088.79 1494.15   2
   3  -5  -6 6060.03 1332.31   2
   3  -5  -6 7145.57 1573.61   3
   3  -5  -5 70217.8 2742.57   2
   3  -5  -5 66774.6 2920.40   3
   3  -5  -4 29635.4 1886.25   2
   3  -5  -4 27607.3 2056.44   3
   3  -5  -3 10401.5 1297.38   2
   3  -5  -3 7710.87 1167.58   3
   3  -5  -2 199895. 4093.30   3
   3  -5  -1 231042. 4048.70   3
   3  -5   0 33256.4 1567.31   3
   3  -5   1 97296.0 2304.75   3
   3  -5   2 125053. 2501.10   3
   3  -5   2 123438. 1289.84   1
   3  -5   3 330116. 2388.85   1
  -3   5  -3 333663. 4004.84   2
   3  -5   3 331843. 3969.34   3
   3  -5   4 6991.67 571.326   1
   3  -5   4 6416.19 882.170   3
  -3   5  -4 7866.01 913.126   2
   3  -5   5 76955.2 2051.16   3
  -3   5  -5 78577.6 2118.43   2
   3  -5   5 76527.8 1651.80   1
  -3   5  -6 162294. 3094.25   2
   3  -5   6 157134. 2590.36   1
   3  -5   6 165545. 3031.36   3
   3  -5   7 709.931 774.368   1
  -3   5  -7 1369.80 842.081   2
   3  -5   8 63.6874 832.685   1
  -3   5  -8 996.385 917.183   2
   3  -5   9 77009.5 2600.87   1
  -3   5  -9 81975.4 2706.39   2
   3  -5  10 1420.63 1211.77   1
  -3   5 -10 1857.25 1087.90   2
   3  -5  11-131.576 1163.93   1
  -3   5 -11 330.359 1053.57   2
   3  -5  12 11166.5 1768.11   1
  -3   5 -12 14052.3 1807.44   2
   3  -5  13 1715.15 1486.30   1
  -3   5 -13 2103.33 1257.29   2
   3  -5  14 1561.65 1743.03   1
  -3   5 -14 907.216 1417.11   2
   3  -5  15 1917.06 1923.90   1
  -3   5 -15 1741.66 1745.83   2
  -3   5 -16 398.170 1676.04   2
   3  -5  16-77.6140 2021.96   1
  -3   5 -17-872.897 1767.53   2
   3  -5  17-588.140 2136.00   1
  -3   5 -18 572.719 1961.66   2
   3  -4 -15-767.830 2286.64   2
   3  -4 -15 1638.30 2827.06   3
   3  -4 -14-29.3596 1992.04   2
   3  -4 -14 773.014 2539.47   3
   3  -4 -13 1565.79 2181.20   3
   3  -4 -12 543.832 1723.89   2
   3  -4 -12 1237.34 2099.68   3
   3  -4 -11 982.494 1974.83   3
   3  -4 -11 1029.63 1698.95   2
   3  -4 -10-288.290 1537.85   2
   3  -4 -10 846.034 1847.50   3
   3  -4  -9 3235.64 1501.46   2
   3  -4  -9 1197.56 1816.50   3
  -3   4   9 2120.95 1367.04   1
   3  -4  -8-659.548 1301.83   2
  -3   4   8 418.802 1172.67   1
   3  -4  -8-70.7711 1336.99   3
   3  -4  -7 950.372 1390.48   3
   3  -4  -7 620.280 1050.89   2
  -3   4   7 1130.86 1081.26   1
   3  -4  -6 1312.57 1219.52   3
  -3   4   6 1480.99 996.014   1
   3  -4  -6 2117.00 1081.99   2
   3  -4  -5 611.255 1156.27   3
   3  -4  -5 866.417 998.088   2
  -3   4   5-205.840 865.008   1
   3  -4  -4 4016.47 1185.93   3
   3  -4  -4 4731.97 1035.13   2
   3  -4  -3 51200.8 2035.75   2
   3  -4  -3 53564.5 2253.11   3
   3  -4  -2 6908.84 1109.63   3
   3  -4  -2 6444.64 967.301   2
   3  -4  -1 981.631 775.449   3
   3  -4   0 5530.96 834.245   3
   3  -4   0 5646.40 424.431   1
   3  -4   1 451.263 206.784   1
   3  -4   1 418.482 484.159   3
   3  -4   2 42504.2 1427.63   3
   3  -4   2 42050.3 566.624   1
  -3   4  -3 16223.2 940.322   2
   3  -4   3 14675.5 511.522   1
   3  -4   3 16208.1 953.593   3
   3  -4   4 64606.9 1736.47   3
   3  -4   4 66201.3 1237.44   1
  -3   4  -4 64180.2 1699.78   2
   3  -4   5 1137.81 475.249   1
  -3   4  -5 1950.42 661.169   2
   3  -4   5 1497.80 621.881   3
   3  -4   6 167.185 577.338   1
   3  -4   6-121.820 678.571   3
  -3   4  -6 350.388 623.440   2
   3  -4   7 17285.1 543.898   0
   3  -4   7 17306.5 452.099   0
   3  -4   8 3091.49 624.322   0
   3  -4   8 3382.89 920.627   1
  -3   4  -8 3609.82 906.154   2
   3  -4   9 15065.1 1120.94   0
   3  -4   9 15753.8 1457.66   1
  -3   4  -9 17019.3 1428.76   2
   3  -4  10 5015.35 1264.79   1
  -3   4 -10 5904.18 1302.78   2
   3  -4  11 6898.90 1461.21   1
  -3   4 -11 7402.31 1502.16   2
   3  -4  12 1901.23 1348.71   1
  -3   4 -12 1502.36 1227.96   2
   3  -4  13-269.816 1498.57   1
  -3   4 -13 122.565 1197.82   2
   3  -4  14 255.705 1691.17   1
  -3   4 -14-19.5203 1467.68   2
   3  -4  15 2685.35 1914.44   1
  -3   4 -15 1889.74 1574.85   2
  -3   4 -16 7797.41 2090.01   2
   3  -4  16-401.401 1999.15   1
   3  -4  17 1241.67 2152.23   1
  -3   4 -17 749.519 1759.96   2
  -3   4 -18 522.578 1891.00   2
   3  -3 -15-1288.90 2648.76   3
   3  -3 -15 2083.86 2174.28   2
   3  -3 -14-118.986 1853.49   2
   3  -3 -14-1268.18 2621.89   3
   3  -3 -13 768.485 1724.52   2
   3  -3 -13 813.179 2244.42   3
   3  -3 -12 4698.85 1869.37   2
  -3   3  12 5563.51 1996.88   1
   3  -3 -12 8408.65 2487.07   3
   3  -3 -11 3698.66 1796.78   2
  -3   3  11 3414.97 1643.69   1
   3  -3 -10 485.960 1327.43   2
  -3   3  10 65.7244 1417.29   1
  -3   3   9 23941.1 2062.24   1
   3  -3  -9 26070.0 2171.91   2
  -3   3   8 11289.5 1613.41   1
   3  -3  -8 14061.7 1705.60   2
  -3   3   7 13245.8 1531.14   1
   3  -3  -7 14493.2 1579.86   2
  -3   3   6 40616.9 1930.26   1
   3  -3  -6 42479.0 2446.01   3
   3  -3  -6 42859.3 2088.88   2
   3  -3  -5 117571. 3479.38   3
  -3   3   5 115316. 2676.50   1
   3  -3  -5 116143. 2964.74   2
   3  -3  -4 135791. 3480.45   3
  -3   3   4 139151. 2656.61   1
   3  -3  -4 137997. 3071.02   2
   3  -3  -3 155229. 3049.99   2
  -3   3   3 156295. 2498.18   1
   3  -3  -3 158463. 3452.62   3
   3  -3  -2 92815.9 2458.79   3
  -3   3   2 96125.5 1756.86   1
   3  -3  -2 97348.1 2346.33   2
   3  -3  -1 464700. 4953.28   3
   3  -3   0 9761.37 882.212   3
   3  -3   0 9493.49 366.245   1
   3  -3   1 253363. 3165.10   3
   3  -3   2 731102. 5142.80   3
  -3   3  -2 734219. 2981.46   0
   3  -3   3 22576.1 1002.82   3
  -3   3  -3 21633.3 936.616   2
   3  -3   3 21745.9 581.863   1
   3  -3   4 2071.42 432.469   1
  -3   3  -4 1768.92 530.924   2
   3  -3   4 1931.57 566.624   3
   3  -3   5 333082. 3206.55   1
  -3   3  -5 342630. 3604.26   2
   3  -3   5 338066. 3749.67   3
   3  -3   6 184484. 1571.57   0
   3  -3   6 186988. 2766.80   1
  -3   3  -6 189435. 2916.04   2
   3  -3   7 3610.62 584.657   0
   3  -3   7 4035.34 858.594   1
  -3   3  -7 3708.88 796.083   2
  -3   3  -8 55346.0 1966.59   2
   3  -3   8 52578.2 1975.80   1
   3  -3   8 52209.3 1614.68   0
  -3   3  -9 19970.1 1419.77   2
   3  -3   9 19698.0 1533.66   1
   3  -3   9 19399.1 1386.78   0
   3  -3  10 18442.1 1631.03   0
  -3   3 -10 20351.6 1574.05   2
   3  -3  10 21965.9 1785.99   1
   3  -3  11 3446.26 1291.59   1
   3  -3  11 3641.98 1384.52   0
  -3   3 -11 3584.90 1262.83   2
   3  -3  12 10049.3 1692.37   1
  -3   3 -12 7917.46 1622.68   2
   3  -3  13 4307.49 1588.99   1
  -3   3 -13 5419.17 1467.78   2
   3  -3  14 103.731 1534.13   1
  -3   3 -14 331.939 1430.43   2
  -3   3 -15 828.669 1499.14   2
   3  -3  16 1471.27 1979.55   1
  -3   3 -16 2071.59 1778.07   2
   3  -3  17 610.015 2144.78   1
  -3   3 -17-696.033 1796.84   2
  -3   3 -18 161.960 1890.02   2
   3  -2 -16-746.612 2665.93   2
   3  -2 -15 1210.30 2098.58   2
   3  -2 -15-480.309 2600.39   3
  -3   2  14 257.783 2044.41   1
   3  -2 -14 1956.37 1890.68   2
   3  -2 -14 741.717 2377.63   3
   3  -2 -13 394.435 1704.60   2
  -3   2  13 185.561 1828.52   1
   3  -2 -12-37.5840 1574.23   2
  -3   2  12-887.903 1632.27   1
   3  -2 -11 470.062 1391.35   2
  -3   2  11 674.889 1395.32   1
   3  -2 -10-239.751 1343.24   2
  -3   2  10 753.641 1238.47   1
   3  -2  -9 9684.36 1580.92   2
  -3   2   9 7662.82 1603.19   1
   3  -2  -8 221.913 1119.31   2
  -3   2   8 529.416 1192.39   1
   3  -2  -7 5866.78 1152.79   2
  -3   2   7 5827.56 1273.56   1
  -3   2   6 7815.28 1131.50   1
   3  -2  -6 9539.70 1209.57   2
   3  -2  -5 17899.8 1611.18   3
   3  -2  -5 20677.5 1378.49   2
  -3   2   5 19246.0 1305.12   1
  -3   2   4 39569.0 1487.58   1
   3  -2  -4 36912.0 1917.64   3
   3  -2  -4 37771.5 1574.04   2
   3  -2  -3 28796.9 1596.61   3
  -3   2   3 29472.4 1157.00   1
   3  -2  -3 29882.0 1337.51   2
   3  -2  -2 9015.45 819.549   2
   3  -2  -2 8180.36 917.458   3
  -3   2   2 8832.79 691.292   1
  -3   2   1 110330. 1475.49   1
   3  -2  -1 107092. 2244.47   3
   3  -2   0 17413.2 951.271   3
   3  -2   0 17883.6 454.937   1
  -3   2   0 18018.7 501.988   1
   3  -2   1 45581.8 1302.05   3
   3  -2   2 55998.6 1379.01   3
  -3   2  -2 56324.6 1164.34   2
  -3   2  -2 57900.6 883.156   0
  -3   2  -3 31201.4 583.123   1
   3  -2   3 32059.0 558.812   0
   3  -2   3 29277.8 1070.42   3
  -3   2  -3 29234.1 589.537   0
  -3   2  -3 28075.4 880.942   2
   3  -2   4 1199.92 494.173   1
   3  -2   4 1760.78 481.082   3
   3  -2   4 1464.86 200.380   0
  -3   2  -4 1411.25 457.413   2
   3  -2   5 105263. 2076.74   3
   3  -2   5 104922. 1209.80   0
   3  -2   5 105991. 1926.02   1
  -3   2  -5 101232. 1883.22   2
   3  -2   6 11107.1 926.939   1
  -3   2  -6 12968.4 878.655   2
   3  -2   6 10932.7 678.663   0
   3  -2   7 43317.0 1420.87   0
  -3   2  -7 42931.1 1560.33   2
   3  -2   7 45041.9 1676.95   1
   3  -2   8 66999.7 2181.29   1
  -3   2  -8 65680.9 2052.10   2
   3  -2   8 62521.2 1961.99   0
   3  -2   9 2517.26 1038.47   1
   3  -2   9 2714.70 1123.33   0
  -3   2  -9 3357.23 881.594   2
   3  -2  10 4674.77 1305.04   1
   3  -2  10 4473.96 1325.64   0
  -3   2 -10 5428.31 1110.37   2
  -3   2 -11 15746.6 1588.42   2
   3  -2  11 17579.2 1772.81   1
   3  -2  11 14427.0 1728.52   0
   3  -2  12 7544.29 1663.09   1
   3  -2  12 5963.50 1687.35   0
  -3   2 -12 7198.82 1308.22   2
   3  -2  13 629.490 1359.74   1
   3  -2  13 1417.44 1716.92   0
  -3   2 -13 1187.77 1279.33   2
   3  -2  14 4221.59 1704.05   1
  -3   2 -14 2141.41 1452.73   2
   3  -2  15 63.2308 1878.73   1
  -3   2 -15 306.416 1439.19   2
  -3   2 -16-400.373 1645.67   2
   3  -2  16-169.935 1896.58   1
  -3   2 -17 1073.51 1851.28   2
  -3   2 -18 161.878 2062.17   2
   3  -1 -16 1236.18 2669.83   2
   3  -1 -15 293.645 2005.55   2
   3  -1 -15 551.597 2668.38   3
  -3   1  15 770.887 2096.00   1
   3  -1 -14 421.911 1771.97   2
   3  -1 -14 1072.07 2423.64   3
  -3   1  14-116.155 1978.11   1
   3  -1 -13 2131.94 1695.71   2
  -3   1  13 2011.81 1866.07   1
   3  -1 -12 2604.20 1486.58   2
  -3   1  12 2081.18 1650.03   1
  -3   1  11 2405.67 1556.83   1
   3  -1 -11 2085.49 1321.48   2
   3  -1 -10 2424.52 1321.47   2
  -3   1  10 2954.63 1525.39   1
  -3   1   9 18068.3 1827.08   1
   3  -1  -9 18572.0 1764.72   2
  -3   1   8 55569.4 2497.17   1
   3  -1  -8 54214.0 2418.85   2
  -3   1   7 1245.86 985.402   1
   3  -1  -7 1569.16 902.326   2
   3  -1  -6 68832.8 2189.08   2
  -3   1   6 65836.4 2221.50   1
  -3   1   5 95725.0 2335.54   1
   3  -1  -5 93619.5 2306.62   2
   3  -1  -4 41291.3 1827.50   3
  -3   1   4 44846.8 1511.84   1
   3  -1  -4 44536.3 1501.11   2
  -3   1   3 15252.9 891.519   1
   3  -1  -3 15271.3 1122.70   3
   3  -1  -3 14937.7 864.911   2
   3  -1  -2 525398. 4896.64   3
  -3   1   2 513702. 3668.89   1
   3  -1  -2 524957. 3892.78   2
   3  -1  -1 99374.1 1595.17   2
  -3   1   1 100262. 1401.45   1
   3  -1  -1 99754.0 1957.81   3
  -3   1   0 17548.5 508.370   1
   3  -1   0 18448.6 856.977   3
  -3   1  -1 227069. 1281.16   1
   3  -1   1 226163. 2470.01   3
  -3   1  -2 507806. 2806.72   0
   3  -1   2 503891. 3638.79   3
  -3   1  -2 515567. 2685.37   2
   3  -1   2 515907. 2751.74   0
   3  -1   3 184781. 2305.78   3
  -3   1  -3 181719. 1795.37   2
  -3   1  -3 186058. 1719.29   0
   3  -1   3 183145. 1558.79   0
  -3   1  -4 380935. 2908.92   0
   3  -1   4 387705. 2451.65   0
  -3   1  -4 386095. 2985.73   2
   3  -1   4 390728. 3539.10   3
   3  -1   5 63875.8 1233.77   0
   3  -1   5 67605.2 1697.04   1
  -3   1  -5 66344.2 1456.16   2
   3  -1   6 147960. 2650.60   1
  -3   1  -6 142987. 2351.61   2
   3  -1   6 142046. 2215.28   0
   3  -1   7 14.6104 795.437   0
  -3   1  -7 478.087 658.397   2
   3  -1   7 266.805 811.420   1
  -3   1  -8 32347.3 1527.16   2
   3  -1   8 32427.3 1666.55   1
   3  -1   8 33321.3 1676.34   0
   3  -1   9 100044. 2875.35   1
  -3   1  -9 101823. 2670.72   2
   3  -1   9 97625.3 2894.55   0
  -3   1 -10 182.380 893.585   2
   3  -1  10 79.4605 1092.50   1
   3  -1  10-90.8333 1361.13   0
  -3   1 -11 420.903 1027.32   2
   3  -1  11-225.890 1232.11   1
   3  -1  11-218.982 1512.05   0
   3  -1  12 8795.92 1654.47   1
  -3   1 -12 9650.18 1545.71   2
   3  -1  12 10822.3 1901.95   0
  -3   1 -13 575.480 1302.05   2
   3  -1  13 605.890 1521.38   1
   3  -1  13 2773.14 1748.86   0
  -3   1 -14 1803.41 1343.75   2
   3  -1  14 3521.77 1692.35   1
   3  -1  14 3582.07 1883.98   0
  -3   1 -15 6815.22 1922.19   2
   3  -1  15 3910.47 2016.71   1
   3  -1  15 3832.15 2208.13   0
  -3   1 -16-352.402 1430.27   2
  -3   1 -17 770.015 1864.91   2
  -3   1 -18-561.695 2015.95   2
   3   0 -16-161.476 2533.68   2
   3   0 -15 858.747 2002.07   2
   3   0 -14 460.507 1756.22   2
  -3   0  14 156.362 1983.82   1
  -3   0  13 2616.34 1991.61   1
   3   0 -13 2338.89 1616.34   2
   3   0 -12 292.882 1443.34   2
  -3   0  12 622.681 1539.83   1
   3   0 -11 337.885 1245.85   2
  -3   0  11-387.419 1561.30   1
   3   0 -10 321.869 1103.98   2
  -3   0  10 2135.75 1457.34   1
   3   0  -9 6360.45 1298.22   2
  -3   0   9 7245.51 1455.46   1
  -3   0   8 14368.3 1505.48   1
   3   0  -8 13164.3 1380.13   2
   3   0  -7 10877.0 1215.81   2
  -3   0   7 12781.6 1355.17   1
  -3   0   6 36999.3 1742.85   1
   3   0  -6 35074.2 1595.95   2
  -3   0   5 70509.3 2023.71   1
   3   0  -5 71609.5 1923.73   2
   3   0  -4 12611.5 1121.40   3
  -3   0   4 10663.5 913.255   1
   3   0  -4 10577.7 826.739   2
   3   0  -3 47606.2 1627.41   3
  -3   0   3 49109.0 1411.66   1
   3   0  -3 48661.1 1285.66   2
  -3   0   2 410424. 3384.29   1
   3   0  -2 414134. 3053.33   2
   3   0  -2 411100. 3911.77   3
  -3   0   1 100099. 1480.20   1
   3   0  -1 103331. 1283.70   2
   3   0   0 571.119 399.555   3
   3   0   0 488.788 199.310   2
  -3   0   0 717.004 256.533   1
   3   0   1 115408. 1552.92   0
   3   0   1 115999. 1611.31   3
   3   0   2 230453. 2299.73   3
  -3   0  -2 233077. 1325.20   2
   3   0   2 234590. 2066.53   0
   3   0   3 36990.8 903.549   0
  -3   0  -3 37701.7 764.415   2
   3   0   3 37508.2 1067.33   3
   3   0   4 430367. 3053.99   0
  -3   0  -4 432836. 2991.45   2
   3   0   5 21231.0 943.408   0
  -3   0  -5 20105.0 852.430   2
  -3   0  -6 46347.9 1394.66   2
   3   0   6 47188.2 1535.96   0
  -3   0  -7 62541.1 1792.30   2
   3   0   7 62487.4 2069.82   1
   3   0   7 60167.4 1995.18   0
   3   0   8 74848.8 2417.02   1
   3   0   8 74368.6 2480.94   0
  -3   0  -8 69788.8 2071.49   2
  -3   0  -9 89539.7 2512.12   2
   3   0   9 90079.5 2799.77   1
   3   0   9 87288.7 2927.35   0
  -3   0 -10 23491.4 1633.96   2
   3   0  10 23061.3 2069.45   0
   3   0  10 22875.3 1878.82   1
   3   0  11 13150.7 1980.32   0
   3   0  11 12352.1 1672.58   1
  -3   0 -11 12641.6 1528.26   2
   3   0  12 21011.3 2327.86   0
   3   0  12 16872.5 2019.06   1
  -3   0 -12 16736.2 1740.32   2
   3   0  13 723.788 1801.29   0
  -3   0 -13 417.270 1322.85   2
   3   0  13-87.8776 1581.19   1
  -3   0 -14 195.912 1342.35   2
   3   0  14 721.429 1942.94   0
  -3   0 -15 7138.84 1862.54   2
   3   0  15 7422.28 2307.61   0
  -3   0 -16 159.039 1545.26   2
   3   0  16 1250.04 2167.37   0
  -3   0 -17 680.686 1729.28   2
  -3   0 -18 58.4459 1865.68   2
   3   1 -16 805.620 2518.68   2
  -3  -1  15 2276.46 1891.91   1
   3   1 -15 84.2059 1893.18   2
  -3  -1  14-339.021 1906.41   1
   3   1 -14 246.900 1564.69   2
   3   1 -13-538.266 1531.37   2
  -3  -1  13-130.366 1867.44   1
   3   1 -12 7480.16 1841.08   2
  -3  -1  12 6050.41 2007.36   1
   3   1 -11 220.559 1222.84   2
  -3  -1  11 1125.03 1579.18   1
   3   1 -10 319.241 1168.61   2
  -3  -1  10 1009.56 1392.78   1
  -3  -1   9 24193.8 2026.93   1
   3   1  -9 22781.1 1758.19   2
   3   1  -8 2930.08 923.332   2
  -3  -1   8 3123.78 1091.30   1
  -3  -1   7 3536.20 1134.49   1
   3   1  -7 3386.36 894.763   2
   3   1  -6 89257.9 2295.06   2
  -3  -1   6 94260.8 2576.87   1
  -3  -1   5 43946.2 1662.59   1
   3   1  -5 42781.5 1509.40   2
  -3  -1   4 17203.4 1048.31   1
   3   1  -4 16724.2 944.815   2
   3   1  -3 200559. 2854.98   3
   3   1  -3 197709. 2385.28   2
  -3  -1   3 197995. 2749.29   1
   3   1  -2 49985.7 1265.85   3
  -3  -1   2 52082.3 1320.26   1
   3   1  -2 51259.0 1076.59   2
   3   1  -1 292139. 2537.01   3
  -3  -1   1 289003. 2689.08   1
   3   1  -1 292401. 1965.98   2
   3   1   0 154014. 971.391   2
   3   1   0 151239. 1643.26   3
   3   1   1 132067. 1765.44   0
   3   1   1 129733. 1526.44   3
   3   1   2 140464. 1713.20   3
   3   1   2 141015. 1799.94   0
  -3  -1  -2 144025. 1023.18   2
   3   1   3 17571.3 752.914   0
  -3  -1  -3 9973.52 461.880   2
  -3  -1  -4 839.654 358.456   2
   3   1   4 1177.20 494.663   0
   3   1   5 305748. 3447.95   0
  -3  -1  -5 305065. 3038.89   2
   3   1   6 239.585 764.016   0
  -3  -1  -6 293.348 512.628   2
   3   1   7 6910.32 1097.82   0
  -3  -1  -7 6495.44 807.585   2
   3   1   8 34156.0 1918.59   0
  -3  -1  -8 33218.4 1550.51   2
  -3  -1  -9 2438.92 927.540   2
   3   1   9 2274.93 1345.86   0
  -3  -1 -10 1809.07 1045.71   2
   3   1  10 3526.26 1607.96   0
  -3  -1 -11 3593.98 1228.83   2
   3   1  11 2382.76 1755.86   0
  -3  -1 -12 5077.82 1423.67   2
   3   1  12 5702.87 1942.69   0
  -3  -1 -13 1436.83 1319.55   2
   3   1  13 37.0332 1736.28   0
  -3  -1 -14 225.124 1385.61   2
   3   1  14 214.991 1948.91   0
  -3  -1 -15-371.143 1552.72   2
   3   1  15-99.1985 2026.38   0
   3   1  16 2129.54 2293.85   0
  -3  -1 -16 1244.98 1463.60   2
   3   1  17-153.585 2179.80   0
  -3  -1 -17-264.600 1751.29   2
  -3  -1 -18-234.313 2109.16   2
   3   2 -15 713.895 1897.11   2
   3   2 -14 821.394 1678.62   2
  -3  -2  14 1517.29 1930.11   1
  -3  -2  13 189.991 1830.83   1
   3   2 -13 1454.81 1509.06   2
  -3  -2  12 4035.90 1779.45   1
   3   2 -12 4708.77 1523.98   2
   3   2 -11-589.473 1263.07   2
  -3  -2  11 487.309 1395.61   1
   3   2 -10 8742.50 1440.48   2
  -3  -2  10 7813.15 1702.16   1
  -3  -2   9 15284.9 1770.00   1
   3   2  -9 14276.4 1542.06   2
   3   2  -8 762.962 847.700   2
  -3  -2   8 0.00000 1118.46   1
   3   2  -7 1863.83 924.852   2
  -3  -2   7 1927.94 1137.04   1
  -3  -2   6 173730. 3426.67   1
   3   2  -6 172460. 3109.24   2
  -3  -2   5 31476.0 1482.20   1
   3   2  -5 30510.5 1343.51   2
   3   2  -4 14453.8 925.363   2
  -3  -2   4 15410.3 1047.34   1
   3   2  -3 315488. 3145.65   3
   3   2  -3 319726. 3073.20   2
   3   2  -2 239761. 2322.80   2
  -3  -2   2 237535. 2868.46   1
   3   2  -2 241054. 2251.96   3
   3   2  -1 258149. 1948.99   3
  -3  -2   1 259865. 2762.79   1
   3   2  -1 252862. 2011.36   2
   3   2  -1 258694. 2862.69   0
   3   2   0 128830. 1283.11   3
   3   2   0 130327. 1930.53   0
   3   2   1 372312. 2327.70   3
   3   2   1 368198. 3120.86   0
  -3  -2  -2 226419. 1986.09   2
   3   2   2 221367. 2478.05   0
   3   2   3 17797.7 860.019   0
  -3  -2  -3 17846.8 692.583   2
   3   2   4 85384.2 1811.24   0
  -3  -2  -4 81248.7 1531.44   2
   3   2   5 535620. 4975.27   0
  -3  -2  -5 540158. 4293.09   2
   3   2   6 3254.56 953.557   0
  -3  -2  -6 2728.04 677.580   2
   3   2   7 72798.9 2465.19   0
  -3  -2  -7 70531.5 2005.61   2
   3   2   8 158110. 3754.47   0
  -3  -2  -8 149170. 3068.92   2
  -3  -2  -9 10544.9 1247.57   2
   3   2   9 11320.0 1703.65   0
  -3  -2 -10 95.1348 1040.11   2
   3   2  10 675.902 1643.36   0
   3   2  11 54158.2 3044.69   0
  -3  -2 -11 49287.8 2422.78   2
  -3  -2 -12 16362.0 1851.62   2
   3   2  12 17220.4 2285.04   0
  -3  -2 -13-108.722 1272.97   2
   3   2  13-803.865 1978.84   0
  -3  -2 -14 2799.25 1546.58   2
   3   2  14 5576.40 2149.32   0
   3   2  15 1811.24 2192.99   0
  -3  -2 -15 16.5150 1617.15   2
   3   2  16 608.743 2252.25   0
  -3  -2 -16 1074.79 1606.39   2
  -3  -2 -17 462.951 1900.83   2
   3   2  17 2714.95 2295.40   0
  -3  -2 -18 660.573 2013.32   2
   3   3 -16-720.495 2384.58   2
   3   3 -15-609.507 1941.38   2
  -3  -3  14-308.157 2025.24   1
   3   3 -14-57.5969 1618.92   2
  -3  -3  13 3772.94 2056.44   1
   3   3 -13 896.183 1528.83   2
  -3  -3  12 839.494 1662.66   1
   3   3 -12 296.766 1348.58   2
  -3  -3  11 1975.02 1527.04   1
   3   3 -11 2759.85 1340.39   2
  -3  -3  10 1339.65 1449.15   1
   3   3 -10 585.056 1148.21   2
  -3  -3   9 5103.22 1470.05   1
   3   3  -9 5149.49 1205.42   2
  -3  -3   8 4866.82 1282.07   1
   3   3  -8 3985.00 1036.96   2
  -3  -3   7 1261.76 1097.29   1
   3   3  -7 593.199 873.313   2
   3   3  -6 7365.82 1016.34   2
  -3  -3   6 7848.25 1216.32   1
  -3  -3   5 21900.3 1343.05   1
   3   3  -5 21314.0 1195.83   2
   3   3  -4 1053.25 513.507   3
  -3  -3   4 994.454 590.790   1
   3   3  -4 1069.52 567.891   2
   3   3  -3 3786.57 455.793   3
  -3  -3   3 3325.43 613.986   1
   3   3  -3 4157.05 605.619   2
  -3  -3   2 108374. 2107.43   1
   3   3  -2 108470. 1155.09   3
   3   3  -2 107008. 1692.82   2
   3   3  -2 107537. 2070.16   0
   3   3  -1-17.0658 323.913   2
   3   3  -1 511.369 135.188   3
   3   3  -1-77.9807 471.647   0
  -3  -3   0 27117.2 553.913   3
   3   3   0 26201.3 777.987   2
   3   3   0 24994.1 977.717   0
   3   3   1 15905.5 837.687   0
   3   3   2 38314.2 1189.87   0
  -3  -3  -3 12980.2 831.980   2
   3   3   3 11995.9 865.993   0
  -3  -3  -4 10939.4 820.526   2
   3   3   4 10262.9 942.906   0
   3   3   5 24066.8 1382.17   0
  -3  -3  -5 22764.0 1141.99   2
   3   3   6 8798.68 1241.37   0
  -3  -3  -6 8723.13 962.873   2
   3   3   7 5804.52 1313.34   0
  -3  -3  -7 5083.80 951.468   2
   3   3   8 481.975 1283.81   0
  -3  -3  -8 397.916 897.719   2
   3   3   9 3365.26 1455.70   0
  -3  -3  -9 2100.71 983.867   2
   3   3  10 4677.03 1729.53   0
  -3  -3 -10 5260.52 1253.45   2
  -3  -3 -11 1018.61 1142.30   2
   3   3  11 1231.36 1622.28   0
  -3  -3 -12 2527.36 1364.75   2
   3   3  12 2177.57 1772.58   0
   3   3  13-405.489 1947.88   0
  -3  -3 -13 691.596 1385.73   2
   3   3  14 1194.27 1956.46   0
  -3  -3 -14-336.173 1531.15   2
   3   3  15 845.126 2159.57   0
  -3  -3 -15-685.092 1534.75   2
   3   3  16-153.368 2182.43   0
  -3  -3 -16 573.067 1877.41   2
   3   3  17 2066.08 2330.92   0
  -3  -3 -17 411.921 2066.25   2
  -3  -3 -18-314.279 2118.51   2
   3   4 -15-34.0014 1982.28   2
  -3  -4  14 52.1550 1994.15   1
   3   4 -14-339.651 1578.90   2
  -3  -4  13 1147.06 1819.87   1
   3   4 -13 1918.31 1536.37   2
  -3  -4  12 202.944 1797.29   1
   3   4 -12-715.866 1386.97   2
  -3  -4  11 1559.01 1368.13   1
   3   4 -11-292.759 1249.26   2
  -3  -4  10 13980.5 1978.68   1
   3   4 -10 11958.4 1642.27   2
  -3  -4   9 16514.9 1895.54   1
   3   4  -9 13614.5 1587.77   2
   3   4  -8 1194.99 989.620   2
  -3  -4   8 1866.14 1223.78   1
  -3  -4   7 39055.7 2062.45   1
   3   4  -7 37753.9 1859.35   2
  -3  -4   6 80963.3 2545.79   1
   3   4  -6 79381.3 2340.49   2
  -3  -4   5 80873.0 2378.77   1
   3   4  -5 82111.3 2150.08   2
   3   4  -4 19196.8 763.061   3
   3   4  -4 18551.2 1102.92   2
  -3  -4   4 20702.3 1222.52   1
   3   4  -3 189978. 1399.01   3
   3   4  -3 194787. 2706.63   2
  -3  -4   3 196003. 3180.60   1
   3   4  -2 282683. 3024.29   2
  -3  -4   2 282511. 3592.56   1
   3   4  -2 287272. 3435.38   0
   3   4  -1 3370.46 501.950   2
   3   4  -1 4187.60 636.860   0
   3   4   0 74305.5 1466.40   2
   3   4   0 73464.6 1677.66   0
   3   4   1 528283. 4365.62   0
   3   4   2 147710. 2429.25   0
   3   4   3 113342. 2252.29   0
  -3  -4  -4 314376. 3999.78   2
   3   4   4 314853. 4001.63   0
  -3  -4  -5 47035.8 1751.86   2
   3   4   5 46722.4 1832.11   0
   3   4   6 17168.7 1453.70   0
  -3  -4  -6 20501.4 1374.71   2
   3   4   7 176368. 3989.71   0
  -3  -4  -7 170900. 3491.28   2
   3   4   8 79439.1 2986.75   0
  -3  -4  -8 82876.6 2680.06   2
   3   4   9 15437.5 1805.10   0
  -3  -4  -9 14852.8 1583.70   2
   3   4  10 31009.9 2439.41   0
  -3  -4 -10 31303.1 2167.85   2
   3   4  11 8032.66 1839.52   0
  -3  -4 -11 8772.63 1530.50   2
   3   4  12 18774.7 2308.73   0
  -3  -4 -12 17675.2 2110.42   2
   3   4  13 3023.68 1939.09   0
  -3  -4 -13 3722.64 1641.11   2
   3   4  14 2225.76 2117.25   0
  -3  -4 -14 1754.65 1759.04   2
   3   4  15 3600.04 2300.21   0
  -3  -4 -15 929.784 1869.92   2
   3   4  16-520.731 2492.66   0
  -3  -4 -16 1200.91 1929.75   2
   3   4  17-454.641 2407.94   0
  -3  -4 -17 2321.04 2044.62   2
  -3  -4 -18 1905.90 2256.99   2
   3   5 -15 794.790 2010.86   2
  -3  -5  14 34.4683 2048.72   1
   3   5 -14 1092.01 1711.79   2
  -3  -5  13-277.052 1875.09   1
   3   5 -13 797.560 1494.86   2
  -3  -5  12 673.305 1760.51   1
   3   5 -12 911.861 1439.30   2
  -3  -5  11 61.4411 1583.63   1
   3   5 -11-223.136 1354.77   2
  -3  -5  10 518.391 1373.24   1
   3   5 -10 330.628 1168.57   2
   3   5  -9 786.955 1092.33   2
  -3  -5   9 1374.37 1271.40   1
   3   5  -8 1782.32 1020.99   2
  -3  -5   8 2968.35 1255.19   1
   3   5  -7 1641.07 952.773   2
  -3  -5   7 1522.21 1037.19   1
  -3  -5   6 4730.74 1150.97   1
   3   5  -6 3684.86 981.985   2
  -3  -5   5 733.710 768.086   1
   3   5  -5 1564.75 815.993   2
   3   5  -5 890.693 406.120   3
   3   5  -4 3217.08 200.814   3
  -3  -5   4 4014.72 788.459   1
   3   5  -4 3405.23 772.778   2
   3   5  -3 1981.26 715.687   0
   3   5  -3 1953.76 686.000   2
  -3  -5   3 2241.24 660.904   1
   3   5  -2 81.8238 610.124   0
   3   5  -2-59.0099 545.940   2
  -3  -5   2 215.946 595.173   1
   3   5  -1 16852.9 924.492   2
   3   5  -1 15245.3 948.807   0
   3   5   0 5429.34 707.196   0
   3   5   1 63061.0 1722.65   0
   3   5   2 2120.91 699.072   0
   3   5   3 17554.0 1144.19   0
  -3  -5  -4 35026.9 1680.37   2
   3   5   4 36119.0 1637.89   0
   3   5   5 1306.25 981.438   0
  -3  -5  -5 733.325 818.350   2
   3   5   6 48584.0 2258.30   0
  -3  -5  -6 45900.1 2055.09   2
   3   5   7 27780.6 2016.48   0
  -3  -5  -7 27325.3 1768.87   2
   3   5   8 3079.02 1408.70   0
  -3  -5  -8 2585.87 1063.84   2
   3   5   9 5539.85 1614.36   0
  -3  -5  -9 1547.74 1193.61   2
   3   5  10 1441.25 1406.32   0
  -3  -5 -10 1104.58 1201.60   2
   3   5  11-387.226 1763.95   0
  -3  -5 -11 2.04192 1372.70   2
   3   5  12 3785.19 1795.56   0
  -3  -5 -12 5214.69 1699.10   2
   3   5  13 2346.46 1782.52   0
  -3  -5 -13 674.501 1511.42   2
   3   5  14 110.329 2060.16   0
  -3  -5 -14 1521.05 1604.45   2
   3   5  15 1703.18 1953.34   0
  -3  -5 -15 685.835 1912.84   2
  -3  -5 -16 1182.74 2030.61   2
   3   5  16 224.650 2142.15   0
  -3  -5 -17 383.179 2251.93   2
   3   5  17 1269.05 2279.92   0
  -3  -5 -18 1704.25 2486.74   2
   3   6 -15 991.557 2181.34   2
   3   6 -14-840.855 1761.34   2
  -3  -6  13 1763.87 1854.41   1
   3   6 -13 1177.50 1698.45   2
  -3  -6  12 2962.61 1808.69   1
   3   6 -12 1317.09 1499.46   2
  -3  -6  11 2061.54 1779.15   1
   3   6 -11 1113.89 1450.70   2
   3   6 -10 2016.27 1293.27   2
  -3  -6  10 3918.93 1603.91   1
   3   6  -9 10470.5 1615.31   2
  -3  -6   9 10023.2 1776.93   1
   3   6  -8-329.343 1015.13   2
  -3  -6   8 291.368 1066.00   1
  -3  -6   7 11240.6 1555.67   1
   3   6  -7 10051.2 1329.74   2
   3   6  -6 80618.4 2540.06   2
  -3  -6   6 82079.8 2856.49   1
  -3  -6   5 734.677 881.610   1
   3   6  -5 488.113 852.117   2
  -3  -6   4 6754.33 1056.91   1
   3   6  -4 7078.93 969.875   2
  -3  -6   3 133842. 2994.20   1
   3   6  -3 132922. 2703.03   2
   3   6  -3 130696. 2692.90   0
   3   6  -2 50073.3 1656.94   2
   3   6  -2 44847.5 1610.16   0
   3   6  -1 13446.9 1011.19   2
   3   6  -1 13439.4 1023.41   0
   3   6   0 406686. 4358.20   0
   3   6   1 24936.7 1269.96   0
   3   6   2 40462.1 1601.50   0
   3   6   3 78724.1 2238.33   0
   3   6   4 159113. 3325.39   0
  -3  -6  -5 93734.7 2902.81   2
   3   6   5 88335.0 2800.08   0
  -3  -6  -6 58412.8 2440.76   2
   3   6   6 62130.1 2640.60   0
  -3  -6  -7 28242.8 1933.97   2
   3   6   7 26982.1 2028.33   0
   3   6   8 56625.7 2886.44   0
  -3  -6  -8 60043.1 2693.79   2
   3   6   9 267.964 1516.21   0
  -3  -6  -9-472.821 1288.53   2
   3   6  10 8894.48 1950.93   0
  -3  -6 -10 6012.54 1476.68   2
   3   6  11 18212.9 2335.60   0
  -3  -6 -11 16682.0 2047.13   2
   3   6  12 23.9820 1789.12   0
  -3  -6 -12-25.6691 1556.65   2
   3   6  13 471.953 1832.87   0
  -3  -6 -13 534.824 1732.25   2
   3   6  14 1377.08 2137.09   0
  -3  -6 -14 2381.68 1735.29   2
   3   6  15 333.513 1952.82   0
  -3  -6 -15-747.537 2029.33   2
   3   6  16-452.139 2240.54   0
  -3  -6 -16 757.524 1992.79   2
  -3  -6 -17-812.510 2265.50   2
   3   7 -15 55.1920 2361.58   2
   3   7 -14 2749.52 1985.47   2
  -3  -7  13 1521.42 2045.91   1
   3   7 -13 1372.54 1610.97   2
  -3  -7  12-150.256 1883.98   1
   3   7 -12 394.620 1437.92   2
  -3  -7  11 1841.66 1653.76   1
   3   7 -11 1833.46 1501.76   2
   3   7 -10 45.5387 1282.77   2
  -3  -7  10 824.486 1353.96   1
   3   7  -9-159.591 1142.26   2
  -3  -7   9-191.225 1330.35   1
  -3  -7   8 1476.10 1276.55   1
   3   7  -8 1248.54 1087.29   2
   3   7  -7 794.801 993.342   2
  -3  -7   7 2308.80 1192.77   1
  -3  -7   6 13030.7 1577.87   1
   3   7  -6 12458.3 1412.26   2
  -3  -7   5 18541.9 1512.97   1
   3   7  -5 22289.6 1546.88   2
  -3  -7   4 2028.09 924.503   1
   3   7  -4 1607.66 835.408   2
   3   7  -3 23005.0 1386.88   0
   3   7  -3 23349.9 1436.93   2
  -3  -7   3 26489.8 1604.92   1
   3   7  -2 4119.20 823.322   0
   3   7  -2 4385.54 914.994   2
   3   7  -1 3795.63 799.070   0
  -3  -7   0 92034.1 930.349   3
   3   7   0 100784. 2392.49   0
   3   7   1 2635.82 812.558   0
  -3  -7  -1 2645.90 482.007   3
   3   7   2 11991.1 1079.74   0
   3   7   3 47474.6 1958.91   0
   3   7   4 32398.1 1840.92   0
  -3  -7  -5 78531.3 2964.80   2
   3   7   5 72832.2 2685.30   0
  -3  -7  -6 31115.1 2041.91   2
   3   7   6 26703.9 1949.27   0
  -3  -7  -7 691.198 1127.76   2
   3   7   7 645.642 1363.93   0
   3   7   8 31898.6 2403.54   0
  -3  -7  -8 32427.3 2282.82   2
   3   7   9 874.956 1473.78   0
  -3  -7  -9 511.658 1315.43   2
   3   7  10 4352.38 1566.97   0
  -3  -7 -10 4615.15 1535.74   2
   3   7  11 6778.87 1840.92   0
  -3  -7 -11 5847.94 1630.11   2
   3   7  12-173.076 1826.28   0
  -3  -7 -12 392.198 1530.03   2
   3   7  13 2758.15 2009.60   0
  -3  -7 -13 518.619 1777.40   2
   3   7  14 2491.81 2229.30   0
  -3  -7 -14 1784.13 2030.55   2
   3   7  15 123.191 2095.22   0
  -3  -7 -15-168.830 1898.34   2
  -3  -7 -16 117.608 1947.14   2
   3   7  16 407.557 2157.00   0
  -3  -7 -17-1075.21 2481.71   2
   3   8 -14-489.607 2167.44   2
   3   8 -13-741.947 1815.70   2
  -3  -8  12 681.322 1896.35   1
   3   8 -12-43.1009 1604.25   2
  -3  -8  11-922.676 1809.75   1
   3   8 -11-472.415 1433.55   2
   3   8 -10 4693.20 1581.00   2
  -3  -8  10 3744.45 1940.04   1
  -3  -8   9 2816.93 1502.97   1
   3   8  -9 2705.31 1357.43   2
   3   8  -8 237.835 1227.18   2
  -3  -8   8 1020.10 1139.04   1
   3   8  -7 5141.80 1312.05   2
  -3  -8   7 6217.34 1389.38   1
  -3  -8   6 11006.5 1553.29   1
   3   8  -6 9155.43 1390.52   2
   3   8  -5 2610.47 1092.72   2
  -3  -8   5 3502.64 1130.17   1
  -3  -8   4 23081.1 1768.99   1
   3   8  -4 25486.8 1697.96   2
   3   8  -4 25967.8 1591.02   0
  -3  -8   3 47583.4 2173.12   1
   3   8  -3 45673.8 2004.52   2
   3   8  -3 48032.4 1925.37   0
   3   8  -2 10470.8 1145.24   2
   3   8  -2 9027.08 1060.63   0
   3   8  -1 13772.1 1163.34   0
  -3  -8   0 18542.9 526.474   3
   3   8   0 18595.7 1286.13   0
  -3  -8  -1 46221.2 1209.23   3
   3   8   1 46770.8 1861.81   0
   3   8   2 1686.47 856.388   0
  -3  -8  -2 2320.93 696.221   3
   3   8   3 63373.1 2352.69   0
   3   8   4 12090.9 1408.93   0
  -3  -8  -5 6563.16 1420.45   2
   3   8   5 3363.33 1102.30   0
  -3  -8  -6 10429.2 1659.27   2
   3   8   6 9467.53 1575.20   0
  -3  -8  -7 40573.9 2581.49   2
   3   8   7 41639.2 2528.19   0
   3   8   8-58.0242 1485.73   0
  -3  -8  -8 471.052 1438.54   2
   3   8   9 270.230 1429.05   0
  -3  -8  -9 1202.36 1524.95   2
   3   8  10 5212.00 1837.80   0
  -3  -8 -10 7025.98 1764.16   2
   3   8  11-351.746 1770.78   0
  -3  -8 -11 1807.66 1521.47   2
  -3  -8 -12 953.674 1753.23   2
   3   8  12 615.598 1784.55   0
   3   8  13 2172.41 2046.67   0
  -3  -8 -13 2158.78 1839.25   2
   3   8  14 801.241 1911.35   0
  -3  -8 -14 1819.87 1856.52   2
  -3  -8 -15 62.8323 2083.21   2
   3   8  15-39.6138 2215.95   0
  -3  -8 -16 136.574 2163.58   2
  -3  -8 -17-179.675 2640.01   2
   3   9 -13-204.074 1978.04   2
  -3  -9  12 1312.48 1894.48   1
   3   9 -12 1135.08 1701.76   2
   3   9 -11 446.396 1571.96   2
  -3  -9  11-792.427 1891.22   1
   3   9 -10 1525.42 1536.07   2
  -3  -9  10 2636.41 1855.68   1
   3   9  -9-460.657 1349.60   2
  -3  -9   9-46.7559 1506.48   1
   3   9  -8 1493.35 1297.02   2
  -3  -9   8 1485.47 1329.78   1
   3   9  -7 5165.24 1446.84   2
  -3  -9   7 6241.11 1527.34   1
   3   9  -6-297.809 1074.11   2
  -3  -9   6-324.482 1051.04   1
   3   9  -5 2907.47 1146.37   2
  -3  -9   5 2219.31 1136.35   1
  -3  -9   4 26376.0 1866.45   1
   3   9  -4 24595.5 1854.95   2
   3   9  -4 23937.1 1605.97   0
   3   9  -3 6245.93 1089.75   0
  -3  -9   3 6270.47 1136.11   1
   3   9  -3 7749.39 1203.02   2
   3   9  -2 616.169 773.734   0
   3   9  -1 17071.9 1328.76   0
   3   9   0 28027.7 1580.73   0
  -3  -9  -1 33268.3 1114.97   3
   3   9   1 36950.9 1799.59   0
  -3  -9  -2 3763.84 777.887   3
   3   9   2 2964.35 990.630   0
  -3  -9  -3 32516.7 1631.74   3
   3   9   3 30726.9 1857.21   0
   3   9   4 60586.7 2589.91   0
   3   9   5 899.340 1285.81   0
  -3  -9  -5 994.562 1371.34   2
  -3  -9  -6 47.0920 1372.55   2
   3   9   6-117.934 1160.70   0
  -3  -9  -7 61790.8 3232.24   2
   3   9   7 54952.2 2924.56   0
   3   9   8 2587.97 1682.47   0
  -3  -9  -8 3202.38 1628.32   2
   3   9   9 169.616 1652.93   0
  -3  -9  -9-383.485 1553.18   2
   3   9  10 4082.20 1769.19   0
  -3  -9 -10 3602.64 1677.28   2
   3   9  11 4116.13 1776.04   0
  -3  -9 -11 4288.50 1758.46   2
   3   9  12 2201.29 1996.32   0
  -3  -9 -12 1910.62 1759.17   2
   3   9  13 2602.73 2060.29   0
  -3  -9 -13 2025.72 1998.96   2
  -3  -9 -14-164.514 1855.95   2
   3   9  14 682.776 2032.85   0
  -3  -9 -15-16.2941 2075.53   2
  -3  -9 -16-794.595 2324.02   2
   3  10 -13 404.517 2314.83   2
   3  10 -12 2690.20 1968.91   2
  -3 -10  11 554.640 1792.88   1
   3  10 -11 662.910 1684.96   2
   3  10 -10-797.416 1609.44   2
  -3 -10  10 80.1408 1583.19   1
   3  10  -9 2171.87 1583.46   2
  -3 -10   9 2780.38 1691.09   1
   3  10  -8 1524.83 1409.62   2
  -3 -10   8-739.806 1441.06   1
   3  10  -7 3143.85 1480.44   2
  -3 -10   7 3994.95 1434.76   1
   3  10  -6 2023.87 1363.93   2
  -3 -10   6 2142.08 1261.18   1
   3  10  -5 261.605 1205.97   2
  -3 -10   5-12.1013 1056.52   1
   3  10  -4 292.219 878.274   0
   3  10  -4-94.1919 1158.65   2
  -3 -10   4 300.599 990.057   1
   3  10  -3 6789.21 1110.50   0
  -3 -10   3 8836.92 1392.52   1
   3  10  -2 1221.95 839.937   0
   3  10  -1 120.140 830.704   0
   3  10   0 25777.8 1635.84   0
   3  10   1 2380.40 1004.08   0
  -3 -10  -2-59.0740 629.400   3
   3  10   2 347.591 959.907   0
  -3 -10  -3 9670.61 1128.49   3
   3  10   3 10809.4 1409.52   0
  -3 -10  -4 1823.44 963.490   3
   3  10   4 2548.36 1124.99   0
   3  10   5 777.200 1217.33   0
  -3 -10  -6 14273.1 2158.38   2
   3  10   6 14145.4 1915.32   0
   3  10   7 756.893 1368.32   0
  -3 -10  -7 366.862 1644.06   2
   3  10   8 4750.78 1667.71   0
  -3 -10  -8 5486.30 1796.62   2
   3  10   9 6895.22 1973.06   0
  -3 -10  -9 7711.98 1913.10   2
   3  10  10-412.565 1560.39   0
  -3 -10 -10-619.189 1662.39   2
   3  10  11 1779.25 1776.78   0
  -3 -10 -11 1518.11 1900.50   2
  -3 -10 -12 2714.29 1946.97   2
   3  10  12 1574.92 1933.75   0
  -3 -10 -13 1560.46 2022.20   2
   3  10  13 71.5336 1895.24   0
  -3 -10 -14-309.158 2112.10   2
   3  11 -12-384.333 2226.50   2
   3  11 -11 407.934 1928.79   2
  -3 -11  11 340.634 2054.54   1
   3  11 -10 239.333 1714.25   2
  -3 -11  10 340.007 1791.41   1
   3  11  -9-309.850 1567.64   2
  -3 -11   9 1537.87 1671.71   1
   3  11  -8 2499.92 1566.82   2
  -3 -11   8 1117.82 1470.41   1
   3  11  -7 3913.15 1592.89   2
  -3 -11   7 3633.23 1460.04   1
  -3 -11   6 1916.34 1269.51   1
   3  11  -6 954.444 1406.32   2
  -3 -11   5 2585.21 1343.29   1
   3  11  -5 3012.83 1331.55   2
   3  11  -4 4475.25 1090.81   0
  -3 -11   4 4818.60 1379.56   1
   3  11  -3 8954.27 1186.20   0
  -3 -11   3 8496.76 1428.92   1
   3  11  -2 762.083 891.339   0
   3  11  -1 6913.42 1160.84   0
   3  11   0 31367.5 1833.99   0
   3  11   1 388.046 862.378   0
   3  11   2 1005.07 980.393   0
   3  11   3 30367.5 2122.02   0
  -3 -11  -4 9363.01 1327.62   3
   3  11   4 9755.11 1669.96   0
  -3 -11  -5 715.014 1054.89   3
  -3 -11  -6 12315.0 1642.96   3
  -3 -11  -6 14080.6 2275.17   2
   3  11   6 13396.1 1851.61   0
  -3 -11  -7 4078.27 1823.85   2
   3  11   7 3058.25 1643.41   0
   3  11   8 5902.97 1695.10   0
  -3 -11  -8 6196.46 1963.72   2
  -3 -11  -9 2412.47 1812.64   2
   3  11   9 3200.05 1766.34   0
   3  11  10 2377.88 1820.03   0
  -3 -11 -10 2733.94 1967.81   2
   3  11  11 2084.13 1839.93   0
  -3 -11 -11 1523.66 2088.68   2
  -3 -11 -12 130.359 2076.20   2
   3  11  12 2213.17 1743.28   0
  -3 -11 -13 626.294 2087.58   2
  -3 -11 -14-135.319 2383.43   2
  -3 -11 -15 86.2556 2604.24   2
   3  12 -11-728.853 2216.70   2
   3  12 -10 1391.62 1920.95   2
  -3 -12  10 523.308 1911.66   1
   3  12  -9 920.390 1707.79   2
  -3 -12   9 616.659 1809.14   1
   3  12  -8-918.930 1736.48   2
  -3 -12   8-240.102 1590.07   1
   3  12  -7 566.780 1399.66   2
  -3 -12   7 657.609 1380.83   1
  -3 -12   6 331.014 1360.54   1
  -3 -12   5 324.031 1238.66   1
  -3 -12   4 945.614 1166.05   1
   3  12  -3 509.975 941.823   0
  -3 -12   3 84.4092 1074.85   1
  -3 -12   2 114.608 1103.33   1
   3  12  -2 638.500 955.040   0
   3  12  -1 1648.39 914.421   0
   3  12   0 1710.10 962.689   0
   3  12   1 1062.47 1021.71   0
   3  12   2 3785.17 1255.20   0
   3  12   3 1703.00 1134.91   0
   3  12   4 300.226 1226.44   0
  -3 -12  -5 1679.38 1821.45   2
   3  12   5-570.229 1439.20   0
  -3 -12  -5 1477.04 1100.47   3
  -3 -12  -6-414.062 1185.66   3
   3  12   6 251.972 1341.91   0
  -3 -12  -6-305.353 1831.85   2
  -3 -12  -7 373.529 1315.28   3
   3  12   7 1611.95 1477.27   0
  -3 -12  -7 1335.73 1893.77   2
  -3 -12  -8 2769.16 1675.33   3
   3  12   8 3707.43 1595.99   0
  -3 -12  -8 3298.36 2032.13   2
  -3 -12  -9 917.067 1574.34   3
  -3 -12  -9 880.809 1960.68   2
   3  12   9 886.143 1556.55   0
  -3 -12 -10 152.263 1696.53   3
   3  12  10-253.103 1689.69   0
  -3 -12 -10-542.322 2025.85   2
  -3 -12 -11-117.532 2120.70   2
   3  12  11 1992.71 1941.30   0
  -3 -12 -12-957.683 2191.42   2
  -3 -12 -13-274.242 2310.08   2
  -3 -12 -14-66.2412 2633.53   2
   3  13 -10 605.031 2216.66   2
   3  13  -9-153.526 1912.69   2
  -3 -13   9 45.8640 1803.26   1
  -3 -13   8 1086.29 1787.64   1
  -3 -13   7 2276.80 1567.08   1
  -3 -13   6-130.989 1359.23   1
  -3 -13   5 1621.24 1376.93   1
  -3 -13   4 3865.54 1492.11   1
  -3 -13   3 643.721 1240.32   1
  -3 -13   2-296.333 1138.46   1
   3  13  -1 2955.54 1141.35   0
   3  13   0 3152.96 1132.46   0
   3  13   1 1027.33 1019.04   0
   3  13   2 5244.67 1358.71   0
   3  13   3 2189.70 1287.58   0
   3  13   4 1437.17 1264.21   0
   3  13   5 336.924 1388.66   0
  -3 -13  -5 591.993 1840.36   2
  -3 -13  -6 8463.58 2413.58   2
   3  13   6 8617.08 1862.45   0
  -3 -13  -7 1125.92 1439.06   3
   3  13   7-67.7507 1744.79   0
  -3 -13  -7 3406.09 2270.49   2
  -3 -13  -8 455.453 1400.72   3
  -3 -13  -8 43.0984 1965.53   2
   3  13   8 75.2273 1485.21   0
  -3 -13  -9 146.618 1539.21   3
   3  13   9-190.035 1694.77   0
  -3 -13  -9 141.546 1893.48   2
  -3 -13 -10 4499.80 2310.12   2
  -3 -13 -10 2808.80 1758.81   3
   3  13  10 421.018 1925.64   0
  -3 -13 -11 610.193 2138.12   2
  -3 -13 -12-142.635 2298.59   2
  -3 -13 -12-400.452 2222.16   3
  -3 -13 -13 1857.03 2551.62   2
  -3 -14   7 1241.30 1674.17   1
  -3 -14   5-591.446 1479.82   1
  -3 -14   4 654.848 1474.15   1
  -3 -14   3-176.269 1416.13   1
  -3 -14   2 163.476 1298.95   1
   3  14   1 541.728 1116.91   0
   3  14   2 889.104 1154.66   0
   3  14   3 413.412 1230.39   0
   3  14   4 2840.29 1498.81   0
  -3 -14  -5-214.452 2141.30   2
   3  14   5-603.214 1430.60   0
  -3 -14  -6 373.691 1970.62   2
   3  14   6-523.585 1466.42   0
  -3 -14  -7-101.699 2172.50   2
   3  14   7 2147.73 1752.08   0
  -3 -14  -8 31.9783 2197.17   2
   3  14   8 1301.67 1701.80   0
  -3 -14  -9 846.051 2150.89   2
   3  14   9 400.939 1755.95   0
  -3 -14 -10-115.768 2288.82   2
  -3 -14 -10 1001.56 1924.81   3
  -3 -14 -11 767.467 2486.20   2
  -3 -14 -11 1067.76 2293.23   3
  -3 -15   6-118.623 1876.30   1
  -3 -15   5 30.8265 1617.60   1
  -3 -15   4-258.815 1587.30   1
  -3 -15   3-314.973 1449.33   1
  -3 -15   2 578.577 1539.26   1
  -3 -15   1 373.832 1361.63   1
   3  15   3 3338.79 1500.10   0
   3  15   4 1040.51 1539.58   0
   3  15   5 327.669 1668.49   0
  -3 -15  -5-122.882 2405.47   2
  -3 -15  -6 2712.53 2426.69   2
   3  15   6-68.9889 1789.67   0
  -3 -15  -7-612.716 2264.53   2
  -3 -15  -8-410.157 2533.05   2
  -3 -15  -9 4462.25 2870.83   2
  -3 -15 -10-375.992 2936.63   2
  -3 -16   4-569.941 1854.90   1
  -3 -16   3-443.823 1770.82   1
  -3 -16   2 1415.88 1728.35   1
  -3 -16   1-578.971 1672.13   1
  -3 -16   0 359.640 1635.57   1
  -3 -16  -4 302.433 2634.99   2
  -3 -16  -5-1234.06 2652.88   2
  -3 -16  -6-1108.19 2673.70   2
  -3 -16  -7-407.542 2787.42   2
  -3 -16  -8 1345.83 3117.84   2
  -3 -17  -4-175.455 3165.99   2
  -3 -17  -5 1079.71 3067.44   2
   4 -15  -4 1600.57 3008.06   2
   4 -15  -3 833.100 2963.93   2
   4 -15  -2-566.116 2725.01   2
   4 -15  -2-473.374 1865.45   3
   4 -14  -6 755.690 2813.17   2
   4 -14  -5 2998.22 2724.52   2
   4 -14  -5 2332.66 1861.00   3
   4 -14  -4 521.667 2482.89   2
   4 -14  -3 254.403 1686.72   3
   4 -14  -3 756.892 2354.51   2
   4 -14  -2 3281.21 1646.05   3
   4 -14  -1 816.779 1417.05   3
   4 -14   0 224.498 1431.49   3
   4 -14   1 4119.23 1431.65   3
   4 -14   2-1.07203 1317.82   3
   4 -13  -8 989.484 2799.69   2
   4 -13  -6 505.577 1896.41   3
   4 -13  -6 2795.22 2337.68   2
   4 -13  -5 1933.51 2374.66   2
   4 -13  -5 1642.06 1721.22   3
   4 -13  -4-962.448 1708.38   3
   4 -13  -4 292.742 2260.51   2
   4 -13  -3-1069.57 2331.11   2
   4 -13  -3 22.6848 1685.47   3
   4 -13  -2 1709.81 1444.65   3
   4 -13  -1 19.8468 1270.62   3
   4 -13   0-758.712 1357.06   3
   4 -13   1 4348.24 1509.41   3
   4 -13   2 803.628 1160.08   3
   4 -13   3 1077.78 1166.29   3
   4 -13   4 1042.06 1133.90   3
  -4  13 -12-428.159 2073.27   2
  -4  12   8 1815.48 2164.23   0
   4 -12  -8-38.0200 2297.51   2
  -4  12   7 1043.17 2040.49   0
   4 -12  -7 414.204 2278.60   2
   4 -12  -7 1721.49 1836.69   3
  -4  12   6 179.298 1750.97   0
   4 -12  -6 2106.45 2303.44   2
   4 -12  -6 1251.98 1948.06   3
  -4  12   5 64.1162 1706.10   0
   4 -12  -5-142.828 1537.55   3
   4 -12  -5 1697.97 2069.60   2
   4 -12  -4 566.867 2029.12   2
   4 -12  -4-197.744 1584.15   3
   4 -12  -3 3394.25 2359.87   2
   4 -12  -3 3094.19 1669.15   3
   4 -12  -2 1432.97 1524.19   3
   4 -12  -1 451.119 1375.92   3
   4 -12   0 53.1338 1123.64   3
   4 -12   1 564.053 1200.05   3
   4 -12   2 6649.29 1444.62   3
   4 -12   3 9.83693 1045.17   3
   4 -12   4 755.155 1052.83   3
   4 -12   5 2424.01 1196.84   3
   4 -12   6 194.989 1108.67   3
  -4  12 -10 1174.52 1621.97   2
  -4  12 -11-376.628 1593.75   2
  -4  12 -12-591.903 1866.87   2
  -4  12 -13 256.359 1993.84   2
   4 -11 -10-287.179 2416.70   2
   4 -11  -9 1618.77 2319.73   3
   4 -11  -9 1602.54 2232.37   2
   4 -11  -8 890.318 2287.97   3
   4 -11  -8-16.7031 2133.66   2
  -4  11   7-16.3962 2087.74   0
   4 -11  -7 859.134 2007.07   2
   4 -11  -7 1375.93 2009.49   3
  -4  11   6 2747.52 2037.30   0
   4 -11  -6 2685.32 2101.73   2
   4 -11  -6 2280.32 1820.97   3
  -4  11   5 1475.91 1732.94   0
   4 -11  -5 316.286 1771.57   3
   4 -11  -5 2283.78 1892.24   2
  -4  11   4 2489.56 1599.57   0
   4 -11  -4 2054.40 1844.32   3
   4 -11  -4 2861.27 1963.56   2
  -4  11   3 3369.80 1465.18   0
   4 -11  -3 3297.28 1553.72   3
   4 -11  -3 3970.41 1902.38   2
   4 -11  -2 1448.07 1405.74   3
   4 -11  -1 1225.72 1262.81   3
   4 -11   0 966.938 1133.25   3
   4 -11   1 1752.37 1111.88   3
   4 -11   2 10601.7 1440.22   3
   4 -11   3 794.002 949.939   3
   4 -11   4 1256.02 1057.63   3
   4 -11   5 3091.11 1104.70   3
   4 -11   6 133.507 968.808   3
   4 -11   7-11.6590 1066.86   3
  -4  11  -8 4299.87 1649.04   2
  -4  11  -9-427.132 1353.19   2
  -4  11 -10 587.915 1520.62   2
  -4  11 -11 3181.57 1731.61   2
  -4  11 -12 912.494 1801.25   2
  -4  11 -13-129.617 1743.37   2
  -4  11 -14 266.008 1997.93   2
   4 -10 -11-244.560 2444.05   2
   4 -10 -10 512.709 2072.90   2
   4 -10 -10 618.391 2405.54   3
   4 -10  -9 52.5036 1942.79   2
   4 -10  -9-166.153 2025.70   3
  -4  10   9 1348.56 2392.06   0
   4 -10  -8 1546.53 1719.54   3
  -4  10   8 1858.94 2158.27   0
   4 -10  -7 921.900 1818.68   2
  -4  10   7 421.536 2049.87   0
   4 -10  -7 230.782 1905.27   3
   4 -10  -6 2534.14 1817.15   2
   4 -10  -6-38.0270 1584.43   3
  -4  10   6-879.821 1982.81   0
   4 -10  -5 32.1366 1751.48   2
   4 -10  -5 996.583 1501.06   3
  -4  10   5 668.965 1776.33   0
   4 -10  -4 2004.09 1715.11   2
   4 -10  -4 2621.77 1425.70   3
  -4  10   4 632.928 1646.48   0
   4 -10  -3 300.779 1478.77   3
   4 -10  -3 344.372 1701.45   2
  -4  10   3-584.424 1489.40   0
  -4  10   2 3788.69 1349.06   0
   4 -10  -2 2273.19 1350.42   3
  -4  10   1-151.896 1123.74   0
   4 -10  -1 105.898 1357.22   3
   4 -10   0-47.8999 1195.91   3
   4 -10   1 6911.33 1314.76   3
   4 -10   2 353.231 997.149   3
   4 -10   3 4660.62 1116.09   3
   4 -10   4 2007.74 963.956   3
   4 -10   5 618.104 974.400   3
   4 -10   6 2954.38 1163.99   3
   4 -10   7-66.2504 983.010   3
  -4  10  -7-308.209 1215.80   2
  -4  10  -8 1489.19 1281.18   2
  -4  10  -9 5518.98 1629.64   2
  -4  10 -11-608.631 1571.03   2
  -4  10 -12 846.614 1485.92   2
  -4  10 -13-107.201 1629.25   2
  -4  10 -14 633.540 1747.00   2
  -4  10 -15 1315.28 2054.13   2
   4  -9 -12 2480.45 2599.38   2
   4  -9 -11-848.503 2254.48   2
   4  -9 -11 1637.01 2514.92   3
   4  -9 -10 2679.12 2378.40   3
  -4   9  10 1449.16 2544.49   0
   4  -9  -9 1619.32 1756.97   2
   4  -9  -9 2558.06 2165.69   3
  -4   9   9 532.016 2433.83   0
  -4   9   8 2242.82 2440.08   0
   4  -9  -8 504.086 2074.02   3
   4  -9  -8 2774.57 1807.48   2
  -4   9   7 1751.08 2269.32   0
   4  -9  -7 1258.37 1805.44   3
   4  -9  -7 1800.50 1632.60   2
   4  -9  -6 7425.10 1895.21   2
  -4   9   6 5969.80 2245.27   0
   4  -9  -6 6573.10 2001.07   3
  -4   9   5 9025.28 2079.99   0
   4  -9  -5 6013.11 1867.88   3
   4  -9  -5 9246.41 2059.47   2
   4  -9  -4 2806.25 1585.12   3
   4  -9  -4 1645.05 1548.74   2
  -4   9   4 1143.03 1715.76   0
   4  -9  -3 2310.28 1459.26   3
   4  -9  -3 2899.59 1679.59   2
  -4   9   3 3874.17 1662.03   0
  -4   9   2 40753.0 2545.14   0
   4  -9  -2 42783.7 2780.22   3
   4  -9  -1-259.950 1208.02   3
  -4   9   1 1307.33 1224.12   0
  -4   9   0 4063.37 1141.20   0
   4  -9   0 4140.22 1332.89   3
   4  -9   1 61270.2 2646.34   3
  -4   9  -1 63057.5 2063.98   0
   4  -9   2 734.953 841.220   3
   4  -9   3 280.644 820.182   3
   4  -9   4 34471.4 1954.26   3
   4  -9   5 9813.12 1333.81   3
   4  -9   6 1701.02 927.037   3
  -4   9  -6 1022.94 1151.66   2
   4  -9   7 12780.1 1453.03   3
  -4   9  -7 11484.5 1618.47   2
  -4   9  -8-256.793 1213.65   2
  -4   9  -9 14377.3 1868.66   2
  -4   9 -10 2333.06 1388.80   2
  -4   9 -11 2152.36 1573.41   2
  -4   9 -12 1940.18 1573.31   2
  -4   9 -13 180.141 1560.15   2
  -4   9 -14 1192.36 1599.61   2
  -4   9 -15 676.609 2003.49   2
  -4   9 -16 941.741 2003.08   2
   4  -8 -13 637.132 2766.04   2
   4  -8 -12-1111.62 2643.00   3
   4  -8 -11-496.594 1954.94   2
   4  -8 -11 620.950 2342.31   3
   4  -8 -10-612.397 1832.38   2
   4  -8 -10 342.734 1965.77   3
   4  -8  -9-856.863 2119.88   3
   4  -8  -9 1376.09 1657.66   2
   4  -8  -8 1972.80 1630.09   3
   4  -8  -8 1210.16 1589.41   2
   4  -8  -7-62.3769 1636.43   2
   4  -8  -7 153.301 1377.29   3
   4  -8  -6-152.557 1622.37   2
   4  -8  -6 482.104 1473.21   3
   4  -8  -5 23.3975 1454.52   2
   4  -8  -5 1082.33 1370.16   3
   4  -8  -4 1038.85 1411.37   2
   4  -8  -4-366.825 1363.77   3
   4  -8  -3 4516.05 1354.68   3
   4  -8  -3 5148.73 1512.89   2
   4  -8  -2 3264.86 1327.77   3
   4  -8  -1 285.059 1075.44   3
  -4   8   1 754.654 1359.49   0
   4  -8   0 9491.20 1433.11   3
  -4   8   0 8250.44 1330.48   0
  -4   8  -1 679.867 883.453   0
   4  -8   1 791.216 852.949   3
  -4   8  -2 14321.7 972.751   0
   4  -8   2 13790.4 1419.68   3
   4  -8   3 6208.03 1083.07   3
   4  -8   4 8402.26 1198.43   3
   4  -8   5 3782.14 1039.70   3
  -4   8  -5 4227.65 1109.51   2
   4  -8   6 6450.54 1160.11   3
  -4   8  -6 7290.98 1400.99   2
   4  -8   7 4528.24 1133.52   3
  -4   8  -7 4912.61 1363.96   2
  -4   8  -8-22.8154 1018.40   2
  -4   8  -9 1112.84 1167.72   2
  -4   8 -10 11554.8 1743.11   2
  -4   8 -11-71.1497 1288.88   2
  -4   8 -13 3406.53 1672.01   2
  -4   8 -14-705.513 1633.27   2
  -4   8 -15-845.811 1666.46   2
  -4   8 -16-597.893 1912.39   2
   4  -7 -13 1759.51 2411.37   2
   4  -7 -12 1386.21 2086.21   2
   4  -7 -12 2017.00 2690.24   3
   4  -7 -11-455.922 2185.54   3
   4  -7 -10 1654.14 1721.18   2
   4  -7 -10 1548.17 1926.96   3
   4  -7  -9 5474.37 1902.88   2
   4  -7  -9 7499.96 2372.84   3
   4  -7  -8 2391.48 1760.73   3
   4  -7  -8 1979.43 1557.00   2
   4  -7  -7 7791.83 1731.22   2
   4  -7  -7 6173.06 1962.81   3
   4  -7  -6 17854.7 2218.67   3
   4  -7  -6 21145.2 2243.03   2
   4  -7  -5 12542.4 1748.69   2
   4  -7  -5 9823.85 1857.95   3
   4  -7  -4 7320.78 1543.94   2
   4  -7  -4 4290.92 1338.73   3
   4  -7  -3 75670.6 3212.70   2
   4  -7  -3 71678.9 3216.25   3
   4  -7  -2 21086.2 1952.50   3
   4  -7  -1 12166.2 1498.61   3
   4  -7   0 19432.5 1631.31   3
   4  -7   1 37505.6 1937.94   3
  -4   7  -1 39356.0 1749.50   0
   4  -7   2 12179.1 1187.31   3
  -4   7  -2 12651.3 949.827   0
   4  -7   3 22573.9 1510.69   3
  -4   7  -3 20930.1 635.629   0
   4  -7   4 32993.5 987.397   1
   4  -7   4 35112.8 1753.14   3
   4  -7   5 20656.9 1011.68   1
   4  -7   5 21453.6 1504.67   3
  -4   7  -5 21485.5 1571.03   2
   4  -7   6 1512.92 719.020   1
   4  -7   6 1749.43 973.598   3
  -4   7  -6 1920.96 1009.37   2
   4  -7   7 55666.2 2283.80   3
   4  -7   7 51187.3 1862.97   1
  -4   7  -7 54014.8 2350.40   2
  -4   7  -8 31742.1 2006.68   2
   4  -7   8 30878.2 1721.09   1
   4  -7   9 103.113 975.918   1
  -4   7  -9-99.2577 1063.41   2
   4  -7  10-2.96150 1102.04   1
  -4   7 -10 845.715 1108.15   2
   4  -7  11 10442.4 1633.71   1
  -4   7 -11 9601.05 1635.30   2
   4  -7  12 2983.44 1471.01   1
  -4   7 -12 561.322 1459.66   2
   4  -7  13-5.46608 1507.56   1
  -4   7 -13-424.615 1423.67   2
   4  -7  14 1577.41 1735.03   1
  -4   7 -14 3010.49 1625.82   2
   4  -7  15 1129.91 1933.61   1
  -4   7 -15 59.8233 1640.53   2
  -4   7 -16-453.146 1743.81   2
  -4   7 -17-702.064 1910.44   2
   4  -6 -13-756.117 2227.59   2
   4  -6 -13 466.907 2897.15   3
   4  -6 -12 1308.59 1962.60   2
   4  -6 -11-15.8962 1703.66   2
   4  -6 -11 1413.42 2184.75   3
   4  -6 -10-196.163 1605.32   2
   4  -6 -10-183.455 1738.87   3
   4  -6  -9 3741.19 1816.77   2
   4  -6  -9 3239.24 1908.54   3
   4  -6  -8 1257.18 1736.35   3
   4  -6  -8 813.224 1425.11   2
   4  -6  -7 3873.51 1558.49   2
   4  -6  -7 4773.07 1783.99   3
   4  -6  -6 10284.9 1700.87   2
   4  -6  -6 10941.1 1867.73   3
   4  -6  -5 89.5011 1250.29   2
   4  -6  -5 1468.90 1404.98   3
   4  -6  -4 1425.93 1161.70   2
   4  -6  -4 909.893 1120.69   3
   4  -6  -3 24661.5 1929.74   2
   4  -6  -3 21955.8 1912.03   3
   4  -6  -2 645.448 1156.34   3
   4  -6  -1 788.936 935.861   3
   4  -6   0 23192.7 1532.74   3
   4  -6   1 19737.9 1360.19   3
  -4   6  -2 6817.06 917.519   0
   4  -6   2 6700.82 1029.24   3
  -4   6  -3 62122.4 893.580   0
  -4   6  -3 61843.7 1055.87   0
   4  -6   4 6954.92 970.891   3
   4  -6   4 6421.96 488.798   1
  -4   6  -4 7436.07 996.422   2
   4  -6   5 13176.8 804.489   1
  -4   6  -5 14704.2 1253.39   2
   4  -6   5 14619.2 1196.58   3
   4  -6   6 10368.9 1214.72   3
   4  -6   6 10311.9 923.659   1
  -4   6  -6 10748.2 1199.24   2
  -4   6  -7 22034.6 1576.60   2
   4  -6   7 19699.2 1266.25   1
   4  -6   7 18578.3 1458.30   3
   4  -6   8 356.568 858.679   1
  -4   6  -8 692.430 861.040   2
   4  -6   9 11039.9 1390.30   1
  -4   6  -9 11790.9 1438.54   2
   4  -6  10 1515.75 1178.93   1
  -4   6 -10 1866.42 1184.36   2
   4  -6  11 9771.01 1536.45   1
  -4   6 -11 6436.46 1443.33   2
   4  -6  12 448.441 1346.50   1
  -4   6 -12 102.531 1205.57   2
   4  -6  13 1199.53 1512.04   1
  -4   6 -13 1596.54 1354.51   2
   4  -6  14 2831.14 1875.02   1
  -4   6 -14 3838.28 1671.49   2
   4  -6  15 115.469 1801.19   1
   4  -6  16-961.227 2101.37   1
  -4   6 -16 521.952 1702.13   2
   4  -6  17 1261.23 2216.77   1
  -4   6 -17-427.040 1829.04   2
   4  -5 -13 1119.38 2138.80   2
   4  -5 -13 947.517 2503.44   3
   4  -5 -12-162.476 1857.53   2
   4  -5 -12 80.7791 2067.19   3
   4  -5 -11 627.311 1776.24   2
   4  -5 -11 423.285 2131.98   3
   4  -5 -10 3340.76 2033.11   3
   4  -5 -10 2138.95 1726.03   2
   4  -5  -9 2613.49 1581.23   2
   4  -5  -9 512.083 1810.85   3
   4  -5  -8 374.134 1416.31   2
   4  -5  -8 606.639 1511.29   3
   4  -5  -7 27352.7 2579.56   3
   4  -5  -7 25499.9 2217.10   2
   4  -5  -6 25417.5 2213.67   3
   4  -5  -6 25608.8 2068.01   2
   4  -5  -5 89.3789 1046.22   2
   4  -5  -5-300.372 1300.51   3
   4  -5  -4 32822.1 2015.14   2
   4  -5  -4 24287.9 1966.13   3
   4  -5  -3 74078.2 2675.58   2
   4  -5  -3 74514.4 2926.40   3
   4  -5  -2 90144.7 2975.42   3
   4  -5  -2 86439.6 2813.77   2
   4  -5  -1 48450.4 2161.06   3
   4  -5   0 74984.1 2403.62   3
   4  -5   0 69989.6 1059.86   1
   4  -5   1 106011. 2667.03   3
   4  -5   2-196.878 700.164   3
   4  -5   3 9551.37 1027.58   3
  -4   5  -3 7950.35 366.071   0
  -4   5  -4 194875. 3225.46   2
   4  -5   4 194434. 3387.27   3
   4  -5   5 268.862 508.110   1
   4  -5   5 888.416 816.981   3
  -4   5  -5 142.661 780.239   2
   4  -5   6-37.3845 745.311   3
   4  -5   6-34.9194 623.866   1
  -4   5  -6 340.847 778.650   2
   4  -5   7 26680.5 1541.12   3
   4  -5   7 27709.1 1386.23   1
  -4   5  -7 26563.5 1507.34   2
  -4   5  -8 11178.2 1226.82   2
   4  -5   8 11037.3 1162.69   1
   4  -5   9 24391.0 1698.16   1
  -4   5  -9 23241.9 1630.17   2
   4  -5  10 16978.7 1675.34   1
  -4   5 -10 17276.6 1563.49   2
   4  -5  11 819.112 1200.26   1
  -4   5 -11 683.803 1108.43   2
   4  -5  12 9189.67 1749.71   1
  -4   5 -12 7686.94 1583.23   2
   4  -5  13 177.069 1511.93   1
  -4   5 -13 156.880 1263.76   2
   4  -5  14 949.803 1681.55   1
  -4   5 -14-512.047 1328.47   2
   4  -5  15 3780.97 1948.93   1
  -4   5 -15 2883.38 1654.89   2
   4  -5  16 724.561 1904.00   1
  -4   5 -16 466.777 1542.20   2
  -4   5 -17-127.791 1621.94   2
  -4   5 -18-227.678 1937.93   2
   4  -4 -15-637.301 2895.46   2
   4  -4 -14 308.465 2316.51   2
   4  -4 -14 3601.03 2797.99   3
   4  -4 -13-602.149 1944.07   2
   4  -4 -13-351.871 2458.56   3
   4  -4 -12-951.460 1782.31   2
   4  -4 -12 154.251 2333.43   3
   4  -4 -11 2529.85 1751.49   2
   4  -4 -11 1242.55 1900.19   3
   4  -4 -10 1169.97 1663.81   2
   4  -4 -10-49.9029 1962.62   3
   4  -4  -9 1359.72 1398.59   2
   4  -4  -9 1001.64 1779.33   3
  -4   4   9 881.886 1341.19   1
   4  -4  -8 290.593 1345.52   2
  -4   4   8 829.802 1164.62   1
   4  -4  -8 370.375 1364.71   3
   4  -4  -7 27989.6 2394.95   3
  -4   4   7 25652.5 1912.39   1
   4  -4  -7 24570.8 2060.87   2
  -4   4   6 4961.98 1176.98   1
   4  -4  -6 4192.19 1342.72   3
   4  -4  -6 5572.81 1271.93   2
   4  -4  -5 2934.22 1083.55   2
  -4   4   5 3012.90 963.451   1
   4  -4  -5 2550.96 1150.38   3
   4  -4  -4 11718.9 1565.81   3
  -4   4   4 10082.2 1033.82   1
   4  -4  -4 10984.3 1323.02   2
   4  -4  -3 32109.6 1801.05   2
   4  -4  -3 28907.0 1934.66   3
   4  -4  -2 36132.0 1791.51   2
   4  -4  -2 35784.1 1931.23   3
   4  -4  -1 12857.8 1219.26   3
   4  -4   0 78874.8 2274.84   3
   4  -4   0 73954.0 943.118   1
   4  -4   1 98244.6 2398.83   3
   4  -4   2 3421.50 787.694   3
   4  -4   3 10955.6 948.721   3
  -4   4  -3 9906.84 873.763   2
  -4   4  -3 10758.2 439.009   0
   4  -4   4 268377. 3744.09   3
  -4   4  -4 265230. 3374.23   2
   4  -4   5 8672.08 947.741   3
  -4   4  -5 6417.84 875.954   2
   4  -4   5 7424.38 671.491   1
   4  -4   6 12844.4 1079.74   3
   4  -4   6 14167.6 965.554   1
  -4   4  -6 12158.4 1073.25   2
   4  -4   7 75357.8 2040.89   1
  -4   4  -7 77931.4 2191.48   2
   4  -4   8 3797.52 994.967   1
  -4   4  -8 3507.54 906.379   2
   4  -4   9 4133.34 1147.76   1
  -4   4  -9 3606.62 1025.13   2
   4  -4  10 68587.8 2708.46   1
  -4   4 -10 74442.7 2646.42   2
   4  -4  11 4966.29 1393.33   1
  -4   4 -11 5271.73 1271.84   2
   4  -4  12-421.944 1269.10   1
  -4   4 -12-168.997 1136.92   2
   4  -4  13 7466.06 1774.95   1
  -4   4 -13 5079.12 1414.76   2
   4  -4  14 2689.01 1679.62   1
  -4   4 -14 2510.48 1395.25   2
   4  -4  15 1665.02 1845.84   1
  -4   4 -15 1038.87 1538.16   2
   4  -4  16 1935.45 2047.14   1
  -4   4 -16 2128.36 1615.92   2
   4  -4  17 390.549 2065.58   1
  -4   4 -17 161.827 1718.12   2
   4  -3 -15 201.636 2762.59   2
   4  -3 -14 719.733 2135.82   2
   4  -3 -14 643.053 2608.43   3
   4  -3 -13 173.381 1816.61   2
   4  -3 -13 760.323 2248.36   3
   4  -3 -12-405.598 1604.00   2
  -4   3  12 441.472 1692.60   1
   4  -3 -12 1033.97 2263.29   3
   4  -3 -11 3319.64 1730.21   2
   4  -3 -11 4209.39 2192.40   3
  -4   3  11 3537.67 1761.85   1
  -4   3  10 6139.07 1767.67   1
   4  -3 -10 8722.54 1851.36   2
   4  -3 -10 8202.43 2099.25   3
   4  -3  -9 2835.27 1403.81   2
  -4   3   9 2356.37 1399.72   1
   4  -3  -9 2326.13 1562.80   3
  -4   3   8 9715.23 1559.97   1
   4  -3  -8 11556.9 1671.83   2
   4  -3  -8 11967.6 2057.77   3
   4  -3  -7 3272.23 1233.33   2
  -4   3   7 3780.18 1280.77   1
   4  -3  -7 5088.04 1515.25   3
   4  -3  -6 39568.2 2542.27   3
  -4   3   6 41173.1 2031.48   1
   4  -3  -6 46491.0 2230.76   2
  -4   3   5 3265.95 920.253   1
   4  -3  -5 2893.65 952.312   2
   4  -3  -5 2246.31 1191.92   3
   4  -3  -4 7564.51 1238.57   3
  -4   3   4 8904.39 1004.01   1
   4  -3  -4 7679.32 1110.58   2
   4  -3  -3 94589.1 2933.31   3
  -4   3   3 97927.5 2108.11   1
   4  -3  -3 95974.6 2543.51   2
   4  -3  -2 897.734 737.821   2
  -4   3   2 213.906 542.924   1
   4  -3  -2 906.276 741.366   3
   4  -3  -1 5664.80 945.665   3
   4  -3  -1 5943.32 863.011   2
  -4   3   1 5953.43 559.225   1
   4  -3   0 212671. 3381.08   3
   4  -3   0 207053. 1562.61   1
   4  -3   1 75168.5 1976.41   3
   4  -3   2 47177.8 1556.42   3
   4  -3   3 47450.4 1534.73   3
  -4   3  -3 45359.1 1295.71   2
  -4   3  -3 48239.9 890.246   0
  -4   3  -4 503.681 237.480   0
   4  -3   4 811.055 608.081   3
  -4   3  -4 968.867 209.153   1
  -4   3  -4 762.588 497.331   2
   4  -3   5 76857.2 1995.24   3
  -4   3  -5 78001.7 1809.89   2
   4  -3   5 74393.5 1617.93   1
   4  -3   6 26092.9 1372.59   3
  -4   3  -6 26313.7 1233.94   2
   4  -3   6 28120.1 1241.41   1
   4  -3   6 24843.9 454.001   0
   4  -3   7 19072.6 586.670   0
   4  -3   7 18434.9 1168.76   1
  -4   3  -7 19641.7 1211.16   2
   4  -3   8 5677.07 1084.66   1
   4  -3   8 5033.15 548.666   0
  -4   3  -8 6837.06 988.719   2
   4  -3   9 13208.6 900.147   0
   4  -3   9 13701.3 1428.76   1
  -4   3  -9 12302.4 1292.54   2
   4  -3  10 3290.47 833.634   0
   4  -3  10 3841.44 1214.99   1
  -4   3 -10 4458.21 1086.57   2
  -4   3 -11 19445.0 1677.64   2
   4  -3  11 19730.9 1866.96   1
   4  -3  12 2031.33 1333.16   1
  -4   3 -12 1107.45 1182.84   2
   4  -3  13-982.283 1491.84   1
  -4   3 -13-248.287 1129.90   2
   4  -3  14 1260.78 1497.81   1
  -4   3 -14 3159.24 1436.19   2
   4  -3  15 395.841 1720.63   1
  -4   3 -15-272.137 1403.43   2
   4  -3  16 769.944 2025.49   1
  -4   3 -16 696.307 1626.98   2
  -4   3 -17-601.303 1770.10   2
  -4   3 -18-60.3287 1804.65   2
   4  -2 -15 183.665 2617.65   2
   4  -2 -14 954.477 2041.68   2
   4  -2 -14 90.6948 2646.85   3
  -4   2  14 1768.57 2004.75   1
   4  -2 -13-834.471 1772.61   2
  -4   2  13-956.314 1909.33   1
   4  -2 -13 943.324 2173.68   3
   4  -2 -12 1549.98 1732.89   2
   4  -2 -12 1139.56 1932.93   3
  -4   2  12 50.6234 1720.17   1
   4  -2 -11 2262.99 1509.31   2
  -4   2  11 1022.13 1539.79   1
   4  -2 -11 421.250 1947.47   3
   4  -2 -10 4149.59 1452.49   2
  -4   2  10 3488.30 1593.73   1
   4  -2 -10 4829.20 1732.76   3
   4  -2  -9 824.969 1243.27   2
  -4   2   9 1142.71 1307.34   1
   4  -2  -9 877.907 1530.48   3
  -4   2   8 10398.6 1569.79   1
   4  -2  -8 10887.4 1788.59   3
   4  -2  -8 11853.8 1557.78   2
   4  -2  -7 14687.4 1843.22   3
   4  -2  -7 16035.7 1580.24   2
  -4   2   7 15576.7 1602.90   1
  -4   2   6 46027.1 2103.77   1
   4  -2  -6 38971.0 2378.24   3
   4  -2  -6 44367.8 2086.25   2
   4  -2  -5 15626.6 1547.88   3
  -4   2   5 15583.3 1331.83   1
   4  -2  -5 16646.9 1310.97   2
   4  -2  -4 107772. 3114.01   3
  -4   2   4 115772. 2483.82   1
   4  -2  -4 114772. 2592.33   2
   4  -2  -3 207060. 3902.39   3
  -4   2   3 213843. 2953.48   1
   4  -2  -3 215869. 3246.17   2
  -4   2   2-80.3531 503.725   1
   4  -2  -2 250.420 573.424   2
   4  -2  -2-127.329 770.229   3
   4  -2  -1 68861.0 1705.50   2
   4  -2  -1 68253.8 1975.88   3
  -4   2   1 69753.8 1312.66   1
   4  -2   0 391907. 4236.16   3
  -4   2   0 401872. 2418.34   1
   4  -2   1 31888.2 1254.30   3
  -4   2  -1 30085.1 487.992   1
   4  -2   2 121622. 2228.76   3
  -4   2  -3 345899. 1605.07   1
   4  -2   3 340892. 3666.04   3
  -4   2  -3 341161. 2923.23   2
  -4   2  -4 149474. 2060.51   2
   4  -2   4 149762. 1456.01   0
   4  -2   4 146922. 2499.59   3
  -4   2  -4 146415. 1645.84   0
   4  -2   5 3556.03 722.817   3
   4  -2   5 3882.87 348.692   0
  -4   2  -5 4121.43 629.206   0
  -4   2  -5 3612.14 602.976   2
   4  -2   6 70848.8 1187.83   0
  -4   2  -6 65832.8 1696.61   2
   4  -2   7 157639. 2011.82   0
  -4   2  -7 160021. 2759.80   2
   4  -2   7 159697. 3000.28   1
   4  -2   8 42302.0 1347.31   0
   4  -2   8 41642.6 1851.43   1
  -4   2  -8 40571.4 1664.73   2
   4  -2   9 3855.74 815.782   0
   4  -2   9 4102.63 1126.79   1
  -4   2  -9 3366.13 954.705   2
   4  -2  10 3977.03 1005.22   0
   4  -2  10 4233.17 1191.72   1
  -4   2 -10 3677.64 1008.58   2
   4  -2  11 21560.0 1598.38   0
  -4   2 -11 23241.5 1715.74   2
   4  -2  11 26058.8 2044.34   1
   4  -2  12 1112.04 1148.85   0
   4  -2  12 1492.73 1327.12   1
  -4   2 -12 1625.81 1124.77   2
   4  -2  13 4128.26 1602.53   1
  -4   2 -13 5536.98 1478.82   2
   4  -2  14 3433.01 1679.31   1
  -4   2 -14 1434.00 1419.93   2
  -4   2 -15 293.685 1405.05   2
  -4   2 -16 815.844 1587.03   2
  -4   2 -17 3248.77 1762.47   2
  -4   2 -18-152.574 1905.35   2
  -4   2 -19-228.279 2202.63   2
   4  -1 -14-415.662 1984.99   2
   4  -1 -14 359.676 2497.16   3
   4  -1 -13 1939.72 1745.00   2
  -4   1  13 1498.53 1996.62   1
   4  -1 -13 2689.49 2298.36   3
   4  -1 -12-61.1666 1489.81   2
  -4   1  12-219.874 1698.86   1
   4  -1 -12 176.302 2112.19   3
   4  -1 -11-469.464 1415.23   2
  -4   1  11-387.779 1688.96   1
   4  -1 -11 1088.47 1934.32   3
   4  -1 -10 2177.98 1248.21   2
  -4   1  10 1337.14 1378.89   1
   4  -1 -10 1968.91 1631.46   3
   4  -1  -9 322.759 1138.43   2
  -4   1   9 1329.35 1326.16   1
   4  -1  -9 257.418 1374.73   3
   4  -1  -8 353.732 1003.43   2
  -4   1   8 542.746 1142.89   1
   4  -1  -8 1829.60 1329.29   3
  -4   1   7 21107.7 1714.69   1
   4  -1  -7 19379.9 1941.12   3
   4  -1  -7 22022.5 1635.15   2
  -4   1   6 439.174 1010.69   1
   4  -1  -6 318.699 825.992   2
   4  -1  -6 168.897 1061.57   3
  -4   1   5-488.625 844.210   1
   4  -1  -5 83.9711 701.534   2
   4  -1  -5-416.935 959.272   3
   4  -1  -4 50846.3 2147.05   3
  -4   1   4 54987.7 1772.12   1
   4  -1  -4 54402.9 1751.13   2
   4  -1  -3 21712.5 1397.23   3
  -4   1   3 21724.2 1102.49   1
   4  -1  -3 18972.4 1033.08   2
   4  -1  -2 953.761 457.588   2
   4  -1  -2 1264.70 629.547   3
  -4   1   2 1104.72 490.781   1
   4  -1  -1 39419.2 1422.44   3
  -4   1   1 39616.6 1049.38   1
   4  -1  -1 37310.3 1049.71   2
   4  -1   0 6976.68 530.857   2
  -4   1   0 6343.53 434.893   1
   4  -1   0 5864.67 694.139   3
   4  -1   1 1177.31 451.937   3
  -4   1  -1 1075.79 230.962   1
   4  -1   2 7931.77 696.576   3
   4  -1   2 9464.49 575.896   0
   4  -1   3 24989.5 1005.14   3
  -4   1  -3 24082.1 712.884   2
   4  -1   3 22922.5 746.806   0
   4  -1   4 58209.0 1532.01   3
  -4   1  -4 58131.6 1184.11   2
   4  -1   4 57614.4 1096.78   0
   4  -1   5 20857.4 751.724   0
  -4   1  -5 19423.6 855.915   2
   4  -1   5 21500.9 1100.83   3
   4  -1   6 28878.8 960.569   0
  -4   1  -6 29981.9 1138.05   2
  -4   1  -7 95.1192 592.410   2
   4  -1   7 236.985 551.298   0
   4  -1   8 14080.6 1066.62   0
  -4   1  -8 11055.6 1052.48   2
   4  -1   9 11153.7 1137.76   0
   4  -1   9 12595.9 1387.92   1
  -4   1  -9 10343.6 1102.08   2
  -4   1 -10 563.733 853.878   2
   4  -1  10 649.507 994.605   0
   4  -1  10-339.604 1082.75   1
  -4   1 -11 377.451 953.122   2
   4  -1  11 105.302 1137.84   0
   4  -1  11-207.533 1170.67   1
   4  -1  12 15131.8 1732.86   0
   4  -1  12 16449.3 1962.98   1
  -4   1 -12 15932.1 1709.48   2
  -4   1 -13 121.482 1267.51   2
   4  -1  13 183.756 1361.29   0
  -4   1 -14 727.338 1356.92   2
   4  -1  14-427.940 1529.69   0
  -4   1 -15 2539.86 1497.78   2
  -4   1 -16 1268.70 1504.98   2
  -4   1 -17-927.016 1802.83   2
  -4   1 -18-610.285 1893.96   2
   4   0 -14 1113.07 1894.97   2
  -4   0  14 640.598 2161.12   1
   4   0 -13 1769.86 1629.76   2
  -4   0  13 604.132 1887.80   1
   4   0 -13 1223.98 2150.28   3
   4   0 -12 71.8069 1534.45   2
  -4   0  12 2144.99 1619.89   1
   4   0 -12 1316.36 1938.11   3
   4   0 -11 3060.47 1391.10   2
  -4   0  11 2456.70 1707.85   1
   4   0 -11 2780.00 1886.61   3
   4   0 -10 6450.35 1420.25   2
  -4   0  10 8517.67 1798.84   1
   4   0 -10 6702.98 1868.83   3
   4   0  -9-181.263 1058.86   2
  -4   0   9 115.542 1318.76   1
   4   0  -9 1100.13 1417.18   3
   4   0  -8 18603.0 2051.80   3
  -4   0   8 20112.8 1826.00   1
   4   0  -8 22442.6 1702.53   2
  -4   0   7 55676.8 2365.70   1
   4   0  -7 57143.6 2184.81   2
  -4   0   6 7723.88 1153.73   1
   4   0  -6 6058.24 1292.85   3
   4   0  -6 7369.48 999.480   2
   4   0  -5 10936.0 1336.84   3
  -4   0   5 11945.9 1149.82   1
   4   0  -5 12309.0 1066.67   2
  -4   0   4 155012. 2840.21   1
   4   0  -4 153743. 2545.54   2
   4   0  -4 152874. 3273.40   3
  -4   0   3 152896. 2536.47   1
   4   0  -3 156993. 2311.15   2
   4   0  -2 18022.2 1042.63   3
  -4   0   2 17127.9 885.178   1
   4   0  -2 19650.2 797.190   2
   4   0  -1 385219. 3758.19   3
   4   0  -1 385301. 2588.57   2
   4   0   0 167136. 2324.25   3
  -4   0   0 162939. 1877.80   1
   4   0   0 165777. 1326.35   2
   4   0   1 180285. 2315.01   3
   4   0   1 183369. 2315.40   0
   4   0   2 201564. 2454.81   3
   4   0   2 205019. 2280.03   0
   4   0   3 474429. 3842.63   3
  -4   0  -3 481694. 2409.03   2
   4   0   3 482457. 3380.01   0
   4   0   4 424999. 3875.06   3
   4   0   4 430132. 3265.15   0
  -4   0  -4 430449. 2824.75   2
   4   0   5 94097.3 1659.94   0
  -4   0  -5 94070.7 1591.42   2
  -4   0  -6 174078. 2444.76   2
   4   0   6 165458. 2367.17   0
   4   0   7 332737. 3825.85   0
  -4   0  -7 333649. 3734.67   2
  -4   0  -8 771.770 729.904   2
   4   0   8-101.707 837.444   0
   4   0   9 15409.9 1409.18   0
  -4   0  -9 15167.4 1260.37   2
   4   0  10 101880. 3030.03   0
  -4   0 -10 102868. 2815.13   2
  -4   0 -11 2988.99 1075.98   2
   4   0  11 2848.78 1305.31   0
  -4   0 -12 2191.99 1127.89   2
   4   0  12 1674.60 1430.40   0
  -4   0 -13 22660.4 1952.26   2
   4   0  13 21394.1 2192.02   0
  -4   0 -14-105.218 1318.81   2
   4   0  14 210.382 1600.75   0
  -4   0 -15 143.071 1419.24   2
   4   0  15-88.4331 1780.16   0
  -4   0 -16 1529.13 1644.53   2
  -4   0 -17 412.044 1643.70   2
  -4   0 -18 89.0894 1874.25   2
  -4   0 -19 458.715 2301.27   2
   4   1 -15-59.1690 2366.49   2
  -4  -1  14 843.205 2042.53   1
   4   1 -14-763.700 1805.97   2
  -4  -1  13-523.581 1911.61   1
   4   1 -13 513.675 1532.61   2
   4   1 -12-170.974 1519.25   2
  -4  -1  12-854.581 1820.90   1
   4   1 -11 110.109 1296.70   2
  -4  -1  11-393.576 1687.28   1
   4   1 -11 1606.53 1656.26   3
   4   1 -10-595.343 1138.70   2
  -4  -1  10-543.360 1492.21   1
   4   1 -10 629.818 1504.44   3
   4   1  -9-14.7122 987.837   2
  -4  -1   9 1318.46 1209.11   1
   4   1  -9-186.691 1334.75   3
   4   1  -8 137.154 922.658   2
  -4  -1   8 668.907 1226.68   1
   4   1  -8 102.960 1241.26   3
  -4  -1   7 128.635 992.447   1
   4   1  -7 397.065 815.677   2
   4   1  -7 454.268 1119.95   3
   4   1  -6 11112.2 1358.98   3
  -4  -1   6 11374.9 1265.74   1
   4   1  -6 10922.7 1085.17   2
   4   1  -5 4057.74 779.085   2
   4   1  -5 4088.98 1019.24   3
  -4  -1   5 3479.25 901.179   1
   4   1  -4 56.0862 573.523   2
   4   1  -4 137.656 676.359   3
  -4  -1   4 405.074 662.182   1
   4   1  -3 3861.25 709.887   3
   4   1  -3 4316.97 572.400   2
  -4  -1   3 3982.33 684.881   1
   4   1  -2 98256.8 1911.48   3
  -4  -1   2 100288. 1945.84   1
   4   1  -2 102003. 1543.64   2
  -4  -1   1 45640.2 1244.58   1
   4   1  -1 46370.5 1226.28   3
   4   1  -1 47053.1 873.789   2
   4   1   0 11363.2 634.699   3
   4   1   0 11478.0 311.001   2
   4   1   0 11588.0 787.859   0
   4   1   1 6834.83 532.559   3
   4   1   1 6726.76 587.274   0
   4   1   2 35464.5 1021.11   3
   4   1   2 32959.9 1039.08   0
  -4  -1  -3 1304.62 232.363   2
   4   1   3 1490.58 477.575   0
   4   1   3 1140.62 441.012   3
   4   1   4 90973.6 1711.18   0
  -4  -1  -4 93780.1 1349.68   2
   4   1   5 22547.4 994.541   0
  -4  -1  -5 23568.2 885.934   2
   4   1   6 26376.7 1205.61   0
  -4  -1  -6 27042.9 1080.05   2
   4   1   7 21030.2 1274.77   0
  -4  -1  -7 22356.2 1144.92   2
  -4  -1  -8 1088.03 745.800   2
   4   1   8 1193.89 926.351   0
   4   1   9 14610.5 1481.81   0
  -4  -1  -9 15155.3 1277.29   2
  -4  -1 -10 1032.65 902.193   2
   4   1  10 1466.93 1223.13   0
   4   1  11 934.833 1391.06   0
  -4  -1 -11 1134.33 1083.62   2
   4   1  12 817.354 1478.42   0
  -4  -1 -12 775.168 1181.71   2
   4   1  13 8563.55 1893.59   0
  -4  -1 -13 9914.74 1582.14   2
  -4  -1 -14 367.374 1295.05   2
   4   1  14 270.909 1695.56   0
  -4  -1 -15 370.262 1377.63   2
   4   1  15-112.026 1851.56   0
  -4  -1 -16 1618.47 1602.28   2
   4   1  16 1258.53 1912.82   0
  -4  -1 -17-67.2978 1738.13   2
  -4  -1 -18 207.950 1823.21   2
  -4  -1 -19 83.2337 2284.25   2
   4   2 -15 1139.77 2341.71   2
  -4  -2  14 1760.53 2170.28   1
   4   2 -14 1161.72 1820.37   2
   4   2 -13 1019.29 1531.28   2
  -4  -2  12-593.474 1729.39   1
   4   2 -12-138.280 1482.74   2
  -4  -2  11 11736.0 2022.96   1
   4   2 -11 11938.2 1805.32   2
  -4  -2  10 2684.25 1536.94   1
   4   2 -10 3797.91 1634.80   3
   4   2 -10 3115.57 1269.31   2
   4   2  -9-529.993 1026.59   2
  -4  -2   9-92.2289 1238.47   1
   4   2  -9 114.225 1279.89   3
   4   2  -8 19685.6 1922.67   3
  -4  -2   8 22346.6 1928.92   1
   4   2  -8 22267.4 1685.38   2
   4   2  -7 21320.0 1760.17   3
  -4  -2   7 20643.8 1708.07   1
   4   2  -7 22441.2 1499.17   2
   4   2  -6 22235.8 1649.50   3
  -4  -2   6 20917.2 1530.45   1
   4   2  -6 23337.9 1449.40   2
   4   2  -5 126627. 2869.96   3
  -4  -2   5 125582. 2874.80   1
   4   2  -5 127421. 2553.00   2
   4   2  -4 48429.5 1609.19   3
  -4  -2   4 49769.4 1756.59   1
   4   2  -4 48881.2 1513.70   2
   4   2  -3 27756.2 1103.78   3
  -4  -2   3 28254.7 1287.14   1
   4   2  -3 28264.7 1042.52   2
   4   2  -2 223361. 2318.28   2
  -4  -2   2 225462. 3022.91   1
   4   2  -2 231373. 2529.29   3
   4   2  -1 192853. 2080.11   3
   4   2  -1 196859. 1822.95   2
  -4  -2   1 196855. 2651.02   1
   4   2   0 625188. 3506.00   3
   4   2   0 619977. 2596.89   2
   4   2   0 629000. 4779.14   0
   4   2   1 78860.4 1305.50   3
   4   2   1 78763.1 1659.92   0
   4   2   2 188362. 2134.85   3
   4   2   2 186032. 2482.95   0
  -4  -2  -2 181407. 1348.58   2
   4   2   3 414647. 3734.79   0
  -4  -2  -3 419411. 2515.50   2
   4   2   4 102850. 1983.96   0
  -4  -2  -4 103580. 1556.39   2
  -4  -2  -5 585.232 429.026   2
   4   2   5 161.056 538.428   0
   4   2   6 198898. 3208.99   0
  -4  -2  -6 211844. 2867.94   2
   4   2   7 28229.5 1550.11   0
  -4  -2  -7 24160.6 1230.92   2
   4   2   8 23109.6 1620.63   0
  -4  -2  -8 23016.6 1342.44   2
  -4  -2  -9 22913.1 1466.19   2
   4   2   9 24240.3 1832.71   0
   4   2  10 49358.9 2597.34   0
  -4  -2 -10 49586.6 2210.69   2
   4   2  11 16276.0 1976.58   0
  -4  -2 -11 14791.3 1584.25   2
   4   2  12 5507.74 1752.59   0
  -4  -2 -12 2865.35 1228.42   2
   4   2  13 1405.75 1706.89   0
  -4  -2 -13 1812.98 1211.03   2
   4   2  14 2666.92 1908.66   0
  -4  -2 -14 1189.02 1439.98   2
  -4  -2 -15 652.096 1501.12   2
   4   2  15-430.355 1986.72   0
  -4  -2 -16-170.309 1600.41   2
   4   2  16 883.245 2041.59   0
  -4  -2 -17-413.555 1774.52   2
   4   2  17 334.184 2139.29   0
  -4  -2 -18-339.994 2040.43   2
  -4  -2 -19-836.316 2334.36   2
   4   3 -15 215.087 2415.81   2
   4   3 -14 649.364 1785.35   2
  -4  -3  13-224.334 1984.65   1
   4   3 -13 543.110 1587.15   2
  -4  -3  12 411.838 1836.55   1
   4   3 -12 234.347 1399.39   2
  -4  -3  11 1116.95 1559.72   1
   4   3 -11 1641.19 1352.41   2
  -4  -3  10 484.221 1462.40   1
   4   3 -10 629.362 1097.23   2
  -4  -3   9 3959.73 1402.18   1
   4   3  -9 2337.20 1170.79   2
  -4  -3   8 3390.00 1272.98   1
   4   3  -8 2014.58 1183.01   3
   4   3  -8 1740.47 1001.76   2
   4   3  -7 948.345 911.539   3
   4   3  -7 882.717 860.448   2
  -4  -3   7 576.794 1079.08   1
   4   3  -6 5978.53 989.648   3
  -4  -3   6 5743.67 1106.04   1
   4   3  -6 6280.56 973.796   2
   4   3  -5 67976.3 1931.64   3
  -4  -3   5 73325.3 2344.20   1
   4   3  -5 72175.4 2087.97   2
   4   3  -4 3223.77 591.632   3
  -4  -3   4 4180.00 829.974   1
   4   3  -4 2825.06 664.117   2
   4   3  -3 25683.2 905.025   3
  -4  -3   3 24646.0 1279.27   1
   4   3  -3 24466.1 1055.10   2
   4   3  -2 71.1036 296.013   3
  -4  -3   2 380.136 544.596   1
   4   3  -2 192.720 410.252   2
   4   3  -1 38404.3 795.154   3
   4   3  -1 38775.2 974.015   2
   4   3  -1 37888.2 1383.99   0
   4   3   0 119950. 1509.70   2
   4   3   0 121389. 1367.47   3
   4   3   0 121567. 2230.41   0
   4   3   1 17205.6 904.125   0
   4   3   2 55185.6 1527.89   0
  -4  -3  -3 215130. 2432.27   2
   4   3   3 209526. 2889.38   0
  -4  -3  -4 1237.00 477.780   2
   4   3   4 1070.32 607.603   0
   4   3   5 18648.6 1117.96   0
  -4  -3  -5 20986.2 991.645   2
   4   3   6 290341. 4148.11   0
  -4  -3  -6 300757. 3688.89   2
  -4  -3  -7 258.636 729.874   2
   4   3   7 443.598 916.716   0
  -4  -3  -8 625.157 779.779   2
   4   3   8 1032.05 1094.86   0
   4   3   9 26920.8 1970.34   0
  -4  -3  -9 30947.0 1735.40   2
   4   3  10 12628.6 1782.75   0
  -4  -3 -10 12141.7 1478.03   2
   4   3  11 671.151 1540.32   0
  -4  -3 -11 253.357 1180.57   2
  -4  -3 -12 22592.9 1996.11   2
   4   3  12 19273.1 2258.49   0
   4   3  13 228.764 1729.60   0
  -4  -3 -13 41.0362 1359.60   2
   4   3  14 477.440 1916.01   0
  -4  -3 -14 646.295 1400.51   2
  -4  -3 -15 1159.43 1594.72   2
   4   3  15 604.545 1994.53   0
  -4  -3 -16-217.405 1836.06   2
   4   3  16 1390.89 2042.29   0
  -4  -3 -17 1662.02 1749.46   2
   4   3  17 1705.87 2380.76   0
  -4  -3 -18 987.487 2098.98   2
   4   3  18-572.096 2338.95   0
  -4  -3 -19-63.0577 2466.12   2
   4   4 -15-547.120 2450.79   2
   4   4 -14 347.681 1898.06   2
  -4  -4  13-401.198 1791.33   1
   4   4 -13-679.760 1556.63   2
  -4  -4  12 1545.31 1835.33   1
   4   4 -12 2003.95 1489.32   2
  -4  -4  11 971.809 1526.35   1
   4   4 -11 2147.59 1406.13   2
  -4  -4  10 5265.48 1791.70   1
   4   4 -10 4835.75 1423.19   2
  -4  -4   9-80.0007 1369.05   1
   4   4  -9 937.030 1120.91   2
   4   4  -8 25297.5 1789.01   2
  -4  -4   8 24458.0 2110.11   1
  -4  -4   7 12867.5 1460.54   1
   4   4  -7 13096.2 1373.57   2
   4   4  -6-23.0041 636.512   3
  -4  -4   6 406.425 931.136   1
   4   4  -6 57.2993 753.702   2
   4   4  -5 4956.70 673.229   3
  -4  -4   5 4481.19 935.813   1
   4   4  -5 4285.21 846.008   2
   4   4  -4 109407. 1627.78   3
   4   4  -4 111815. 2374.10   2
  -4  -4   4 108393. 2682.73   1
   4   4  -3 16673.5 552.122   3
  -4  -4   3 16852.8 1222.09   1
   4   4  -3 18722.6 1050.15   2
  -4  -4   2 39631.8 1545.12   1
   4   4  -2 38417.0 1213.02   2
   4   4  -2 36959.0 1466.48   0
   4   4  -1 144531. 2065.98   2
   4   4  -1 141348. 2592.84   0
   4   4   0 57077.5 1660.26   0
   4   4   1 3652.61 681.550   0
   4   4   2 202735. 2975.32   0
  -4  -4  -3 215615. 3021.47   2
   4   4   3 212433. 3117.95   0
  -4  -4  -4 551.317 576.136   2
   4   4   4 325.509 684.107   0
   4   4   5 101854. 2484.84   0
  -4  -4  -5 107072. 2346.49   2
   4   4   6 64892.4 2241.23   0
  -4  -4  -6 60289.2 1950.33   2
   4   4   7 43803.1 2039.00   0
  -4  -4  -7 42240.1 1782.00   2
   4   4   8 34267.7 2109.10   0
  -4  -4  -8 31690.5 1730.08   2
   4   4   9 20402.5 1844.74   0
  -4  -4  -9 17984.5 1549.27   2
   4   4  10 5122.17 1492.86   0
  -4  -4 -10 3926.03 1173.66   2
   4   4  11 1746.64 1518.61   0
  -4  -4 -11 450.668 1177.52   2
   4   4  12 205.015 1610.33   0
  -4  -4 -12-50.5233 1340.63   2
   4   4  13 4159.79 1936.85   0
  -4  -4 -13 6734.28 1719.44   2
   4   4  14 709.185 1869.03   0
  -4  -4 -14-179.202 1539.88   2
  -4  -4 -15 163.768 1572.61   2
   4   4  15 1074.75 2091.97   0
  -4  -4 -16 811.330 1747.42   2
   4   4  16 1427.30 2075.22   0
   4   4  17 595.536 2127.21   0
  -4  -4 -18-252.108 2251.33   2
   4   5 -15 1826.05 2429.61   2
   4   5 -14 1722.92 2030.12   2
  -4  -5  13 1612.86 1757.82   1
   4   5 -13 747.631 1607.47   2
  -4  -5  12 2036.75 1932.57   1
   4   5 -12 59.5982 1540.04   2
  -4  -5  11-263.955 1675.65   1
   4   5 -11-123.388 1350.25   2
  -4  -5  10-230.358 1381.73   1
   4   5 -10-216.120 1240.35   2
   4   5  -9 3723.01 1283.68   2
  -4  -5   9 3897.19 1363.73   1
   4   5  -8 10690.9 1408.42   2
  -4  -5   8 10804.8 1658.54   1
   4   5  -7-31.2172 883.693   2
  -4  -5   7-229.978 1053.98   1
  -4  -5   6 10092.0 1395.15   1
   4   5  -6 11809.0 1233.85   2
  -4  -5   5 18841.2 1472.17   1
   4   5  -5 14450.5 1231.01   2
  -4  -5   4 82121.6 2488.06   1
   4   5  -4 79188.5 2139.84   2
  -4  -5   3 1731.86 785.949   1
   4   5  -3 4146.03 718.422   2
  -4  -5   2 54450.3 1921.60   1
   4   5  -2 51579.3 1527.09   2
   4   5  -2 51759.3 1796.72   0
   4   5  -1 115303. 2101.05   2
   4   5  -1 117956. 2501.44   0
   4   5   0 1235.77 617.935   0
   4   5   1 4199.04 682.968   0
   4   5   2 189249. 3066.42   0
   4   5   3 89966.3 2240.51   0
  -4  -5  -4 8595.26 1000.41   2
   4   5   4 7461.65 967.571   0
  -4  -5  -5 87428.4 2442.39   2
   4   5   5 90676.0 2560.40   0
  -4  -5  -6 44934.8 1960.05   2
   4   5   6 44128.4 2085.78   0
   4   5   7 131860. 3542.36   0
  -4  -5  -7 128784. 3195.88   2
  -4  -5  -8 15712.2 1515.67   2
   4   5   8 15490.3 1690.62   0
   4   5   9 14443.3 1797.57   0
  -4  -5  -9 14190.0 1544.78   2
   4   5  10 23705.6 2246.11   0
  -4  -5 -10 20067.3 1903.01   2
   4   5  11 3070.18 1729.67   0
  -4  -5 -11 3132.26 1379.22   2
   4   5  12 2324.11 1701.99   0
  -4  -5 -12 271.312 1415.83   2
   4   5  13 18927.3 2518.49   0
  -4  -5 -13 15568.7 2240.53   2
  -4  -5 -14 44.5562 1542.33   2
   4   5  14 1586.17 2060.54   0
  -4  -5 -15-191.013 1760.55   2
   4   5  15 924.268 2082.08   0
  -4  -5 -16 2067.91 1856.08   2
   4   5  16 801.675 2325.31   0
  -4  -5 -17 378.042 2009.56   2
   4   5  17-380.697 2291.82   0
  -4  -5 -18 1102.21 2341.11   2
  -4  -6  13 966.436 1831.68   1
   4   6 -13 167.964 1673.17   2
  -4  -6  12 58.8036 1960.81   1
   4   6 -12-858.090 1472.20   2
  -4  -6  11 3297.00 1881.05   1
   4   6 -11 4197.74 1554.68   2
  -4  -6  10-358.294 1433.41   1
   4   6 -10 532.954 1271.14   2
   4   6  -9 426.136 1114.25   2
  -4  -6   9-637.752 1349.41   1
   4   6  -8 4014.73 1217.08   2
  -4  -6   8 4289.90 1460.10   1
   4   6  -7 6430.78 1231.03   2
  -4  -6   7 7326.80 1351.73   1
   4   6  -6-251.447 899.995   2
  -4  -6   6-364.476 878.866   1
   4   6  -5 30479.7 1678.17   2
  -4  -6   5 29780.7 1900.52   1
  -4  -6   4 1049.52 793.786   1
   4   6  -4 1499.35 806.486   2
   4   6  -3 5782.14 1020.32   0
   4   6  -3 5918.55 919.400   2
  -4  -6   3 6871.28 1024.07   1
   4   6  -2 12923.0 1052.29   2
   4   6  -2 11896.9 1097.97   0
  -4  -6   2 13504.0 1161.57   1
   4   6  -1 2955.89 787.454   0
   4   6  -1 2794.52 677.232   2
   4   6   0 2083.42 769.854   0
   4   6   1 67295.5 2016.72   0
   4   6   2 8378.88 931.376   0
   4   6   3 30032.0 1487.27   0
   4   6   4 7337.57 1054.58   0
   4   6   5 4900.38 1111.08   0
  -4  -6  -5 5545.84 1119.29   2
  -4  -6  -6 88164.2 2848.75   2
   4   6   6 87787.0 2883.80   0
  -4  -6  -7 262.414 1144.47   2
   4   6   7-528.539 1091.10   0
   4   6   8 10638.9 1594.54   0
  -4  -6  -8 11199.0 1472.46   2
   4   6   9 863.382 1518.62   0
  -4  -6  -9 798.860 1236.13   2
   4   6  10 2493.99 1621.97   0
  -4  -6 -10 2060.66 1301.61   2
   4   6  11-269.257 1621.44   0
  -4  -6 -11-186.526 1360.63   2
   4   6  12 1601.52 1871.47   0
  -4  -6 -12 2589.52 1591.85   2
   4   6  13 3667.81 1939.66   0
  -4  -6 -13 2428.39 1562.26   2
  -4  -6 -14 185.655 1814.10   2
   4   6  14 781.770 1946.31   0
  -4  -6 -15 467.998 1825.56   2
   4   6  15 359.977 2210.55   0
  -4  -6 -16-370.931 1896.42   2
   4   6  16-351.959 2129.32   0
  -4  -6 -17-609.588 2041.41   2
   4   7 -13 482.534 1877.19   2
  -4  -7  12 2103.30 1908.71   1
   4   7 -12 2520.44 1599.90   2
  -4  -7  11 1112.55 1697.30   1
   4   7 -11 1701.67 1507.86   2
   4   7 -10 1130.93 1332.91   2
  -4  -7  10 106.057 1505.75   1
   4   7  -9 1236.10 1213.64   2
  -4  -7   9 1787.73 1398.40   1
   4   7  -8 10103.9 1554.35   2
  -4  -7   8 9733.80 1753.24   1
   4   7  -7 974.528 1011.98   2
  -4  -7   7 1258.66 1101.85   1
   4   7  -6 3386.32 1080.25   2
  -4  -7   6 2267.15 1132.81   1
  -4  -7   5 50470.1 2408.97   1
   4   7  -5 50892.9 2149.22   2
   4   7  -4 4723.96 1003.70   2
  -4  -7   4 4895.28 1191.28   1
   4   7  -3 1005.96 847.887   0
  -4  -7   3 1010.63 971.610   1
   4   7  -3 798.481 832.109   2
   4   7  -2 105801. 2626.42   2
   4   7  -2 103121. 2668.70   0
   4   7  -1 75149.3 2279.88   0
   4   7   0 57702.1 1983.08   0
  -4  -7  -1 84860.7 1251.91   3
   4   7   1 83067.8 2333.24   0
   4   7   2 55826.8 1997.72   0
   4   7   3 79766.8 2462.14   0
   4   7   4 5867.32 1108.32   0
  -4  -7  -5 58639.1 2516.13   2
   4   7   5 53577.6 2351.43   0
  -4  -7  -6 50476.5 2438.34   2
   4   7   6 48779.9 2386.14   0
  -4  -7  -7 19635.2 1824.46   2
   4   7   7 16890.5 1777.57   0
  -4  -7  -8 11666.6 1660.22   2
   4   7   8 11244.9 1725.13   0
   4   7   9 42293.1 2721.19   0
  -4  -7  -9 43010.5 2549.64   2
  -4  -7 -10 842.764 1360.42   2
   4   7  10 775.628 1584.23   0
   4   7  11 4160.53 1850.93   0
  -4  -7 -11 1667.10 1472.05   2
  -4  -7 -12 9667.91 2039.05   2
   4   7  12 11424.5 2203.91   0
  -4  -7 -13 1255.73 1572.05   2
   4   7  13 1205.75 1771.22   0
  -4  -7 -14-23.7865 1831.29   2
   4   7  14-209.363 1826.21   0
  -4  -7 -15-221.073 1896.89   2
   4   7  15 938.657 1857.84   0
  -4  -7 -16 1016.25 2029.08   2
   4   7  16 1893.43 2280.17   0
  -4  -7 -17-235.550 2276.18   2
   4   8 -13 322.648 2109.53   2
  -4  -8  12 1145.92 1964.55   1
   4   8 -12 556.374 1720.89   2
  -4  -8  11 659.171 1808.89   1
   4   8 -11 485.439 1471.54   2
   4   8 -10-121.634 1529.33   2
  -4  -8  10 2073.82 1680.25   1
   4   8  -9 850.746 1333.81   2
  -4  -8   9-200.021 1627.39   1
   4   8  -8 1038.15 1202.36   2
  -4  -8   8 649.972 1381.18   1
   4   8  -7 1675.55 1127.62   2
  -4  -8   7 1816.10 1348.30   1
   4   8  -6 302.197 1016.76   2
  -4  -8   6 721.108 1066.59   1
   4   8  -5 17.2093 998.009   2
  -4  -8   5 181.036 959.347   1
  -4  -8   4 11230.7 1522.59   1
   4   8  -4 10288.2 1313.20   2
   4   8  -3 880.249 884.021   0
   4   8  -3-4.25197 951.824   2
  -4  -8   3 365.785 923.116   1
   4   8  -2-34.8114 855.977   2
   4   8  -2 423.821 849.518   0
   4   8  -1 1355.64 814.693   0
   4   8   0-117.806 794.312   0
  -4  -8  -1 144.176 247.897   3
   4   8   1 503.290 756.577   0
   4   8   2 11353.3 1250.78   0
   4   8   3 10393.1 1291.41   0
   4   8   4 287.338 940.268   0
  -4  -8  -5 3257.13 1234.54   2
   4   8   5 2549.09 1103.79   0
  -4  -8  -6 14571.8 1721.86   2
   4   8   6 13335.5 1568.28   0
  -4  -8  -7 219.810 1342.08   2
   4   8   7 37.4795 1327.21   0
  -4  -8  -8 4246.34 1516.16   2
   4   8   8 3704.91 1373.82   0
  -4  -8  -9 3658.46 1426.28   2
   4   8   9 2267.35 1441.86   0
   4   8  10 1310.20 1388.43   0
  -4  -8 -10 2812.75 1550.87   2
  -4  -8 -11 233.918 1426.79   2
   4   8  11 1537.65 1718.17   0
  -4  -8 -12 1225.90 1556.78   2
   4   8  12 35.5087 1855.79   0
  -4  -8 -13 376.160 1804.45   2
   4   8  13 529.712 1974.92   0
  -4  -8 -14 1835.23 1841.99   2
   4   8  14 1441.65 1732.90   0
  -4  -8 -15 2203.18 2009.72   2
   4   8  15 1545.09 2070.14   0
  -4  -8 -16 579.878 2118.14   2
  -4  -8 -17-174.793 2572.09   2
   4   9 -13-597.003 2360.96   2
   4   9 -12 212.825 1963.78   2
  -4  -9  11-407.515 1831.06   1
   4   9 -11 2624.88 1597.52   2
   4   9 -10 655.803 1463.46   2
  -4  -9  10-914.349 1816.02   1
   4   9  -9 5106.70 1591.25   2
  -4  -9   9 2255.83 1810.40   1
   4   9  -8 1724.42 1360.46   2
  -4  -9   8 2642.36 1481.87   1
   4   9  -7 727.313 1131.00   2
  -4  -9   7-192.299 1223.71   1
   4   9  -6 5020.76 1337.16   2
  -4  -9   6 5536.90 1382.44   1
   4   9  -5 9090.96 1471.71   2
  -4  -9   5 8278.14 1456.47   1
   4   9  -4 6832.88 1320.25   2
  -4  -9   4 6110.84 1276.30   1
  -4  -9   3 16843.5 1710.07   1
   4   9  -3 16327.3 1527.27   2
   4   9  -3 13528.3 1438.18   0
   4   9  -2 27300.6 1741.50   0
   4   9  -1 22138.0 1574.75   0
   4   9   0 1321.76 853.813   0
   4   9   1 25580.7 1627.27   0
  -4  -9  -2 59807.5 1580.71   3
   4   9   2 59175.7 2316.25   0
   4   9   3 3698.52 1211.43   0
   4   9   4 5787.69 1309.78   0
  -4  -9  -5 24667.5 2158.26   2
   4   9   5 21820.3 1819.43   0
  -4  -9  -6 15521.7 1920.83   2
   4   9   6 14219.0 1683.88   0
  -4  -9  -7 432.359 1483.35   2
   4   9   7-196.944 1328.69   0
  -4  -9  -8 34553.4 2678.89   2
   4   9   8 33127.1 2477.59   0
  -4  -9  -9 5773.95 1687.10   2
   4   9   9 5130.08 1567.10   0
  -4  -9 -10 1417.58 1505.07   2
   4   9  10 1458.80 1632.52   0
  -4  -9 -11 4046.85 1792.72   2
   4   9  11 2911.36 1682.03   0
  -4  -9 -12 3171.75 1877.19   2
   4   9  12 3582.67 1798.95   0
  -4  -9 -13 1879.45 1854.30   2
   4   9  13 1394.45 1982.23   0
  -4  -9 -14 1384.29 1944.44   2
   4   9  14-753.988 2057.77   0
  -4  -9 -16-766.480 2416.59   2
   4  10 -12 176.102 2236.40   2
   4  10 -11 17.0045 1845.70   2
   4  10 -10-121.611 1570.70   2
  -4 -10  10 1197.82 1705.86   1
   4  10  -9 1565.96 1523.33   2
  -4 -10   9 421.883 1589.03   1
   4  10  -8 923.203 1389.37   2
  -4 -10   8-114.934 1577.62   1
   4  10  -7-495.293 1396.15   2
  -4 -10   7 172.911 1480.75   1
   4  10  -6 145.673 1221.80   2
  -4 -10   6 2671.61 1420.96   1
   4  10  -5 1462.77 1242.31   2
  -4 -10   5 740.082 1028.32   1
   4  10  -4 779.574 1175.27   2
   4  10  -4 1577.04 1017.83   0
  -4 -10   4 1426.72 1143.34   1
  -4 -10   3 5169.27 1279.61   1
   4  10  -3 5376.37 1148.84   0
  -4 -10   2 411.515 1028.63   1
   4  10  -2 219.635 904.442   0
   4  10  -1 2032.18 952.769   0
   4  10   0-164.323 839.721   0
   4  10   1 2109.47 919.703   0
   4  10   2 8443.27 1285.40   0
   4  10   3 2131.46 1079.43   0
   4  10   4 224.113 1087.84   0
  -4 -10  -5 9581.23 1894.74   2
   4  10   5 8527.97 1471.22   0
  -4 -10  -6 1071.87 1588.49   2
   4  10   6 738.505 1390.08   0
  -4 -10  -7 3472.76 1665.43   2
   4  10   7 1718.25 1278.93   0
  -4 -10  -8 6924.44 1801.51   2
   4  10   8 6007.39 1698.85   0
  -4 -10  -9-484.125 1562.50   2
   4  10   9-752.451 1465.39   0
  -4 -10 -10 1881.04 1722.18   2
   4  10  10 2161.56 1715.78   0
  -4 -10 -11 542.036 1829.88   2
   4  10  11 895.868 1738.89   0
  -4 -10 -12 163.559 1764.66   2
   4  10  12 1439.33 2006.39   0
  -4 -10 -13-37.5478 1892.54   2
   4  10  13 1350.61 1935.07   0
  -4 -10 -14-235.751 2076.10   2
   4  10  14-281.315 2088.37   0
  -4 -10 -15-547.449 2282.24   2
  -4 -10 -16 256.622 2625.17   2
   4  11 -11-514.783 2173.01   2
   4  11 -10 946.003 1861.54   2
  -4 -11  10 937.646 1847.57   1
   4  11  -9 1660.06 1590.17   2
  -4 -11   9 880.649 1750.43   1
   4  11  -8 2709.13 1652.65   2
  -4 -11   8-355.386 1771.00   1
   4  11  -7-152.272 1461.49   2
  -4 -11   7-637.054 1459.64   1
   4  11  -6 2699.85 1490.20   2
  -4 -11   6 4575.13 1645.93   1
  -4 -11   5 5123.52 1527.47   1
  -4 -11   4-270.368 1280.37   1
   4  11  -4 484.283 986.119   0
  -4 -11   3 567.611 1196.67   1
   4  11  -3 183.184 979.250   0
  -4 -11   2 25638.8 2128.32   1
   4  11  -2 25563.0 1854.10   0
   4  11  -1 69.5849 897.241   0
   4  11   0 53.6914 932.531   0
   4  11   1 11282.3 1393.79   0
   4  11   2 1561.76 1017.91   0
   4  11   3 1555.29 1144.37   0
   4  11   4 20227.0 1970.05   0
  -4 -11  -5 3321.26 1111.04   3
   4  11   5 5858.26 1434.54   0
  -4 -11  -6 3809.51 1695.98   2
   4  11   6 3519.21 1429.67   0
  -4 -11  -7 7894.06 1954.81   2
   4  11   7 6521.21 1787.88   0
   4  11   8-542.147 1419.91   0
  -4 -11  -8 12.2907 1648.33   2
  -4 -11  -9 6851.71 2070.87   2
   4  11   9 4784.19 1613.54   0
  -4 -11 -10 2591.16 2041.19   2
   4  11  10 3178.34 1685.80   0
  -4 -11 -11 1327.76 2020.24   2
   4  11  11 89.9323 1812.79   0
  -4 -11 -12 197.119 1988.19   2
   4  11  12 139.593 1710.74   0
  -4 -11 -13-278.945 2079.30   2
   4  11  13 331.359 1891.09   0
  -4 -11 -14-11.1874 2262.86   2
  -4 -11 -15 39.3267 2563.92   2
   4  12 -10 655.017 2194.18   2
   4  12  -9 794.935 1871.02   2
  -4 -12   9 156.936 1860.26   1
   4  12  -8 877.395 1613.32   2
  -4 -12   8-177.298 1878.99   1
   4  12  -7 449.649 1582.62   2
  -4 -12   7-391.890 1581.38   1
  -4 -12   6 829.194 1303.94   1
  -4 -12   5 93.8588 1446.22   1
  -4 -12   4-39.4755 1261.44   1
  -4 -12   3-422.286 1249.56   1
   4  12  -3-268.591 978.852   0
  -4 -12   2 11200.4 1717.35   1
   4  12  -2 9294.54 1451.84   0
   4  12  -1 837.298 963.581   0
   4  12   0 654.389 964.081   0
   4  12   1 3979.98 1144.07   0
   4  12   2 1543.98 1034.93   0
   4  12   3 2631.02 1340.00   0
   4  12   4 4385.91 1452.93   0
  -4 -12  -5 3978.15 2033.52   2
   4  12   5 3682.81 1488.58   0
  -4 -12  -6 3244.52 1833.99   2
   4  12   6 2287.23 1372.56   0
  -4 -12  -7 819.817 1321.79   3
  -4 -12  -7-299.605 1798.80   2
   4  12   7 1630.48 1364.29   0
  -4 -12  -8 975.089 1782.86   2
   4  12   8 633.739 1622.99   0
   4  12   9 6680.52 2093.60   0
  -4 -12  -9 9295.62 2365.99   2
  -4 -12 -10-420.795 1965.21   2
   4  12  10-353.950 1733.16   0
  -4 -12 -11 309.111 1962.60   2
   4  12  11 92.5856 1887.37   0
  -4 -12 -12 1112.36 2175.93   2
   4  12  12 1381.73 2024.13   0
  -4 -12 -13 261.320 2307.63   2
  -4 -12 -14-561.734 2581.33   2
   4  13 -10-632.599 2530.85   2
  -4 -13   8-687.657 1832.70   1
  -4 -13   7 219.242 1700.74   1
  -4 -13   6-244.992 1522.05   1
  -4 -13   5 1505.66 1514.41   1
  -4 -13   4 444.952 1325.68   1
  -4 -13   3 1672.38 1331.74   1
   4  13  -2-262.924 1093.38   0
  -4 -13   2-304.442 1171.19   1
   4  13  -1 2931.37 1155.15   0
   4  13   0 1391.74 1060.51   0
   4  13   1 2599.49 1169.55   0
   4  13   2 1343.83 1168.16   0
   4  13   3 666.459 1226.14   0
   4  13   4 622.637 1339.02   0
  -4 -13  -5 1321.60 1871.79   2
   4  13   5 401.398 1310.82   0
   4  13   6-139.895 1519.04   0
  -4 -13  -6 523.327 1939.89   2
  -4 -13  -7 1603.44 2017.05   2
   4  13   7 1309.78 1611.13   0
  -4 -13  -8 3836.79 2045.45   2
   4  13   8 2493.63 1669.97   0
  -4 -13  -9 1830.30 1646.95   3
  -4 -13  -9 260.264 2051.59   2
   4  13   9 458.044 1738.08   0
  -4 -13 -10 875.420 1715.89   3
  -4 -13 -10 594.554 2110.47   2
   4  13  10 802.686 1716.06   0
  -4 -13 -11 736.794 2136.51   2
  -4 -13 -11 1267.40 2003.12   3
  -4 -13 -12 1506.51 2258.25   3
  -4 -13 -12 171.555 2311.16   2
  -4 -13 -13 1245.71 2560.91   2
  -4 -14   6 1007.98 1664.26   1
  -4 -14   5 434.437 1563.70   1
  -4 -14   4 869.599 1459.62   1
  -4 -14   3 2133.21 1362.07   1
  -4 -14   2 584.152 1390.67   1
   4  14   0 101.687 1177.94   0
   4  14   1 2469.37 1180.41   0
   4  14   2 1615.82 1222.07   0
   4  14   3 1684.26 1317.33   0
   4  14   4-182.985 1371.67   0
   4  14   5 1735.79 1513.87   0
  -4 -14  -5 1538.14 2197.76   2
  -4 -14  -6-362.146 2217.57   2
   4  14   6 455.708 1515.44   0
  -4 -14  -7 1491.07 2138.66   2
   4  14   7 228.467 1775.61   0
  -4 -14  -8 2062.01 2224.31   2
   4  14   8 2551.27 1758.01   0
  -4 -14  -9 1683.47 2293.11   2
  -4 -14 -10 1318.57 2320.59   2
  -4 -14 -11 818.209 2507.89   2
  -4 -15   4 216.388 1662.07   1
  -4 -15   2 1918.91 1388.74   1
  -4 -15   1-365.077 1472.70   1
   4  15   2-242.274 1430.30   0
   4  15   3 706.271 1465.86   0
   4  15   4 153.313 1523.39   0
   4  15   5 2992.68 1707.40   0
  -4 -15  -5 3166.51 2348.17   2
   4  15   6-672.456 1704.59   0
  -4 -15  -6 881.685 2363.38   2
  -4 -15  -7 366.073 2258.45   2
   4  15   7 423.589 1894.66   0
  -4 -15 -10 3821.26 2876.87   2
  -4 -16   2 912.519 1806.14   1
  -4 -16   1 1088.96 1716.48   1
  -4 -16   0 828.341 1695.66   1
  -4 -16  -4 2755.51 2647.39   2
   4  16   4 3833.17 1916.76   0
   4  16   5 2275.65 2032.14   0
  -4 -16  -5 1238.60 2809.77   2
  -4 -16  -6-846.714 2746.93   2
  -4 -16  -7 117.088 2786.84   2
  -4 -16  -8-439.868 3037.91   2
  -4 -17  -5 817.300 3302.35   2
   5 -15  -2 44.2760 1987.28   3
   5 -15  -2-186.780 3156.44   2
   5 -15  -1 1148.44 2993.96   2
   5 -15  -1-639.089 2058.24   3
   5 -15   0 803.201 1975.96   3
   5 -15   1-223.360 1936.34   3
   5 -14  -5-422.193 2918.97   2
   5 -14  -4 990.000 2030.26   3
   5 -14  -4 181.282 2771.56   2
   5 -14  -3 1113.50 2612.39   2
   5 -14  -3 38.5116 1861.39   3
   5 -14  -2 394.760 2476.35   2
   5 -14  -2-787.161 1751.52   3
   5 -14  -1 820.268 1597.80   3
   5 -14   0-206.022 1681.02   3
   5 -14   1 1221.92 1505.51   3
   5 -14   2-323.136 1458.63   3
   5 -14   3-97.8333 1508.86   3
   5 -13  -7 1069.81 2976.46   2
   5 -13  -6-151.760 2672.59   2
   5 -13  -5 11.2578 2471.04   2
   5 -13  -5-840.972 1804.95   3
   5 -13  -4 2173.37 2468.24   2
   5 -13  -4 640.985 1963.31   3
   5 -13  -3 1607.72 2259.48   2
   5 -13  -3 335.410 1699.13   3
   5 -13  -2 3423.74 1830.19   3
   5 -13  -2 1668.91 2377.85   2
   5 -13  -1 3870.64 1766.24   3
   5 -13   0 400.902 1395.62   3
   5 -13   1 2540.40 1502.92   3
   5 -13   2 1972.36 1271.05   3
   5 -13   3 705.749 1220.09   3
   5 -13   4 1116.32 1333.02   3
   5 -13   5-78.7102 1226.69   3
   5 -12  -8 342.485 2683.02   2
   5 -12  -7-33.8170 2396.54   2
   5 -12  -7-895.901 2218.62   3
   5 -12  -6-648.252 2292.26   2
   5 -12  -6-40.7030 1979.25   3
   5 -12  -5 734.498 1767.99   3
   5 -12  -5-961.636 2125.62   2
   5 -12  -4-865.093 1564.57   3
   5 -12  -4-989.698 2135.88   2
   5 -12  -3-15.1361 1746.65   3
   5 -12  -3 307.813 2227.39   2
   5 -12  -2 650.687 1464.97   3
   5 -12  -2 533.107 2127.12   2
   5 -12  -1-147.263 1412.10   3
   5 -12   0-714.879 1371.14   3
   5 -12   1 699.822 1377.33   3
   5 -12   2 721.458 1280.22   3
   5 -12   3 1417.69 1211.14   3
   5 -12   4 131.497 1192.20   3
   5 -12   5 1588.48 1265.77   3
   5 -12   6-613.156 1144.45   3
   5 -12   7 69.2196 1126.54   3
  -5  12 -11-51.9469 1618.93   2
  -5  12 -12 254.034 1852.83   2
  -5  12 -13-826.133 2025.02   2
   5 -11  -9-79.9420 2543.46   2
   5 -11  -8-1059.49 2345.38   2
   5 -11  -8 4577.45 2153.81   3
  -5  11   8 2785.75 2465.65   0
   5 -11  -7 139.859 2152.15   2
   5 -11  -7 1336.64 1931.79   3
  -5  11   7 746.682 2207.80   0
   5 -11  -6-196.019 2074.94   2
   5 -11  -6-290.641 1747.80   3
  -5  11   6 2303.51 2034.13   0
   5 -11  -5 523.762 1944.19   2
   5 -11  -5 1128.74 1837.84   3
  -5  11   5 1554.98 1867.14   0
  -5  11   4 4342.25 1934.72   0
   5 -11  -4 5100.60 2220.64   2
   5 -11  -4 1351.66 1775.60   3
   5 -11  -3 3665.62 2089.83   2
   5 -11  -3 3590.99 1745.58   3
   5 -11  -2-260.593 1567.32   3
   5 -11  -2 835.249 1788.97   2
   5 -11  -1 2134.23 1451.35   3
   5 -11   0 3488.29 1488.57   3
   5 -11   1 1486.91 1222.45   3
   5 -11   2 1324.15 1120.20   3
   5 -11   3 4737.68 1346.38   3
   5 -11   4 1534.06 1171.82   3
   5 -11   5 457.765 1007.19   3
   5 -11   6 1043.24 1022.35   3
   5 -11   7 2698.26 1211.70   3
   5 -11   8 270.540 1173.47   3
  -5  11  -9 1785.52 1506.98   2
  -5  11 -10 512.137 1575.87   2
  -5  11 -11 1855.62 1771.34   2
  -5  11 -12 1155.15 1688.28   2
  -5  11 -13 440.635 1765.89   2
  -5  11 -14 1277.52 1991.57   2
   5 -10 -10-743.683 2580.80   2
   5 -10  -9 1179.32 2283.52   3
   5 -10  -9 1197.71 2147.74   2
   5 -10  -8 1843.79 2020.19   2
   5 -10  -8-374.889 2093.27   3
  -5  10   8 1496.50 2559.65   0
   5 -10  -7 344.504 1754.34   2
   5 -10  -7 121.660 2035.67   3
  -5  10   7 961.605 2341.10   0
   5 -10  -6 10.2580 1883.48   2
   5 -10  -6 1438.78 1730.25   3
  -5  10   6 114.525 2190.64   0
   5 -10  -5-128.139 1793.73   3
  -5  10   5 203.872 1918.05   0
   5 -10  -5 646.939 1718.45   2
   5 -10  -4-252.213 1709.59   2
   5 -10  -4 62.5743 1621.24   3
  -5  10   4 798.191 1747.62   0
   5 -10  -3 2412.59 1780.15   2
   5 -10  -3 757.888 1565.06   3
  -5  10   3 2273.22 1617.33   0
   5 -10  -2 4484.37 1853.42   2
   5 -10  -2 725.833 1578.69   3
  -5  10   2 3135.83 1533.47   0
   5 -10  -1 269.616 1369.22   3
   5 -10   0 1713.39 1256.17   3
   5 -10   1-42.7267 1210.66   3
   5 -10   2 531.088 1079.43   3
   5 -10   3 6249.78 1302.06   3
   5 -10   4 3522.22 1198.62   3
   5 -10   5 241.421 1031.99   3
   5 -10   6 2299.81 1131.21   3
   5 -10   7 238.336 1040.83   3
   5 -10   8-487.520 1265.49   3
  -5  10  -9 6041.99 1684.60   2
  -5  10 -10 177.126 1490.91   2
  -5  10 -11-279.122 1422.33   2
  -5  10 -12 1025.16 1711.67   2
  -5  10 -13 621.191 1520.39   2
  -5  10 -15 515.275 2094.70   2
   5  -9 -11 2473.31 2715.90   2
   5  -9 -10 1465.04 2231.65   2
   5  -9 -10 1939.86 2152.48   3
   5  -9  -9 319.315 1882.55   3
   5  -9  -8 280.162 1692.37   2
   5  -9  -8 1413.40 1978.61   3
   5  -9  -7 5412.18 1851.81   2
   5  -9  -7 2651.71 2104.47   3
   5  -9  -6 607.672 1768.52   2
   5  -9  -6-104.952 1877.96   3
   5  -9  -5 5397.92 1888.01   2
   5  -9  -5 4707.99 1846.19   3
   5  -9  -4 7076.38 1805.75   3
   5  -9  -4 8033.75 1945.61   2
   5  -9  -3-270.227 1582.83   2
   5  -9  -3-205.638 1567.42   3
   5  -9  -2-837.599 1540.58   3
   5  -9  -2-334.105 1695.09   2
  -5   9   2-522.687 1531.69   0
  -5   9   1 27917.5 2109.15   0
   5  -9  -1 29536.7 2478.44   3
   5  -9   0 4707.45 1542.89   3
  -5   9   0 6519.20 1338.18   0
   5  -9   1 305.415 1003.79   3
   5  -9   2 7583.68 1368.71   3
   5  -9   3 2627.45 1052.88   3
   5  -9   4 19633.6 1757.79   3
   5  -9   5 10227.9 1387.51   3
   5  -9   6 1533.56 1047.12   3
   5  -9   7 6296.96 1370.53   3
  -5   9  -7 7486.02 1427.66   2
   5  -9   8 527.923 1034.91   3
  -5   9  -8-375.856 1206.20   2
  -5   9  -9-649.214 1206.65   2
  -5   9 -10 6533.69 1657.88   2
  -5   9 -11-647.921 1324.56   2
  -5   9 -12-149.676 1386.65   2
  -5   9 -14 401.545 1689.63   2
  -5   9 -15-422.807 1909.91   2
  -5   9 -16-34.7812 2000.54   2
   5  -8 -11 1695.15 2293.58   2
   5  -8 -11 341.662 2306.63   3
   5  -8 -10 60.9928 2207.49   3
   5  -8 -10-157.380 2007.60   2
   5  -8  -9 531.484 1758.93   2
   5  -8  -9-369.807 1866.28   3
   5  -8  -8 92.2939 1979.16   3
   5  -8  -8 376.269 1670.86   2
   5  -8  -7 2666.50 1724.63   2
   5  -8  -7 5711.60 2148.58   3
   5  -8  -6 647.641 1499.03   2
   5  -8  -6-454.233 1816.98   3
   5  -8  -5 1392.57 1575.06   2
   5  -8  -5 1611.06 1463.22   3
   5  -8  -4 6521.32 1675.46   2
   5  -8  -4 3959.12 1576.06   3
   5  -8  -3-297.212 1352.76   2
   5  -8  -3 812.871 1433.29   3
   5  -8  -2 1811.96 1462.87   3
   5  -8  -2 1732.40 1367.59   2
   5  -8  -1 42323.0 2568.04   3
   5  -8   0 674.180 997.443   3
   5  -8   1 571.970 1163.38   3
  -5   8  -1 425.273 1066.88   0
   5  -8   2 18570.3 1672.00   3
   5  -8   3 4584.93 1019.17   3
   5  -8   4 2376.98 971.709   3
   5  -8   5 15880.6 1590.29   3
   5  -8   6 7578.67 1303.29   3
  -5   8  -6 11564.2 1464.70   2
   5  -8   7 4866.78 1199.65   3
  -5   8  -7 3906.15 1189.24   2
   5  -8   8 8488.21 1398.03   3
  -5   8  -8 8219.57 1526.58   2
  -5   8  -9 630.461 1213.81   2
  -5   8 -10 8985.05 1697.67   2
  -5   8 -11 1284.52 1407.01   2
  -5   8 -12 2100.43 1345.89   2
  -5   8 -13 190.744 1504.01   2
  -5   8 -14 213.425 1476.97   2
  -5   8 -15 297.906 1608.48   2
  -5   8 -16-263.370 1864.87   2
   5  -7 -11 1583.02 2088.83   2
   5  -7 -11-580.960 2161.02   3
   5  -7 -10 1151.30 1788.59   2
   5  -7 -10-902.209 2136.65   3
   5  -7  -9 1184.27 1782.12   2
   5  -7  -9 1861.37 1756.21   3
   5  -7  -8 5481.40 1844.03   2
   5  -7  -8 3364.24 2098.44   3
   5  -7  -7-17.3985 1400.59   2
   5  -7  -7 1116.98 1747.46   3
   5  -7  -6-141.129 1400.84   2
   5  -7  -6 326.911 1556.60   3
   5  -7  -5 11238.1 1870.68   2
   5  -7  -5 8807.21 1854.09   3
   5  -7  -4 8883.88 1678.07   2
   5  -7  -4 6893.69 1692.92   3
   5  -7  -3 532.194 1312.83   3
   5  -7  -3 277.104 1328.05   2
   5  -7  -2 17803.6 1877.63   2
   5  -7  -2 17010.9 1846.57   3
   5  -7  -1 2467.88 1238.87   3
   5  -7   0 18763.7 1748.21   3
   5  -7   1 1257.84 1035.51   3
  -5   7  -2 6104.32 1061.99   0
   5  -7   2 6695.13 1123.88   3
   5  -7   3 26589.1 1765.56   3
   5  -7   4 1023.80 936.420   3
   5  -7   5 1003.03 855.404   3
  -5   7  -6 13100.2 1459.71   2
   5  -7   6 11953.8 1456.37   3
   5  -7   7 5569.06 1243.56   3
  -5   7  -7 5475.32 1346.97   2
   5  -7   8 1118.76 1082.43   3
  -5   7  -8 2025.39 1092.25   2
  -5   7  -9 4030.75 1194.47   2
  -5   7 -10 742.394 1108.22   2
  -5   7 -11 4147.22 1405.71   2
  -5   7 -12-255.199 1147.13   2
  -5   7 -13 1112.98 1333.36   2
  -5   7 -14 2580.76 1600.73   2
  -5   7 -15 1434.07 1638.88   2
  -5   7 -16 1069.22 1911.09   2
  -5   7 -17-24.6342 2039.45   2
   5  -6 -13 1060.76 2826.26   2
   5  -6 -12-629.619 2462.68   3
   5  -6 -12-1091.05 2330.89   2
   5  -6 -11 609.007 2014.59   2
   5  -6 -11 1557.54 2310.38   3
   5  -6 -10-645.892 1809.34   2
   5  -6 -10 1347.05 1888.92   3
   5  -6  -9 150.008 1606.06   2
   5  -6  -9 1006.96 1762.84   3
   5  -6  -8 10699.4 1963.35   2
   5  -6  -8 10120.8 2179.26   3
   5  -6  -7 1523.56 1703.17   3
   5  -6  -7 761.898 1378.66   2
   5  -6  -6 170.463 1292.20   2
   5  -6  -6-362.283 1391.67   3
   5  -6  -5 15243.5 2100.70   3
   5  -6  -5 17961.2 1948.93   2
   5  -6  -4 17304.2 1866.62   2
   5  -6  -4 20938.2 2157.16   3
   5  -6  -3-433.907 1213.79   3
   5  -6  -3 682.003 1162.90   2
   5  -6  -2 41983.8 2317.87   2
   5  -6  -2 37927.2 2469.61   3
   5  -6  -1 14124.3 1609.14   3
   5  -6   0 23249.2 1713.99   3
   5  -6   1 31923.9 1812.92   3
   5  -6   2 83925.5 2662.26   3
   5  -6   3 42098.6 1980.78   3
   5  -6   4 989.846 749.093   3
   5  -6   5 55083.9 2220.53   3
  -5   6  -5 49294.0 2033.75   2
   5  -6   6 25072.9 1715.26   3
  -5   6  -6 27353.5 1675.40   2
   5  -6   7 7437.79 1161.65   3
  -5   6  -7 8381.01 1197.54   2
   5  -6   8 5072.48 1102.57   1
   5  -6   8 5944.04 1281.12   3
  -5   6  -8 7052.59 1234.40   2
   5  -6   9 33856.9 1944.93   1
  -5   6  -9 33962.4 2058.68   2
   5  -6  10-494.446 1084.66   1
  -5   6 -10-348.881 1071.09   2
   5  -6  11 62.4319 1234.85   1
  -5   6 -11 848.080 1169.97   2
   5  -6  12 6442.52 1683.49   1
  -5   6 -12 7234.23 1592.77   2
  -5   6 -13 604.207 1425.94   2
   5  -6  13 993.833 1573.73   1
  -5   6 -14 246.184 1470.68   2
  -5   6 -15-321.495 1598.25   2
  -5   6 -16 2678.49 1679.58   2
  -5   6 -17-708.943 1876.62   2
  -5   6 -18-472.166 2056.15   2
   5  -5 -13 567.205 2584.26   2
   5  -5 -13 456.762 2393.27   3
   5  -5 -12 1058.38 2109.10   2
   5  -5 -12 1238.11 2355.38   3
   5  -5 -11-163.911 2025.93   3
   5  -5 -10 533.989 1642.14   2
   5  -5  -9 1137.63 1594.50   2
   5  -5  -9 1087.77 1767.57   3
   5  -5  -8 946.956 1502.82   2
   5  -5  -8 633.464 1576.46   3
   5  -5  -7 1995.09 1336.78   2
   5  -5  -7 2334.27 1456.25   3
   5  -5  -6 8039.35 1533.25   2
   5  -5  -6 7413.61 1753.00   3
   5  -5  -5 1070.48 1143.65   3
   5  -5  -5 410.642 1116.50   2
   5  -5  -4 982.648 1122.34   2
   5  -5  -4 702.089 1182.28   3
   5  -5  -3 1449.42 1075.83   2
   5  -5  -3-139.621 947.470   3
   5  -5  -2 1794.82 1184.81   3
   5  -5  -2 1858.02 1027.06   2
   5  -5  -1 17783.5 1680.42   3
   5  -5   0 5733.39 1137.61   3
   5  -5   1 919.092 892.706   3
   5  -5   2 17524.0 1356.86   3
   5  -5   3 297.717 741.002   3
  -5   5  -4 30490.2 594.151   0
   5  -5   4 35831.0 1692.16   3
  -5   5  -4 33958.5 1539.15   2
   5  -5   5 13886.1 1170.20   3
  -5   5  -5 12440.2 1104.87   2
   5  -5   6-69.3190 723.875   3
  -5   5  -6 251.970 717.954   2
   5  -5   7 10982.6 1267.67   3
  -5   5  -7 11457.6 1202.74   2
   5  -5   7 9204.21 1019.19   1
   5  -5   8 876.958 878.284   1
  -5   5  -8 1363.93 960.437   2
   5  -5   9 587.776 984.000   1
  -5   5  -9 1508.41 932.710   2
   5  -5  10 8464.80 1480.41   1
  -5   5 -10 8366.25 1375.16   2
   5  -5  11 729.940 1312.46   1
  -5   5 -11-699.740 1068.81   2
   5  -5  12 5308.47 1591.61   1
  -5   5 -12 6458.83 1465.17   2
   5  -5  13 1929.70 1597.49   1
  -5   5 -13 638.240 1262.30   2
   5  -5  14-829.275 1691.83   1
  -5   5 -14 1340.49 1379.29   2
   5  -5  15 1108.42 1892.09   1
  -5   5 -15 1255.17 1494.04   2
  -5   5 -16 335.217 1602.01   2
  -5   5 -17 981.440 1806.43   2
  -5   5 -18 1522.74 1913.25   2
   5  -4 -13-281.086 2424.19   3
   5  -4 -12 3876.58 1966.34   2
   5  -4 -12 862.933 2057.70   3
   5  -4 -11-367.141 1743.26   2
   5  -4 -11 4375.52 2318.48   3
   5  -4 -10 892.196 1555.89   2
   5  -4 -10-289.201 1770.05   3
   5  -4  -9 3714.21 1525.02   2
   5  -4  -9 3133.35 1893.13   3
  -5   4   9 2472.41 1453.76   1
   5  -4  -8 9543.67 1771.19   2
  -5   4   8 9888.16 1646.85   1
   5  -4  -8 9137.45 1912.42   3
   5  -4  -7 4056.34 1341.26   2
  -5   4   7 3522.70 1307.96   1
   5  -4  -7 3673.34 1591.63   3
   5  -4  -6 16447.2 1927.91   3
  -5   4   6 17752.0 1613.12   1
   5  -4  -6 19164.7 1841.34   2
   5  -4  -5 20220.0 2028.06   3
  -5   4   5 22369.3 1575.27   1
   5  -4  -5 17933.8 1696.69   2
   5  -4  -4 17927.4 1754.91   3
  -5   4   4 18180.0 1329.09   1
   5  -4  -4 18109.8 1545.78   2
  -5   4   3 2762.86 797.669   1
   5  -4  -3 2574.34 996.411   2
   5  -4  -3 1789.75 992.246   3
   5  -4  -2 84192.1 2560.00   2
   5  -4  -2 83230.0 2941.44   3
   5  -4  -1 164870. 3412.26   2
   5  -4  -1 161945. 3642.43   3
   5  -4   0 3984.98 916.690   3
   5  -4   1 32260.6 1586.23   3
   5  -4   2 245331. 3889.75   3
   5  -4   3 14757.1 1206.75   3
   5  -4   4 404.177 793.522   3
  -5   4  -4-78.8998 666.169   2
  -5   4  -4-38.4314 293.671   0
   5  -4   5 248516. 3988.30   3
  -5   4  -5 250381. 3464.88   2
   5  -4   6 33550.1 1616.03   3
  -5   4  -6 32650.4 1500.56   2
   5  -4   7 14494.2 1222.14   3
  -5   4  -7 15284.8 1172.13   2
  -5   4  -8 40397.8 1804.33   2
   5  -4   8 38317.0 1786.09   1
  -5   4  -9 21501.1 1545.14   2
   5  -4   9 19714.6 1552.87   1
  -5   4 -10 23169.4 1696.81   2
   5  -4  10 22306.1 1810.83   1
  -5   4 -11 12992.1 1534.46   2
   5  -4  11 12189.4 1671.58   1
   5  -4  12 659.375 1306.92   1
  -5   4 -12 607.723 1117.45   2
   5  -4  13 9244.70 1866.85   1
  -5   4 -13 8844.35 1636.56   2
   5  -4  14 565.486 1635.72   1
  -5   4 -14 452.629 1315.74   2
  -5   4 -15 763.623 1451.62   2
  -5   4 -17-782.886 1658.90   2
  -5   4 -18-663.737 1776.51   2
   5  -3 -13 902.801 2182.84   2
   5  -3 -13-216.383 2402.19   3
   5  -3 -12-262.849 1825.20   2
   5  -3 -12-863.874 2213.06   3
  -5   3  12-294.840 1842.13   1
   5  -3 -11 324.163 1608.72   2
  -5   3  11 0.00000 1637.87   1
   5  -3 -11 1447.16 2049.79   3
   5  -3 -10-329.435 1555.04   2
  -5   3  10-667.457 1560.89   1
   5  -3  -9 407.480 1318.39   2
  -5   3   9 142.289 1412.23   1
   5  -3  -9-596.488 1761.93   3
   5  -3  -8 7.36983 1243.87   2
  -5   3   8-175.638 1234.36   1
   5  -3  -8-1255.33 1526.56   3
   5  -3  -7 1576.98 1140.04   2
  -5   3   7 1110.09 1192.60   1
   5  -3  -7 1135.62 1451.95   3
   5  -3  -6 5435.58 1227.70   2
  -5   3   6 6216.58 1253.43   1
   5  -3  -6 5788.57 1517.33   3
  -5   3   5 1401.58 966.730   1
   5  -3  -5 1367.83 1001.38   2
   5  -3  -5 1587.60 1228.30   3
  -5   3   4 2972.41 886.388   1
   5  -3  -4 3657.39 952.510   2
   5  -3  -4 3099.91 1123.24   3
  -5   3   3-164.439 721.969   1
   5  -3  -3 169.874 797.526   2
   5  -3  -3-153.846 1000.63   3
  -5   3   2 1881.39 632.508   1
   5  -3  -2 1433.21 846.425   2
   5  -3  -2 1276.93 889.982   3
   5  -3  -1 10129.1 1029.32   2
   5  -3  -1 10353.6 1115.83   3
  -5   3   1 10588.7 706.951   1
   5  -3   0 16873.6 1302.58   3
  -5   3   0 15673.0 612.936   1
   5  -3   1 2259.57 693.680   3
   5  -3   2 9970.68 930.270   3
   5  -3   3 3988.72 806.997   3
   5  -3   4 92.1359 611.437   3
  -5   3  -4 352.791 532.184   2
  -5   3  -5 39211.6 1348.79   2
   5  -3   5 40055.7 1665.01   3
   5  -3   6 13534.2 1112.57   3
  -5   3  -6 12374.9 963.677   2
   5  -3   6 13061.8 443.039   0
   5  -3   7 472.156 225.373   0
   5  -3   7 813.368 766.196   3
  -5   3  -7 788.725 701.968   2
   5  -3   8 16504.6 602.057   0
  -5   3  -8 18339.4 1260.43   2
   5  -3   9 1651.40 1037.75   1
  -5   3  -9 2593.02 929.083   2
   5  -3  10 1609.84 1195.40   1
  -5   3 -10 2422.52 1074.37   2
  -5   3 -11 14130.1 1579.05   2
   5  -3  11 14597.8 1711.66   1
   5  -3  12-671.383 1321.16   1
  -5   3 -12 285.188 1137.88   2
  -5   3 -13 803.165 1207.12   2
  -5   3 -14 1558.25 1337.15   2
  -5   3 -15 1508.22 1427.25   2
  -5   3 -16-387.295 1534.08   2
  -5   3 -17 840.487 1651.56   2
  -5   3 -19 84.7080 2196.10   2
  -5   2  13 1637.24 1899.00   1
   5  -2 -13 548.403 2496.40   3
   5  -2 -12 1431.03 1626.39   2
   5  -2 -12 2703.68 2275.80   3
   5  -2 -11 3291.14 1650.19   2
  -5   2  11 3430.35 1815.92   1
   5  -2 -11 3560.19 2134.31   3
   5  -2 -10 1634.01 1382.03   2
  -5   2  10 1867.56 1533.38   1
   5  -2 -10 1663.62 1847.85   3
   5  -2  -9 5679.82 1483.93   2
  -5   2   9 5850.43 1554.24   1
   5  -2  -9 5786.59 1918.95   3
  -5   2   8 9575.07 1656.16   1
   5  -2  -8 9915.04 1844.19   3
   5  -2  -8 10960.7 1605.95   2
   5  -2  -7 1511.45 1066.60   2
  -5   2   7 456.480 1090.11   1
   5  -2  -7 1385.68 1289.82   3
  -5   2   6 6478.05 1224.15   1
   5  -2  -6 7497.49 1214.63   2
   5  -2  -6 6019.90 1424.13   3
  -5   2   5 104654. 2841.90   1
   5  -2  -5 98897.5 3378.28   3
   5  -2  -5 106508. 2807.69   2
  -5   2   4 827.082 782.703   1
   5  -2  -4 704.143 833.188   2
   5  -2  -3 28955.2 1730.39   3
  -5   2   3 31728.2 1360.59   1
   5  -2  -3 32275.6 1422.44   2
   5  -2  -2 133220. 3137.94   3
  -5   2   2 141333. 2323.65   1
   5  -2  -2 136551. 2515.70   2
   5  -2  -1 39328.5 1383.79   2
   5  -2  -1 40168.8 1722.33   3
  -5   2   1 38148.7 1118.92   1
  -5   2   0 2871.70 415.539   1
   5  -2   0 2561.11 612.828   2
   5  -2   0 2091.41 750.744   3
  -5   2  -1 304970. 1931.06   1
   5  -2   1 306222. 3932.67   3
   5  -2   2 139657. 2649.10   3
  -5   2  -2 132657. 941.720   1
   5  -2   3 13895.1 1001.53   3
  -5   2  -3 12489.5 360.080   1
   5  -2   4 63857.0 1877.79   3
  -5   2  -4 61490.0 931.912   1
  -5   2  -4 61662.9 1401.37   2
   5  -2   4 63999.8 1222.78   0
   5  -2   5 141078. 2729.57   3
  -5   2  -5 139478. 2190.72   2
   5  -2   5 138833. 1671.08   0
   5  -2   6 165627. 3081.69   3
  -5   2  -6 160727. 2503.87   2
   5  -2   6 161748. 1816.98   0
   5  -2   7 10847.7 643.236   0
  -5   2  -7 10525.9 956.614   2
   5  -2   8 27013.8 1018.11   0
  -5   2  -8 25267.3 1341.76   2
   5  -2   9 29361.9 1182.12   0
  -5   2  -9 27221.3 1541.86   2
   5  -2  10 4891.83 826.158   0
  -5   2 -10 5866.72 1114.09   2
   5  -2  11 376.610 812.975   0
  -5   2 -11 531.621 1034.97   2
  -5   2 -12 16522.7 1688.48   2
  -5   2 -13 1258.89 1242.14   2
  -5   2 -14-73.3156 1285.27   2
  -5   2 -15 1945.81 1452.96   2
  -5   2 -16 566.035 1388.58   2
  -5   2 -17-194.154 1647.35   2
  -5   2 -18 2240.76 1767.90   2
  -5   2 -19 1340.93 2054.74   2
   5  -1 -13 500.460 1928.88   2
   5  -1 -12-608.459 1579.73   2
  -5   1  12 232.768 1809.76   1
   5  -1 -12 583.838 2084.92   3
   5  -1 -11-603.246 1444.82   2
  -5   1  11 275.930 1631.79   1
   5  -1 -11-967.070 1972.55   3
   5  -1 -10 1239.24 1396.11   2
  -5   1  10 797.686 1537.51   1
   5  -1 -10 2518.74 1795.82   3
   5  -1  -9 1104.46 1198.07   2
  -5   1   9 1642.00 1395.93   1
   5  -1  -9 1245.57 1517.06   3
   5  -1  -8 1643.04 1138.85   2
  -5   1   8 305.630 1161.66   1
   5  -1  -8 1186.09 1411.59   3
   5  -1  -7 1866.86 991.722   2
  -5   1   7 934.129 1173.37   1
   5  -1  -7 1641.14 1245.51   3
  -5   1   6 865.537 1077.32   1
   5  -1  -6 847.279 869.446   2
   5  -1  -6 1529.48 1208.41   3
   5  -1  -5 54369.6 2521.40   3
  -5   1   5 53774.8 2059.67   1
   5  -1  -5 52297.6 1921.69   2
  -5   1   4 1128.02 776.368   1
   5  -1  -4 474.680 701.995   2
   5  -1  -4 1814.90 1014.02   3
  -5   1   3 5463.93 822.330   1
   5  -1  -3 4956.20 1012.89   3
   5  -1  -3 5856.46 769.991   2
   5  -1  -2 30075.9 1517.76   3
  -5   1   2 31470.2 1188.23   1
   5  -1  -2 29484.0 1129.09   2
   5  -1  -1 19281.8 1161.84   3
  -5   1   1 21507.6 915.184   1
   5  -1  -1 21140.7 850.336   2
   5  -1   0 4930.74 734.508   3
  -5   1   0 4767.69 472.404   1
   5  -1   0 4532.69 481.631   2
   5  -1   1 178891. 2811.40   3
  -5   1  -1 180956. 1777.03   1
   5  -1   2 14378.7 930.463   3
   5  -1   3 1390.62 593.145   3
   5  -1   3 1335.96 434.965   0
  -5   1  -3 1251.72 347.753   2
  -5   1  -4 14959.0 675.641   2
   5  -1   4 14002.4 963.163   3
   5  -1   4 14744.7 712.461   0
   5  -1   5 56161.5 1733.60   3
  -5   1  -5 56692.6 1301.91   2
   5  -1   5 52766.3 1214.28   0
   5  -1   6 17665.6 821.588   0
  -5   1  -6 18311.4 939.942   2
   5  -1   7 82879.9 1694.05   0
  -5   1  -7 77304.3 1884.33   2
   5  -1   8 23443.6 1107.70   0
  -5   1  -8 23060.4 1276.82   2
   5  -1   9 12465.5 989.492   0
  -5   1  -9 12526.2 1139.15   2
   5  -1  10 4902.31 916.523   0
  -5   1 -10 5723.48 1024.99   2
   5  -1  11 6981.72 1185.03   0
  -5   1 -11 6203.11 1217.27   2
   5  -1  12 21447.4 1678.19   0
  -5   1 -12 22563.2 1828.34   2
   5  -1  13 747.852 1114.73   0
  -5   1 -13 1408.93 1141.09   2
  -5   1 -14 1854.08 1357.52   2
  -5   1 -15 1902.61 1533.51   2
  -5   1 -16-196.712 1549.83   2
  -5   1 -17-742.737 1726.20   2
  -5   1 -18 874.310 1910.95   2
  -5   1 -19 560.958 2025.27   2
   5   0 -13 1364.19 1816.84   2
  -5   0  13-181.694 1885.09   1
   5   0 -12 764.649 1695.45   2
  -5   0  12 2683.20 1938.64   1
   5   0 -11-328.895 1322.79   2
  -5   0  11-307.541 1577.83   1
   5   0 -11 984.654 1896.42   3
   5   0 -10 1106.20 1148.90   2
  -5   0  10 1291.85 1394.93   1
   5   0 -10 75.2319 1594.15   3
  -5   0   9 9692.87 1792.57   1
   5   0  -9 11165.3 2009.23   3
   5   0  -9 12395.6 1609.16   2
   5   0  -8 8717.19 1373.33   2
   5   0  -8 8513.29 1744.56   3
  -5   0   8 10498.3 1590.82   1
  -5   0   7 2726.50 1212.35   1
   5   0  -7 1912.79 969.085   2
   5   0  -7 1641.40 1281.63   3
   5   0  -6 35409.5 2193.78   3
  -5   0   6 34260.6 1901.10   1
   5   0  -6 35001.9 1764.24   2
   5   0  -5 16761.4 1552.57   3
  -5   0   5 17277.6 1419.29   1
   5   0  -5 18766.5 1247.12   2
   5   0  -4 17985.5 1431.55   3
  -5   0   4 18546.9 1273.97   1
   5   0  -4 19047.1 1128.77   2
   5   0  -3 36722.6 1661.53   3
  -5   0   3 36525.7 1447.45   1
   5   0  -3 35907.8 1266.68   2
   5   0  -2 114141. 2473.52   3
  -5   0   2 109320. 2121.09   1
   5   0  -2 110089. 1786.74   2
   5   0  -1 22401.6 1148.74   3
  -5   0   1 24574.5 995.145   1
   5   0  -1 24525.9 773.460   2
   5   0   0 78217.3 1825.29   3
  -5   0   0 80498.1 1509.13   1
   5   0   0 77249.2 968.404   2
   5   0   1 43421.3 1360.47   3
  -5   0  -1 39547.7 993.510   1
   5   0   1 42226.4 1354.45   0
   5   0   2 304578. 3372.71   3
   5   0   2 313734. 3250.82   0
   5   0   3 3878.73 565.075   0
   5   0   3 3186.05 564.371   3
  -5   0  -3 3519.39 286.988   2
   5   0   4 105467. 2135.25   3
  -5   0  -4 108119. 1356.85   2
   5   0   4 111390. 1876.31   0
   5   0   5 137537. 2112.96   0
  -5   0  -5 139075. 1843.15   2
   5   0   6 1710.43 594.365   0
  -5   0  -6 2425.68 530.385   2
   5   0   7 7461.86 791.218   0
  -5   0  -7 7256.87 810.628   2
   5   0   8 78902.6 2026.81   0
  -5   0  -8 80886.1 2067.47   2
   5   0   9 14946.4 1197.89   0
  -5   0  -9 13354.0 1178.83   2
  -5   0 -10 4400.61 1024.63   2
   5   0  10 3960.73 1016.79   0
   5   0  11 17822.6 1527.57   0
  -5   0 -11 15923.5 1456.52   2
  -5   0 -12 56.7180 1133.49   2
   5   0  12 466.743 1130.12   0
  -5   0 -13 9444.83 1556.82   2
   5   0  13 8515.14 1542.04   0
  -5   0 -14 1067.09 1282.86   2
   5   0  14 254.774 1324.14   0
  -5   0 -15 724.784 1390.62   2
  -5   0 -17 508.825 1468.01   2
  -5   0 -18-564.774 1846.03   2
  -5   0 -19 751.937 2180.25   2
  -5  -1  13 1598.83 1944.34   1
   5   1 -13-483.359 1760.43   2
  -5  -1  12-55.0331 1685.07   1
   5   1 -12 1244.70 1421.78   2
   5   1 -11-569.907 1327.58   2
  -5  -1  11-66.1097 1555.36   1
   5   1 -10 923.813 1263.88   2
  -5  -1  10 878.813 1522.44   1
   5   1 -10 1191.08 1665.11   3
   5   1  -9 5063.65 1358.78   2
  -5  -1   9 5093.91 1646.13   1
   5   1  -9 6396.93 1748.27   3
   5   1  -8 2047.30 1050.08   2
  -5  -1   8 1566.37 1100.09   1
   5   1  -8 1208.65 1298.73   3
  -5  -1   7 7286.36 1348.72   1
   5   1  -7 5319.41 1066.32   2
   5   1  -7 7520.63 1456.81   3
   5   1  -6 31007.7 1977.53   3
  -5  -1   6 31128.5 1871.52   1
   5   1  -6 31732.3 1608.20   2
   5   1  -5 4941.66 790.167   2
   5   1  -5 5606.82 1055.01   3
  -5  -1   5 5796.72 1083.10   1
   5   1  -4 105.754 586.524   2
   5   1  -4 261.913 728.313   3
  -5  -1   4 938.996 792.171   1
  -5  -1   3 88735.3 2173.74   1
   5   1  -3 91542.0 1797.30   2
   5   1  -2 205705. 2978.56   3
  -5  -1   2 202493. 2959.66   1
   5   1  -2 203379. 2260.68   2
   5   1  -1 5688.84 662.949   3
  -5  -1   1 5842.39 661.046   1
   5   1  -1 5467.28 417.570   2
   5   1   0 37643.6 1193.46   3
   5   1   0 35040.2 511.196   2
  -5  -1   0 34783.7 1127.39   1
   5   1   0 33625.7 1310.94   0
   5   1   1 60103.7 1450.64   3
   5   1   1 60910.2 1641.65   0
   5   1   2 328264. 3328.30   3
   5   1   2 327266. 3449.25   0
   5   1   3 29176.8 1103.65   3
   5   1   3 27754.8 1099.07   0
   5   1   4 78542.5 1825.59   3
   5   1   4 81582.6 1747.34   0
  -5  -1  -4 78946.6 1108.85   2
   5   1   5 111944. 2087.19   0
  -5  -1  -5 110888. 1615.68   2
   5   1   6 7506.13 809.246   0
  -5  -1  -6 7201.33 656.923   2
   5   1   7 5455.57 843.480   0
  -5  -1  -7 5666.49 748.400   2
   5   1   8 121431. 2675.28   0
  -5  -1  -8 122248. 2530.49   2
  -5  -1  -9 5721.55 969.451   2
   5   1   9 5039.43 1069.06   0
  -5  -1 -10 3839.27 1018.23   2
   5   1  10 5060.02 1194.11   0
   5   1  11 57275.7 2598.21   0
  -5  -1 -11 58233.7 2394.85   2
  -5  -1 -12-34.7942 1057.59   2
   5   1  12-422.790 1225.92   0
  -5  -1 -13 2752.54 1220.20   2
   5   1  13 4517.11 1460.12   0
  -5  -1 -14 6909.97 1547.08   2
   5   1  14 6041.73 1738.47   0
  -5  -1 -15 1294.69 1447.70   2
   5   1  15 990.359 1635.78   0
  -5  -1 -16-80.0078 1498.16   2
  -5  -1 -17 804.725 1615.10   2
  -5  -1 -18-688.906 1803.00   2
  -5  -1 -19 570.377 2137.75   2
  -5  -2  13 1881.84 1888.51   1
   5   2 -13 600.572 1787.82   2
  -5  -2  12 2557.29 1826.95   1
   5   2 -12 1364.91 1545.23   2
  -5  -2  11 390.410 1779.78   1
   5   2 -11 381.062 1423.63   2
  -5  -2  10 3936.12 1669.07   1
   5   2 -10 2625.20 1359.40   2
  -5  -2   9 1059.68 1385.43   1
   5   2  -9 1142.85 1021.31   2
  -5  -2   8 4638.86 1312.60   1
   5   2  -8 4175.78 1301.18   3
   5   2  -8 3627.95 1069.98   2
  -5  -2   7 1400.12 1021.38   1
   5   2  -7 685.596 1045.42   3
   5   2  -7 1564.14 910.216   2
   5   2  -6 7720.95 1193.13   3
   5   2  -6 7742.82 1038.33   2
  -5  -2   6 6846.76 1245.14   1
   5   2  -5 30186.7 1620.61   3
  -5  -2   5 31043.2 1690.96   1
   5   2  -5 29808.0 1462.72   2
   5   2  -4 13708.5 1076.99   3
  -5  -2   4 14881.8 1198.35   1
   5   2  -4 15630.9 1009.79   2
   5   2  -3 2946.92 663.331   3
  -5  -2   3 3708.43 747.353   1
   5   2  -3 2983.86 603.709   2
   5   2  -2 52724.7 1446.51   3
  -5  -2   2 52178.5 1653.01   1
   5   2  -2 53849.0 1228.84   2
   5   2  -1 767.455 439.874   3
  -5  -2   1 628.318 501.361   1
   5   2  -1 727.780 326.756   2
   5   2   0 4374.67 661.196   0
   5   2   0 3329.31 470.056   3
   5   2   0 4374.02 272.011   2
   5   2   1 165945. 2183.82   3
   5   2   1 169104. 2693.68   0
   5   2   2 8170.36 625.155   3
   5   2   2 7596.00 783.882   0
   5   2   3 12038.5 777.655   3
   5   2   3 12702.5 851.159   0
  -5  -2  -3 12769.1 372.805   2
   5   2   4 27547.7 1178.45   0
  -5  -2  -4 28341.3 771.140   2
   5   2   5 13894.9 961.936   0
  -5  -2  -5 13226.7 703.700   2
   5   2   6 20278.3 1178.28   0
  -5  -2  -6 18922.5 934.178   2
   5   2   7 25936.7 1400.01   0
  -5  -2  -7 27610.9 1228.72   2
  -5  -2  -8 1125.98 711.252   2
   5   2   8 1208.55 845.636   0
  -5  -2  -9 41.7593 827.485   2
   5   2   9 1297.03 1012.87   0
  -5  -2 -10 1909.03 1009.05   2
   5   2  10 2474.55 1175.53   0
  -5  -2 -11-140.569 1066.31   2
   5   2  11 168.847 1257.41   0
  -5  -2 -12 5024.10 1269.70   2
   5   2  12 5786.43 1526.64   0
  -5  -2 -13 1212.73 1192.27   2
   5   2  13 887.828 1467.87   0
  -5  -2 -14 15.9634 1271.12   2
   5   2  14 719.317 1604.26   0
  -5  -2 -15-194.320 1377.81   2
   5   2  15 491.564 1776.89   0
  -5  -2 -16 1016.95 1553.23   2
   5   2  16 403.411 1858.80   0
  -5  -2 -17 564.850 1650.24   2
   5   2  17-558.545 1909.02   0
  -5  -2 -18 83.1646 1993.79   2
  -5  -3  13 879.556 1878.56   1
  -5  -3  12 1267.55 1624.20   1
   5   3 -12 2026.56 1496.72   2
  -5  -3  11 1408.59 1761.54   1
   5   3 -11-409.219 1378.73   2
  -5  -3  10 4516.20 1623.79   1
   5   3 -10 5604.55 1546.19   2
  -5  -3   9 1650.69 1418.06   1
   5   3  -9 1950.82 1104.28   2
  -5  -3   8 42.7840 1250.13   1
   5   3  -8 1127.52 1050.79   2
  -5  -3   7 15738.7 1641.12   1
   5   3  -7 16189.6 1466.96   2
   5   3  -6 20294.7 1363.11   3
  -5  -3   6 16760.8 1593.24   1
   5   3  -6 20028.3 1376.81   2
   5   3  -5 40728.7 1563.05   3
  -5  -3   5 41807.5 2004.86   1
   5   3  -5 42407.0 1696.19   2
   5   3  -4 46878.6 1489.09   3
  -5  -3   4 47741.3 1927.95   1
   5   3  -4 43923.0 1504.36   2
   5   3  -3 63083.2 1492.06   3
  -5  -3   3 62551.4 2008.69   1
   5   3  -3 62121.5 1578.45   2
  -5  -3   2 173643. 3064.80   1
   5   3  -2 174079. 2230.23   2
   5   3  -1 15257.3 691.670   3
  -5  -3   1 16692.1 1066.78   1
   5   3  -1 15956.7 689.917   2
   5   3  -1 15614.8 1150.62   0
   5   3   0 96998.6 1512.95   3
   5   3   0 96904.7 2226.81   0
   5   3   1 377991. 2991.96   3
   5   3   1 371206. 4120.94   0
  -5  -3  -2 5472.45 413.278   2
   5   3   2 6270.16 771.419   0
  -5  -3  -3 111.208 319.557   2
   5   3   3 345.987 578.406   0
   5   3   4 218753. 3192.91   0
  -5  -3  -4 215675. 2284.52   2
   5   3   5 63092.0 1873.29   0
  -5  -3  -5 64200.4 1480.29   2
  -5  -3  -6 3757.48 702.449   2
   5   3   6 2745.91 790.358   0
   5   3   7 167148. 3307.67   0
  -5  -3  -7 165651. 2850.33   2
   5   3   8 40892.2 1949.78   0
  -5  -3  -8 38073.0 1644.25   2
  -5  -3  -9 1875.62 887.719   2
   5   3   9 609.712 1048.30   0
   5   3  10 11259.1 1611.69   0
  -5  -3 -10 11091.7 1337.10   2
   5   3  11 26984.8 2236.92   0
  -5  -3 -11 25669.0 1886.31   2
  -5  -3 -12 10147.9 1544.28   2
   5   3  12 13070.4 1921.69   0
  -5  -3 -13 4527.55 1382.51   2
   5   3  13 3634.79 1604.55   0
  -5  -3 -14 1273.42 1370.30   2
   5   3  14 1287.61 1707.14   0
  -5  -3 -15 5459.90 1730.78   2
   5   3  15 2900.03 1982.12   0
  -5  -3 -16 570.504 1678.16   2
   5   3  16 992.538 1840.47   0
  -5  -3 -17-330.664 1685.83   2
   5   3  17-696.503 2054.28   0
  -5  -3 -18 178.090 1959.65   2
   5   3  18 245.624 2333.03   0
  -5  -3 -19-76.7028 2400.13   2
  -5  -4  13-643.488 2041.29   1
  -5  -4  12 640.949 1912.98   1
   5   4 -12 1227.65 1544.08   2
  -5  -4  11 920.773 1750.78   1
   5   4 -11 695.298 1388.91   2
  -5  -4  10-163.482 1359.80   1
   5   4 -10 255.497 1221.71   2
  -5  -4   9 3167.82 1468.52   1
   5   4  -9 1480.28 1149.40   2
   5   4  -8 1040.43 1007.62   2
  -5  -4   8 547.580 1204.28   1
   5   4  -7 142.592 963.323   2
  -5  -4   7-150.266 1016.43   1
   5   4  -6 849.323 836.402   2
  -5  -4   6 875.631 1037.46   1
  -5  -4   5 453.408 878.142   1
   5   4  -5-29.3776 698.437   2
  -5  -4   4 2941.17 952.275   1
   5   4  -4 3399.73 518.929   3
   5   4  -4 3752.94 753.424   2
   5   4  -3 15872.0 665.892   3
  -5  -4   3 17505.1 1348.71   1
   5   4  -3 17086.6 1025.75   2
   5   4  -2 2586.75 899.206   0
   5   4  -2 2207.94 341.691   3
  -5  -4   2 2894.48 741.247   1
   5   4  -2 2104.98 572.629   2
  -5  -4   1 997.556 677.703   1
   5   4  -1 404.949 253.279   3
   5   4  -1 70.7045 739.259   0
   5   4  -1 750.888 443.854   2
   5   4   0 1252.39 686.697   0
   5   4   1 308.113 676.280   0
   5   4   2 18532.9 1095.37   0
   5   4   3 4278.09 788.207   0
  -5  -4  -3 4556.76 632.644   2
   5   4   4 1183.96 705.262   0
  -5  -4  -4 1513.73 544.571   2
  -5  -4  -5 2114.76 627.628   2
   5   4   5 1535.16 717.516   0
  -5  -4  -6 2864.23 717.682   2
   5   4   6 3715.41 982.893   0
   5   4   7 14755.1 1384.83   0
  -5  -4  -7 16409.6 1199.56   2
  -5  -4  -8 1597.84 868.593   2
   5   4   8 1157.04 1040.75   0
  -5  -4  -9 1370.83 928.225   2
   5   4   9 2499.89 1219.23   0
   5   4  10 274.691 1141.56   0
  -5  -4 -10 162.693 988.448   2
  -5  -4 -11 517.789 1160.55   2
   5   4  11-239.728 1352.58   0
  -5  -4 -12-114.413 1229.09   2
   5   4  12 796.529 1424.57   0
  -5  -4 -13 2767.83 1440.55   2
   5   4  13 2025.03 1654.70   0
  -5  -4 -14 210.870 1467.09   2
   5   4  14 1337.94 1778.15   0
  -5  -4 -15 1889.12 1648.96   2
   5   4  15 3475.40 1996.90   0
  -5  -4 -16 162.592 1699.83   2
   5   4  16-80.6888 2013.40   0
  -5  -4 -17 1366.44 1912.36   2
   5   4  17 194.342 2256.12   0
  -5  -4 -18 888.940 2064.43   2
   5   4  18-529.000 2446.86   0
  -5  -4 -19 470.026 2520.90   2
  -5  -5  12-10.0381 1727.45   1
   5   5 -12 815.057 1613.70   2
  -5  -5  11 996.630 1751.64   1
   5   5 -11 396.267 1381.20   2
  -5  -5  10 3198.74 1697.49   1
   5   5 -10 2143.12 1389.48   2
   5   5  -9 5447.05 1454.72   2
  -5  -5   9 4311.74 1685.04   1
   5   5  -8-46.4006 1037.71   2
  -5  -5   8 527.753 1346.74   1
  -5  -5   7 12604.3 1607.15   1
   5   5  -7 11809.8 1379.46   2
  -5  -5   6 31398.0 2062.20   1
   5   5  -6 31965.2 1744.48   2
   5   5  -5 2611.55 879.874   2
  -5  -5   5 1697.69 1057.96   1
  -5  -5   4 4961.60 1046.24   1
   5   5  -4 4851.78 881.565   2
   5   5  -3 136698. 2587.39   2
  -5  -5   3 141655. 3291.82   1
  -5  -5   2 21729.5 1464.13   1
   5   5  -2 21959.0 1124.86   2
   5   5  -2 19586.9 1400.04   0
   5   5  -1 6144.08 972.340   0
   5   5  -1 6613.60 716.840   2
   5   5   0 102132. 2503.97   0
   5   5   1 122504. 2667.75   0
   5   5   2 40261.5 1606.40   0
   5   5   3 120227. 2647.66   0
  -5  -5  -4 83024.6 2196.31   2
   5   5   4 79677.0 2298.07   0
  -5  -5  -5 46315.2 1788.04   2
   5   5   5 49513.2 1969.54   0
   5   5   6 17315.2 1488.61   0
  -5  -5  -6 18115.8 1302.24   2
   5   5   7 19332.3 1557.76   0
  -5  -5  -7 21727.5 1446.59   2
   5   5   8 78670.3 2919.98   0
  -5  -5  -8 79047.7 2598.63   2
  -5  -5  -9 7809.61 1213.97   2
   5   5   9 6551.55 1463.26   0
  -5  -5 -10 5243.82 1289.44   2
   5   5  10 5736.05 1425.28   0
   5   5  11 25659.9 2303.65   0
  -5  -5 -11 23721.2 2025.54   2
  -5  -5 -12 507.728 1253.84   2
   5   5  12 1299.65 1505.97   0
  -5  -5 -13-204.610 1400.53   2
   5   5  13-556.736 1697.07   0
  -5  -5 -14 7340.36 1862.41   2
   5   5  14 7219.62 2055.01   0
  -5  -5 -15 232.034 1649.77   2
   5   5  15 67.5389 1935.08   0
  -5  -5 -16 148.979 1815.91   2
   5   5  16-100.032 2122.60   0
  -5  -5 -17 1073.46 2102.99   2
   5   5  17-400.902 2362.87   0
  -5  -5 -18 2243.09 2332.48   2
  -5  -6  12 1399.03 1742.99   1
  -5  -6  11 183.427 1797.52   1
   5   6 -11-17.9644 1421.37   2
  -5  -6  10 148.447 1665.44   1
   5   6 -10-444.818 1317.51   2
   5   6  -9-400.973 1191.88   2
  -5  -6   9 792.650 1555.71   1
   5   6  -8 1061.12 1102.98   2
  -5  -6   8 1729.95 1465.44   1
   5   6  -7 809.920 1059.26   2
  -5  -6   7 25.2253 1092.67   1
   5   6  -6 85.8769 954.501   2
  -5  -6   6 696.820 1050.48   1
   5   6  -5 918.896 852.479   2
  -5  -6   5 1158.72 939.201   1
   5   6  -4 684.783 751.271   2
  -5  -6   4 310.029 954.241   1
  -5  -6   3 14804.2 1407.95   1
   5   6  -3 18536.9 1247.92   2
  -5  -6   2 1238.82 850.935   1
   5   6  -2 187.753 667.004   2
   5   6  -2 809.191 776.740   0
   5   6  -1 1119.10 621.709   2
   5   6  -1 1431.97 780.087   0
   5   6   0 1660.73 823.916   0
   5   6   1 11185.7 1158.85   0
   5   6   2 6123.37 997.685   0
   5   6   3 58917.2 2038.35   0
  -5  -6  -4 2550.03 899.040   2
   5   6   4 1563.09 750.410   0
  -5  -6  -5 16699.1 1389.13   2
   5   6   5 15997.5 1426.97   0
  -5  -6  -6 5670.43 1218.26   2
   5   6   6 6387.74 1199.21   0
  -5  -6  -7 6646.14 1195.77   2
   5   6   7 6793.01 1360.25   0
   5   6   8 24774.9 2007.85   0
  -5  -6  -8 25721.2 1846.90   2
  -5  -6  -9 2597.37 1185.98   2
   5   6   9 1768.53 1317.78   0
  -5  -6 -10-546.378 1215.04   2
   5   6  10 257.924 1460.52   0
  -5  -6 -11 5317.52 1569.70   2
   5   6  11 5782.04 1706.52   0
  -5  -6 -12 1154.29 1376.99   2
   5   6  12 925.257 1677.25   0
  -5  -6 -13 525.830 1516.69   2
   5   6  13-152.822 1774.34   0
  -5  -6 -14 2869.46 1757.13   2
   5   6  14 2736.76 1988.59   0
  -5  -6 -15 1309.03 1780.21   2
   5   6  15 1543.81 1965.67   0
  -5  -6 -16-209.982 1814.25   2
   5   6  16-475.983 2269.05   0
  -5  -6 -17-747.483 1982.34   2
   5   6  17-372.790 2190.33   0
  -5  -7  11 859.130 1906.78   1
   5   7 -11 847.125 1584.23   2
   5   7 -10 1510.98 1572.37   2
  -5  -7  10 3503.26 1779.49   1
   5   7  -9 679.292 1305.27   2
  -5  -7   9 534.023 1527.77   1
   5   7  -8-697.780 1250.46   2
  -5  -7   8-251.032 1491.26   1
   5   7  -7 10135.9 1468.30   2
  -5  -7   7 7942.16 1566.50   1
   5   7  -6 9749.44 1389.79   2
  -5  -7   6 9481.67 1673.13   1
   5   7  -5 43.5883 961.568   2
  -5  -7   5 960.506 1140.10   1
  -5  -7   4 22506.0 1816.97   1
   5   7  -4 23302.1 1556.13   2
   5   7  -3 8918.34 1116.96   2
  -5  -7   3 9407.15 1369.54   1
   5   7  -3 9324.41 1320.86   0
  -5  -7   2 58784.5 2450.87   1
   5   7  -2 53991.8 1946.98   2
   5   7  -2 54261.2 2217.64   0
   5   7  -1 35462.6 1854.53   0
   5   7   0 43654.8 1893.87   0
   5   7   1 43492.4 1904.32   0
   5   7   2 3996.56 880.732   0
   5   7   3 11106.4 1211.11   0
   5   7   4 88057.8 2731.74   0
  -5  -7  -5 813.596 1037.95   2
   5   7   5-623.251 1032.43   0
  -5  -7  -6 18414.3 1655.43   2
   5   7   6 16406.8 1605.88   0
  -5  -7  -7 27808.7 1961.82   2
   5   7   7 30907.8 2086.55   0
  -5  -7  -8 1906.12 1160.51   2
   5   7   8 411.010 1339.82   0
  -5  -7  -9-243.779 1250.84   2
   5   7   9 86.7743 1178.10   0
   5   7  10 20094.3 2115.92   0
  -5  -7 -10 23298.2 2093.46   2
  -5  -7 -11 1447.94 1426.17   2
   5   7  11 598.166 1583.57   0
  -5  -7 -12 322.659 1479.55   2
   5   7  12 2.65430 1540.39   0
  -5  -7 -13-252.194 1724.10   2
   5   7  13 1788.50 1861.47   0
  -5  -7 -14 85.6951 1726.75   2
   5   7  14 1598.87 1783.94   0
  -5  -7 -15 650.494 1694.45   2
   5   7  15 1169.21 2010.35   0
  -5  -7 -16 238.419 1970.07   2
   5   7  16-799.576 2103.54   0
  -5  -7 -17 604.933 2328.77   2
  -5  -7 -18 241.007 2820.60   2
  -5  -8  11 1372.93 2010.22   1
   5   8 -10-147.636 1424.91   2
  -5  -8  10-618.845 1842.95   1
   5   8  -9 494.742 1353.28   2
  -5  -8   9-111.933 1701.47   1
   5   8  -8 222.855 1225.98   2
  -5  -8   8 1044.77 1445.61   1
   5   8  -7 5817.79 1416.03   2
  -5  -8   7 4045.09 1612.41   1
   5   8  -6-247.245 1033.98   2
  -5  -8   6 126.310 1113.90   1
   5   8  -5 1052.83 967.232   2
  -5  -8   5 609.697 1121.08   1
  -5  -8   4 13530.5 1639.47   1
   5   8  -4 12596.2 1444.16   2
   5   8  -3 585.776 965.854   0
   5   8  -3 513.255 900.417   2
  -5  -8   3 1208.51 1019.68   1
   5   8  -2 7958.11 1243.87   0
  -5  -8   2 10348.9 1409.10   1
   5   8  -1 18713.6 1529.05   0
   5   8   0 14464.8 1345.97   0
   5   8   1 6987.33 1086.34   0
   5   8   2 5629.10 1042.06   0
   5   8   3 918.435 856.767   0
   5   8   4 90121.4 2927.21   0
  -5  -8  -5 5689.39 1362.10   2
   5   8   5 3773.16 1084.09   0
  -5  -8  -6 2279.93 1241.16   2
   5   8   6 1367.29 1013.95   0
  -5  -8  -7 28077.1 2155.08   2
   5   8   7 27369.3 2192.35   0
  -5  -8  -8 7578.36 1559.77   2
   5   8   8 6408.61 1563.67   0
  -5  -8  -9 277.301 1335.69   2
   5   8   9 468.029 1451.50   0
   5   8  10 15561.5 2141.30   0
  -5  -8 -10 13144.2 1869.70   2
  -5  -8 -11 688.666 1529.35   2
   5   8  11 3042.61 1470.05   0
  -5  -8 -12-433.236 1633.96   2
   5   8  12-5.48607 1523.54   0
  -5  -8 -13 2311.81 1861.74   2
   5   8  13 3059.84 1816.38   0
  -5  -8 -14 74.8552 1744.60   2
   5   8  14 489.558 1992.10   0
  -5  -8 -15 2475.14 2137.85   2
   5   8  15-154.383 2206.35   0
  -5  -8 -16-865.324 2225.94   2
  -5  -8 -17-711.533 2460.66   2
  -5  -9  10 864.670 2009.05   1
   5   9  -9-664.568 1536.27   2
  -5  -9   9 2719.31 1785.96   1
   5   9  -8-77.2910 1350.34   2
  -5  -9   8-802.342 1557.10   1
   5   9  -7 1502.81 1279.13   2
  -5  -9   7 1182.49 1503.16   1
   5   9  -6 1736.40 1208.55   2
  -5  -9   6 767.382 1339.55   1
   5   9  -5-148.273 1113.68   2
  -5  -9   5-99.2355 1305.01   1
   5   9  -4 9084.14 1429.46   2
  -5  -9   4 10795.0 1709.35   1
  -5  -9   3 12576.2 1722.29   1
   5   9  -3 12013.8 1546.64   0
   5   9  -2 518.711 942.389   0
  -5  -9   2 301.801 940.821   1
   5   9  -1-244.914 897.773   0
   5   9   0 10196.8 1296.65   0
   5   9   1 5846.66 1114.91   0
   5   9   2 3327.33 1031.27   0
   5   9   3 7681.64 1288.86   0
   5   9   4 1082.40 1075.89   0
  -5  -9  -5 447.181 1213.44   2
   5   9   5-122.175 1143.06   0
  -5  -9  -6 6236.15 1593.73   2
   5   9   6 6029.17 1551.08   0
  -5  -9  -7 8432.23 1659.56   2
   5   9   7 5498.20 1443.24   0
  -5  -9  -8 327.949 1361.65   2
   5   9   8 515.406 1284.48   0
  -5  -9  -9 12075.2 1943.21   2
   5   9   9 8666.06 1937.57   0
  -5  -9 -10 906.978 1568.48   2
   5   9  10 522.855 1646.65   0
  -5  -9 -11 2552.43 1671.92   2
   5   9  11 1275.74 1562.61   0
  -5  -9 -12 268.137 1673.16   2
   5   9  12 301.532 1727.06   0
  -5  -9 -13-22.7195 1870.82   2
   5   9  13 208.192 1708.80   0
  -5  -9 -14 188.985 1931.95   2
   5   9  14 1579.27 2014.33   0
  -5  -9 -15 1044.20 2329.24   2
   5   9  15 1382.25 2018.78   0
  -5  -9 -16 852.740 2393.34   2
  -5  -9 -17 154.699 2758.67   2
  -5 -10  10 1309.22 1831.48   1
   5  10  -9 401.362 1606.58   2
  -5 -10   9 547.378 1779.41   1
   5  10  -8 2263.45 1510.85   2
  -5 -10   8 2175.08 1864.83   1
   5  10  -7-21.0739 1353.60   2
  -5 -10   7 755.705 1543.97   1
   5  10  -6 2790.30 1411.07   2
  -5 -10   6 2512.54 1528.22   1
   5  10  -5 273.108 1168.34   2
  -5 -10   5 1008.11 1291.45   1
  -5 -10   4 2616.63 1372.34   1
   5  10  -3 6464.21 1351.99   0
  -5 -10   3 6880.48 1498.72   1
   5  10  -2 1060.13 1005.25   0
  -5 -10   2 263.184 1199.85   1
   5  10  -1 3633.23 1130.43   0
   5  10   0 10526.9 1426.81   0
   5  10   1 4489.53 1219.14   0
   5  10   2 5385.08 1221.98   0
   5  10   3 36094.9 2188.52   0
   5  10   4 2083.66 1130.13   0
  -5 -10  -5 5221.01 1615.96   2
   5  10   5 3684.98 1320.78   0
  -5 -10  -6 21992.2 2278.00   2
   5  10   6 18538.9 1930.71   0
  -5 -10  -7 14243.2 2047.47   2
   5  10   7 11887.8 1853.90   0
  -5 -10  -8 801.493 1619.81   2
   5  10   8 2202.34 1366.37   0
  -5 -10  -9 2612.68 1645.88   2
   5  10   9 5195.52 1764.97   0
  -5 -10 -10 1291.31 1659.82   2
   5  10  10 1382.18 1682.25   0
  -5 -10 -11 2956.44 1784.77   2
   5  10  11 1583.77 1599.45   0
  -5 -10 -12-1097.60 1810.63   2
   5  10  12 608.437 1681.11   0
  -5 -10 -13 761.189 1942.24   2
   5  10  13 403.186 1730.36   0
  -5 -10 -14 1323.04 2021.35   2
   5  10  14 1714.43 2054.44   0
  -5 -10 -15 103.777 2289.75   2
  -5 -10 -16 261.596 2646.29   2
   5  11  -8 163.087 1614.86   2
  -5 -11   8-568.552 1744.57   1
  -5 -11   7-288.422 1618.09   1
   5  11  -6-107.492 1381.37   2
  -5 -11   6 69.7558 1597.80   1
  -5 -11   5-56.4212 1360.41   1
  -5 -11   4 863.686 1406.77   1
   5  11  -3-135.008 1082.81   0
  -5 -11   3-454.942 1108.91   1
   5  11  -2 2666.83 1135.14   0
  -5 -11   2 2954.90 1217.35   1
   5  11  -1 5050.18 1243.77   0
   5  11   0 558.370 992.267   0
   5  11   1 0.81122 1003.75   0
   5  11   2 1281.59 994.022   0
   5  11   3-124.278 1027.38   0
   5  11   4 2855.33 1324.27   0
  -5 -11  -5 11497.6 2134.27   2
   5  11   5 10819.5 1762.02   0
  -5 -11  -6-423.241 1585.50   2
   5  11   6 153.867 1213.83   0
  -5 -11  -7 851.621 1519.32   2
   5  11   7 1149.12 1428.97   0
  -5 -11  -8 2459.90 1617.32   2
   5  11   8 2634.72 1435.86   0
  -5 -11  -9 952.300 1597.18   2
   5  11   9 192.188 1590.16   0
  -5 -11 -10 2990.15 1912.56   2
   5  11  10 3619.74 1696.96   0
  -5 -11 -11 1024.02 1884.82   2
   5  11  11 170.876 1821.63   0
  -5 -11 -12-396.815 1874.71   2
   5  11  12 604.760 1668.62   0
  -5 -11 -13 92.6348 1949.66   2
   5  11  13-704.593 1816.43   0
  -5 -11 -14-558.196 2223.50   2
  -5 -11 -15 705.962 2665.34   2
  -5 -12   8 194.429 1911.36   1
  -5 -12   7 1380.57 1724.80   1
  -5 -12   6 86.3944 1471.09   1
  -5 -12   5-313.339 1573.51   1
  -5 -12   4 3744.98 1477.53   1
  -5 -12   3 1031.11 1360.85   1
   5  12  -3 533.159 1163.70   0
   5  12  -2 191.471 1097.79   0
  -5 -12   2-450.638 1213.68   1
   5  12  -1 9296.66 1513.62   0
   5  12   0 2500.79 1190.99   0
   5  12   1 1217.57 1066.57   0
   5  12   2 4833.18 1325.06   0
   5  12   3 8106.82 1573.70   0
   5  12   4 5739.27 1584.80   0
   5  12   5 4470.49 1584.80   0
  -5 -12  -5 5980.89 1900.67   2
  -5 -12  -6 1602.34 1739.60   2
   5  12   6 3354.81 1460.91   0
  -5 -12  -7 7110.93 2066.57   2
   5  12   7 5751.03 1678.00   0
  -5 -12  -8 633.109 1885.50   2
   5  12   8 436.741 1612.46   0
  -5 -12  -9 722.454 1819.55   2
   5  12   9 1064.14 1559.37   0
  -5 -12 -10 7269.33 2164.16   2
   5  12  10 4445.89 1887.77   0
  -5 -12 -11-308.184 1924.81   2
   5  12  11 1187.30 1763.47   0
  -5 -12 -12 449.474 2048.01   2
   5  12  12 150.960 1927.66   0
  -5 -12 -13 896.678 2236.18   2
  -5 -12 -14 799.072 2593.86   2
  -5 -13   7 544.492 1917.71   1
  -5 -13   6-692.667 1824.49   1
  -5 -13   5 559.265 1547.49   1
  -5 -13   4 713.613 1383.03   1
   5  13  -3-177.851 1209.04   0
  -5 -13   3-776.316 1408.54   1
   5  13  -2-358.446 1160.36   0
  -5 -13   2 164.554 1239.24   1
  -5 -13   1 2029.82 1360.01   1
   5  13  -1 1852.44 1187.83   0
   5  13   0 340.671 1149.38   0
   5  13   1 678.818 1185.56   0
   5  13   2 180.843 1090.43   0
   5  13   3-135.358 1177.01   0
   5  13   4 1835.34 1381.15   0
   5  13   5 549.262 1451.75   0
  -5 -13  -5 130.940 1902.95   2
  -5 -13  -6 1059.06 1809.09   2
   5  13   6-7.61753 1414.44   0
  -5 -13  -7 1430.83 1845.91   2
   5  13   7 1722.24 1508.53   0
  -5 -13  -8 1489.23 1921.57   2
   5  13   8-143.811 1819.99   0
  -5 -13  -9-986.068 1981.74   2
   5  13   9 105.977 1776.24   0
  -5 -13 -10 386.992 2018.75   2
   5  13  10 1234.32 1831.41   0
  -5 -13 -11 6.87185 2089.82   2
  -5 -13 -12 991.915 2426.32   2
  -5 -13 -13 1846.34 2666.00   2
  -5 -14   5 109.378 1614.51   1
  -5 -14   4 941.890 1511.36   1
  -5 -14   3 56.7242 1471.69   1
  -5 -14   2 20.7825 1499.47   1
  -5 -14   1 504.462 1389.87   1
   5  14  -1-556.436 1285.06   0
   5  14   0 2413.02 1307.76   0
   5  14   1 10.0853 1285.91   0
   5  14   2 506.889 1289.17   0
   5  14   3 397.471 1291.65   0
   5  14   4 531.648 1392.66   0
   5  14   5 1028.15 1354.05   0
  -5 -14  -5 1953.76 1944.12   2
   5  14   6 4146.67 1804.70   0
  -5 -14  -6 5567.45 2205.94   2
   5  14   7 245.332 1651.38   0
  -5 -14  -8 536.138 2132.40   2
   5  14   8 5.92209 1720.28   0
  -5 -14  -9 2420.97 2213.60   2
  -5 -14 -11 1119.14 2552.63   2
  -5 -14 -12-243.373 2804.92   2
  -5 -15   3 1107.80 1615.09   1
  -5 -15   2-726.544 1603.90   1
  -5 -15   1-364.070 1522.57   1
  -5 -15   0 241.571 1432.67   1
   5  15   1-8.56440 1494.06   0
   5  15   2 799.206 1467.76   0
   5  15   3 848.729 1529.59   0
   5  15   4 819.535 1610.06   0
   5  15   5 557.232 1707.81   0
  -5 -15  -5-1270.95 2326.63   2
   5  15   6 488.448 1661.79   0
  -5 -15  -6 472.178 2335.54   2
  -5 -15  -7-252.792 2410.07   2
  -5 -15  -8 729.034 2516.01   2
  -5 -15 -10 1008.88 2860.64   2
   5  16   3-552.922 1932.10   0
  -5 -16  -4 545.431 2808.62   2
   5  16   4 223.948 1972.55   0
  -5 -16  -5 1411.26 2813.68   2
  -5 -16  -6-584.374 2723.90   2
  -5 -16  -7 803.841 2881.07   2
  -5 -16  -8 1006.05 3080.75   2
  -5 -17  -4-1225.50 3453.45   2
  -5 -17  -5 105.009 3465.98   2
   6 -15   1-83.9254 2121.54   3
   6 -15   2 596.226 2154.14   3
   6 -14  -3 1657.28 2968.97   2
   6 -14  -2 467.070 2780.46   2
   6 -14  -2 695.788 1991.01   3
   6 -14   0 1524.88 1746.92   3
   6 -14   1 70.6211 1703.99   3
   6 -14   2 310.538 1731.85   3
   6 -14   3 888.724 1670.79   3
   6 -14   4 1005.94 1706.85   3
   6 -13  -5-101.777 2820.72   2
   6 -13  -4 1070.55 2692.69   2
   6 -13  -4 3354.99 2181.03   3
   6 -13  -3 656.921 2441.78   2
   6 -13  -3 1175.20 2063.34   3
   6 -13  -2 1236.08 2408.03   2
   6 -13  -2 1466.97 1691.82   3
   6 -13  -1 4091.98 1852.13   3
   6 -13  -1 3877.53 2587.04   2
   6 -13   0 1494.40 1625.24   3
   6 -13   1 165.832 1563.62   3
   6 -13   2 2077.07 1521.85   3
   6 -13   3-589.636 1409.52   3
   6 -13   4-88.9654 1328.82   3
   6 -13   5 3756.56 1453.35   3
   6 -13   6 691.552 1414.50   3
   6 -12  -6 195.203 2565.24   2
   6 -12  -5-858.092 2184.09   3
   6 -12  -5-588.546 2378.51   2
   6 -12  -4-270.662 2201.03   2
   6 -12  -4 252.946 1703.10   3
   6 -12  -3 2608.51 2290.62   2
   6 -12  -3-44.6987 1724.85   3
   6 -12  -2-39.2458 2082.23   2
   6 -12  -2 206.569 1695.67   3
   6 -12  -1 2925.77 1628.42   3
   6 -12  -1 3841.64 2215.92   2
   6 -12   0 836.377 1616.70   3
   6 -12   1 857.648 1523.20   3
   6 -12   2 77.4924 1365.14   3
   6 -12   3 9.40709 1391.03   3
   6 -12   4 380.277 1280.92   3
   6 -12   5 3185.56 1499.87   3
   6 -12   6 450.347 1251.04   3
   6 -12   7-249.736 1305.52   3
   6 -12   8 1809.24 1347.42   3
  -6  12 -13 329.642 2174.28   2
   6 -11  -8 250.864 2827.32   2
   6 -11  -7-340.291 2254.85   3
  -6  11   7-273.496 2417.59   0
   6 -11  -6 189.196 2197.93   2
   6 -11  -6-744.833 1945.86   3
   6 -11  -5-673.490 2052.29   2
   6 -11  -5-682.496 1636.09   3
   6 -11  -4-391.271 2007.91   2
   6 -11  -3 2045.05 2118.86   2
   6 -11  -3 1771.93 1599.65   3
   6 -11  -2 5539.46 1959.23   3
   6 -11  -2 4765.36 2094.45   2
   6 -11  -1 800.030 1424.59   3
   6 -11   0 339.906 1446.82   3
   6 -11   1 1112.30 1457.31   3
   6 -11   2 1321.59 1388.10   3
   6 -11   3-423.972 1235.52   3
   6 -11   4 2101.44 1277.84   3
   6 -11   5-577.085 1228.00   3
   6 -11   6 1614.10 1315.72   3
   6 -11   7-523.658 1235.82   3
   6 -11   8 463.459 1191.02   3
  -6  11 -11 129.766 1485.87   2
  -6  11 -13-874.440 1821.39   2
  -6  11 -14 2675.55 2185.03   2
   6 -10  -9 695.389 2680.38   2
   6 -10  -8 1312.26 2366.95   2
   6 -10  -8 70.3083 2208.43   3
   6 -10  -7 649.393 2037.87   2
   6 -10  -7 292.934 2143.77   3
  -6  10   7-29.6113 2409.76   0
   6 -10  -6 591.553 1884.02   2
   6 -10  -6 130.264 1921.97   3
  -6  10   6 401.841 2259.24   0
   6 -10  -5 4232.58 2068.38   2
   6 -10  -5 1310.07 1686.05   3
  -6  10   5 1445.24 2154.23   0
   6 -10  -4-270.165 1754.71   2
   6 -10  -4 37.7978 1686.17   3
  -6  10   4-108.528 1945.91   0
   6 -10  -3 1934.99 1744.53   2
   6 -10  -3 574.504 1636.89   3
   6 -10  -2 4460.79 1731.30   3
   6 -10  -2 6334.56 1904.57   2
   6 -10  -1 344.372 1489.94   3
   6 -10   0-137.494 1412.57   3
   6 -10   1 8191.80 1696.33   3
   6 -10   2 2481.52 1252.72   3
   6 -10   3-534.182 1169.19   3
   6 -10   4 6658.24 1469.48   3
   6 -10   5 159.692 1060.67   3
   6 -10   6 715.661 1128.27   3
   6 -10   7 3151.58 1295.19   3
   6 -10   8 1398.65 1245.77   3
  -6  10  -9 1488.91 1315.41   2
  -6  10 -10 2990.15 1640.65   2
  -6  10 -11-143.967 1642.76   2
  -6  10 -12 1527.41 1724.17   2
  -6  10 -13-611.643 1629.53   2
  -6  10 -14 503.422 1864.02   2
  -6  10 -15 1545.70 2157.15   2
   6  -9  -9-289.204 2427.75   2
   6  -9  -8 1314.74 1939.71   3
   6  -9  -7-304.772 1830.54   2
   6  -9  -7-577.169 2021.30   3
   6  -9  -6 1900.11 1722.33   2
   6  -9  -6 1401.25 1938.78   3
   6  -9  -5-388.659 1679.13   2
   6  -9  -5 1033.36 1606.08   3
   6  -9  -4 657.442 1576.15   2
   6  -9  -4 651.219 1579.79   3
   6  -9  -3 11.2228 1623.37   2
   6  -9  -3-389.223 1312.31   3
   6  -9  -2 1346.30 1617.85   3
   6  -9  -2 829.550 1487.10   2
  -6   9   1 1196.63 1486.06   0
   6  -9  -1 233.433 1461.80   3
   6  -9   0 1379.32 1417.90   3
   6  -9   1 436.071 1251.52   3
   6  -9   2 1857.99 1141.15   3
   6  -9   3 1136.68 1133.04   3
   6  -9   4 871.080 1126.35   3
   6  -9   5 7799.88 1479.73   3
   6  -9   6 217.178 1068.90   3
   6  -9   7 1379.49 1176.39   3
   6  -9   8 969.585 1055.52   3
  -6   9  -8-393.291 1224.04   2
  -6   9  -9 1153.52 1348.92   2
  -6   9 -10 1754.38 1488.11   2
  -6   9 -11 629.031 1380.35   2
  -6   9 -12 20.1876 1512.45   2
  -6   9 -13 805.559 1767.55   2
  -6   9 -14-13.6100 1736.76   2
  -6   9 -16 994.260 2128.48   2
   6  -8 -10 531.051 2484.50   2
   6  -8 -10-361.739 2150.15   3
   6  -8  -9 1736.78 2129.60   2
   6  -8  -9-904.910 2259.13   3
   6  -8  -8 281.853 1788.33   2
   6  -8  -8-60.5787 1718.50   3
   6  -8  -7 295.980 1725.31   2
   6  -8  -7 969.456 1875.61   3
   6  -8  -6 8347.71 1982.49   2
   6  -8  -6 9083.65 2200.08   3
   6  -8  -5-169.757 1394.75   2
   6  -8  -5 1105.32 1472.07   3
   6  -8  -4 558.393 1462.31   2
   6  -8  -4-745.693 1410.93   3
   6  -8  -3 14603.9 2010.50   2
   6  -8  -3 17704.6 2251.11   3
   6  -8  -2 1642.57 1365.11   3
   6  -8  -2 1632.20 1465.69   2
   6  -8  -1 2305.03 1250.34   3
   6  -8   0 34866.2 2533.71   3
   6  -8   1 6772.03 1568.73   3
   6  -8   2 5349.49 1312.79   3
   6  -8   3 6709.60 1408.51   3
   6  -8   4 9249.72 1465.12   3
   6  -8   5 26341.6 1941.62   3
   6  -8   6 6551.24 1319.14   3
   6  -8   7 220.466 1066.24   3
  -6   8  -7-45.8459 1024.43   2
   6  -8   8 11612.0 1594.86   3
  -6   8  -8 13411.5 1721.60   2
  -6   8  -9 639.843 1147.88   2
  -6   8 -10 179.003 1271.74   2
  -6   8 -11 8229.64 1708.92   2
  -6   8 -12-25.1557 1450.00   2
  -6   8 -13-378.266 1410.40   2
  -6   8 -14-659.475 1645.12   2
  -6   8 -15-624.425 1756.16   2
   6  -7 -10-526.288 2223.97   2
   6  -7 -10 1143.94 2177.64   3
   6  -7  -9-1003.10 1947.27   2
   6  -7  -9 918.891 1875.29   3
   6  -7  -8 1729.43 1714.53   2
   6  -7  -8-223.473 1668.26   3
   6  -7  -7-417.913 1541.26   2
   6  -7  -7 1119.85 1482.85   3
   6  -7  -6 2407.17 1482.77   2
   6  -7  -6 1946.64 1561.29   3
   6  -7  -5 116.328 1426.32   2
   6  -7  -5-802.293 1598.59   3
   6  -7  -4 1872.71 1395.09   2
   6  -7  -4 749.173 1546.53   3
   6  -7  -3 599.627 1353.63   2
   6  -7  -3 1070.77 1447.79   3
   6  -7  -2 706.764 1383.08   3
   6  -7  -2 1197.24 1288.06   2
   6  -7  -1 7056.44 1613.71   3
   6  -7  -1 7555.01 1608.43   2
   6  -7   0 2260.01 1317.98   3
   6  -7   1 1498.85 1131.24   3
   6  -7   2 2990.90 1098.30   3
   6  -7   3 2804.24 1091.25   3
   6  -7   4-44.4994 1020.07   3
   6  -7   5 1401.51 976.142   3
   6  -7   6 26613.4 1967.17   3
  -6   7  -6 28932.1 1856.48   2
   6  -7   7-269.044 1039.01   3
  -6   7  -7-342.084 997.893   2
   6  -7   8 492.599 1179.95   3
  -6   7  -8 2555.29 1072.26   2
  -6   7  -9 2216.42 1195.61   2
  -6   7 -10 2077.95 1253.29   2
  -6   7 -11 2034.08 1278.40   2
  -6   7 -12 3505.12 1427.25   2
  -6   7 -13 552.284 1352.61   2
  -6   7 -14 983.518 1441.77   2
  -6   7 -15 36.2368 1617.34   2
  -6   7 -16-66.0244 1661.28   2
  -6   7 -17-57.6498 2001.07   2
   6  -6 -11-194.999 2348.52   3
   6  -6 -10 815.787 2052.26   2
   6  -6 -10 2053.03 2224.44   3
   6  -6  -9 850.595 1732.82   2
   6  -6  -9-463.846 1888.96   3
   6  -6  -8 1065.02 1784.41   3
   6  -6  -7 5180.14 1734.51   2
   6  -6  -7 5148.87 1970.25   3
   6  -6  -6 5350.66 1606.05   2
   6  -6  -6 9380.41 2036.45   3
   6  -6  -5 1603.30 1256.36   2
   6  -6  -5 926.594 1398.08   3
   6  -6  -4 9367.18 1697.32   2
   6  -6  -4 10841.0 1814.87   3
   6  -6  -3 26446.2 2183.03   2
   6  -6  -3 27395.7 2451.68   3
   6  -6  -2 21010.2 1880.09   2
   6  -6  -2 19446.6 2056.86   3
   6  -6  -1 1351.76 1149.90   3
   6  -6  -1 1819.54 1147.77   2
   6  -6   0 7130.48 1330.04   3
   6  -6   1 46638.3 2278.08   3
   6  -6   2 1220.08 922.121   3
   6  -6   3 39861.4 2065.36   3
   6  -6   4 5343.62 1189.01   3
   6  -6   5 16963.8 1647.29   3
   6  -6   6 762.495 1066.80   3
  -6   6  -6 171.838 917.914   2
   6  -6   7 58742.5 2542.35   3
  -6   6  -7 53109.6 2255.76   2
   6  -6   8 4448.14 1320.23   3
  -6   6  -8 4429.34 1245.88   2
  -6   6  -9 793.874 1032.28   2
  -6   6 -10 3298.30 1136.94   2
  -6   6 -11 1851.74 1241.29   2
  -6   6 -12 2895.26 1414.70   2
  -6   6 -13 907.925 1353.29   2
  -6   6 -14 1364.84 1475.41   2
  -6   6 -15 1569.52 1583.73   2
  -6   6 -16-345.581 1669.10   2
  -6   6 -18 2130.20 2146.40   2
   6  -5 -12-637.741 2619.26   3
   6  -5 -11-148.440 2103.50   3
   6  -5 -10-293.779 1827.35   2
   6  -5 -10 76.5853 1981.01   3
   6  -5  -9 196.745 1625.63   2
   6  -5  -9 640.029 1751.77   3
   6  -5  -8 0.00000 1431.30   2
   6  -5  -8 339.195 1771.44   3
   6  -5  -7 1205.94 1428.28   2
   6  -5  -7 2389.39 1530.64   3
   6  -5  -6-496.709 1247.67   2
   6  -5  -6-372.622 1517.37   3
   6  -5  -5 2775.18 1290.03   2
   6  -5  -5 2362.03 1326.80   3
   6  -5  -4 8106.73 1574.67   3
   6  -5  -4 10236.6 1454.10   2
   6  -5  -3 4546.25 1258.56   2
   6  -5  -3 4674.17 1474.15   3
   6  -5  -2-303.209 1091.05   2
   6  -5  -2-548.888 1277.53   3
   6  -5  -1 7118.85 1273.60   3
   6  -5  -1 7340.44 1221.91   2
   6  -5   0 5349.04 1241.11   3
   6  -5   1 54684.7 2317.90   3
   6  -5   2 17168.0 1423.62   3
   6  -5   3 4177.05 1091.65   3
   6  -5   4 4848.90 1076.92   3
   6  -5   5 635.377 966.466   3
  -6   5  -5 430.180 749.260   2
   6  -5   6-425.151 956.631   3
  -6   5  -6 253.020 835.040   2
   6  -5   7 34873.8 1934.95   3
  -6   5  -7 34997.2 1757.69   2
   6  -5   8 166.856 913.892   3
  -6   5  -8 282.058 875.519   2
  -6   5  -9 1718.57 1074.35   2
  -6   5 -10 9069.12 1400.45   2
  -6   5 -11 240.691 1159.58   2
  -6   5 -12 1396.07 1194.52   2
  -6   5 -13 6575.59 1580.55   2
  -6   5 -14 1220.00 1406.42   2
  -6   5 -15 815.353 1480.80   2
  -6   5 -16 815.708 1575.87   2
  -6   5 -17-698.462 1711.61   2
  -6   5 -18-766.644 1977.58   2
   6  -4 -11 1055.57 2135.27   3
   6  -4 -10 387.201 1726.78   2
   6  -4 -10 1415.33 1848.45   3
   6  -4  -9 282.721 1532.38   2
   6  -4  -9 1807.91 1712.92   3
   6  -4  -8-288.090 1469.94   2
  -6   4   8 1375.11 1298.28   1
   6  -4  -8 1207.41 1712.92   3
   6  -4  -7 6695.24 1588.79   2
  -6   4   7 6172.60 1466.51   1
   6  -4  -7 8284.81 1909.44   3
   6  -4  -6 3530.07 1285.08   2
  -6   4   6 5054.30 1229.63   1
   6  -4  -6 4077.75 1625.86   3
   6  -4  -5 3038.52 1162.35   2
   6  -4  -5 2102.50 1299.53   3
  -6   4   5 2499.56 1073.05   1
   6  -4  -4 9274.04 1559.33   3
  -6   4   4 8568.51 1155.11   1
   6  -4  -4 10562.8 1363.76   2
   6  -4  -3 37418.6 2330.19   3
  -6   4   3 36169.2 1580.63   1
   6  -4  -3 38079.7 1961.93   2
   6  -4  -2 1085.33 941.098   2
   6  -4  -2 784.451 915.746   3
   6  -4  -1 9918.18 1210.43   2
   6  -4  -1 6874.66 1194.28   3
   6  -4   0 98381.1 2731.53   2
   6  -4   0 95383.5 2936.04   3
   6  -4   1 973.827 854.211   3
   6  -4   2 23072.8 1537.97   3
   6  -4   3 48448.0 2027.34   3
   6  -4   4 36275.4 1766.83   3
   6  -4   5 6596.07 1121.28   3
  -6   4  -5 7263.09 911.175   2
   6  -4   6 12703.4 1306.86   3
  -6   4  -6 12575.3 1062.77   2
   6  -4   7 386.167 806.339   3
  -6   4  -7 37.4104 701.631   2
   6  -4   8 54752.7 2320.66   3
  -6   4  -8 58532.7 2093.49   2
  -6   4  -9 291.172 873.800   2
  -6   4 -10 464.730 926.183   2
  -6   4 -11 21498.3 1770.74   2
  -6   4 -12 85.1537 1152.89   2
  -6   4 -13 2517.04 1274.32   2
  -6   4 -14 2418.14 1486.76   2
  -6   4 -15-255.011 1388.04   2
  -6   4 -16 424.510 1476.03   2
  -6   4 -17 720.963 1697.00   2
  -6   4 -18 49.8175 1847.91   2
   6  -3 -13 274.648 2930.38   3
  -6   3  11 511.847 1741.31   1
   6  -3 -11 117.642 2179.47   3
   6  -3 -10-107.501 1573.48   2
  -6   3  10 229.907 1543.73   1
   6  -3 -10-741.975 1866.89   3
   6  -3  -9-213.396 1425.23   2
  -6   3   9 39.7766 1436.13   1
   6  -3  -9-869.039 1796.28   3
   6  -3  -8 1560.35 1358.05   2
  -6   3   8 2082.87 1355.63   1
   6  -3  -8 2634.82 1660.89   3
   6  -3  -7 7061.94 1487.23   2
  -6   3   7 5879.19 1441.34   1
   6  -3  -7 7968.33 1913.75   3
   6  -3  -6 7582.82 1323.76   2
  -6   3   6 6327.71 1349.66   1
   6  -3  -6 6979.17 1659.95   3
   6  -3  -5 1528.31 1000.82   2
  -6   3   5 2665.14 1031.05   1
   6  -3  -5 1508.87 1299.83   3
  -6   3   4 6663.36 1089.90   1
   6  -3  -4 6366.90 1102.27   2
   6  -3  -4 6315.31 1461.21   3
   6  -3  -3 36365.9 2226.43   3
  -6   3   3 30009.1 1516.86   1
   6  -3  -3 33378.3 1743.37   2
   6  -3  -2 6519.36 947.697   2
   6  -3  -2 4650.47 1049.53   3
  -6   3   2 5848.93 802.279   1
   6  -3  -1 36923.9 1632.64   2
   6  -3  -1 35795.0 1886.98   3
  -6   3   1 37001.1 1218.82   1
   6  -3   0 102132. 2446.12   2
   6  -3   0 98457.0 2780.93   3
  -6   3   0 96076.2 1476.33   1
   6  -3   1 6072.92 999.038   3
   6  -3   2 15836.1 1228.22   3
   6  -3   3 159515. 3250.07   3
   6  -3   4 46992.4 1879.09   3
   6  -3   5 1234.28 912.351   3
  -6   3  -5 287.117 652.429   2
  -6   3  -5 264.193 158.702   1
   6  -3   6 59575.2 2100.14   3
  -6   3  -6 66212.4 1872.80   2
   6  -3   7 6170.91 1068.26   3
   6  -3   7 4207.02 384.885   0
  -6   3  -7 4727.90 839.150   2
  -6   3  -8 5418.68 923.955   2
  -6   3  -9 36330.8 1807.44   2
  -6   3 -10 21834.1 1581.30   2
  -6   3 -11 8290.61 1304.85   2
  -6   3 -12 6180.73 1304.84   2
  -6   3 -13 554.757 1207.61   2
  -6   3 -14 3932.42 1453.03   2
  -6   3 -15 106.639 1368.18   2
  -6   3 -16 829.246 1493.19   2
  -6   3 -17 721.233 1636.22   2
  -6   3 -18 181.364 1748.06   2
  -6   3 -19 104.100 2114.70   2
   6  -2 -12-246.291 2578.95   3
  -6   2  11-880.649 1703.66   1
   6  -2 -11 351.595 2035.33   3
   6  -2 -10 2425.11 1635.91   2
  -6   2  10 2123.68 1728.75   1
   6  -2 -10 3562.20 2061.56   3
   6  -2  -9 383.320 1316.10   2
  -6   2   9 299.153 1502.07   1
   6  -2  -9 316.428 1770.28   3
   6  -2  -8-53.4282 1186.83   2
  -6   2   8 64.0319 1258.26   1
   6  -2  -8 372.162 1410.38   3
   6  -2  -7 5303.95 1414.94   2
  -6   2   7 6681.46 1501.67   1
   6  -2  -7 6078.42 1605.45   3
   6  -2  -6 858.125 916.507   2
  -6   2   6 1785.73 1101.04   1
   6  -2  -6-58.4644 1203.31   3
  -6   2   5 1583.03 978.494   1
   6  -2  -5 369.458 936.764   2
   6  -2  -5 1523.03 1171.46   3
   6  -2  -4 31812.2 2163.60   3
  -6   2   4 30963.0 1672.93   1
   6  -2  -4 32765.5 1706.61   2
  -6   2   3 1210.33 776.653   1
   6  -2  -3 1470.13 773.341   2
   6  -2  -3 985.003 1028.05   3
  -6   2   2 3770.37 741.431   1
   6  -2  -2 2796.18 722.882   2
   6  -2  -2 3107.16 1004.18   3
   6  -2  -1 13522.2 1224.46   3
  -6   2   1 15296.6 893.906   1
   6  -2  -1 14493.5 983.803   2
   6  -2   0 35105.4 1300.04   2
   6  -2   0 34724.8 1645.53   3
  -6   2   0 37610.8 1054.27   1
   6  -2   1 95154.9 1945.49   2
   6  -2   1 94207.3 2445.10   3
  -6   2  -1 95773.0 1315.98   1
   6  -2   2 20277.5 1276.28   3
  -6   2  -2 21271.8 529.192   1
  -6   2  -3 638.972 245.916   1
   6  -2   3 366.001 628.341   3
  -6   2  -3 647.285 155.044   1
   6  -2   4 35252.9 1613.57   3
  -6   2  -4 32533.3 1109.58   2
  -6   2  -4 33138.5 722.331   1
   6  -2   5 150.486 445.304   0
   6  -2   5 483.577 814.449   3
  -6   2  -5 441.384 537.578   2
   6  -2   6 1303.90 761.686   3
   6  -2   6 1826.85 444.034   0
  -6   2  -6 1680.54 623.605   2
   6  -2   7 10344.4 1231.39   3
  -6   2  -7 10064.1 942.303   2
   6  -2   7 8513.20 636.986   0
  -6   2  -8 7787.54 972.184   2
   6  -2   8 9281.85 695.832   0
   6  -2   9 1367.07 579.668   0
  -6   2  -9 865.045 835.129   2
   6  -2  10 1583.03 669.444   0
  -6   2 -10 1560.44 936.616   2
  -6   2 -11 402.170 981.187   2
  -6   2 -12 4481.85 1273.23   2
  -6   2 -13 1257.81 1163.24   2
  -6   2 -14-489.167 1205.04   2
  -6   2 -15 2872.12 1523.15   2
  -6   2 -16 1660.96 1427.41   2
  -6   2 -17 419.068 1506.84   2
  -6   2 -18 520.911 1697.80   2
  -6   2 -19 1550.50 2139.25   2
  -6   1  12 1535.59 1861.07   1
  -6   1  11 1093.20 1706.37   1
   6  -1 -11-938.637 2022.44   3
   6  -1 -10 3133.14 1532.68   2
  -6   1  10 2153.20 1731.04   1
   6  -1 -10 3291.58 1963.47   3
   6  -1  -9-85.0599 1241.31   2
  -6   1   9 1362.87 1464.48   1
   6  -1  -9-8.58433 1653.02   3
   6  -1  -8 3018.26 1235.23   2
  -6   1   8 1841.96 1465.47   1
   6  -1  -8 1927.03 1490.47   3
   6  -1  -7 10246.7 1869.08   3
  -6   1   7 14115.5 1722.80   1
   6  -1  -7 12446.9 1527.63   2
  -6   1   6 1910.08 1103.60   1
   6  -1  -6 357.633 851.642   2
   6  -1  -6 2379.34 1239.30   3
  -6   1   5 5542.18 1186.17   1
   6  -1  -5 6484.97 1059.75   2
   6  -1  -5 5129.67 1341.16   3
   6  -1  -4 89363.3 3072.16   3
  -6   1   4 91171.1 2475.51   1
   6  -1  -4 93132.4 2363.62   2
   6  -1  -3 14639.6 1407.50   3
  -6   1   3 15873.0 1182.43   1
   6  -1  -3 13889.7 1005.66   2
   6  -1  -2 312.460 517.005   2
   6  -1  -2-308.519 812.741   3
  -6   1   2 241.358 598.834   1
   6  -1  -1 76323.6 2257.53   3
  -6   1   1 77260.1 1713.51   1
   6  -1  -1 73463.8 1533.57   2
   6  -1   0 87378.9 2304.12   3
  -6   1   0 91622.2 1668.53   1
   6  -1   0 85701.1 1411.65   2
   6  -1   1 13859.4 1077.27   3
  -6   1  -1 12869.4 652.238   1
   6  -1   1 14012.5 594.990   2
   6  -1   2 105251. 2408.13   3
  -6   1  -2 105510. 1439.53   1
   6  -1   3 136697. 2721.77   3
   6  -1   3 132169. 2241.99   0
   6  -1   4 43502.2 1657.05   3
  -6   1  -4 42562.6 1034.47   2
   6  -1   4 44133.7 1322.38   0
   6  -1   5 529.877 496.654   0
   6  -1   5-30.9379 749.807   3
  -6   1  -5 113.623 436.713   2
   6  -1   6 85207.7 2326.31   3
  -6   1  -6 86031.5 1726.36   2
   6  -1   6 85977.1 1728.26   0
   6  -1   7 162980. 2425.20   0
  -6   1  -7 162783. 2568.37   2
   6  -1   8 2323.09 663.892   0
  -6   1  -8 2255.72 766.155   2
   6  -1   9 610.502 670.066   0
  -6   1  -9 570.927 750.319   2
   6  -1  10 34856.1 1505.89   0
  -6   1 -10 37520.5 1774.85   2
   6  -1  11 5910.26 1007.27   0
  -6   1 -11 5979.75 1124.46   2
   6  -1  12 396.561 879.172   0
  -6   1 -12 462.472 1045.52   2
  -6   1 -13 11577.7 1609.03   2
  -6   1 -14 211.154 1213.86   2
  -6   1 -15-590.187 1382.45   2
  -6   1 -16 1354.21 1444.12   2
  -6   1 -17 119.278 1642.76   2
  -6   1 -18 1117.27 1800.47   2
  -6   1 -19-45.5585 2146.48   2
  -6   0  12 1907.17 1850.47   1
  -6   0  11-88.3638 1805.13   1
   6   0 -10 611.122 1300.64   2
  -6   0  10 41.3263 1593.43   1
   6   0 -10 1304.21 1746.39   3
   6   0  -9 614.088 1208.02   2
  -6   0   9 517.124 1444.57   1
   6   0  -9 152.876 1652.28   3
   6   0  -8 997.802 1082.12   2
  -6   0   8 1526.98 1344.04   1
   6   0  -8 333.631 1508.66   3
   6   0  -7-472.971 967.503   2
  -6   0   7-228.425 1183.22   1
   6   0  -7-138.112 1229.93   3
  -6   0   6-217.507 1006.42   1
   6   0  -6 424.930 839.881   2
   6   0  -6 287.590 1063.16   3
  -6   0   5 1982.87 996.331   1
   6   0  -5 2944.05 869.654   2
   6   0  -5 2292.30 1070.49   3
   6   0  -4 425.264 658.215   2
   6   0  -4 137.491 912.593   3
  -6   0   4 721.009 867.285   1
   6   0  -3 4774.11 696.262   2
   6   0  -3 5657.49 974.613   3
  -6   0   3 5328.94 901.802   1
   6   0  -2 1550.48 489.792   2
   6   0  -2 1098.28 704.854   3
  -6   0   2 1771.62 657.613   1
   6   0  -1 1759.81 399.078   2
   6   0  -1 2596.05 720.120   3
  -6   0   1 1583.06 550.235   1
   6   0   0 57.1751 211.133   2
   6   0   0 85.5213 606.447   3
  -6   0   0 184.311 447.169   1
   6   0   1 1302.82 576.283   3
  -6   0  -1 917.143 399.651   1
   6   0   2 29483.8 1313.70   3
   6   0   2 31067.9 1282.54   0
   6   0   3 5557.29 744.641   3
   6   0   3 6061.04 744.789   0
   6   0   4 81.6911 514.138   0
   6   0   4 369.406 620.588   3
  -6   0  -4 256.130 264.126   2
   6   0   5 24987.5 1316.13   3
  -6   0  -5 25268.0 820.235   2
   6   0   5 24370.5 1114.69   0
   6   0   6 2318.85 640.539   0
  -6   0  -6 2184.63 509.311   2
   6   0   7 516.659 598.383   0
  -6   0  -7 501.016 550.829   2
   6   0   8 26371.8 1296.82   0
  -6   0  -8 27413.3 1328.82   2
  -6   0  -9 494.922 783.438   2
   6   0   9 761.314 749.023   0
  -6   0 -10 544.298 835.772   2
   6   0  10 348.104 741.672   0
  -6   0 -11 1503.80 979.398   2
   6   0  11 2072.19 927.765   0
  -6   0 -12 624.128 1018.43   2
   6   0  12 858.222 935.571   0
  -6   0 -13 2606.53 1202.95   2
   6   0  13 2274.20 1056.23   0
  -6   0 -14 1284.08 1260.77   2
  -6   0 -15-76.4689 1241.08   2
  -6   0 -16 1227.88 1439.72   2
  -6   0 -17-386.221 1639.01   2
  -6   0 -18 1826.40 1791.66   2
  -6   0 -19 79.2563 2080.62   2
  -6  -1  12 1140.84 1854.86   1
  -6  -1  11 1408.39 1681.64   1
  -6  -1  10-229.734 1644.50   1
   6   1  -9-18.8969 1142.65   2
  -6  -1   9 248.909 1550.70   1
  -6  -1   8 10003.1 1810.17   1
   6   1  -8 11608.5 1924.95   3
   6   1  -8 12408.2 1570.64   2
   6   1  -7 13571.1 1732.09   3
  -6  -1   7 12459.4 1686.89   1
   6   1  -7 12780.1 1423.08   2
  -6  -1   6-184.011 1042.80   1
   6   1  -6-48.2260 812.245   2
   6   1  -6 547.385 1022.88   3
   6   1  -5 21631.8 1644.63   3
  -6  -1   5 19043.3 1566.94   1
   6   1  -5 19650.7 1298.78   2
   6   1  -4 56289.3 2171.60   3
  -6  -1   4 54074.2 2073.29   1
   6   1  -4 52551.3 1678.46   2
   6   1  -3 69835.4 2129.76   3
  -6  -1   3 70576.7 2135.07   1
   6   1  -3 72874.3 1680.04   2
   6   1  -2 23371.9 1284.62   3
  -6  -1   2 23422.8 1232.56   1
   6   1  -2 23296.5 905.256   2
   6   1  -1 72590.6 1907.51   3
  -6  -1   1 68487.8 1793.94   1
   6   1  -1 69926.3 1101.46   2
  -6  -1   0 190539. 2715.58   1
   6   1   0 190586. 2885.77   3
   6   1   1 10757.0 852.760   3
   6   1   1 11009.7 972.396   0
   6   1   2 42837.2 1427.99   3
   6   1   2 43929.4 1537.41   0
   6   1   3 295249. 3572.24   3
   6   1   3 280465. 3535.37   0
   6   1   4 3921.06 753.766   3
  -6  -1  -4 3996.81 265.193   2
   6   1   4 4700.10 744.481   0
  -6  -1  -5 48776.2 1007.23   2
   6   1   5 45728.1 1488.11   0
   6   1   6 185112. 2894.03   0
  -6  -1  -6 180390. 2263.79   2
   6   1   7 11780.4 976.278   0
  -6  -1  -7 10061.9 812.268   2
   6   1   8 13717.2 1138.26   0
  -6  -1  -8 13766.2 1020.11   2
   6   1   9 127402. 2913.28   0
  -6  -1  -9 124900. 2721.94   2
  -6  -1 -10 446.746 835.167   2
   6   1  10 534.846 900.991   0
   6   1  11 10463.8 1351.46   0
  -6  -1 -11 12816.6 1335.13   2
  -6  -1 -12 6337.38 1235.32   2
   6   1  12 6670.72 1266.35   0
  -6  -1 -13 928.632 1094.15   2
   6   1  13 656.314 1139.62   0
  -6  -1 -14 4255.40 1415.17   2
   6   1  14 4964.10 1446.26   0
  -6  -1 -15 411.127 1453.73   2
   6   1  15 240.070 1307.21   0
  -6  -1 -16 679.187 1491.40   2
  -6  -1 -17-143.503 1621.72   2
  -6  -1 -18 677.965 1770.76   2
  -6  -2  12-260.039 1938.66   1
  -6  -2  11 14.1993 1822.66   1
  -6  -2  10 201.863 1434.66   1
   6   2  -9 592.110 1115.07   2
  -6  -2   8 594.201 1294.34   1
   6   2  -8 1374.14 1055.24   2
  -6  -2   7-102.795 1067.40   1
   6   2  -7-221.649 1024.85   3
   6   2  -7-22.4664 940.870   2
   6   2  -6 224.088 858.248   3
  -6  -2   6-42.3970 972.630   1
   6   2  -6 6.22584 803.324   2
   6   2  -5 512.218 803.959   3
  -6  -2   5 158.484 954.062   1
   6   2  -5 333.252 701.675   2
   6   2  -4 205.881 748.575   3
  -6  -2   4 328.039 883.334   1
   6   2  -4 320.293 650.410   2
   6   2  -3 690.472 643.562   3
  -6  -2   3 1366.37 746.296   1
   6   2  -3 485.588 509.730   2
   6   2  -2 13460.8 936.279   3
  -6  -2   2 14316.0 1092.86   1
   6   2  -2 14281.3 751.839   2
   6   2  -1 17456.5 960.238   3
  -6  -2   1 17179.2 1090.32   1
   6   2  -1 17325.8 626.733   2
   6   2   0 795.861 464.879   3
  -6  -2   0 402.115 541.099   1
   6   2   0 1148.61 754.087   0
   6   2   1 9030.85 738.551   3
   6   2   1 9347.84 967.582   0
   6   2   2 683.756 544.017   3
   6   2   2 0.81925 634.330   0
   6   2   3 115862. 2181.33   3
   6   2   3 114124. 2386.49   0
   6   2   4 2540.23 709.012   0
  -6  -2  -4 2164.49 237.527   2
  -6  -2  -5 896.139 364.967   2
   6   2   5 482.396 625.760   0
   6   2   6 19431.9 1189.83   0
  -6  -2  -6 22689.3 924.915   2
   6   2   7 22317.9 1315.05   0
  -6  -2  -7 25213.6 1140.17   2
  -6  -2  -8 869.229 675.958   2
   6   2   8 133.501 808.410   0
   6   2   9 37673.6 1831.92   0
  -6  -2  -9 37254.0 1649.19   2
  -6  -2 -10 2439.31 976.227   2
   6   2  10 1415.25 1083.58   0
  -6  -2 -11 2692.71 1060.26   2
   6   2  11 2972.59 1123.42   0
  -6  -2 -12 3142.32 1170.05   2
   6   2  12 4568.11 1325.26   0
  -6  -2 -13 449.222 1149.10   2
   6   2  13 1151.56 1237.65   0
  -6  -2 -14 498.329 1296.27   2
   6   2  14 168.896 1396.48   0
  -6  -2 -15 3998.40 1532.26   2
   6   2  15 1682.78 1572.58   0
  -6  -2 -16 537.460 1395.08   2
  -6  -2 -17-878.984 1652.06   2
  -6  -2 -18 1077.94 1948.23   2
  -6  -3  12-67.9859 1727.63   1
  -6  -3  11 1654.94 1893.53   1
  -6  -3  10 2157.12 1527.89   1
  -6  -3   9 612.275 1531.30   1
   6   3  -9 2283.68 1237.13   2
  -6  -3   8-20.8883 1407.56   1
   6   3  -8 2114.55 1117.06   2
  -6  -3   7 14817.9 1784.35   1
   6   3  -7 13159.0 1460.33   2
   6   3  -6 522.108 795.405   2
  -6  -3   6 743.328 961.071   1
   6   3  -5 12338.9 1035.21   3
  -6  -3   5 10401.1 1337.25   1
   6   3  -5 12847.6 1114.81   2
   6   3  -4 33336.1 1397.72   3
  -6  -3   4 34179.6 1802.58   1
   6   3  -4 37076.9 1479.11   2
   6   3  -3 3290.64 640.124   3
  -6  -3   3 3552.98 957.663   1
   6   3  -3 3268.54 646.403   2
   6   3  -2 7461.83 708.004   3
  -6  -3   2 9864.22 1036.03   1
   6   3  -2 9638.10 714.911   2
   6   3  -1 146775. 2179.19   3
  -6  -3   1 149035. 2914.49   1
   6   3  -1 140295. 1754.10   2
   6   3   0 15845.0 832.909   3
   6   3   0 15140.8 1130.67   0
   6   3   1 785.497 454.047   3
   6   3   1 1361.18 784.165   0
   6   3   2 153065. 2300.12   3
   6   3   2 158311. 2952.44   0
   6   3   3 48038.4 1704.83   0
  -6  -3  -3 47975.6 646.404   2
   6   3   4 54337.0 1782.89   0
  -6  -3  -4 55395.9 996.490   2
   6   3   5 40690.8 1615.05   0
  -6  -3  -5 43607.2 1105.67   2
   6   3   6 89467.6 2358.46   0
  -6  -3  -6 87146.4 1785.26   2
   6   3   7 11086.4 1116.81   0
  -6  -3  -7 13112.0 973.809   2
  -6  -3  -8 607.534 682.317   2
   6   3   8 455.166 834.580   0
   6   3   9 16941.9 1510.79   0
  -6  -3  -9 14647.6 1265.09   2
   6   3  10 55874.1 2519.98   0
  -6  -3 -10 59882.8 2327.45   2
  -6  -3 -11-222.369 1034.27   2
   6   3  11 122.012 1187.44   0
  -6  -3 -12 2798.30 1157.55   2
   6   3  12 3232.49 1294.45   0
  -6  -3 -13 1798.75 1205.40   2
   6   3  13 2640.90 1419.33   0
  -6  -3 -14 90.6724 1298.73   2
   6   3  14 1201.62 1536.97   0
  -6  -3 -15-78.9326 1444.28   2
   6   3  15-347.781 1585.87   0
  -6  -3 -16 317.655 1572.52   2
   6   3  16 621.594 1750.48   0
  -6  -3 -17 468.068 1719.06   2
   6   3  17-829.828 1912.74   0
  -6  -3 -18-840.498 1901.44   2
  -6  -3 -19-468.295 2315.72   2
  -6  -4  12 1575.70 1927.64   1
  -6  -4  11-30.8678 1763.08   1
  -6  -4  10 115.198 1544.71   1
  -6  -4   9 2310.00 1633.01   1
   6   4  -8 368.952 1037.84   2
  -6  -4   8-324.241 1387.38   1
   6   4  -7 4172.53 1120.57   2
  -6  -4   7 5779.68 1410.10   1
   6   4  -6 2789.09 971.695   2
  -6  -4   6 3537.56 1232.08   1
  -6  -4   5 8820.25 1326.88   1
   6   4  -5 8672.55 1054.65   2
  -6  -4   4 20506.0 1623.00   1
   6   4  -4 18376.4 1180.16   2
  -6  -4   3 503.029 745.756   1
   6   4  -3 223.895 595.223   2
   6   4  -2 1999.71 459.165   3
  -6  -4   2 3209.33 822.583   1
   6   4  -2 2256.14 579.960   2
   6   4  -1 55420.7 1237.28   3
  -6  -4   1 58586.0 2073.72   1
   6   4  -1 57596.3 1378.21   2
   6   4  -1 56368.9 2129.35   0
   6   4   0 6595.78 991.117   0
   6   4   0 6141.10 543.151   3
   6   4   1 10000.9 1015.60   0
  -6  -4  -2 91198.4 1505.23   2
   6   4   2 97020.7 2467.87   0
  -6  -4  -3 1583.55 412.332   2
   6   4   3 2111.38 785.796   0
   6   4   4 11110.7 1064.62   0
  -6  -4  -4 12330.6 712.964   2
   6   4   5 155210. 3111.20   0
  -6  -4  -5 157289. 2288.79   2
   6   4   6 25123.7 1522.02   0
  -6  -4  -6 23553.4 1143.04   2
  -6  -4  -7 158.818 619.885   2
   6   4   7 330.045 849.786   0
  -6  -4  -8 4289.52 885.573   2
   6   4   8 5152.89 1125.51   0
  -6  -4  -9 6480.00 1076.63   2
   6   4   9 4917.95 1191.70   0
   6   4  10 14332.2 1605.40   0
  -6  -4 -10 15308.9 1469.35   2
  -6  -4 -11 6117.18 1269.61   2
   6   4  11 7842.62 1553.61   0
  -6  -4 -12 2440.92 1144.72   2
   6   4  12 3353.46 1372.42   0
  -6  -4 -13 4177.19 1369.01   2
   6   4  13 3327.93 1528.95   0
  -6  -4 -14 786.506 1357.88   2
   6   4  14 1101.98 1491.60   0
  -6  -4 -15-670.742 1509.77   2
   6   4  15-762.231 1749.97   0
  -6  -4 -16 1568.95 1781.79   2
   6   4  16 3892.44 2079.91   0
  -6  -4 -17 359.063 1834.71   2
   6   4  17-589.506 1975.51   0
  -6  -4 -18 691.347 2123.30   2
  -6  -4 -19 2235.06 2460.74   2
  -6  -5  11 1138.76 1867.27   1
  -6  -5  10 1374.11 1705.27   1
  -6  -5   9 330.217 1492.27   1
   6   5  -8 7825.00 1455.35   2
  -6  -5   8 9796.93 1876.18   1
   6   5  -7 1110.01 982.826   2
  -6  -5   7 1974.47 1332.83   1
   6   5  -6-773.732 887.967   2
  -6  -5   6-36.3857 1077.62   1
  -6  -5   5 9468.13 1339.67   1
   6   5  -5 8660.83 1121.60   2
  -6  -5   4 17633.3 1546.19   1
   6   5  -4 15646.1 1178.11   2
  -6  -5   3 3343.03 1018.12   1
   6   5  -3 2279.30 714.827   2
  -6  -5   2 27879.5 1721.72   1
   6   5  -2 26661.9 1222.97   2
   6   5  -2 24606.8 1633.96   0
  -6  -5   1 22382.9 1489.53   1
   6   5  -1 21621.0 1033.47   2
   6   5  -1 22632.5 1517.18   0
   6   5   0 4395.11 987.961   0
   6   5   1 4892.04 954.639   0
   6   5   2 44206.9 1818.05   0
  -6  -5  -3 18638.1 1057.06   2
   6   5   3 19505.4 1355.19   0
  -6  -5  -4 29521.9 1260.32   2
   6   5   4 32878.8 1668.45   0
   6   5   5 1688.57 801.587   0
  -6  -5  -5 2441.13 706.243   2
   6   5   6 18369.4 1426.88   0
  -6  -5  -6 21623.1 1235.41   2
  -6  -5  -7 1237.61 773.604   2
   6   5   7 276.395 983.901   0
  -6  -5  -8 6946.42 1075.30   2
   6   5   8 6345.74 1348.37   0
   6   5   9 12923.1 1546.68   0
  -6  -5  -9 12845.9 1360.22   2
  -6  -5 -10 1818.55 1067.15   2
   6   5  10 2080.70 1364.46   0
  -6  -5 -11 1518.93 1123.78   2
   6   5  11 1460.50 1381.91   0
  -6  -5 -12 1086.84 1247.40   2
   6   5  12 937.122 1426.54   0
  -6  -5 -13 159.730 1291.44   2
   6   5  13 512.060 1635.16   0
  -6  -5 -14 2231.95 1548.67   2
   6   5  14 1973.14 1756.12   0
  -6  -5 -15 1686.35 1655.50   2
   6   5  15 1020.55 1974.53   0
  -6  -5 -16 325.129 1846.71   2
   6   5  16 2241.11 2020.66   0
  -6  -5 -17 51.5614 1880.20   2
   6   5  17 2107.08 2197.52   0
  -6  -5 -18-527.253 2312.17   2
  -6  -5 -19-265.796 2659.87   2
  -6  -6  11-789.027 1910.94   1
  -6  -6  10-614.303 1802.63   1
  -6  -6   9 2088.73 1686.59   1
  -6  -6   8 3922.09 1692.78   1
   6   6  -7-9.14056 963.720   2
  -6  -6   7 837.175 1286.77   1
   6   6  -6 2615.94 953.591   2
  -6  -6   6 2498.27 1275.70   1
  -6  -6   5 13270.4 1629.35   1
   6   6  -5 14029.5 1326.84   2
   6   6  -4 7106.80 1053.56   2
  -6  -6   4 6735.56 1294.82   1
   6   6  -3-279.453 748.978   2
  -6  -6   3 0.00000 1006.27   1
  -6  -6   2 44220.2 2170.10   1
   6   6  -2 40310.1 1622.84   2
  -6  -6   1 13294.9 1392.09   1
   6   6  -1 12806.2 1372.43   0
   6   6   0 2711.67 1008.68   0
   6   6   1 25126.0 1602.52   0
   6   6   2 69023.7 2347.04   0
   6   6   3 47227.7 1994.91   0
  -6  -6  -4 26653.5 1477.54   2
   6   6   4 22744.2 1550.68   0
  -6  -6  -5 22668.9 1443.63   2
   6   6   5 21943.2 1644.25   0
   6   6   6 116309. 3252.79   0
  -6  -6  -6 115151. 2897.17   2
  -6  -6  -7 5887.28 1073.55   2
   6   6   7 5215.41 1303.47   0
  -6  -6  -8 5113.71 1133.65   2
   6   6   8 2342.07 1138.88   0
   6   6   9 54818.8 2759.63   0
  -6  -6  -9 54836.8 2423.39   2
  -6  -6 -10 541.597 1149.98   2
   6   6  10 520.523 1248.24   0
  -6  -6 -11-20.0149 1173.87   2
   6   6  11-289.888 1387.17   0
  -6  -6 -12 8555.95 1703.98   2
   6   6  12 6810.76 1781.51   0
  -6  -6 -13 441.460 1395.47   2
   6   6  13-314.527 1655.28   0
  -6  -6 -14-564.487 1645.07   2
   6   6  14 601.852 1785.84   0
  -6  -6 -15 5343.39 1902.69   2
   6   6  15 4449.61 2177.65   0
  -6  -6 -16 793.369 1890.53   2
   6   6  16-680.599 2091.86   0
  -6  -6 -17-837.295 1986.03   2
   6   6  17-679.265 2381.96   0
  -6  -6 -18 199.879 2420.09   2
  -6  -7  10 240.372 1674.96   1
  -6  -7   9 948.043 1522.21   1
  -6  -7   8 702.381 1468.01   1
  -6  -7   7 2765.25 1555.54   1
   6   7  -6 1159.79 1043.33   2
  -6  -7   6 807.771 1127.22   1
   6   7  -5 622.183 980.281   2
  -6  -7   5 543.562 1178.64   1
   6   7  -4 2068.40 949.785   2
  -6  -7   4 3614.11 1223.13   1
   6   7  -3 168.986 806.610   2
  -6  -7   3 578.884 944.148   1
   6   7  -2 415.513 997.775   0
   6   7  -2 346.401 814.543   2
  -6  -7   2 1165.78 1100.88   1
   6   7  -1 5743.63 1127.73   0
   6   7   0 2100.91 910.272   0
   6   7   1 1213.47 843.465   0
   6   7   2 4825.25 1023.26   0
   6   7   3 2003.57 971.434   0
   6   7   4 1060.49 973.680   0
  -6  -7  -4 2579.55 968.355   2
  -6  -7  -5 46415.8 2131.73   2
   6   7   5 47769.1 2297.58   0
  -6  -7  -6 1561.17 1106.57   2
   6   7   6 2569.94 1041.00   0
  -6  -7  -7 1502.05 1027.94   2
   6   7   7 1846.40 1045.84   0
  -6  -7  -8-345.596 1058.78   2
   6   7   8 168.607 1197.15   0
  -6  -7  -9 125.069 1109.70   2
   6   7   9 248.831 1242.04   0
  -6  -7 -10 1523.60 1180.55   2
   6   7  10 4146.34 1544.48   0
  -6  -7 -11 1583.54 1400.31   2
   6   7  11 397.526 1462.78   0
  -6  -7 -12 1399.58 1454.82   2
   6   7  12 1591.85 1537.15   0
  -6  -7 -13 508.705 1591.31   2
   6   7  13-266.334 1840.02   0
  -6  -7 -14 1519.19 1718.86   2
   6   7  14 1379.13 1788.32   0
  -6  -7 -15-432.524 1851.29   2
   6   7  15 621.619 2072.88   0
  -6  -7 -16 1225.03 1954.47   2
   6   7  16 873.736 2141.41   0
  -6  -7 -17 603.048 2369.16   2
  -6  -7 -18-742.319 2769.68   2
  -6  -8  10 957.819 1955.64   1
  -6  -8   9-75.1506 1915.07   1
  -6  -8   8 1574.84 1665.79   1
  -6  -8   7-341.528 1461.45   1
   6   8  -6 6922.92 1400.33   2
  -6  -8   6 8779.66 1831.88   1
   6   8  -5 5566.86 1192.66   2
  -6  -8   5 4783.86 1407.33   1
   6   8  -4 3125.20 1124.08   2
  -6  -8   4 3857.30 1295.16   1
   6   8  -3 7417.21 1158.27   2
  -6  -8   3 8319.39 1427.05   1
  -6  -8   2 11450.9 1592.82   1
   6   8  -2 11952.2 1568.45   0
   6   8  -1 45209.5 2288.98   0
   6   8   0 2078.38 964.684   0
   6   8   1 18703.7 1593.35   0
   6   8   2 43128.6 2138.46   0
   6   8   3 1889.44 1042.90   0
   6   8   4 143.604 1074.96   0
  -6  -8  -5 43793.1 2288.66   2
   6   8   5 41979.0 2266.58   0
  -6  -8  -6 2385.01 1156.35   2
   6   8   6 1596.43 1198.47   0
  -6  -8  -7 4209.30 1292.66   2
   6   8   7 3273.05 1253.09   0
   6   8   8 16055.9 1891.42   0
  -6  -8  -8 16579.5 1775.07   2
  -6  -8  -9 862.051 1253.92   2
   6   8   9 3204.90 1359.64   0
  -6  -8 -10 2364.12 1413.17   2
   6   8  10 2840.59 1599.26   0
  -6  -8 -11 6500.18 1751.52   2
   6   8  11 7578.65 1865.96   0
  -6  -8 -12 4108.71 1779.62   2
   6   8  12 3387.18 1808.35   0
  -6  -8 -13 1113.10 1637.72   2
   6   8  13 372.053 1652.36   0
  -6  -8 -14-321.932 1748.13   2
   6   8  14-588.880 1866.58   0
  -6  -8 -15 314.840 2011.61   2
   6   8  15-40.7879 1908.52   0
  -6  -8 -16 24.0124 2114.47   2
  -6  -8 -17-20.2601 2514.04   2
  -6  -9   9 434.183 1849.65   1
  -6  -9   8-265.504 1827.85   1
  -6  -9   7-611.175 1516.01   1
  -6  -9   6 461.314 1436.39   1
   6   9  -5-86.6886 1088.04   2
  -6  -9   5 1025.67 1284.35   1
   6   9  -4-17.4779 1073.49   2
  -6  -9   4 953.533 1308.99   1
   6   9  -3 139.035 1173.32   0
  -6  -9   3-248.970 1275.46   1
  -6  -9   2 83.3181 1245.35   1
   6   9  -2-423.081 1084.59   0
   6   9  -1 1134.31 1021.08   0
   6   9   0 1346.66 1063.18   0
   6   9   1-236.590 934.145   0
   6   9   2 1672.26 1063.08   0
   6   9   3 382.183 1034.67   0
   6   9   4 2836.25 1079.94   0
  -6  -9  -5 14972.2 1696.38   2
   6   9   5 11999.9 1668.01   0
  -6  -9  -6 1189.93 1307.52   2
   6   9   6-94.1876 1259.90   0
  -6  -9  -7 380.198 1261.01   2
   6   9   7-102.759 1245.03   0
  -6  -9  -8 879.569 1354.23   2
   6   9   8 867.288 1250.73   0
  -6  -9  -9 389.251 1413.92   2
   6   9   9 2630.86 1528.84   0
  -6  -9 -10 1923.77 1468.72   2
   6   9  10 954.775 1448.80   0
  -6  -9 -11 3597.87 1554.24   2
   6   9  11 3624.49 1746.69   0
  -6  -9 -12-315.331 1643.32   2
   6   9  12 330.046 1729.59   0
  -6  -9 -13 2471.46 1854.83   2
   6   9  13 2571.64 1814.69   0
  -6  -9 -14 1654.39 1813.58   2
   6   9  14 945.524 1835.73   0
  -6  -9 -15 389.586 2078.84   2
   6   9  15 1213.13 2137.28   0
  -6  -9 -16 586.534 2367.03   2
  -6 -10   9 587.605 1736.32   1
  -6 -10   8 1704.62 1700.13   1
  -6 -10   6 145.931 1536.17   1
  -6 -10   5 4074.92 1597.47   1
  -6 -10   4 581.078 1340.34   1
   6  10  -3 4069.94 1380.38   0
  -6 -10   3 4092.51 1573.81   1
  -6 -10   2 9607.60 1689.97   1
   6  10  -2 7696.42 1565.58   0
   6  10  -1 2209.18 1144.46   0
   6  10   0 511.943 1079.45   0
   6  10   1 14026.7 1646.41   0
   6  10   2 16628.4 1650.80   0
   6  10   3 101.278 1114.19   0
   6  10   4 14927.6 1746.88   0
   6  10   5 4042.90 1448.90   0
  -6 -10  -5 4771.00 1461.05   2
  -6 -10  -6 6993.99 1579.80   2
   6  10   6 5098.69 1506.91   0
  -6 -10  -7 5077.07 1580.02   2
   6  10   7 4704.42 1576.11   0
  -6 -10  -8 9979.60 1871.06   2
   6  10   8 6192.06 1765.64   0
  -6 -10  -9 4837.00 1732.26   2
   6  10   9 5148.59 1571.80   0
  -6 -10 -10 1125.68 1518.60   2
   6  10  10 1472.63 1597.67   0
  -6 -10 -11 1407.69 1662.74   2
   6  10  11 1771.33 1574.06   0
  -6 -10 -12 1544.78 1818.80   2
   6  10  12 1748.16 1992.32   0
  -6 -10 -13 1555.08 1789.63   2
   6  10  13 998.236 1998.24   0
  -6 -10 -14 403.134 2132.68   2
   6  10  14 940.557 1930.38   0
  -6 -10 -15 133.444 2327.83   2
  -6 -10 -16 698.161 2711.45   2
  -6 -11   8 243.106 2056.39   1
  -6 -11   7 38.5498 1802.59   1
  -6 -11   6-732.993 1501.59   1
  -6 -11   5 2308.72 1626.80   1
  -6 -11   4 142.107 1361.92   1
   6  11  -3 1191.03 1248.19   0
  -6 -11   3 1161.14 1410.54   1
  -6 -11   2 540.160 1156.54   1
   6  11  -2 1532.39 1281.42   0
  -6 -11   1 605.384 1249.12   1
   6  11  -1 786.278 1039.34   0
   6  11   0 655.074 1026.76   0
   6  11   1 2219.36 1168.63   0
   6  11   2 298.167 1091.91   0
   6  11   3 120.900 1085.11   0
   6  11   4 3689.59 1304.98   0
   6  11   5-363.293 1250.01   0
  -6 -11  -5 169.403 1484.91   2
   6  11   6 4607.41 1582.80   0
  -6 -11  -6 5740.75 1714.33   2
  -6 -11  -7 2039.56 1481.04   2
   6  11   7-98.6448 1378.95   0
  -6 -11  -8-86.6048 1565.67   2
   6  11   8-23.2907 1390.86   0
  -6 -11  -9 955.829 1596.54   2
   6  11   9 582.679 1615.86   0
  -6 -11 -10-863.461 1595.12   2
   6  11  10 530.311 1762.75   0
  -6 -11 -11 1270.84 1732.31   2
   6  11  11 678.897 1665.29   0
  -6 -11 -12 3194.52 1910.50   2
   6  11  12 2937.25 2021.75   0
  -6 -11 -13-730.114 2059.15   2
   6  11  13 220.980 1985.11   0
  -6 -11 -14-992.553 2360.31   2
  -6 -11 -15 2089.62 2669.05   2
  -6 -12   6 491.642 1834.29   1
  -6 -12   5 787.096 1503.00   1
  -6 -12   4 149.763 1528.16   1
  -6 -12   3 2078.79 1432.00   1
   6  12  -3 1654.15 1351.00   0
  -6 -12   2 1200.57 1270.96   1
   6  12  -2 1873.11 1291.51   0
   6  12  -1 675.561 1207.76   0
  -6 -12   1 1326.65 1328.69   1
   6  12   0 2112.82 1323.78   0
   6  12   1 1220.98 1181.00   0
   6  12   2 1069.55 1175.74   0
   6  12   3 1065.01 1249.82   0
   6  12   4 750.498 1265.29   0
   6  12   5 7312.96 1673.93   0
  -6 -12  -5 6448.38 1889.53   2
   6  12   6 1496.52 1381.89   0
  -6 -12  -6 1642.85 1602.60   2
  -6 -12  -7 7.84941 1676.77   2
   6  12   7-291.258 1468.13   0
  -6 -12  -8 2974.57 1728.27   2
   6  12   8 2808.50 1551.92   0
  -6 -12  -9 1011.63 1802.78   2
   6  12   9-57.6910 1688.64   0
  -6 -12 -10-1104.94 1961.62   2
   6  12  10 127.715 1849.16   0
  -6 -12 -11 1541.90 2092.05   2
   6  12  11 862.200 1589.46   0
  -6 -12 -12-57.9179 2109.12   2
  -6 -12 -13-135.149 2364.14   2
  -6 -12 -14 2186.14 2599.17   2
  -6 -12 -15 1277.15 3005.71   2
  -6 -13   5 640.093 1839.49   1
  -6 -13   4 480.480 1613.03   1
  -6 -13   3 1414.88 1422.71   1
   6  13  -2 133.385 1269.35   0
  -6 -13   2 485.657 1338.87   1
   6  13  -1 625.575 1200.34   0
  -6 -13   1 1161.04 1417.62   1
   6  13   0 2299.18 1344.62   0
   6  13   1 190.827 1191.03   0
   6  13   2 1332.26 1264.53   0
   6  13   3 152.367 1330.16   0
   6  13   4 1373.09 1265.28   0
   6  13   5 3051.84 1523.26   0
  -6 -13  -5 5772.81 1949.84   2
   6  13   6 717.161 1422.76   0
  -6 -13  -6 838.223 1778.21   2
   6  13   7-456.094 1576.54   0
  -6 -13  -7-100.462 1823.34   2
  -6 -13  -8 5527.24 2154.83   2
   6  13   8 3616.55 1745.40   0
  -6 -13  -9 577.148 1935.91   2
   6  13   9 895.586 1760.05   0
  -6 -13 -10-280.915 1996.55   2
   6  13  10 1012.86 1654.58   0
  -6 -13 -11 622.487 2178.40   2
  -6 -13 -12 1287.42 2461.14   2
  -6 -13 -13-608.898 2623.49   2
  -6 -14   4 839.052 1720.73   1
  -6 -14   3 558.035 1556.54   1
   6  14  -2 34.2169 1505.56   0
  -6 -14   2 443.132 1360.82   1
   6  14  -1-59.6607 1416.11   0
  -6 -14   1 207.071 1316.02   1
   6  14   0-10.7068 1315.77   0
   6  14   1 759.115 1347.30   0
   6  14   2-40.4330 1397.01   0
   6  14   3 978.562 1403.66   0
   6  14   4 8.61749 1377.35   0
   6  14   5 370.421 1430.24   0
  -6 -14  -5-161.600 2045.28   2
   6  14   6-579.688 1504.14   0
  -6 -14  -6 521.574 2023.48   2
   6  14   7 1220.51 1593.34   0
  -6 -14  -7 1360.63 2035.96   2
   6  14   8-148.949 1833.35   0
  -6 -14  -8 298.556 2128.19   2
  -6 -14  -9 1276.78 2264.34   2
  -6 -14 -10-1114.30 2381.88   2
  -6 -14 -11 293.875 2637.91   2
  -6 -15   1 36.9897 1700.10   1
  -6 -15   0 2044.60 1682.03   1
   6  15   1-139.382 1607.22   0
   6  15   2 132.305 1609.92   0
   6  15   3 702.917 1669.79   0
  -6 -15  -4-183.864 2405.69   2
   6  15   4-67.7937 1611.14   0
   6  15   5-577.685 1757.90   0
   6  15   6 60.8886 1778.19   0
  -6 -15  -6-436.522 2480.22   2
  -6 -15  -7 3492.58 2479.45   2
  -6 -15  -8-183.382 2595.37   2
  -6 -15 -10-817.296 2932.55   2
  -6 -15 -11 737.996 3110.26   2
  -6 -16  -4-16.5283 2926.55   2
  -6 -16  -5 351.423 2875.40   2
  -6 -16  -6 1649.73 2967.31   2
   7 -14  -2-1043.18 3204.78   2
   7 -14  -1 1924.65 3247.60   2
   7 -14   0-1187.47 3181.79   2
   7 -14   1-75.7314 2087.19   3
   7 -14   2 885.604 2061.81   3
   7 -14   3-403.917 1905.43   3
   7 -14   4 320.937 1931.17   3
   7 -14   5-499.579 1931.89   3
   7 -13  -2 204.307 2754.52   2
   7 -13  -2-451.148 1824.94   3
   7 -13  -1-827.577 2678.98   2
   7 -13  -1 575.149 2012.38   3
   7 -13   0-609.454 1792.11   3
   7 -13   1-657.486 1701.56   3
   7 -13   2 468.866 1699.26   3
   7 -13   3 776.655 1556.78   3
   7 -13   5 1227.09 1578.55   3
   7 -13   6-769.437 1593.44   3
   7 -13   7 1360.47 1606.69   3
   7 -13   8-68.2632 1757.77   3
   7 -12  -4-672.512 2615.78   2
   7 -12  -4 630.653 1929.02   3
   7 -12  -3 2889.27 2476.63   2
   7 -12  -3 1301.45 1833.42   3
   7 -12  -2 1341.70 1641.67   3
   7 -12  -2 679.311 2305.19   2
   7 -12  -1-240.873 2266.08   2
   7 -12  -1 1632.87 1890.03   3
   7 -12   0 2380.58 1665.44   3
   7 -12   1 1592.00 1550.09   3
   7 -12   2 225.784 1470.86   3
   7 -12   3 1704.25 1563.08   3
   7 -12   4 11.6350 1322.52   3
   7 -12   6 1957.57 1471.42   3
   7 -12   7 472.266 1413.08   3
   7 -12   8 1815.78 1488.43   3
   7 -11  -5 101.603 2027.17   3
   7 -11  -4-1010.87 2208.76   2
   7 -11  -4-571.359 1791.22   3
   7 -11  -3 569.551 2034.67   2
   7 -11  -3-243.628 1622.75   3
   7 -11  -2 1217.72 1974.72   2
   7 -11  -2 732.256 1707.00   3
   7 -11  -1-378.323 1873.06   2
   7 -11  -1 816.042 1696.29   3
   7 -11   0-93.7921 1628.89   3
   7 -11   1-290.419 1652.27   3
   7 -11   2 808.608 1348.52   3
   7 -11   3 321.271 1409.90   3
   7 -11   4 797.696 1355.23   3
   7 -11   5 236.491 1343.45   3
   7 -11   6 4054.74 1499.64   3
   7 -11   7 1105.83 1384.11   3
   7 -11   8 5.81447 1306.26   3
   7 -11   9-4.81673 1423.65   3
  -7  11 -12 60.9908 1857.71   2
  -7  11 -13-270.071 1972.56   2
  -7  11 -14-54.2171 2310.83   2
  -7  10   6 753.409 2403.95   0
   7 -10  -6-49.8736 1931.93   3
   7 -10  -5 877.829 2095.95   2
   7 -10  -5 1659.21 1986.97   3
   7 -10  -4 2866.55 1987.36   2
   7 -10  -4 1402.80 1671.07   3
   7 -10  -3-64.3959 1842.63   2
   7 -10  -3 682.708 1621.34   3
   7 -10  -2 487.557 1829.29   2
   7 -10  -2 748.613 1636.35   3
   7 -10  -1 3739.16 1846.19   2
   7 -10  -1 2031.39 1586.18   3
   7 -10   0 1884.23 1603.87   3
   7 -10   1 14.3027 1357.17   3
   7 -10   2 2639.90 1520.34   3
   7 -10   3 4948.81 1563.84   3
   7 -10   4-393.392 1353.10   3
   7 -10   5-383.150 1221.42   3
   7 -10   6 873.828 1290.02   3
   7 -10   7 3758.67 1553.01   3
   7 -10   8 889.414 1249.12   3
   7 -10   9 284.601 1442.94   3
  -7  10 -11 540.259 1505.87   2
  -7  10 -12 407.936 1616.36   2
  -7  10 -13 1679.00 1819.39   2
  -7  10 -15 2035.34 2298.24   2
   7  -9  -7 1006.67 1981.23   3
   7  -9  -6 626.283 1892.20   3
   7  -9  -5-1106.47 1827.67   2
   7  -9  -5-882.619 1687.08   3
   7  -9  -4 479.543 1725.50   2
   7  -9  -4 1293.19 1795.77   3
   7  -9  -3 316.547 1621.35   2
   7  -9  -3-556.962 1708.21   3
   7  -9  -2 204.917 1682.96   2
   7  -9  -2-209.570 1589.63   3
   7  -9  -1 2572.16 1650.12   2
   7  -9  -1 1799.83 1604.32   3
   7  -9   0-86.0579 1435.06   3
   7  -9   1 2209.98 1513.78   3
   7  -9   2 6077.68 1584.31   3
   7  -9   3 251.509 1236.27   3
   7  -9   4 418.693 1281.45   3
   7  -9   5 2895.32 1406.60   3
   7  -9   6-16.5190 1120.06   3
   7  -9   7 3863.27 1340.19   3
   7  -9   8 4228.95 1440.25   3
   7  -9   9 478.050 1359.64   3
  -7   9  -9 83.5029 1297.46   2
  -7   9 -10 659.294 1470.85   2
  -7   9 -11 1037.95 1408.14   2
  -7   9 -12-331.605 1558.66   2
  -7   9 -13 1952.50 1686.02   2
  -7   9 -14 520.613 1757.82   2
  -7   9 -16-7.73974 2303.39   2
   7  -8  -8-466.328 2152.94   3
   7  -8  -7-344.644 1719.23   3
   7  -8  -6 195.813 1660.49   3
   7  -8  -5 3850.54 1867.89   2
   7  -8  -5 2720.30 1798.87   3
   7  -8  -4-703.323 1519.99   2
   7  -8  -4 388.723 1476.41   3
   7  -8  -3 791.926 1417.95   2
   7  -8  -3-145.377 1467.49   3
   7  -8  -2 3273.28 1656.69   2
   7  -8  -2 1985.77 1522.77   3
   7  -8  -1 7100.95 1804.10   2
   7  -8  -1 5618.17 1532.19   3
   7  -8   0 4887.18 1477.24   3
   7  -8   1 5170.39 1477.70   3
   7  -8   2 59.0267 1265.30   3
   7  -8   3 11277.5 1794.01   3
   7  -8   4-138.367 1090.82   3
   7  -8   5 26.8917 1043.99   3
   7  -8   6 9674.53 1566.81   3
   7  -8   7 137.688 1068.81   3
   7  -8   8 2404.41 1173.26   3
  -7   8  -8 1530.32 1139.35   2
   7  -8   9 2079.00 1427.98   3
  -7   8  -9-269.810 1253.18   2
  -7   8 -10 1685.40 1442.21   2
  -7   8 -11 241.949 1411.67   2
  -7   8 -12 1260.09 1377.86   2
  -7   8 -13-243.478 1468.02   2
  -7   8 -14 2005.29 1783.57   2
  -7   8 -15-282.990 1751.26   2
  -7   8 -16-786.902 2015.84   2
   7  -7  -9 448.780 2260.15   3
   7  -7  -8 869.694 1965.08   3
   7  -7  -7 537.149 1879.89   3
   7  -7  -6 1166.43 1566.45   2
   7  -7  -6-422.276 1704.53   3
   7  -7  -5 7396.09 1776.41   2
   7  -7  -5 5162.87 1863.81   3
   7  -7  -4 314.333 1574.74   3
   7  -7  -4-212.218 1468.16   2
   7  -7  -3 3114.30 1523.84   2
   7  -7  -3 3551.31 1700.85   3
   7  -7  -2 5091.49 1567.08   2
   7  -7  -2 4600.68 1435.84   3
   7  -7  -1 6946.99 1591.46   2
   7  -7  -1 3680.57 1368.12   3
   7  -7   0 4448.71 1349.40   3
   7  -7   1 14292.8 1731.41   3
   7  -7   2 2145.07 1071.87   3
   7  -7   3 12768.6 1608.41   3
   7  -7   4 1125.61 976.831   3
   7  -7   5 7670.75 1442.74   3
   7  -7   6 16266.4 1711.07   3
   7  -7   7 1117.29 1098.14   3
   7  -7   8 593.143 1210.25   3
  -7   7  -8 172.594 1013.57   2
   7  -7   9 12397.4 1760.85   3
  -7   7  -9 14888.6 1744.10   2
  -7   7 -10 705.056 1074.27   2
  -7   7 -11 213.811 1268.04   2
  -7   7 -12 1637.96 1437.37   2
  -7   7 -13-335.452 1389.32   2
  -7   7 -14-64.1008 1419.06   2
  -7   7 -15 854.499 1557.01   2
  -7   7 -16-891.966 1860.38   2
  -7   7 -17-470.699 2076.95   2
   7  -6 -10-591.903 2216.38   3
   7  -6  -9 820.718 2097.46   3
   7  -6  -7-439.330 1875.18   3
   7  -6  -6 1299.30 1485.20   2
   7  -6  -6 346.763 1663.29   3
   7  -6  -5 381.719 1400.47   2
   7  -6  -5 354.973 1591.45   3
   7  -6  -4 6564.29 1575.88   2
   7  -6  -4 5455.42 1862.45   3
   7  -6  -3 2463.52 1284.86   2
   7  -6  -3 1717.80 1512.73   3
   7  -6  -2 2474.42 1257.66   2
   7  -6  -2 442.419 1249.54   3
   7  -6  -1 4319.13 1332.54   2
   7  -6  -1 3577.71 1353.96   3
   7  -6   0 2003.86 1315.19   3
   7  -6   0 1870.14 1214.89   2
   7  -6   1 665.087 1162.48   3
   7  -6   2 14961.8 1659.94   3
   7  -6   3 537.414 1049.55   3
   7  -6   4 3089.72 1088.07   3
   7  -6   5 4770.82 1241.16   3
   7  -6   6 231.988 1145.87   3
  -7   6  -7 12754.2 1415.95   2
   7  -6   7 11644.9 1515.86   3
   7  -6   8 1148.95 1180.55   3
  -7   6  -8 906.023 948.002   2
   7  -6   9-71.9559 1208.98   3
  -7   6  -9-413.026 978.004   2
  -7   6 -10 1394.94 1116.32   2
  -7   6 -11-127.313 1119.36   2
  -7   6 -12 1031.50 1183.28   2
  -7   6 -13 2527.16 1590.74   2
  -7   6 -14-94.5492 1462.40   2
  -7   6 -15 536.790 1582.13   2
  -7   6 -16 196.690 1634.91   2
  -7   6 -18-78.4237 2243.27   2
   7  -5 -10 1011.87 2151.89   3
   7  -5  -9 1690.39 2033.72   3
   7  -5  -8-226.583 1894.40   3
   7  -5  -7 1344.67 1631.25   3
   7  -5  -6 74.9542 1408.74   2
   7  -5  -6 1384.91 1531.84   3
   7  -5  -5 4732.16 1518.57   2
   7  -5  -5 4722.06 1631.31   3
   7  -5  -4 8788.91 1577.43   2
   7  -5  -4 9453.23 1918.38   3
   7  -5  -3 3776.39 1162.71   2
   7  -5  -3 4445.34 1460.82   3
   7  -5  -2 10094.1 1430.17   2
   7  -5  -2 6669.71 1549.71   3
   7  -5  -1 15545.7 1488.37   2
   7  -5  -1 13680.0 1646.56   3
   7  -5   0 455.974 1009.56   2
   7  -5   0 198.883 1075.94   3
   7  -5   1 14799.5 1618.03   3
   7  -5   2 47852.0 2356.36   3
   7  -5   3 11694.6 1452.28   3
   7  -5   4 14077.9 1480.81   3
   7  -5   5 24144.6 1807.09   3
   7  -5   6 17614.9 1670.14   3
  -7   5  -6 15110.6 1298.86   2
   7  -5   7 2706.45 1127.67   3
  -7   5  -7 3635.99 994.669   2
   7  -5   8 23948.6 2033.25   3
  -7   5  -8 26931.3 1767.87   2
  -7   5  -9 2328.33 1031.68   2
  -7   5 -10 5775.63 1210.87   2
  -7   5 -11 1461.25 1096.49   2
  -7   5 -12 2590.09 1283.93   2
  -7   5 -13 2010.70 1327.45   2
  -7   5 -14 115.989 1372.92   2
  -7   5 -15-731.991 1500.42   2
  -7   5 -16 1107.49 1629.25   2
  -7   5 -17 1107.27 1713.10   2
  -7   5 -18 549.396 2069.88   2
   7  -4 -11 1069.05 2624.36   3
   7  -4 -10 643.752 2222.64   3
   7  -4  -8 1391.36 1581.40   3
   7  -4  -7-343.387 1683.36   3
   7  -4  -6 244.954 1504.92   3
   7  -4  -5 1170.26 1224.49   2
   7  -4  -5 332.711 1300.87   3
   7  -4  -4 1196.01 1063.24   2
   7  -4  -4 94.1884 1153.21   3
   7  -4  -3 3142.35 1044.03   2
   7  -4  -3 2656.33 1371.56   3
   7  -4  -2 2317.55 974.506   2
   7  -4  -2 2378.40 1171.68   3
   7  -4  -1 853.614 867.586   2
   7  -4  -1 242.281 1058.32   3
   7  -4   0 1644.33 930.427   2
   7  -4   0 640.977 1093.45   3
   7  -4   1 4890.53 1090.23   3
   7  -4   2 2725.51 1057.31   3
   7  -4   3 7311.43 1259.42   3
   7  -4   4 682.715 808.122   3
   7  -4   5 1566.40 1041.68   3
   7  -4   6 6536.34 1191.22   3
  -7   4  -6 6484.03 940.785   2
   7  -4   7-10.8928 980.510   3
  -7   4  -7 131.579 785.569   2
   7  -4   8 16647.3 1679.73   3
  -7   4  -8 17421.7 1420.04   2
  -7   4  -9 4238.66 1008.85   2
  -7   4 -10-13.7338 979.056   2
  -7   4 -11 3558.21 1169.78   2
  -7   4 -12 290.679 1081.88   2
  -7   4 -13 154.517 1226.60   2
  -7   4 -14 4497.62 1577.45   2
  -7   4 -15-42.4926 1385.27   2
  -7   4 -16 435.254 1516.76   2
   7  -3 -12 787.487 2957.31   3
   7  -3 -11 726.263 2536.38   3
   7  -3 -10-292.989 2048.19   3
  -7   3   9 1004.28 1460.63   1
   7  -3  -9 451.866 1771.84   3
  -7   3   8 3648.97 1529.44   1
   7  -3  -8 3628.09 1940.35   3
  -7   3   7-1000.74 1210.46   1
   7  -3  -7-240.216 1461.11   3
  -7   3   6 5456.79 1386.53   1
   7  -3  -6 7282.25 1841.65   3
   7  -3  -5 9586.72 1384.86   2
   7  -3  -5 9619.79 1761.08   3
  -7   3   5 10563.6 1397.58   1
   7  -3  -4 672.031 959.795   2
  -7   3   4 586.366 909.038   1
   7  -3  -4 2046.71 1199.01   3
  -7   3   3 1767.83 853.041   1
   7  -3  -3 2396.66 939.635   2
   7  -3  -3 1244.24 1178.31   3
   7  -3  -2 62896.8 2780.63   3
  -7   3   2 61211.7 1863.30   1
   7  -3  -2 61560.5 2134.64   2
   7  -3  -1 12347.5 1397.60   3
  -7   3   1 12811.9 892.212   1
   7  -3  -1 14123.9 1167.34   2
  -7   3   0 1121.34 467.045   1
   7  -3   0 636.857 764.918   2
   7  -3   0 56.7696 880.428   3
   7  -3   1 92838.3 2314.46   2
   7  -3   1 100107. 2908.15   3
   7  -3   2 14304.1 1363.17   3
   7  -3   3 20534.9 1483.30   3
   7  -3   4 49937.8 2119.91   3
   7  -3   5 45252.9 2108.10   3
   7  -3   6 39084.9 1974.01   3
  -7   3  -6 34905.6 1426.28   2
   7  -3   7 9623.65 1151.07   3
  -7   3  -7 10634.0 957.237   2
   7  -3   8 3171.36 1157.25   3
  -7   3  -8 4018.75 884.555   2
  -7   3  -9 65020.1 2193.17   2
  -7   3 -10 1390.97 974.112   2
  -7   3 -11 327.645 910.869   2
  -7   3 -12 8645.53 1407.30   2
  -7   3 -13 533.439 1115.52   2
  -7   3 -14 1756.85 1322.29   2
  -7   3 -15 2001.07 1470.37   2
  -7   3 -16-423.403 1474.85   2
  -7   3 -17-874.907 1629.75   2
  -7   3 -18 1016.22 1843.35   2
  -7   2  11-523.153 1831.43   1
   7  -2 -11 295.165 2454.17   3
  -7   2  10 215.984 1609.39   1
   7  -2 -10-545.307 1989.33   3
  -7   2   9-515.752 1536.01   1
   7  -2  -9-244.437 1819.62   3
  -7   2   8 753.466 1389.08   1
   7  -2  -8 827.619 1660.86   3
  -7   2   7 825.693 1285.13   1
   7  -2  -7 461.666 1420.05   3
  -7   2   6 670.747 1144.45   1
   7  -2  -6-669.991 1392.63   3
   7  -2  -5 526.150 898.482   2
  -7   2   5 611.193 945.057   1
   7  -2  -5 1072.81 1207.24   3
  -7   2   4-123.061 910.001   1
   7  -2  -4-388.151 815.523   2
   7  -2  -4 222.548 1022.34   3
  -7   2   3-189.012 796.112   1
   7  -2  -3 334.243 759.100   2
   7  -2  -3 578.516 1033.15   3
   7  -2  -2 8440.38 1301.25   3
  -7   2   2 8791.30 991.881   1
   7  -2  -2 9924.36 992.322   2
  -7   2   1-42.0794 593.635   1
   7  -2  -1 21.9876 593.776   2
   7  -2  -1 238.828 815.699   3
  -7   2   0-281.661 518.071   1
   7  -2   0 133.620 557.083   2
   7  -2   0 380.471 863.505   3
   7  -2   1 21614.8 1019.46   2
   7  -2   1 21425.0 1490.15   3
  -7   2  -1 21994.8 815.895   1
   7  -2   2 598.470 538.205   2
   7  -2   2 1001.15 837.917   3
  -7   2  -2 911.933 292.009   1
   7  -2   3 5910.43 1051.43   3
  -7   2  -3 5712.84 319.139   1
   7  -2   4 30520.1 1670.50   3
  -7   2  -4 29079.0 609.644   1
   7  -2   5 4807.10 1012.12   3
  -7   2  -5 5192.52 649.901   2
   7  -2   6 386.429 492.260   0
   7  -2   6 558.184 773.627   3
  -7   2  -6 163.211 546.084   2
   7  -2   7 6567.77 1095.99   3
  -7   2  -7 7158.39 821.580   2
   7  -2   7 7447.42 651.767   0
   7  -2   8 2765.78 545.930   0
  -7   2  -8 3128.67 803.653   2
  -7   2  -9 9617.50 1125.74   2
  -7   2 -10 13003.4 1333.22   2
  -7   2 -11 1963.72 960.585   2
  -7   2 -12 1936.62 1039.24   2
  -7   2 -13 17.1947 1115.14   2
  -7   2 -14 858.418 1268.08   2
  -7   2 -15 2991.42 1518.14   2
  -7   2 -16 228.549 1443.74   2
  -7   2 -17 292.332 1538.83   2
  -7   2 -18-746.292 1788.92   2
  -7   2 -19-791.410 2185.16   2
  -7   1  11 501.173 1784.99   1
  -7   1  10 738.021 1681.24   1
   7  -1 -10 555.845 2029.03   3
  -7   1   9 2593.39 1729.38   1
   7  -1  -9 2417.71 1984.45   3
  -7   1   8 18.5353 1398.42   1
   7  -1  -8-71.5142 1539.26   3
  -7   1   7 162.068 1245.37   1
   7  -1  -7-84.6355 1388.09   3
  -7   1   6 8069.01 1459.86   1
   7  -1  -6 10295.3 1748.48   3
   7  -1  -5 12152.1 1707.88   3
  -7   1   5 10391.9 1413.05   1
  -7   1   4 354.638 853.364   1
   7  -1  -4 935.779 753.326   2
   7  -1  -4 438.788 999.288   3
   7  -1  -3 28767.9 1879.35   3
  -7   1   3 31085.3 1600.38   1
   7  -1  -3 30620.2 1394.41   2
   7  -1  -2 19296.5 1565.08   3
  -7   1   2 17264.6 1187.89   1
   7  -1  -2 17899.4 989.366   2
   7  -1  -1 17113.1 1417.65   3
  -7   1   1 17406.6 1051.45   1
   7  -1  -1 18038.1 855.700   2
   7  -1   0 8933.23 1081.23   3
  -7   1   0 9683.80 787.384   1
   7  -1   0 8479.11 544.585   2
   7  -1   1 50496.6 1938.42   3
  -7   1  -1 48375.7 1256.67   1
   7  -1   1 44832.7 851.189   2
   7  -1   2 57548.4 2039.22   3
  -7   1  -2 53680.1 1190.92   1
  -7   1  -3 5360.96 471.144   1
   7  -1   3 6223.79 989.303   3
   7  -1   4 14995.1 1277.02   3
   7  -1   4 13511.2 985.564   0
   7  -1   5 88736.7 2486.36   3
   7  -1   5 84426.1 1923.09   0
   7  -1   6 18190.5 1440.33   3
  -7   1  -6 17752.1 931.599   2
   7  -1   6 19512.8 1059.43   0
  -7   1  -7 7427.43 805.937   2
   7  -1   7 7484.67 780.700   0
  -7   1  -8 33083.7 1391.15   2
   7  -1   8 30250.5 1250.31   0
   7  -1   9 6885.32 827.059   0
  -7   1  -9 6129.91 965.478   2
   7  -1  10 7837.42 925.164   0
  -7   1 -10 7940.37 1131.09   2
  -7   1 -11 5723.40 1078.76   2
  -7   1 -12 3018.42 1121.01   2
  -7   1 -13 1768.45 1119.69   2
  -7   1 -14 895.484 1155.61   2
  -7   1 -15-372.987 1329.34   2
  -7   1 -16 1484.94 1535.50   2
  -7   1 -17-674.514 1550.30   2
  -7   1 -18-777.056 1777.49   2
  -7   1 -19 1573.17 2140.72   2
  -7   0  11-461.316 1880.28   1
  -7   0  10 252.649 1649.86   1
  -7   0   9 2158.07 1581.12   1
  -7   0   8-6.86223 1404.96   1
   7   0  -8 289.591 1536.64   3
  -7   0   7 53.8703 1202.29   1
   7   0  -7 355.141 1333.86   3
  -7   0   6 7983.33 1453.34   1
   7   0  -6 8810.42 1566.82   3
  -7   0   5 3454.91 1110.30   1
   7   0  -5 4710.00 1247.80   3
  -7   0   4-296.200 901.851   1
   7   0  -4 80.1442 942.685   3
   7   0  -3 18047.3 1477.21   3
  -7   0   3 17276.6 1323.98   1
   7   0  -2 5209.78 1037.51   3
  -7   0   2 7657.01 938.480   1
   7   0  -2 5575.09 619.877   2
   7   0  -1 7494.82 1031.79   3
  -7   0   1 7489.13 868.736   1
   7   0   0 15112.1 1188.07   3
  -7   0   0 15440.7 966.402   1
   7   0   1 61799.4 1993.44   3
  -7   0  -1 61411.1 1527.28   1
   7   0   2 25364.7 1366.15   3
  -7   0  -2 23326.3 972.301   1
   7   0   3 13701.8 1142.01   3
   7   0   3 14999.3 1080.61   0
   7   0   4 7270.14 972.097   3
   7   0   4 7778.53 870.446   0
   7   0   5 62821.5 2044.40   3
  -7   0  -5 59309.1 1067.42   2
   7   0   5 61216.0 1782.50   0
   7   0   6-127.090 870.272   3
  -7   0  -6-46.8285 472.148   2
   7   0   6 273.869 606.203   0
  -7   0  -7 21912.0 1045.96   2
   7   0   7 21258.8 1205.83   0
   7   0   8 24568.7 1312.01   0
  -7   0  -8 26532.5 1266.92   2
   7   0   9 81.5657 724.687   0
  -7   0  -9 374.592 701.289   2
   7   0  10 147.658 802.151   0
  -7   0 -10 72.8655 835.640   2
   7   0  11 20735.7 1437.53   0
  -7   0 -11 21764.0 1619.44   2
   7   0  12 2180.16 999.543   0
  -7   0 -12 2237.21 1072.48   2
  -7   0 -13 202.740 1090.44   2
  -7   0 -14 2691.32 1316.51   2
  -7   0 -15-483.852 1295.79   2
  -7   0 -16 446.162 1385.74   2
  -7   0 -17 1080.11 1596.60   2
  -7   0 -18 843.035 1754.91   2
  -7   0 -19-413.990 2072.97   2
  -7  -1  10 367.412 1537.30   1
  -7  -1   9 4492.55 1652.53   1
  -7  -1   8 2040.88 1459.81   1
  -7  -1   7 3026.62 1350.04   1
   7   1  -7 3002.77 1342.82   3
  -7  -1   6 5092.79 1368.82   1
   7   1  -6 5005.44 1286.93   3
   7   1  -5 9448.65 1283.94   3
  -7  -1   5 6436.03 1251.89   1
   7   1  -4 239.408 843.172   3
  -7  -1   4 290.187 850.350   1
   7   1  -3 2823.91 885.812   3
  -7  -1   3 3477.95 981.588   1
   7   1  -2 49576.2 1874.03   3
  -7  -1   2 53067.0 1877.95   1
   7   1  -1 4707.89 829.938   3
  -7  -1   1 5308.89 785.814   1
   7   1   0 2674.40 731.117   3
  -7  -1   0 1774.07 593.692   1
   7   1   1 39375.6 1563.99   3
  -7  -1  -1 38860.7 1389.57   1
   7   1   2 11432.7 1010.84   3
   7   1   2 11433.0 1088.80   0
   7   1   3 308.847 699.654   0
   7   1   3 114.229 680.018   3
   7   1   4 93441.7 2312.21   3
   7   1   4 98200.4 2300.33   0
   7   1   5 1415.46 776.768   3
  -7  -1  -5 1996.88 279.228   2
   7   1   5 1547.01 717.042   0
  -7  -1  -6 12383.3 679.105   2
   7   1   6 10043.5 1007.53   0
   7   1   7 10442.0 1008.72   0
  -7  -1  -7 11179.5 770.685   2
   7   1   8 1468.20 788.351   0
  -7  -1  -8 1481.69 644.262   2
   7   1   9 30592.0 1620.66   0
  -7  -1  -9 28669.3 1468.18   2
  -7  -1 -10 6221.69 1029.41   2
   7   1  10 8577.14 1084.99   0
  -7  -1 -11 314.026 867.975   2
   7   1  11 720.464 923.335   0
  -7  -1 -12 3068.36 1096.52   2
   7   1  12 4335.44 1140.77   0
  -7  -1 -13-35.1052 1093.30   2
   7   1  13 376.474 1027.31   0
  -7  -1 -14-76.8490 1162.43   2
   7   1  14-171.555 1097.85   0
  -7  -1 -15 1319.76 1379.53   2
  -7  -1 -16 344.799 1385.33   2
  -7  -1 -17-704.642 1462.55   2
  -7  -1 -18-130.221 1774.97   2
  -7  -1 -19 1098.17 2189.09   2
  -7  -2  11 346.208 1712.04   1
  -7  -2  10-390.512 1734.34   1
  -7  -2   9 880.641 1547.99   1
  -7  -2   8-873.266 1458.68   1
  -7  -2   7 5660.66 1533.97   1
  -7  -2   6 4287.44 1301.23   1
   7   2  -5 625.781 779.862   3
  -7  -2   5 146.946 1010.52   1
   7   2  -4 1925.37 848.345   3
  -7  -2   4 2579.97 963.879   1
   7   2  -3 35491.6 1650.02   3
  -7  -2   3 37796.0 1845.58   1
   7   2  -2 44189.6 1658.35   3
  -7  -2   2 45274.2 1890.23   1
   7   2  -1 3442.02 759.566   3
  -7  -2   1 3657.51 782.030   1
   7   2   0 19517.4 1139.70   3
  -7  -2   0 20221.0 1208.51   1
   7   2   1 86779.9 2096.28   3
  -7  -2  -1 87467.7 2113.46   1
   7   2   1 88416.5 2479.16   0
   7   2   2 22221.4 1189.82   3
   7   2   2 20976.9 1358.30   0
   7   2   3 553.860 635.663   3
   7   2   3 736.875 733.013   0
   7   2   4 153530. 2819.15   3
   7   2   4 156466. 2996.20   0
  -7  -2  -5 7608.51 372.032   2
   7   2   5 7519.16 965.738   0
  -7  -2  -6 1137.56 422.661   2
   7   2   6 879.811 736.263   0
   7   2   7 41790.6 1738.69   0
  -7  -2  -7 42593.4 1286.98   2
   7   2   8 13992.8 1252.50   0
  -7  -2  -8 12723.9 947.783   2
   7   2   9 20710.0 1471.74   0
  -7  -2  -9 19071.7 1222.16   2
   7   2  10 38955.3 1981.54   0
  -7  -2 -10 36900.8 1769.29   2
  -7  -2 -11 3304.66 999.428   2
   7   2  11 3341.36 1096.58   0
  -7  -2 -12 5060.14 1145.74   2
   7   2  12 3924.80 1162.69   0
  -7  -2 -13 685.694 1085.48   2
   7   2  13 1911.15 1163.32   0
  -7  -2 -14 1676.79 1208.26   2
   7   2  14 1945.87 1250.79   0
  -7  -2 -15 3906.14 1461.28   2
   7   2  15 2085.06 1381.22   0
  -7  -2 -16 119.105 1370.67   2
  -7  -2 -17 315.151 1675.20   2
  -7  -2 -18 1271.73 1780.94   2
  -7  -3  11 297.837 1717.77   1
  -7  -3  10-462.880 1788.48   1
  -7  -3   9 605.520 1538.26   1
  -7  -3   8 134.288 1336.44   1
  -7  -3   7 830.218 1186.44   1
  -7  -3   6 5302.57 1352.37   1
  -7  -3   5 1070.13 1040.22   1
  -7  -3   4 601.213 928.293   1
   7   3  -3 3428.21 740.030   3
  -7  -3   3 3499.65 1042.12   1
   7   3  -2-52.5187 588.259   3
  -7  -3   2-59.9902 824.455   1
   7   3  -1 13127.8 936.608   3
  -7  -3   1 13333.5 1199.23   1
   7   3   0 25442.1 1172.04   3
  -7  -3   0 23924.0 1398.85   1
   7   3   0 23330.9 1591.69   0
   7   3   1 955.002 586.408   3
   7   3   1 1079.39 888.632   0
   7   3   2 1643.39 620.705   3
   7   3   2 1320.98 841.526   0
   7   3   3 3450.64 867.010   0
   7   3   4 114.955 783.564   0
   7   3   5 11188.0 1094.64   0
  -7  -3  -5 11444.8 517.266   2
  -7  -3  -6 1077.08 474.263   2
   7   3   6 646.129 805.237   0
   7   3   7 1733.70 806.089   0
  -7  -3  -7 1603.93 585.852   2
  -7  -3  -8 2649.23 675.191   2
   7   3   8 2876.59 966.877   0
  -7  -3  -9 1499.58 814.994   2
   7   3   9 1024.31 1020.04   0
  -7  -3 -10 7469.73 1144.90   2
   7   3  10 7785.95 1322.94   0
  -7  -3 -11 1897.06 972.644   2
   7   3  11 1405.87 1137.92   0
  -7  -3 -12 230.127 953.747   2
   7   3  12-381.791 1080.83   0
  -7  -3 -13 773.813 1044.76   2
   7   3  13 155.237 1215.10   0
  -7  -3 -14-28.3623 1217.77   2
   7   3  14-520.781 1326.41   0
  -7  -3 -15-285.476 1301.62   2
   7   3  15 576.917 1423.52   0
   7   3  16 563.507 1573.33   0
  -7  -3 -17-703.641 1626.83   2
  -7  -3 -18-827.956 1903.19   2
  -7  -4  10 923.194 1864.14   1
  -7  -4   9 1257.08 1471.12   1
  -7  -4   8 451.163 1351.06   1
  -7  -4   7 624.715 1285.15   1
  -7  -4   6 18226.7 1952.03   1
  -7  -4   5 459.252 953.491   1
  -7  -4   4 10250.7 1391.05   1
  -7  -4   3 39625.3 2043.29   1
  -7  -4   2 14317.6 1339.77   1
   7   4  -1 931.837 507.852   3
  -7  -4   1 1067.15 809.454   1
   7   4   0 103468. 1897.70   3
   7   4   0 106377. 2937.17   0
   7   4   1 45674.1 1376.52   3
   7   4   1 47470.7 2024.52   0
   7   4   2 8195.95 1165.26   0
   7   4   3 58197.8 2098.43   0
  -7  -4  -3 47970.3 623.074   2
   7   4   4 19974.6 1368.26   0
  -7  -4  -4 20841.6 638.452   2
   7   4   5 45593.5 1923.97   0
  -7  -4  -5 43568.4 1099.19   2
  -7  -4  -6 5132.49 669.121   2
   7   4   6 4551.66 961.454   0
   7   4   7 57911.6 2249.33   0
  -7  -4  -7 55795.4 1641.35   2
   7   4   8 13047.4 1346.43   0
  -7  -4  -8 12861.6 1042.36   2
  -7  -4  -9 2154.22 834.638   2
   7   4   9 2456.82 1132.86   0
  -7  -4 -10 1410.51 915.379   2
   7   4  10 1790.64 1105.48   0
   7   4  11 23136.9 2009.36   0
  -7  -4 -11 21968.7 1659.31   2
  -7  -4 -12-160.017 1079.26   2
   7   4  12-28.3665 1220.68   0
  -7  -4 -13 1639.37 1198.19   2
   7   4  13 971.656 1270.81   0
  -7  -4 -14 2924.60 1407.45   2
   7   4  14 3547.31 1492.08   0
  -7  -4 -15 1715.94 1295.48   2
   7   4  15-361.052 1589.02   0
  -7  -4 -16 668.101 1466.19   2
   7   4  16-416.435 1874.13   0
  -7  -4 -17 38.2152 1712.08   2
   7   4  17-641.881 1967.15   0
  -7  -4 -18-636.355 2111.79   2
  -7  -4 -19 556.047 2510.67   2
  -7  -5  10 438.022 1611.83   1
  -7  -5   9-260.072 1649.07   1
  -7  -5   8 142.001 1524.32   1
  -7  -5   7-393.466 1320.93   1
  -7  -5   6 804.991 1215.82   1
  -7  -5   5 1148.25 1147.01   1
  -7  -5   4 828.738 1085.74   1
  -7  -5   3 1173.55 980.152   1
  -7  -5   2 72.3476 945.223   1
   7   5  -1 316.018 893.429   0
  -7  -5   1 236.617 889.013   1
   7   5   0 4025.53 1160.63   0
   7   5   1 257.071 890.555   0
   7   5   2 529.691 727.405   0
  -7  -5  -2-131.515 413.808   2
  -7  -5  -3 4397.90 514.977   2
   7   5   3 4638.59 1021.94   0
  -7  -5  -4 934.211 486.867   2
   7   5   4 736.414 757.518   0
   7   5   5 11113.0 1256.62   0
  -7  -5  -5 12559.7 847.281   2
   7   5   6 1381.21 897.100   0
  -7  -5  -6 1391.50 626.396   2
   7   5   7 5166.36 1128.51   0
  -7  -5  -7 5366.58 853.994   2
  -7  -5  -8 58.5254 683.162   2
   7   5   8 685.652 1027.42   0
  -7  -5  -9 1059.95 771.925   2
   7   5   9 1251.50 1013.87   0
  -7  -5 -10 53.2999 919.840   2
   7   5  10-279.462 1093.44   0
  -7  -5 -11 6770.12 1260.74   2
   7   5  11 7146.83 1602.16   0
  -7  -5 -12 299.149 1124.51   2
   7   5  12 1950.54 1467.36   0
  -7  -5 -13 535.927 1258.77   2
   7   5  13-68.4924 1470.99   0
  -7  -5 -14 1428.56 1406.67   2
   7   5  14 799.433 1555.31   0
  -7  -5 -15 908.223 1408.02   2
   7   5  15-379.525 1703.75   0
  -7  -5 -17 730.635 1902.52   2
   7   5  17 1155.30 2006.64   0
  -7  -5 -18-592.141 2220.32   2
  -7  -5 -19 279.342 2736.00   2
  -7  -6  10-4.28299 1770.35   1
  -7  -6   9 903.228 1653.56   1
  -7  -6   8 266.170 1492.68   1
  -7  -6   7 8303.04 1800.84   1
  -7  -6   6 2378.13 1458.63   1
  -7  -6   5 1446.24 1117.23   1
  -7  -6   4 6335.73 1341.32   1
  -7  -6   3 19890.5 1760.04   1
  -7  -6   2 4942.31 1218.76   1
  -7  -6   1 17279.9 1549.71   1
   7   6  -1 18801.8 1661.93   0
   7   6   0 17316.0 1578.94   0
   7   6   1 38204.9 2016.38   0
   7   6   2 817.635 904.466   0
  -7  -6  -3 21457.0 1184.12   2
   7   6   3 21514.9 1580.92   0
  -7  -6  -4 74019.8 1965.11   2
   7   6   4 76736.7 2613.86   0
   7   6   5 540.860 1039.61   0
  -7  -6  -5 561.899 656.436   2
   7   6   6 809.479 900.610   0
  -7  -6  -6-40.3836 709.083   2
   7   6   7 27897.8 1878.68   0
  -7  -6  -7 30578.5 1546.28   2
  -7  -6  -8 2073.69 896.265   2
   7   6   8 1368.04 1040.50   0
  -7  -6  -9-705.113 979.499   2
   7   6   9-375.398 1123.77   0
   7   6  10 19670.7 1964.99   0
  -7  -6 -10 16984.2 1651.81   2
  -7  -6 -11 741.527 1095.69   2
   7   6  11 264.780 1241.21   0
  -7  -6 -12 2190.00 1301.90   2
   7   6  12 3337.57 1463.26   0
  -7  -6 -13 6004.86 1633.37   2
   7   6  13 5887.61 1876.13   0
  -7  -6 -14 668.409 1449.80   2
   7   6  14 413.668 1728.85   0
  -7  -6 -15 357.942 1587.51   2
   7   6  15 1232.19 1660.79   0
  -7  -6 -16 32.2194 1729.14   2
   7   6  16-806.688 2023.15   0
  -7  -6 -17 1256.69 2018.94   2
  -7  -6 -18 898.320 2416.95   2
  -7  -7   8 1101.33 1656.61   1
  -7  -7   7 446.376 1579.44   1
  -7  -7   6 139.091 1326.96   1
  -7  -7   5-652.685 1250.77   1
  -7  -7   4 2905.62 1449.09   1
  -7  -7   3 3446.08 1320.14   1
   7   7  -2 152.853 1056.34   0
  -7  -7   2-42.7192 1045.88   1
   7   7  -1 2249.29 1034.54   0
  -7  -7   1 3142.94 1103.44   1
   7   7   0 1443.69 1078.77   0
   7   7   1 6657.03 1270.75   0
   7   7   2 1141.85 885.560   0
   7   7   3 4748.55 1114.53   0
  -7  -7  -4 18041.6 1364.51   2
   7   7   4 16917.7 1553.20   0
   7   7   5 4307.99 1102.85   0
  -7  -7  -5 5591.06 1039.02   2
   7   7   6 169.705 1023.80   0
  -7  -7  -6-245.157 846.559   2
   7   7   7 22505.6 1841.70   0
  -7  -7  -7 21022.7 1584.99   2
  -7  -7  -8 1268.20 884.031   2
   7   7   8 952.338 1302.38   0
  -7  -7  -9-445.076 1017.76   2
   7   7   9 1172.78 1278.49   0
  -7  -7 -10 5070.88 1259.48   2
   7   7  10 4057.76 1471.25   0
  -7  -7 -11 329.394 1290.15   2
   7   7  11 1216.34 1507.74   0
  -7  -7 -12 1747.53 1334.31   2
   7   7  12 1212.85 1498.12   0
  -7  -7 -13 3515.75 1624.42   2
   7   7  13 4093.52 1808.75   0
  -7  -7 -14 36.2179 1540.91   2
   7   7  14-146.829 1823.03   0
  -7  -7 -15 380.367 1673.90   2
   7   7  15-891.287 1891.36   0
  -7  -7 -16 549.718 1959.28   2
   7   7  16 594.823 2035.56   0
  -7  -7 -17-488.321 2271.45   2
  -7  -8   8 1411.05 1546.70   1
  -7  -8   7 1090.78 1535.98   1
  -7  -8   6 4542.55 1800.28   1
  -7  -8   5 1202.38 1332.52   1
  -7  -8   4 1599.32 1349.98   1
  -7  -8   3 9932.09 1779.80   1
  -7  -8   2 450.696 1235.89   1
   7   8  -2 373.535 1077.04   0
  -7  -8   1 1651.08 1195.19   1
   7   8  -1 1681.61 1095.78   0
   7   8   0 31316.6 2145.67   0
   7   8   1 608.208 1060.01   0
   7   8   2 1132.80 1002.69   0
   7   8   3 10628.4 1452.16   0
  -7  -8  -4 9173.51 1282.75   2
   7   8   4 9827.98 1456.12   0
   7   8   5-172.343 928.994   0
  -7  -8  -5 386.940 916.214   2
  -7  -8  -6 11045.9 1327.00   2
   7   8   6 10503.2 1410.43   0
   7   8   7 886.320 1194.31   0
  -7  -8  -7 517.036 1033.17   2
  -7  -8  -8 2044.20 1079.03   2
   7   8   8 1769.12 1171.52   0
  -7  -8  -9 3091.04 1272.70   2
   7   8   9 1848.21 1187.44   0
  -7  -8 -10 1413.83 1304.09   2
   7   8  10 1731.12 1481.76   0
  -7  -8 -11 470.074 1310.45   2
   7   8  11-466.115 1632.63   0
  -7  -8 -12 845.461 1453.30   2
   7   8  12 1212.57 1543.29   0
  -7  -8 -13 1052.05 1508.52   2
   7   8  13 1311.65 1730.31   0
  -7  -8 -14 147.166 1615.55   2
   7   8  14-917.717 2013.41   0
  -7  -8 -15 178.822 1857.96   2
   7   8  15-1002.70 1837.19   0
  -7  -8 -17-759.149 2506.39   2
  -7  -8 -18 712.476 3009.70   2
  -7  -9   8 306.354 1750.87   1
  -7  -9   7 463.522 1596.09   1
  -7  -9   6 1006.40 1599.02   1
  -7  -9   5 3621.06 1579.29   1
  -7  -9   4 174.922 1453.44   1
  -7  -9   3 2966.28 1391.96   1
   7   9  -2 23.1257 1244.55   0
  -7  -9   2 169.220 1107.03   1
   7   9  -1 2471.13 1234.98   0
  -7  -9   1 3250.32 1278.44   1
   7   9   0 11417.5 1582.01   0
   7   9   1 639.940 936.874   0
   7   9   2-107.119 983.846   0
   7   9   3 19256.4 1779.98   0
  -7  -9  -4 2060.43 1142.90   2
   7   9   4 2104.38 1138.30   0
   7   9   5 704.898 1160.10   0
  -7  -9  -5-132.780 1117.75   2
  -7  -9  -6 20424.3 1807.11   2
   7   9   6 18678.6 1968.14   0
   7   9   7 2019.15 1247.35   0
  -7  -9  -7 3065.05 1292.17   2
  -7  -9  -8 4807.25 1299.12   2
   7   9   8 2408.88 1400.63   0
  -7  -9  -9 796.627 1297.72   2
   7   9   9 2036.06 1381.59   0
  -7  -9 -10 6526.02 1595.02   2
   7   9  10 5547.84 1819.53   0
  -7  -9 -11 3595.54 1539.23   2
   7   9  11 1664.20 1642.72   0
  -7  -9 -12 901.395 1627.28   2
   7   9  12 2055.09 1617.75   0
  -7  -9 -13-203.912 1672.92   2
   7   9  13-6.24757 1738.08   0
  -7  -9 -14 503.495 1795.41   2
   7   9  14 585.474 1735.04   0
  -7  -9 -15 515.175 2092.81   2
  -7  -9 -16-115.485 2424.69   2
  -7 -10   7-81.3862 1814.10   1
  -7 -10   6-776.489 1466.71   1
  -7 -10   5 197.581 1586.52   1
  -7 -10   4 2392.96 1580.96   1
  -7 -10   3 687.165 1415.69   1
   7  10  -2 774.465 1206.05   0
  -7 -10   2-179.876 1184.22   1
   7  10  -1 835.754 1165.12   0
  -7 -10   1-329.519 1328.43   1
   7  10   0 1434.12 1160.45   0
   7  10   1 1928.87 1134.18   0
   7  10   2 1944.06 1115.35   0
   7  10   3 1888.64 1230.63   0
  -7 -10  -4 616.167 1223.11   2
   7  10   4 159.932 1070.16   0
   7  10   5-260.614 1126.56   0
  -7 -10  -5 879.918 1200.96   2
   7  10   6 660.817 1380.01   0
  -7 -10  -6-599.978 1241.80   2
   7  10   7 3475.15 1444.50   0
  -7 -10  -7 5182.44 1453.14   2
  -7 -10  -8 1925.20 1456.78   2
   7  10   8 1943.98 1392.96   0
  -7 -10  -9 238.644 1377.73   2
   7  10   9-944.577 1649.88   0
  -7 -10 -10-14.9191 1422.30   2
   7  10  10 332.965 1470.09   0
  -7 -10 -11 45.5801 1540.59   2
   7  10  11 2039.28 1751.50   0
  -7 -10 -12-65.4694 1745.44   2
   7  10  12-301.180 1846.53   0
  -7 -10 -13 1044.52 1833.75   2
   7  10  13 1408.57 1966.36   0
  -7 -10 -14-704.997 2080.46   2
   7  10  14-284.026 2032.66   0
  -7 -10 -15-335.187 2444.57   2
  -7 -10 -16 202.683 2847.13   2
  -7 -11   5 493.033 1722.35   1
  -7 -11   4 2456.24 1678.86   1
  -7 -11   3 96.9429 1455.45   1
  -7 -11   2 1027.88 1414.08   1
   7  11  -2 1492.95 1270.42   0
   7  11  -1 2074.98 1300.71   0
  -7 -11   1 1878.50 1308.43   1
   7  11   0 3356.94 1323.61   0
   7  11   1 534.656 1154.96   0
   7  11   2 10594.8 1688.14   0
   7  11   3 2113.94 1201.54   0
  -7 -11  -4 3977.14 1401.89   2
   7  11   4 2160.73 1295.93   0
   7  11   5 1506.94 1171.58   0
  -7 -11  -5 2305.02 1259.35   2
   7  11   6 2428.75 1518.23   0
  -7 -11  -6 2381.06 1449.06   2
   7  11   7 4288.60 1672.35   0
  -7 -11  -7 7465.19 1764.16   2
   7  11   8-140.305 1526.41   0
  -7 -11  -8 195.503 1428.75   2
  -7 -11  -9 3796.03 1558.58   2
   7  11   9 2470.12 1666.35   0
  -7 -11 -10 2227.61 1631.42   2
   7  11  10 2423.34 1804.70   0
  -7 -11 -11-500.897 1675.43   2
   7  11  11-78.8312 1809.49   0
  -7 -11 -12-62.7998 1861.52   2
   7  11  12-154.934 1874.19   0
  -7 -11 -13 5182.07 2166.54   2
  -7 -11 -14-303.649 2484.16   2
  -7 -11 -16 114.531 3116.51   2
  -7 -12   5 1381.22 1713.40   1
  -7 -12   4 1118.96 1707.68   1
  -7 -12   3 1269.76 1628.92   1
   7  12  -2 253.701 1290.89   0
  -7 -12   2-12.0747 1372.93   1
   7  12  -1-316.624 1223.68   0
  -7 -12   1-608.876 1390.17   1
   7  12   0-5.23214 1323.76   0
   7  12   1 894.276 1166.74   0
   7  12   2 713.629 1305.85   0
   7  12   3 902.829 1165.24   0
  -7 -12  -4 730.005 1510.10   2
   7  12   4 1053.77 1310.13   0
   7  12   5 157.015 1342.79   0
   7  12   6 890.908 1377.66   0
  -7 -12  -6 1164.65 1575.83   2
   7  12   7 2963.03 1779.78   0
  -7 -12  -7 4581.89 1638.85   2
   7  12   8 744.020 1475.51   0
  -7 -12  -8 266.034 1597.70   2
   7  12   9 1656.18 1675.76   0
  -7 -12 -10-325.454 1816.72   2
   7  12  10 362.781 1789.81   0
  -7 -12 -11-70.0149 1965.19   2
   7  12  11 960.834 1805.58   0
  -7 -12 -12 54.4801 2217.40   2
  -7 -12 -13 1452.52 2426.65   2
  -7 -12 -14 2311.55 2768.30   2
  -7 -12 -15-115.608 3111.43   2
  -7 -13   4 675.508 1660.15   1
  -7 -13   3 1062.59 1574.36   1
   7  13  -2 183.017 1439.61   0
  -7 -13   2-8.62254 1500.69   1
  -7 -13   1 1982.03 1540.40   1
   7  13  -1 1415.26 1442.18   0
   7  13   0-188.726 1415.79   0
  -7 -13   0 730.354 1500.40   1
   7  13   1 603.739 1233.80   0
   7  13   2-132.517 1359.95   0
   7  13   3 4001.94 1621.66   0
   7  13   4 825.359 1371.06   0
  -7 -13  -5 813.927 1731.76   2
   7  13   5 1050.10 1493.15   0
   7  13   6 3113.62 1835.80   0
  -7 -13  -6 4329.86 1914.33   2
   7  13   7 1912.01 1607.54   0
  -7 -13  -7 563.720 1861.63   2
   7  13   8-742.241 1846.29   0
  -7 -13  -8-809.242 1986.64   2
   7  13   9 1293.75 1849.57   0
  -7 -13  -9 1039.15 2054.68   2
  -7 -13 -10 1292.11 2122.40   2
  -7 -13 -11-613.675 2254.94   2
  -7 -13 -12 944.426 2464.62   2
  -7 -13 -13-688.362 2872.04   2
  -7 -13 -14 72.0601 3206.39   2
   7  14  -2 69.3342 1753.83   0
  -7 -14   2 171.696 1457.23   1
   7  14  -1-283.441 1628.79   0
   7  14   0-184.762 1586.87   0
  -7 -14   0 918.005 1526.95   1
   7  14   2 453.445 1401.33   0
   7  14   3 277.718 1463.28   0
   7  14   4 449.372 1452.84   0
   7  14   6 1628.75 1628.38   0
   7  14   7-744.297 1750.37   0
   7  15   0 391.153 1824.98   0
   7  15   1-476.273 1847.25   0
   7  15   2-432.946 1823.15   0
   7  15   3 840.722 1826.94   0
   7  15   4 799.022 1661.96   0
   8 -13   1-136.967 1845.66   3
   8 -13   2 610.913 1803.58   3
   8 -13   3 173.310 1799.12   3
   8 -13   5 858.597 1815.48   3
   8 -13   6 710.256 1794.79   3
   8 -13   7 569.380 1927.42   3
   8 -13   8 1482.26 2035.63   3
   8 -12  -1 125.667 1809.59   3
   8 -12   0 136.951 1889.15   3
   8 -12   1 849.714 1817.10   3
   8 -12   2-27.0517 1638.32   3
   8 -12   3-35.0670 1786.26   3
   8 -12   4 1417.72 1578.25   3
   8 -12   5-423.843 1681.44   3
   8 -12   6 967.418 1589.49   3
   8 -12   7 709.246 1486.60   3
   8 -12   8 587.679 1626.27   3
   8 -12   9 370.886 1732.49   3
   8 -11  -2 2067.24 1783.16   3
   8 -11  -1 664.796 1703.20   3
   8 -11   0-298.645 1781.26   3
   8 -11   1 1016.39 1874.35   3
   8 -11   2 40.3145 1639.74   3
   8 -11   3 687.330 1370.38   3
   8 -11   4 860.159 1646.81   3
   8 -11   5 641.798 1525.49   3
   8 -11   6 1075.73 1436.52   3
   8 -11   7 1583.02 1485.71   3
   8 -11   8-344.104 1554.96   3
   8 -11   9 198.781 1454.85   3
   8 -10  -5 1185.64 1840.32   3
   8 -10  -4 773.036 1981.50   3
   8 -10  -3 654.069 1935.97   3
   8 -10  -2-144.945 1663.61   3
   8 -10  -1-646.570 1797.06   3
   8 -10   0 354.235 1574.34   3
   8 -10   1 597.042 1398.11   3
   8 -10   2 698.292 1508.93   3
   8 -10   3-560.359 1521.01   3
   8 -10   4 59.1457 1512.25   3
   8 -10   5-301.875 1499.47   3
   8 -10   6-615.088 1536.14   3
   8 -10   7 20.6518 1221.34   3
   8 -10   8 2314.97 1610.76   3
   8 -10   9 163.915 1416.57   3
  -8  10 -13 638.224 2012.31   2
  -8  10 -14 522.643 2182.59   2
   8  -9  -6-866.702 2186.23   3
   8  -9  -5-64.1558 2035.21   3
   8  -9  -4-850.081 1772.36   3
   8  -9  -3 3056.87 1913.32   3
   8  -9  -2-282.194 1752.96   3
   8  -9  -1 28.5938 1418.81   3
   8  -9   0 3142.36 1649.94   3
   8  -9   1 1661.53 1571.78   3
   8  -9   2 269.967 1412.85   3
   8  -9   3 1809.55 1516.62   3
   8  -9   4 1109.15 1542.72   3
   8  -9   5 3506.63 1554.31   3
   8  -9   6 776.932 1268.28   3
   8  -9   7 928.050 1459.67   3
   8  -9   8 4884.54 1570.66   3
   8  -9   9-325.784 1370.11   3
  -8   9 -11 3093.57 1557.33   2
  -8   9 -12 68.1945 1516.35   2
  -8   9 -14 2226.01 1949.36   2
  -8   9 -15 1504.22 2150.38   2
   8  -8  -7-88.2448 1952.66   3
   8  -8  -5 1070.39 1691.98   3
   8  -8  -4 1064.92 1794.75   3
   8  -8  -3 1237.48 1691.40   3
   8  -8  -2 467.067 1826.29   3
   8  -8  -1-79.5253 1395.94   3
   8  -8   0-963.349 1414.75   3
   8  -8   1 2515.25 1324.20   3
   8  -8   2 152.376 1391.61   3
   8  -8   3 1738.81 1236.76   3
   8  -8   4 838.664 1186.66   3
   8  -8   5-632.037 1312.13   3
   8  -8   6 1566.82 1283.85   3
   8  -8   7 119.380 1318.77   3
   8  -8   8 481.624 1206.80   3
   8  -8   9 1849.81 1453.73   3
  -8   8 -10 1730.02 1291.00   2
  -8   8 -11-291.905 1361.24   2
  -8   8 -12 1226.96 1441.94   2
  -8   8 -13-506.309 1604.28   2
  -8   8 -14 178.528 1646.67   2
  -8   8 -15 1322.53 1910.98   2
  -8   8 -16-605.159 2160.31   2
   8  -7  -8 691.117 2249.79   3
   8  -7  -7 1381.36 1726.66   3
   8  -7  -6 1063.11 1660.45   3
   8  -7  -5-929.660 1610.49   3
   8  -7  -4 3598.62 1881.40   3
   8  -7  -3 1359.09 1677.55   3
   8  -7  -2 3053.70 1807.96   3
   8  -7  -1 2963.23 1467.68   3
   8  -7   0 2119.79 1372.89   3
   8  -7   1 10974.4 1821.79   3
   8  -7   2 832.348 1218.58   3
   8  -7   3 814.690 1216.87   3
   8  -7   4 14495.5 1766.23   3
   8  -7   5 1353.66 1261.21   3
   8  -7   6-66.8953 1085.45   3
   8  -7   7 11779.8 1814.38   3
   8  -7   8 461.993 1329.21   3
   8  -7   9 3216.44 1374.30   3
  -8   7  -9 3824.12 1275.24   2
  -8   7 -10 4392.23 1341.25   2
  -8   7 -11 3278.34 1382.51   2
  -8   7 -12 1214.04 1367.30   2
  -8   7 -13-496.339 1382.16   2
  -8   7 -14 146.364 1522.14   2
  -8   7 -15-318.540 1818.47   2
  -8   7 -16 504.202 1935.35   2
   8  -6  -9 770.949 2072.04   3
   8  -6  -8 166.720 2092.01   3
   8  -6  -7 957.898 1650.09   3
   8  -6  -6 30.7294 1498.05   3
   8  -6  -5-188.450 1583.69   3
   8  -6  -4 2605.02 1693.67   3
   8  -6  -3 399.954 1617.90   3
   8  -6  -2 4877.30 1554.59   3
   8  -6  -1 596.642 1450.01   3
   8  -6   0 31.6162 1339.15   3
   8  -6   1 2285.14 1255.50   2
   8  -6   1 2420.51 1155.58   3
   8  -6   2 4725.48 1356.99   3
   8  -6   3 1225.42 1148.10   3
   8  -6   4 12572.1 1556.57   3
   8  -6   5 6600.85 1503.82   3
   8  -6   6 2828.20 1308.17   3
   8  -6   7 4040.85 1292.62   3
   8  -6   8 595.950 1113.98   3
  -8   6  -8 1611.94 995.275   2
   8  -6   9 58.5007 1157.27   3
  -8   6  -9 210.195 1134.00   2
  -8   6 -10 3793.91 1241.91   2
  -8   6 -11-528.397 1148.33   2
  -8   6 -12 1172.87 1269.30   2
  -8   6 -13 2616.51 1453.46   2
  -8   6 -15 579.146 1522.27   2
  -8   6 -16 1139.13 1792.72   2
  -8   6 -17-219.598 2041.24   2
   8  -5  -9 1484.28 2331.12   3
   8  -5  -7 219.584 1898.69   3
   8  -5  -6 1169.30 1627.73   3
   8  -5  -5-87.3878 1620.15   3
   8  -5  -4 3203.19 1515.97   3
   8  -5  -3 11190.9 1897.93   3
   8  -5  -2 426.753 1351.31   3
   8  -5  -1 388.821 1214.88   3
   8  -5   0 6886.34 1557.59   3
   8  -5   1 13219.0 1631.36   3
   8  -5   2 1587.95 1023.04   3
   8  -5   3 10754.2 1457.67   3
   8  -5   4 5102.77 1362.41   3
   8  -5   5 2266.06 1266.32   3
   8  -5   6 3474.69 1244.26   3
   8  -5   7 8513.93 1473.01   3
   8  -5   8 9871.93 1586.03   3
  -8   5  -8 10073.6 1306.98   2
   8  -5   9 2442.21 1254.87   3
  -8   5  -9 695.392 1009.61   2
  -8   5 -10 476.968 979.970   2
  -8   5 -11 1990.07 1125.79   2
  -8   5 -12-369.927 1152.68   2
  -8   5 -13 105.031 1206.29   2
  -8   5 -14 1759.95 1443.41   2
  -8   5 -15 678.280 1441.76   2
  -8   5 -16 42.2630 1645.69   2
  -8   5 -17 1606.06 1903.23   2
  -8   5 -18 1420.85 2231.89   2
   8  -4  -9 1760.79 2059.44   3
   8  -4  -8 552.243 1847.10   3
   8  -4  -7 385.050 1691.37   3
   8  -4  -6 437.078 1621.37   3
   8  -4  -5-298.207 1389.76   3
   8  -4  -4 2151.12 1456.35   3
   8  -4  -3 3957.26 1430.67   3
   8  -4  -2 716.937 1257.06   3
   8  -4  -1 1144.43 1270.16   3
   8  -4   0 11468.7 1597.03   3
   8  -4   1 7778.95 1438.38   3
   8  -4   2 3327.64 1251.78   3
   8  -4   3 19601.9 1648.68   3
   8  -4   4-12.6904 1027.12   3
   8  -4   5 5153.54 1294.65   3
   8  -4   6 12422.8 1583.03   3
   8  -4   7 9900.47 1490.87   3
  -8   4  -7 8341.91 1009.05   2
   8  -4   8 1605.48 1211.84   3
  -8   4  -8 1424.10 810.288   2
  -8   4  -9 12578.8 1317.30   2
  -8   4 -10 2149.72 1078.24   2
  -8   4 -11 4022.97 1166.22   2
  -8   4 -12 515.161 1139.09   2
  -8   4 -13 1730.98 1365.21   2
  -8   4 -14 3464.84 1399.33   2
  -8   4 -15 928.778 1413.37   2
  -8   4 -17 167.155 1748.90   2
  -8   4 -18-58.9458 2049.58   2
   8  -3 -10 1208.18 2674.17   3
   8  -3  -9-1348.13 2191.38   3
   8  -3  -8 712.658 1729.51   3
   8  -3  -7 1705.70 1871.41   3
   8  -3  -6 1485.75 1544.47   3
   8  -3  -5 169.921 1238.86   3
   8  -3  -4 4763.26 1483.94   3
   8  -3  -3 1272.54 1146.25   3
   8  -3  -2 4863.54 1414.91   3
   8  -3  -1 29787.3 2105.64   3
   8  -3   0 643.770 1122.08   3
   8  -3   1 3778.35 1132.93   3
   8  -3   2 290.975 975.396   3
   8  -3   3 4598.03 1165.61   3
   8  -3   4 39024.1 2145.51   3
   8  -3   5 3472.02 1096.76   3
   8  -3   6 82.3486 974.315   3
   8  -3   7 19166.7 1741.30   3
  -8   3  -7 17477.3 1159.64   2
   8  -3   8 528.813 1133.06   3
  -8   3  -8 415.374 822.001   2
  -8   3  -9 8608.65 1148.45   2
  -8   3 -10 13780.4 1336.52   2
  -8   3 -11 229.084 1022.85   2
  -8   3 -12 1578.97 1171.98   2
  -8   3 -13 193.424 1129.52   2
  -8   3 -14-127.244 1219.19   2
  -8   3 -15 803.615 1442.90   2
  -8   3 -16 233.556 1517.29   2
  -8   3 -19 614.100 2309.74   2
   8  -2  -8-311.255 1794.21   3
   8  -2  -7 4896.89 1865.36   3
  -8   2   6-152.287 1148.01   1
   8  -2  -6 950.000 1401.92   3
  -8   2   5 2070.39 1169.00   1
   8  -2  -5 2846.50 1399.52   3
  -8   2   4 4143.13 1144.20   1
   8  -2  -4 5238.41 1482.54   3
  -8   2   3 4412.50 1042.62   1
   8  -2  -3 6457.04 1439.31   3
  -8   2   2 180.781 794.461   1
   8  -2  -2 832.684 1157.70   3
[truncated: 71,675 more chars]
