# Supplementary material for: Mechanochemical Cis/Trans Isomerization of a Metal Centre Involving a Metal‐Organic Halogen‐Bonded (MOXB) Cocrystal
Source: Angew Chem Int Ed Engl. 2025 Oct 6;64(47):e202517004. doi: 10.1002/anie.202517004 (PMC12624328; doi:10.1002/anie.202517004)
Supplement: Supplementary file 2 — Supporting Information [file ANIE-64-e202517004-s001.zip › cis-CoCl2bzpy2.cif]

 
data_shelx
 
_audit_creation_method            'SHELXL-2018/3'
_shelx_SHELXL_version_number      '2018/3'
_chemical_name_systematic         ?
_chemical_name_common             ?
_chemical_melting_point           ?
_chemical_formula_moiety          
'C24 H18 Cl2 Co N2 O2'
_chemical_formula_sum
 'C24 H18 Cl2 Co N2 O2' 
_chemical_formula_weight          496.23

loop_
 _atom_type_symbol
 _atom_type_description
 _atom_type_scat_dispersion_real
 _atom_type_scat_dispersion_imag
 _atom_type_scat_source
 'C'  'C'   0.0033   0.0016
 'International Tables Vol C Tables 4.2.6.8 and 6.1.1.4'
 'H'  'H'   0.0000   0.0000
 'International Tables Vol C Tables 4.2.6.8 and 6.1.1.4'
 'N'  'N'   0.0061   0.0033
 'International Tables Vol C Tables 4.2.6.8 and 6.1.1.4'
 'O'  'O'   0.0106   0.0060
 'International Tables Vol C Tables 4.2.6.8 and 6.1.1.4'
 'Cl'  'Cl'   0.1484   0.1585
 'International Tables Vol C Tables 4.2.6.8 and 6.1.1.4'
 'Co'  'Co'   0.3494   0.9721
 'International Tables Vol C Tables 4.2.6.8 and 6.1.1.4'
 
_space_group_crystal_system       orthorhombic
_space_group_IT_number            60
_space_group_name_H-M_alt         'P b c n'
_space_group_name_Hall            '-P 2n 2ab'
 
_shelx_space_group_comment
;
The symmetry employed for this shelxl refinement is uniquely defined
by the following loop, which should always be used as a source of
symmetry information in preference to the above space-group names.
They are only intended as comments.
;
 
loop_
 _space_group_symop_operation_xyz
 'x, y, z'
 '-x+1/2, -y+1/2, z+1/2'
 'x+1/2, -y+1/2, -z'
 '-x, y, -z+1/2'
 '-x, -y, -z'
 'x-1/2, y-1/2, -z-1/2'
 '-x-1/2, y-1/2, z'
 'x, -y, z-1/2'
 
_cell_length_a                    14.0203(7)
_cell_length_b                    8.0548(5)
_cell_length_c                    19.6213(9)
_cell_angle_alpha                 90
_cell_angle_beta                  90
_cell_angle_gamma                 90
_cell_volume                      2215.8(2)
_cell_formula_units_Z             4
_cell_measurement_temperature     295
_cell_measurement_reflns_used     4455
_cell_measurement_theta_min       3.8453
_cell_measurement_theta_max       36.4983
 
_exptl_crystal_description        'prism'
_exptl_crystal_colour             'brown'
_exptl_crystal_density_meas       ?
_exptl_crystal_density_method     ?
_exptl_crystal_density_diffrn     1.487          
_exptl_crystal_F_000              1012
_exptl_transmission_factor_min    ?
_exptl_transmission_factor_max    ?
_exptl_crystal_size_max           0.59
_exptl_crystal_size_mid           0.54
_exptl_crystal_size_min           0.47
_exptl_absorpt_coefficient_mu     1.039
_shelx_estimated_absorpt_T_min    ?
_shelx_estimated_absorpt_T_max    ?
_exptl_absorpt_correction_type    'multi-scan'
_exptl_absorpt_correction_T_min   0.83417
_exptl_absorpt_correction_T_max   1.00000
_exptl_absorpt_process_details    ?
_exptl_absorpt_special_details    ?
_diffrn_ambient_temperature       295
_diffrn_radiation_wavelength      0.71073
_diffrn_radiation_type            MoK\a
_diffrn_source                    ?
_diffrn_measurement_device_type   'XCalibur, Sapphire3'
_diffrn_measurement_method        ?
_diffrn_detector_area_resol_mean  ?
_diffrn_reflns_number             11010
_diffrn_reflns_av_unetI/netI      0.0297
_diffrn_reflns_av_R_equivalents   0.0290
_diffrn_reflns_limit_h_min        -17
_diffrn_reflns_limit_h_max        10
_diffrn_reflns_limit_k_min        -9
_diffrn_reflns_limit_k_max        7
_diffrn_reflns_limit_l_min        -24
_diffrn_reflns_limit_l_max        24
_diffrn_reflns_theta_min          3.991
_diffrn_reflns_theta_max          25.999
_diffrn_reflns_theta_full         25.242
_diffrn_measured_fraction_theta_max   0.995
_diffrn_measured_fraction_theta_full  0.996
_diffrn_reflns_Laue_measured_fraction_max    0.995
_diffrn_reflns_Laue_measured_fraction_full   0.996
_diffrn_reflns_point_group_measured_fraction_max   0.995
_diffrn_reflns_point_group_measured_fraction_full  0.996
_reflns_number_total              2166
_reflns_number_gt                 1430
_reflns_threshold_expression      'I > 2\s(I)'
_reflns_Friedel_coverage          0.000
_reflns_Friedel_fraction_max      .
_reflns_Friedel_fraction_full     .
 
_reflns_special_details
;
 Reflections were merged by SHELXL according to the crystal
 class for the calculation of statistics and refinement.
 
 _reflns_Friedel_fraction is defined as the number of unique
 Friedel pairs measured divided by the number that would be
 possible theoretically, ignoring centric projections and
 systematic absences.
;
 
_computing_data_collection        ?
_computing_cell_refinement        ?
_computing_data_reduction         ?
_computing_structure_solution     ?
_computing_structure_refinement 'SHELXL-2018/3 (Sheldrick, 2018)'
_computing_molecular_graphics     ?
_computing_publication_material   ?
_refine_special_details           ?
_refine_ls_structure_factor_coef  Fsqd
_refine_ls_matrix_type            full
_refine_ls_weighting_scheme       calc
_refine_ls_weighting_details
'w=1/[\s^2^(Fo^2^)+(0.0415P)^2^] where P=(Fo^2^+2Fc^2^)/3'
_atom_sites_solution_primary      ?
_atom_sites_solution_secondary    ?
_atom_sites_solution_hydrogens    geom
_refine_ls_hydrogen_treatment     constr
_refine_ls_extinction_method      none
_refine_ls_extinction_coef        .
_refine_ls_number_reflns          2166
_refine_ls_number_parameters      141
_refine_ls_number_restraints      0
_refine_ls_R_factor_all           0.0437
_refine_ls_R_factor_gt            0.0264
_refine_ls_wR_factor_ref          0.0660
_refine_ls_wR_factor_gt           0.0635
_refine_ls_goodness_of_fit_ref    0.866
_refine_ls_restrained_S_all       0.866
_refine_ls_shift/su_max           0.001
_refine_ls_shift/su_mean          0.000
 
loop_
 _atom_site_label
 _atom_site_type_symbol
 _atom_site_fract_x
 _atom_site_fract_y
 _atom_site_fract_z
 _atom_site_U_iso_or_equiv
 _atom_site_adp_type
 _atom_site_occupancy
 _atom_site_site_symmetry_order  
 _atom_site_calc_flag
 _atom_site_refinement_flags_posn
 _atom_site_refinement_flags_adp
 _atom_site_refinement_flags_occupancy
 _atom_site_disorder_assembly
 _atom_site_disorder_group
Co1 Co 0.000000 0.28701(5) 0.250000 0.03267(12) Uani 1 2 d S T P . .
Cl2 Cl 0.00561(3) 0.45877(6) 0.15196(2) 0.04382(15) Uani 1 1 d . . . . .
N1 N 0.15028(10) 0.26078(18) 0.25491(7) 0.0315(4) Uani 1 1 d . . . . .
C5 C 0.18359(12) 0.1697(2) 0.30769(9) 0.0327(4) Uani 1 1 d . . . . .
O1 O 0.02586(9) 0.07972(17) 0.32155(7) 0.0429(3) Uani 1 1 d . . . . .
C2 C 0.31049(13) 0.3070(3) 0.21902(11) 0.0432(5) Uani 1 1 d . . . . .
H2 H 0.352327 0.354752 0.187886 0.052 Uiso 1 1 calc R U . . .
C6 C 0.10582(13) 0.0864(2) 0.34757(10) 0.0352(4) Uani 1 1 d . . . . .
C7 C 0.12248(12) 0.0111(3) 0.41492(9) 0.0378(5) Uani 1 1 d . . . . .
C3 C 0.34427(14) 0.2147(3) 0.27217(11) 0.0436(5) Uani 1 1 d . . . . .
H3 H 0.409506 0.199016 0.277811 0.052 Uiso 1 1 calc R U . . .
C4 C 0.28004(12) 0.1447(2) 0.31768(10) 0.0391(5) Uani 1 1 d . . . . .
H4 H 0.301616 0.081828 0.354333 0.047 Uiso 1 1 calc R U . . .
C1 C 0.21304(13) 0.3284(2) 0.21222(10) 0.0376(5) Uani 1 1 d . . . . .
H1 H 0.190419 0.392693 0.176316 0.045 Uiso 1 1 calc R U . . .
C12 C 0.06975(14) -0.1276(3) 0.43379(11) 0.0475(5) Uani 1 1 d . . . . .
H12 H 0.028020 -0.176311 0.402831 0.057 Uiso 1 1 calc R U . . .
C8 C 0.18402(16) 0.0821(3) 0.46174(11) 0.0552(6) Uani 1 1 d . . . . .
H8 H 0.220397 0.174011 0.449607 0.066 Uiso 1 1 calc R U . . .
C11 C 0.07921(17) -0.1929(3) 0.49808(12) 0.0611(7) Uani 1 1 d . . . . .
H11 H 0.044575 -0.286750 0.510324 0.073 Uiso 1 1 calc R U . . .
C9 C 0.19130(19) 0.0164(4) 0.52640(12) 0.0751(8) Uani 1 1 d . . . . .
H9 H 0.231771 0.065356 0.558114 0.090 Uiso 1 1 calc R U . . .
C10 C 0.1393(2) -0.1206(4) 0.54412(13) 0.0723(8) Uani 1 1 d . . . . .
H10 H 0.144815 -0.164681 0.587740 0.087 Uiso 1 1 calc R U . . .
 
loop_
 _atom_site_aniso_label
 _atom_site_aniso_U_11
 _atom_site_aniso_U_22
 _atom_site_aniso_U_33
 _atom_site_aniso_U_23
 _atom_site_aniso_U_13
 _atom_site_aniso_U_12
Co1 0.02722(19) 0.0389(2) 0.0319(2) 0.000 -0.00128(15) 0.000
Cl2 0.0421(3) 0.0526(3) 0.0368(3) 0.0083(2) 0.0035(2) 0.0091(2)
N1 0.0302(8) 0.0351(8) 0.0293(8) -0.0020(8) -0.0006(7) 0.0022(6)
C5 0.0332(10) 0.0340(11) 0.0309(10) -0.0040(9) -0.0023(8) 0.0013(8)
O1 0.0362(7) 0.0468(8) 0.0457(8) 0.0098(7) -0.0069(6) -0.0049(6)
C2 0.0352(11) 0.0504(13) 0.0440(12) -0.0016(11) 0.0078(9) -0.0018(10)
C6 0.0373(10) 0.0317(11) 0.0366(11) -0.0019(9) -0.0006(8) 0.0020(9)
C7 0.0387(10) 0.0403(11) 0.0344(11) 0.0029(10) 0.0013(8) 0.0054(9)
C3 0.0296(10) 0.0501(13) 0.0511(13) -0.0073(11) -0.0008(9) 0.0042(10)
C4 0.0364(11) 0.0415(12) 0.0396(11) -0.0009(10) -0.0056(8) 0.0067(9)
C1 0.0369(11) 0.0432(12) 0.0326(11) -0.0001(9) 0.0024(8) 0.0002(9)
C12 0.0475(12) 0.0468(13) 0.0483(13) 0.0041(11) 0.0072(10) 0.0063(10)
C8 0.0566(14) 0.0695(16) 0.0394(13) 0.0018(12) -0.0042(10) -0.0068(12)
C11 0.0652(15) 0.0584(16) 0.0598(17) 0.0208(13) 0.0213(13) 0.0132(13)
C9 0.0780(17) 0.111(2) 0.0360(13) 0.0055(16) -0.0095(12) -0.0059(17)
C10 0.0796(18) 0.097(2) 0.0406(14) 0.0247(15) 0.0060(13) 0.0207(17)
 
_geom_special_details
;
 All esds (except the esd in the dihedral angle between two l.s. planes)
 are estimated using the full covariance matrix.  The cell esds are taken
 into account individually in the estimation of esds in distances, angles
 and torsion angles; correlations between esds in cell parameters are only
 used when they are defined by crystal symmetry.  An approximate (isotropic)
 treatment of cell esds is used for estimating esds involving l.s. planes.
;
 
loop_
 _geom_bond_atom_site_label_1
 _geom_bond_atom_site_label_2
 _geom_bond_distance
 _geom_bond_site_symmetry_2
 _geom_bond_publ_flag
Co1 N1 2.1197(14) . ?
Co1 N1 2.1198(14) 4 ?
Co1 O1 2.2113(13) 4 ?
Co1 O1 2.2113(13) . ?
Co1 Cl2 2.3707(5) . ?
Co1 Cl2 2.3708(5) 4 ?
N1 C1 1.331(2) . ?
N1 C5 1.352(2) . ?
C5 C4 1.381(2) . ?
C5 C6 1.501(2) . ?
O1 C6 1.233(2) . ?
C2 C3 1.365(3) . ?
C2 C1 1.384(3) . ?
C6 C7 1.473(3) . ?
C7 C8 1.384(3) . ?
C7 C12 1.390(3) . ?
C3 C4 1.388(3) . ?
C12 C11 1.373(3) . ?
C8 C9 1.379(3) . ?
C11 C10 1.365(4) . ?
C9 C10 1.367(4) . ?
 
loop_
 _geom_angle_atom_site_label_1
 _geom_angle_atom_site_label_2
 _geom_angle_atom_site_label_3
 _geom_angle
 _geom_angle_site_symmetry_1
 _geom_angle_site_symmetry_3
 _geom_angle_publ_flag
N1 Co1 N1 168.56(8) . 4 ?
N1 Co1 O1 96.70(5) . 4 ?
N1 Co1 O1 74.51(5) 4 4 ?
N1 Co1 O1 74.51(5) . . ?
N1 Co1 O1 96.70(5) 4 . ?
O1 Co1 O1 81.94(7) 4 . ?
N1 Co1 Cl2 93.56(4) . . ?
N1 Co1 Cl2 93.11(4) 4 . ?
O1 Co1 Cl2 86.04(4) 4 . ?
O1 Co1 Cl2 161.86(4) . . ?
N1 Co1 Cl2 93.11(4) . 4 ?
N1 Co1 Cl2 93.56(4) 4 4 ?
O1 Co1 Cl2 161.85(4) 4 4 ?
O1 Co1 Cl2 86.04(4) . 4 ?
Cl2 Co1 Cl2 108.60(3) . 4 ?
C1 N1 C5 118.40(16) . . ?
C1 N1 Co1 125.98(12) . . ?
C5 N1 Co1 115.61(12) . . ?
N1 C5 C4 121.74(17) . . ?
N1 C5 C6 113.02(15) . . ?
C4 C5 C6 124.89(17) . . ?
C6 O1 Co1 112.28(12) . . ?
C3 C2 C1 118.94(19) . . ?
O1 C6 C7 119.86(17) . . ?
O1 C6 C5 117.66(17) . . ?
C7 C6 C5 122.48(16) . . ?
C8 C7 C12 119.14(19) . . ?
C8 C7 C6 121.63(19) . . ?
C12 C7 C6 119.06(17) . . ?
C2 C3 C4 119.19(18) . . ?
C5 C4 C3 118.97(19) . . ?
N1 C1 C2 122.75(19) . . ?
C11 C12 C7 120.1(2) . . ?
C9 C8 C7 119.9(2) . . ?
C10 C11 C12 120.3(2) . . ?
C10 C9 C8 120.3(2) . . ?
C11 C10 C9 120.3(2) . . ?
 
_refine_diff_density_max    0.452
_refine_diff_density_min   -0.285
_refine_diff_density_rms    0.040

_shelx_res_file
;
TITL COCL2+2BZPY_ETOH in Pbcn
    shelx.res
    created by SHELXL-2018/3 at 14:31:15 on 22-Nov-2019
CELL  0.71073  14.0203   8.0548  19.6213   90.000   90.000   90.000
ZERR     4.00   0.0007   0.0005   0.0009    0.000    0.000    0.000
LATT   1
SYMM  1/2 - X, 1/2 - Y, 1/2 + Z
SYMM  1/2 + X, 1/2 - Y, - Z
SYMM  - X,   Y, 1/2 - Z
SFAC  C    H    N    O    CL   CO
UNIT  96 72 8 8 8 4
MERG   2
OMIT    -4.00  52.00
FMAP   2
PLAN   20
ACTA
BOND
L.S.   4
WGHT    0.041500
FVAR       3.89636
MOLE    1
CO1   6    0.000000    0.287012    0.250000    10.50000    0.02722    0.03892 =
         0.03188    0.00000   -0.00128    0.00000
CL2   5    0.005605    0.458768    0.151964    11.00000    0.04209    0.05256 =
         0.03680    0.00830    0.00348    0.00905
N1    3    0.150279    0.260784    0.254915    11.00000    0.03016    0.03506 =
         0.02928   -0.00205   -0.00062    0.00216
C5    1    0.183587    0.169715    0.307688    11.00000    0.03322    0.03396 =
         0.03094   -0.00397   -0.00233    0.00132
O1    4    0.025860    0.079718    0.321545    11.00000    0.03618    0.04681 =
         0.04570    0.00985   -0.00687   -0.00492
C2    1    0.310494    0.307026    0.219018    11.00000    0.03516    0.05040 =
         0.04402   -0.00161    0.00781   -0.00183
AFIX  43
H2    2    0.352327    0.354752    0.187886    11.00000   -1.20000
AFIX   0
C6    1    0.105822    0.086376    0.347566    11.00000    0.03726    0.03174 =
         0.03659   -0.00185   -0.00062    0.00198
C7    1    0.122476    0.011096    0.414920    11.00000    0.03875    0.04035 =
         0.03437    0.00286    0.00126    0.00538
C3    1    0.344268    0.214737    0.272170    11.00000    0.02959    0.05009 =
         0.05110   -0.00730   -0.00081    0.00418
AFIX  43
H3    2    0.409506    0.199016    0.277811    11.00000   -1.20000
AFIX   0
C4    1    0.280039    0.144667    0.317681    11.00000    0.03636    0.04148 =
         0.03959   -0.00092   -0.00562    0.00672
AFIX  43
H4    2    0.301616    0.081828    0.354333    11.00000   -1.20000
AFIX   0
C1    1    0.213036    0.328402    0.212216    11.00000    0.03693    0.04317 =
         0.03259   -0.00007    0.00240    0.00018
AFIX  43
H1    2    0.190419    0.392693    0.176316    11.00000   -1.20000
AFIX   0
C12   1    0.069749   -0.127643    0.433787    11.00000    0.04747    0.04685 =
         0.04828    0.00414    0.00720    0.00633
AFIX  43
H12   2    0.028020   -0.176311    0.402831    11.00000   -1.20000
AFIX   0
C8    1    0.184018    0.082103    0.461744    11.00000    0.05665    0.06948 =
         0.03935    0.00184   -0.00422   -0.00679
AFIX  43
H8    2    0.220397    0.174011    0.449607    11.00000   -1.20000
AFIX   0
C11   1    0.079212   -0.192906    0.498083    11.00000    0.06521    0.05840 =
         0.05980    0.02085    0.02135    0.01324
AFIX  43
H11   2    0.044575   -0.286750    0.510324    11.00000   -1.20000
AFIX   0
C9    1    0.191297    0.016356    0.526404    11.00000    0.07803    0.11130 =
         0.03601    0.00546   -0.00954   -0.00589
AFIX  43
H9    2    0.231771    0.065356    0.558114    11.00000   -1.20000
AFIX   0
C10   1    0.139269   -0.120580    0.544116    11.00000    0.07962    0.09665 =
         0.04058    0.02470    0.00602    0.02073
AFIX  43
H10   2    0.144815   -0.164681    0.587740    11.00000   -1.20000
AFIX   0
HKLF    4


REM  COCL2+2BZPY_ETOH in Pbcn
REM wR2 = 0.0660, GooF = S = 0.866, Restrained GooF = 0.866 for all data
REM R1 = 0.0264 for 1430 Fo > 4sig(Fo) and 0.0437 for all 2166 data
REM 141 parameters refined using 0 restraints

END

WGHT      0.0414      0.0000

REM Highest difference peak  0.452,  deepest hole -0.285,  1-sigma level  0.040
Q1    1  -0.0031  0.2930  0.1971  11.00000  0.05    0.45
Q2    1   0.0026  0.4673  0.1995  11.00000  0.05    0.27
Q3    1   0.1222  0.0349  0.3777  11.00000  0.05    0.18
Q4    1   0.0000  0.4532  0.2500  10.50000  0.05    0.17
Q5    1   0.1626  0.2554  0.2928  11.00000  0.05    0.16
Q6    1   0.1764  0.0196  0.4242  11.00000  0.05    0.16
Q7    1   0.2307  0.2008  0.3229  11.00000  0.05    0.16
Q8    1   0.0052  0.4738  0.1037  11.00000  0.05    0.16
Q9    1   0.0236  0.0603  0.2767  11.00000  0.05    0.15
Q10   1   0.1487  0.1649  0.3391  11.00000  0.05    0.15
Q11   1   0.1549  0.1097  0.3180  11.00000  0.05    0.14
Q12   1   0.0058  0.3017  0.1520  11.00000  0.05    0.14
Q13   1   0.1820  0.0287  0.4917  11.00000  0.05    0.14
Q14   1   0.1225 -0.0757  0.4191  11.00000  0.05    0.13
Q15   1   0.3268  0.2076  0.2326  11.00000  0.05    0.13
Q16   1   0.0959 -0.1911  0.4617  11.00000  0.05    0.13
Q17   1   0.3005  0.1487  0.2779  11.00000  0.05    0.12
Q18   1   0.1793  0.1781  0.2648  11.00000  0.05    0.12
Q19   1   0.0801 -0.0193  0.4381  11.00000  0.05    0.12
Q20   1   0.1348  0.0679  0.4395  11.00000  0.05    0.12
;
_shelx_res_checksum   74627

_shelx_hkl_file
;
   0   0   4 450824. 6224.56   1
   0   0   5 440.453 424.214   1
   0   0   6 14667.0 555.415   1
   0   0   7 31.9744 412.304   1
   0   0   8 1950.05 401.492   1
   0   0   9-151.789 456.851   1
   0   0  10 305231. 2114.80   1
   0   0  11 2094.93 626.092   1
   0   0  12 141681. 1664.30   1
   0   0  13 1427.87 712.760   1
   0   0  14 15843.1 872.325   1
   0   0  15-221.248 646.979   1
   0   0  16-52.9877 634.164   1
   0   0  17-295.916 732.850   1
   0   0  18 32490.4 1242.15   1
   0   0 -18 32274.9 1305.20   0
   0   0 -19 712.874 968.938   0
   0   0  19 842.382 919.248   1
   0   0  20 42721.2 1445.69   1
   0   0 -20 43240.7 1466.58   0
   0   0  21 1111.22 822.615   1
   0   0 -21 853.183 1010.72   0
   0   0  22 8205.59 976.460   1
   0   0 -22 8714.33 1082.23   0
   0   0 -23 481.690 1037.52   0
   0   0  23 491.416 949.219   1
   0   0 -24 1289.66 1006.59   0
   0   0  24 2569.51 1045.59   1
   0   0  25-139.001 987.896   1
   0   0 -25 3.14799 1010.35   0
   0   0  26 953.259 1005.27   1
   0   0  27-75.0063 1114.36   1
   0   0  28 6482.93 1352.81   1
   0   0  29 621.026 1144.86   1
   0   0  30 11663.0 1481.52   1
   0   0  31 1754.41 1400.00   1
   0   0  32 5248.46 1348.23   1
   1   0   4 22411.3 420.689   1
  -1   0  -4 23429.5 448.585   0
   1   0   5 208.786 345.360   1
  -1   0   5 493.164 437.926   1
  -1   0  -5 801.172 420.452   0
  -1   0  -6 2858.12 500.260   0
   1   0   6 2899.63 424.349   1
  -1   0   6 2721.30 509.449   1
   1   0   7-34.2996 391.585   1
  -1   0  -7 26.7780 523.472   0
  -1   0   7 46.2592 435.889   1
  -1   0  -8 643.604 515.060   0
   1   0   8 218.347 445.735   1
  -1   0   8 424.499 507.643   1
   1   0   9-164.076 488.444   1
  -1   0  -9-0.28773 548.587   0
  -1   0   9-170.820 472.104   1
   1   0  10 56631.4 1004.15   1
  -1   0 -10 55932.5 1027.11   0
  -1   0  10 56835.6 1034.58   1
   1   0  11 349.693 527.202   1
  -1   0 -11-206.252 629.078   0
  -1   0  11 23.7984 578.962   1
  -1   0 -12 443.464 696.971   0
   1   0  12 178.749 627.779   1
  -1   0  12 408.509 661.390   1
   1   0  13-261.520 583.152   1
  -1   0  13-131.626 697.764   1
  -1   0 -13-67.2926 757.251   0
   1   0  14-160.187 609.346   1
  -1   0 -14-73.1732 828.932   0
  -1   0  14 526.187 725.341   1
   1   0  15 96.1676 723.429   1
  -1   0 -15 170.689 872.252   0
  -1   0  15-208.661 758.733   1
   1   0  16 1634.77 767.599   1
  -1   0  16 1942.90 816.346   1
  -1   0 -16 2429.66 919.105   0
  -1   0 -17-140.521 889.600   0
   1   0  17 460.673 674.707   1
  -1   0  17 742.484 809.514   1
   1   0  18 7651.59 893.988   1
  -1   0  18 7909.23 951.833   1
  -1   0 -18 7397.93 985.559   0
  -1   0 -19 472.316 917.104   0
   1   0  19-204.071 872.268   1
  -1   0  19-45.3644 868.722   1
  -1   0  20 12196.7 1047.25   1
   1   0  20 12967.7 1056.41   1
  -1   0 -20 13090.6 1133.42   0
  -1   0 -21 188.172 957.873   0
  -1   0  21 107.696 805.824   1
   1   0 -21-217.358 1046.49   0
   1   0  21 227.429 838.794   1
   1   0 -22 4048.47 1076.65   0
  -1   0 -22 3608.86 950.751   0
   1   0  22 4058.79 974.398   1
  -1   0  22 2793.36 875.148   1
   1   0 -23 6.03466 1073.72   0
   1   0  24 1426.02 902.956   1
  -1   0 -24 2176.32 969.785   0
  -1   0  24 892.303 1021.28   1
   1   0 -24 1062.12 1122.95   0
   1   0 -25-4.46709 1095.38   0
  -1   0 -25-49.2380 1014.43   0
   1   0  25 390.200 943.781   1
   1   0 -26-44.8904 1108.02   0
  -1   0  26 676.106 1079.07   1
   1   0  26 309.437 1042.27   1
  -1   0  27 96.0477 1013.20   1
   1   0  27 69.8385 1050.68   1
  -1   0  28 162.199 1112.67   1
   1   0  28 939.083 1075.44   1
  -1   0  29 97.0007 1274.10   1
   1   0  29 57.9524 1221.39   1
   1   0  30 338.911 1176.86   1
  -1   0  30 597.497 1285.58   1
   1   0  31-72.1364 1242.96   1
   1   0  32 1409.28 1332.48   1
  -2   0   3 308.049 320.730   1
  -2   0  -3 123.710 219.274   0
  -2   0  -4 124259. 842.315   0
  -2   0   4 124598. 984.256   1
  -2   0  -5 203.469 374.079   0
  -2   0   5 190.165 459.035   1
   2   0   6 8673.70 453.936   1
  -2   0  -6 9029.60 490.863   0
  -2   0   6 8661.59 460.200   1
  -2   0   7 106.216 444.961   1
  -2   0  -7 277.975 455.584   0
   2   0   7 117.034 403.267   1
  -2   0  -8 161892. 1323.40   0
   2   0   8 160960. 1315.95   1
  -2   0   8 159991. 1474.03   1
  -2   0   9 161.317 553.443   1
   2   0   9 54.0080 496.077   1
  -2   0  -9-200.032 533.229   0
  -2   0  10 256836. 2048.66   1
   2   0  10 257424. 1869.09   1
  -2   0  11 398.889 648.069   1
   2   0  11 293.653 539.332   1
  -2   0 -11 118.286 645.283   0
   2   0  12 278661. 2149.92   1
  -2   0 -12 270403. 2106.85   0
  -2   0  12 271423. 2293.11   1
  -2   0 -13 815.716 778.548   0
   2   0  13 1411.45 669.901   1
  -2   0  13 2041.60 751.699   1
  -2   0 -14 554.726 749.456   0
   2   0  14 231.297 633.676   1
  -2   0  14-86.9802 738.526   1
  -2   0 -15 315.998 783.832   0
  -2   0  15-278.314 756.774   1
   2   0  15 74.0118 647.500   1
  -2   0 -16 8455.52 917.135   0
  -2   0  16 8008.17 882.050   1
   2   0  16 8080.66 838.334   1
  -2   0 -17-0.92460 854.183   0
  -2   0  17 498.652 730.512   1
   2   0  17 138.570 670.164   1
   2   0  18 7702.14 887.709   1
  -2   0 -18 7686.75 954.813   0
  -2   0  18 7217.42 857.537   1
   2   0  19 881.801 833.874   1
  -2   0  19 437.338 777.406   1
   2   0  20 45429.9 1398.95   1
  -2   0 -20 45691.3 1411.87   0
  -2   0  20 42780.6 1418.24   1
  -2   0 -21 378.219 950.921   0
  -2   0  21 435.624 857.145   1
   2   0  21 764.243 919.804   1
   2   0  22 17302.8 1167.06   1
  -2   0 -22 15768.0 1145.50   0
  -2   0  22 17514.8 1175.90   1
  -2   0  23 63.7106 953.233   1
  -2   0 -23 76.2732 874.923   0
   2   0 -23 324.809 1093.03   0
   2   0  23 892.630 866.252   1
   2   0 -24 128.009 1123.20   0
  -2   0 -24 610.279 888.113   0
  -2   0  24-290.409 1022.65   1
   2   0  24 490.783 953.297   1
   2   0  25-181.294 957.326   1
  -2   0  25 384.533 1091.37   1
   2   0 -25 179.795 1155.34   0
   2   0  26-85.2977 951.851   1
   2   0 -26 852.728 1204.25   0
  -2   0  26 78.4901 1143.03   1
  -2   0  27-51.8323 1146.06   1
   2   0  28 1687.50 1071.20   1
  -2   0  28 2524.84 1119.77   1
  -2   0  29 136.562 1158.10   1
  -2   0 -30 3978.99 2092.03   2
  -2   0  30 3741.20 1408.70   1
   2   0  30 4204.22 1284.48   1
   2   0  31 193.617 1199.39   1
   2   0  32 1268.68 1332.74   1
  -3   0   0 1639.48 163.435   1
   3   0   0 1356.40 186.929   2
  -3   0   0 1398.05 278.492   0
  -3   0   0 1598.10 180.687   2
  -3   0   1 899.827 286.840   0
  -3   0  -1 776.103 248.060   0
   3   0   1 795.988 242.820   2
  -3   0   1 972.373 166.033   2
   3   0  -1 796.949 192.039   2
   3   0   1 660.809 131.760   1
  -3   0  -1 1003.42 141.051   1
  -3   0   1 990.070 202.878   1
  -3   0  -1 915.592 226.550   2
  -3   0  -2 81667.3 703.103   0
  -3   0  -2 80906.8 655.494   2
   3   0  -2 80259.5 572.247   2
  -3   0   2 81147.0 669.460   1
  -3   0  -3 124.623 389.162   2
  -3   0   3 159.824 305.736   1
  -3   0  -3-65.9152 283.054   0
  -3   0  -4 561.500 343.092   0
  -3   0   4 374.829 383.956   1
  -3   0  -5 295.980 362.303   0
  -3   0   5 333.087 429.762   1
  -3   0   6 10209.6 577.274   1
  -3   0  -6 9997.44 470.015   0
  -3   0  -7 194.479 397.407   0
  -3   0   7-84.4051 431.720   1
  -3   0  -8 31963.2 705.669   0
  -3   0   8 32724.0 840.616   1
   3   0   8 31760.2 662.272   1
  -3   0  -9-69.6437 456.847   0
  -3   0   9 47.6933 576.432   1
   3   0   9 101.672 434.588   1
  -3   0  10-41.3615 579.438   1
   3   0  10-108.432 485.275   1
  -3   0 -10 341.097 525.692   0
   3   0  11-168.862 525.298   1
  -3   0  11-256.579 480.477   1
  -3   0 -11-19.2613 564.345   0
  -3   0 -12 12984.9 770.012   0
  -3   0  12 13410.1 868.448   1
   3   0  12 14206.4 718.569   1
   3   0  13 51.4580 567.848   1
  -3   0  13 91.7697 558.910   1
  -3   0 -14 10394.3 827.779   0
   3   0  14 10526.1 767.361   1
  -3   0  14 10847.9 895.341   1
  -3   0  15-71.4485 782.788   1
   3   0  15-29.6233 650.211   1
  -3   0 -15 189.230 759.852   0
  -3   0  16 4860.22 725.247   1
  -3   0 -16 4664.81 826.185   0
   3   0  16 5445.35 772.367   1
  -3   0  17-1.87163 749.520   1
  -3   0 -17 76.3273 794.708   0
   3   0  17 365.217 677.467   1
  -3   0  18-46.7313 825.000   1
  -3   0 -18 310.590 779.416   0
   3   0  18-11.3694 750.440   1
  -3   0 -19 482.653 807.524   0
   3   0  19-106.675 731.959   1
  -3   0  19-155.931 908.183   1
  -3   0 -20 2478.94 881.860   0
  -3   0  20 2552.16 993.010   1
   3   0  20 2107.86 849.357   1
  -3   0  21 239.837 960.967   1
  -3   0 -21-156.890 827.677   0
  -3   0 -22 111.030 807.340   0
  -3   0  22 75.4936 973.193   1
   3   0  22 1010.88 874.289   1
   3   0  23 151.240 875.935   1
  -3   0 -23 259.401 848.610   0
  -3   0 -24-115.066 905.841   0
   3   0  24 38.4886 868.861   1
  -3   0  25 993.431 1131.93   1
   3   0 -25-124.691 1228.71   0
   3   0  26 80.4411 941.636   1
   3   0  27-236.662 1048.02   1
  -3   0  28-171.961 1157.81   1
   3   0  28-192.730 1047.04   1
  -3   0 -28 784.530 2001.97   2
   3   0  29 329.838 1067.66   1
  -3   0 -30-48.6573 2149.09   2
  -3   0  30-213.116 1238.72   1
   3   0  30-201.200 1174.88   1
  -3   0  31 177.929 1412.04   1
   3   0  32 53.0636 1283.63   1
  -4   0   0 196385. 865.726   2
  -4   0   0 198246. 813.616   1
  -4   0   0 196645. 1219.44   0
   4   0   0 193594. 912.498   2
  -4   0  -1 445.155 185.276   1
  -4   0   1 214.841 211.418   2
  -4   0   1 591.099 373.955   0
  -4   0  -1 448.370 268.085   2
   4   0   1 346.546 179.576   1
  -4   0   1 237.093 233.005   1
  -4   0  -1 748.754 357.207   0
  -4   0  -2 364654. 1624.50   0
  -4   0   2 363102. 5578.93   1
   4   0   2 367433. 3920.38   1
  -4   0  -2 367692. 5453.80   2
  -4   0   2 363745. 1705.35   0
  -4   0  -3 72.7375 394.928   2
  -4   0   3 100.334 319.280   1
  -4   0  -3 21.8960 353.734   0
  -4   0   4 9391.12 455.207   1
  -4   0  -4 9180.02 508.846   2
  -4   0  -4 9301.10 431.971   0
  -4   0  -5 317.864 363.922   0
  -4   0   5-0.74977 422.492   1
  -4   0  -5 32.4001 474.593   2
  -4   0   6 82265.6 1022.24   1
  -4   0  -6 81761.6 903.718   0
  -4   0   7 92.8148 433.784   1
  -4   0  -7-74.0467 379.709   0
  -4   0   8 12595.9 639.328   1
   4   0   8 13050.4 499.409   1
  -4   0  -8 12692.5 551.732   0
  -4   0  -9 180.275 454.004   0
  -4   0   9 88.6961 510.322   1
   4   0   9-183.277 413.985   1
   4   0  10 76333.5 1037.74   1
  -4   0 -10 75427.0 1087.70   0
  -4   0  10 76152.4 1268.60   1
  -4   0  11 221.998 597.835   1
  -4   0 -11 0.00000 555.658   0
   4   0  11-34.3532 519.313   1
  -4   0  12 42701.7 1076.54   1
   4   0  12 43284.6 977.769   1
  -4   0 -12 45301.2 999.419   0
  -4   0  13 78.4455 753.726   1
   4   0  13 47.6210 577.782   1
  -4   0 -13 94.8076 644.242   0
   4   0  14 8775.90 718.963   1
  -4   0 -14 8052.79 766.004   0
  -4   0  14 7496.18 783.222   1
  -4   0  15-51.8178 807.168   1
  -4   0 -15 258.721 722.854   0
   4   0  15-262.739 655.825   1
  -4   0  16 3171.29 714.719   1
   4   0  16 3001.76 683.331   1
  -4   0 -16 3044.51 739.326   0
   4   0  17 66.5571 700.922   1
  -4   0  17 39.3465 833.735   1
  -4   0 -17 669.782 730.634   0
  -4   0 -18 8037.53 879.412   0
   4   0  18 8739.57 822.567   1
  -4   0  18 8165.00 1008.56   1
   4   0  19 98.3841 768.074   1
  -4   0 -19-187.419 751.013   0
  -4   0  19 404.031 860.152   1
  -4   0  20 15594.5 1068.86   1
  -4   0 -20 15959.7 1021.03   0
   4   0  20 15567.5 1003.24   1
  -4   0 -21 15.0462 797.992   0
   4   0  21 304.128 836.460   1
   4   0  22 14959.9 1068.69   1
  -4   0  22 14268.4 1199.65   1
  -4   0 -22 15370.1 1045.29   0
  -4   0  23 76.0975 999.136   1
  -4   0 -23 198.684 851.677   0
   4   0  24 14.2686 850.080   1
  -4   0  25-36.7977 1109.29   1
   4   0  25-16.9939 940.711   1
  -4   0 -26 983.174 1857.48   2
   4   0  26 2491.64 995.179   1
  -4   0  26 1224.03 1177.69   1
  -4   0  27 93.5659 1170.25   1
  -4   0 -27-156.268 1798.85   2
   4   0  27-300.065 1023.03   1
   4   0 -27 11.5081 1402.24   0
   4   0  28 4620.69 1087.92   1
  -4   0  28 4082.12 1249.19   1
  -4   0 -28 6085.33 1900.80   2
   4   0  29-53.0243 1104.27   1
   4   0  30 3407.38 1178.95   1
  -4   0  30 3568.03 1316.02   1
  -4   0 -30 3877.27 1980.13   2
  -5   0   0 152.703 207.225   1
  -5   0   0 98.7975 241.220   2
  -5   0   0 264.120 401.519   0
  -5   0   1 197.067 250.940   1
  -5   0  -1 312.140 391.119   0
  -5   0   1 212.820 401.123   0
  -5   0  -1 74.6996 205.831   1
  -5   0   1 132.739 215.559   2
  -5   0  -1 72.7731 278.060   2
  -5   0   2 4336.64 277.135   2
  -5   0   2 4059.29 317.401   1
  -5   0   2 4865.90 433.989   0
  -5   0  -2 4802.37 433.196   0
  -5   0  -2 4507.67 357.804   2
  -5   0   3-141.880 318.349   1
  -5   0  -3 212.553 369.448   0
  -5   0  -3 101.344 347.269   2
  -5   0  -4 6880.77 434.239   0
  -5   0  -4 6563.14 463.561   2
  -5   0   4 7128.05 432.464   1
  -5   0  -5-285.893 361.836   0
  -5   0  -5-334.473 457.411   2
  -5   0   5-208.673 400.921   1
  -5   0   6 6692.65 517.204   1
  -5   0  -6 5985.25 421.224   0
  -5   0  -6 5853.39 569.545   2
  -5   0   7-209.679 447.031   1
  -5   0  -7 101.783 392.175   0
  -5   0  -7 4.96045 570.468   2
  -5   0  -8 19998.7 806.757   2
  -5   0   8 20684.4 721.238   1
  -5   0  -8 20478.0 638.511   0
   5   0   9 9.86486 393.283   1
  -5   0  -9 198.511 436.849   0
  -5   0   9-114.471 537.066   1
   5   0  10 21086.5 653.519   1
  -5   0  10 20465.5 816.056   1
  -5   0 -10 20085.3 714.047   0
   5   0  11-133.854 519.335   1
  -5   0 -11-186.938 543.454   0
  -5   0  11-36.9831 653.769   1
   5   0  12 14387.6 693.993   1
  -5   0 -12 13500.9 731.476   0
  -5   0  12 12240.3 840.086   1
   5   0  13-200.010 552.985   1
  -5   0  13 22.4319 610.049   1
  -5   0 -13 67.3152 610.714   0
  -5   0 -14 11946.5 803.162   0
  -5   0  14 10984.8 910.007   1
   5   0  14 11005.9 742.851   1
  -5   0 -15 66.9900 681.725   0
   5   0  15 254.174 633.505   1
  -5   0  15 290.964 826.418   1
   5   0  16 1110.69 642.275   1
  -5   0  16 967.897 738.488   1
  -5   0 -16 1281.83 694.826   0
   5   0  17 113.324 671.297   1
  -5   0  17-229.352 844.169   1
  -5   0 -17-58.5440 723.258   0
  -5   0  18 2133.32 900.923   1
   5   0  18 2164.52 729.191   1
  -5   0 -18 1813.29 761.600   0
  -5   0  19 94.2144 771.516   1
   5   0  19-228.231 750.608   1
  -5   0 -19-214.844 738.391   0
  -5   0 -20 495.479 754.475   0
   5   0  20 394.209 753.916   1
   5   0  21 41.0937 792.471   1
  -5   0  21 50.7472 1003.03   1
  -5   0 -21 115.557 794.823   0
   5   0  22 860.968 810.811   1
  -5   0  22 953.286 1025.66   1
  -5   0 -22 446.940 762.706   0
  -5   0  23 494.334 942.952   1
   5   0  23-69.6703 849.459   1
  -5   0 -23 474.231 807.286   0
  -5   0 -24 1257.46 1777.50   2
  -5   0  24 2721.58 972.930   1
   5   0  24 2939.10 914.625   1
  -5   0  25 179.372 1003.38   1
  -5   0 -25 265.533 1924.54   2
   5   0  25-54.5695 911.787   1
  -5   0  26-288.511 1060.49   1
   5   0  26 1229.60 943.701   1
  -5   0 -26 1128.03 1918.11   2
  -5   0 -27 101.125 1842.54   2
   5   0  27 231.976 981.746   1
  -5   0 -28 319.726 1822.14   2
  -5   0  28 100.518 1161.14   1
   5   0  28-181.488 1026.86   1
  -5   0 -29 620.175 1903.99   2
   5   0  29 194.249 1066.19   1
  -5   0  30-59.8515 1273.52   1
  -5   0 -30-262.250 1899.32   2
  -6   0   0 818661. 8344.27   2
  -6   0   0 822447. 11847.5   0
  -6   0   0 804786. 7823.14   1
  -6   0   1 911.015 285.660   1
  -6   0   1 721.054 446.974   0
  -6   0   1 552.025 274.857   2
  -6   0  -2 479321. 7114.84   2
  -6   0  -2 469453. 2248.58   0
  -6   0   2 462117. 7080.68   1
  -6   0   2 470736. 6439.00   2
  -6   0   2 457661. 2316.13   0
  -6   0   3 722.753 329.653   1
  -6   0  -3 1487.53 410.473   2
  -6   0  -4 75148.9 971.081   0
  -6   0  -4 74487.1 910.640   2
  -6   0   4 77695.2 917.958   1
  -6   0   5-73.5269 380.972   1
  -6   0  -5 242.365 463.699   2
  -6   0  -5 157.318 415.523   0
  -6   0  -6 14995.5 565.602   0
  -6   0  -6 14609.8 650.057   2
  -6   0   6 15477.6 623.472   1
  -6   0  -7 66.1986 578.564   2
  -6   0   7 40.8719 457.378   1
  -6   0  -7 98.1203 402.240   0
  -6   0  -8 67017.6 1003.51   0
  -6   0  -8 68889.1 1175.91   2
  -6   0   8 67559.0 1142.09   1
  -6   0  -9-178.791 497.867   0
  -6   0  -9 115.793 767.005   2
  -6   0   9 192.318 597.431   1
  -6   0 -10 196340. 1739.95   0
   6   0  10 199988. 1527.22   1
  -6   0 -10 198337. 2067.90   2
  -6   0  10 195195. 1977.30   1
  -6   0  11-1.39322 683.868   1
  -6   0 -11-145.834 858.267   2
   6   0  11-319.173 499.677   1
  -6   0 -11-20.4130 565.583   0
  -6   0 -12 28769.6 1219.52   2
   6   0  12 31707.9 837.912   1
  -6   0  12 30997.4 1095.52   1
  -6   0 -12 30357.8 919.808   0
  -6   0  13-165.751 777.426   1
  -6   0 -13-88.6983 609.998   0
   6   0  13 83.9296 594.098   1
  -6   0 -14 42329.0 1107.78   0
   6   0  14 42469.1 1048.54   1
  -6   0 -14 41865.9 1503.91   2
  -6   0  14 42850.2 1293.01   1
   6   0  15-149.935 625.825   1
  -6   0 -15-56.7588 641.392   0
   6   0  16 401.275 596.488   1
  -6   0  16-43.7422 822.885   1
  -6   0 -16-47.1242 638.401   0
  -6   0 -17 485.696 657.661   0
   6   0  17 192.449 643.240   1
  -6   0  17-283.843 836.186   1
  -6   0  18 28530.0 1310.91   1
   6   0  18 28138.1 1076.23   1
  -6   0 -18 29063.6 1100.61   0
  -6   0 -18 28370.6 1656.07   2
  -6   0 -19-22.6469 768.511   0
  -6   0  19-163.333 864.085   1
  -6   0 -19 118.733 1489.35   2
  -6   0 -20 22357.2 1655.99   2
  -6   0 -20 21739.3 1067.33   0
  -6   0  20 23574.1 1362.00   1
   6   0  20 23384.1 1087.83   1
   6   0  21 335.678 800.119   1
  -6   0 -21 272.209 1554.88   2
  -6   0 -21-76.6358 746.638   0
  -6   0  21 26.0671 958.374   1
  -6   0 -22 7841.87 914.541   0
  -6   0  22 7406.92 1035.93   1
  -6   0 -22 8898.60 1553.85   2
   6   0  22 8839.43 950.524   1
  -6   0  23-275.360 1055.05   1
   6   0  23 262.574 838.872   1
  -6   0 -23-266.485 1718.70   2
  -6   0  24 296.485 1146.43   1
  -6   0 -24 1393.32 1579.71   2
   6   0  24 662.283 864.653   1
  -6   0 -25 99.6767 1762.49   2
   6   0  25 350.650 876.208   1
  -6   0  25 403.242 1181.04   1
  -6   0 -26 464.309 1972.79   2
  -6   0  26 223.845 1224.61   1
   6   0  26 367.394 928.467   1
  -6   0  27-76.5081 1239.30   1
  -6   0 -27 422.405 1959.84   2
   6   0  27 234.481 943.269   1
  -6   0  28 2238.73 1320.53   1
  -6   0 -28 1898.07 1885.28   2
  -6   0 -29-129.894 1880.79   2
  -6   0  29-33.9936 1292.78   1
  -6   0 -30 2282.84 1976.09   2
  -6   0  30 2768.89 1445.49   1
  -7   0   0 634.059 270.912   2
  -7   0   0 444.118 258.035   1
  -7   0   0-104.932 459.694   0
  -7   0   1-61.2639 258.272   2
  -7   0  -1-51.6740 401.101   0
  -7   0  -1-14.8354 240.326   1
  -7   0  -1 72.3243 278.358   2
  -7   0   1 123.187 461.886   0
  -7   0   1-1.46359 267.220   1
  -7   0   2 2038.73 315.107   1
  -7   0  -2 2227.22 333.067   2
  -7   0   2 2923.22 443.467   0
  -7   0   2 2317.60 290.524   2
  -7   0  -2 2277.69 398.378   0
  -7   0  -3 83.0490 364.294   0
  -7   0   3-110.917 310.266   1
  -7   0  -3 0.43092 362.318   2
  -7   0   4 1601.88 375.673   1
  -7   0  -4 1506.54 429.632   2
  -7   0  -4 1686.30 398.471   0
  -7   0  -5 135.726 436.624   0
  -7   0  -5-63.7547 436.210   2
  -7   0   5 102.295 405.824   1
  -7   0   6 20425.7 672.316   1
  -7   0  -6 19977.6 695.078   2
  -7   0  -6 19531.6 653.477   0
  -7   0  -7 39.5892 565.669   2
  -7   0   7-254.475 483.173   1
  -7   0  -7-151.524 426.566   0
  -7   0  -8 236.881 664.632   2
  -7   0   8 628.653 538.805   1
  -7   0  -8 341.685 456.947   0
  -7   0  -9 547.786 735.472   2
  -7   0   9 138.117 538.427   1
  -7   0  -9 13.1199 498.985   0
  -7   0 -10 1164.95 794.621   2
  -7   0  10 1578.71 673.742   1
  -7   0 -10 1388.83 544.024   0
   7   0  10 1306.04 468.217   1
   7   0  11 9.22962 488.329   1
  -7   0 -11 204.310 940.839   2
  -7   0  11 102.409 662.157   1
  -7   0 -11-30.7571 563.590   0
  -7   0  12 16175.6 969.331   1
  -7   0 -12 14380.4 760.772   0
   7   0  12 15252.8 699.154   1
  -7   0 -12 16718.4 1201.68   2
   7   0  13 163.953 568.404   1
  -7   0  13 67.4750 791.993   1
  -7   0 -13 86.7426 1081.62   2
  -7   0 -13-200.714 618.853   0
  -7   0 -14 14395.3 1207.53   2
  -7   0 -14 15081.0 816.185   0
  -7   0  14 14560.4 1016.49   1
   7   0  14 14976.8 754.095   1
   7   0  15-87.9337 586.804   1
  -7   0  15-62.1590 840.147   1
  -7   0 -15-232.000 615.314   0
  -7   0  16 4364.97 915.140   1
  -7   0 -16 4284.79 1273.33   2
  -7   0 -16 3419.72 699.772   0
   7   0  16 4378.67 681.531   1
   7   0  17 65.1887 641.176   1
  -7   0  17-114.526 743.458   1
  -7   0 -17 318.402 694.151   0
  -7   0 -17 897.390 1271.64   2
  -7   0  18 5611.09 1021.70   1
   7   0  18 6190.08 747.495   1
  -7   0 -18 5426.36 765.519   0
  -7   0 -18 4839.69 1414.98   2
  -7   0 -19 350.589 1430.70   2
   7   0  19-309.583 687.066   1
  -7   0 -19-181.979 700.823   0
  -7   0  19-249.045 867.683   1
  -7   0  20 2768.14 1090.64   1
   7   0  20 2599.88 763.924   1
  -7   0 -20 3378.50 756.495   0
  -7   0 -20 2223.54 1360.11   2
  -7   0  21-209.754 886.597   1
  -7   0 -21-117.932 736.072   0
   7   0  21-215.320 721.642   1
  -7   0 -21 630.884 1447.73   2
  -7   0 -22-365.401 1615.43   2
  -7   0  22 309.667 1055.14   1
  -7   0 -22 168.406 782.337   0
   7   0  22 14.6707 783.301   1
   7   0  23 585.083 773.123   1
  -7   0  23-85.8421 1135.11   1
  -7   0  24-60.9488 1080.60   1
  -7   0 -24 162.894 1807.21   2
   7   0  24 25.8122 826.780   1
  -7   0 -25-226.772 1793.73   2
   7   0  25 501.716 851.316   1
  -7   0  25 282.275 1016.13   1
  -7   0 -26 1341.67 1734.06   2
  -7   0  27 175.458 1239.51   1
  -7   0  29 284.682 1374.26   1
  -8   0   0 93233.0 859.897   2
  -8   0   0 93416.6 1240.05   0
  -8   0   0 93224.7 811.770   1
  -8   0  -1 387.155 327.669   2
  -8   0   1 344.358 538.969   0
  -8   0   1 222.633 306.478   2
  -8   0  -1 262.523 497.802   0
  -8   0  -1 334.024 277.725   1
  -8   0   1 532.130 300.040   1
  -8   0  -2 120672. 1402.34   0
  -8   0   2 121659. 1446.41   0
  -8   0   2 116975. 1017.36   1
  -8   0  -2 119302. 1033.96   2
  -8   0   2 116211. 943.935   2
  -8   0  -3 831.621 420.193   2
  -8   0   3 91.0107 343.290   1
  -8   0  -3 1092.91 477.431   0
  -8   0  -4 16451.3 563.623   2
  -8   0   4 15628.2 547.712   1
  -8   0  -4 15139.6 645.034   0
  -8   0  -5 82.5959 485.650   0
  -8   0  -5 164.334 470.096   2
  -8   0   5-216.388 399.840   1
  -8   0  -6 11587.7 659.255   2
  -8   0   6 13148.0 625.801   1
  -8   0  -6 11986.7 651.980   0
  -8   0  -7-297.310 575.025   2
  -8   0  -7-131.229 496.153   0
  -8   0   7 18.0670 512.156   1
  -8   0  -8 75700.1 1252.79   2
  -8   0  -8 72508.5 1173.49   0
  -8   0   8 72063.9 1240.28   1
  -8   0   9 69.0526 650.176   1
  -8   0  -9-115.628 775.607   2
  -8   0 -10 158474. 1722.96   0
   8   0  10 161695. 1338.52   1
  -8   0  10 162857. 1945.56   1
  -8   0 -10 159567. 1946.84   2
  -8   0 -11 239.383 955.885   2
   8   0  11-57.9508 479.089   1
  -8   0  11-17.3947 658.800   1
  -8   0 -11 67.5576 615.422   0
  -8   0 -12 101527. 1480.22   0
  -8   0 -12 104334. 1826.70   2
  -8   0  12 106133. 1766.53   1
   8   0  12 109226. 1272.15   1
  -8   0 -13-260.163 616.333   0
  -8   0  13 351.023 726.523   1
   8   0  13-194.782 526.007   1
  -8   0 -14 5354.16 677.111   0
  -8   0 -14 5688.92 1064.44   2
  -8   0  14 5481.07 783.766   1
   8   0  14 5314.94 613.593   1
  -8   0  15 115.230 698.018   1
  -8   0 -15-70.3247 1109.50   2
   8   0  15-50.8315 549.391   1
  -8   0 -15 3.68146 613.887   0
  -8   0  16-245.598 743.293   1
  -8   0 -16 83.1673 1096.19   2
  -8   0 -16 64.9952 652.494   0
   8   0  16-196.243 577.718   1
  -8   0 -17-102.710 654.810   0
  -8   0  17 57.8479 894.366   1
   8   0  17-315.423 588.783   1
  -8   0 -18 10700.5 875.647   0
   8   0  18 12396.9 789.761   1
  -8   0 -18 10653.5 1397.13   2
  -8   0  18 10506.3 1120.65   1
  -8   0  19-276.282 878.375   1
  -8   0 -19 1.40826 1316.44   2
  -8   0 -19-190.783 734.607   0
   8   0  20 29947.9 1119.86   1
  -8   0 -20 27950.4 1150.30   0
  -8   0 -20 28762.5 1754.61   2
  -8   0  20 30222.2 1526.08   1
   8   0  21-245.287 719.622   1
  -8   0 -21 428.806 1426.88   2
  -8   0 -21-47.2032 773.946   0
  -8   0 -22 6151.62 1711.50   2
   8   0  22 6425.23 880.319   1
  -8   0 -22 6031.23 891.405   0
  -8   0  22 6778.21 1261.99   1
  -8   0  23 231.741 1113.05   1
  -8   0 -24 3089.26 1791.99   2
  -8   0  24 2599.55 1064.54   1
  -8   0  25 138.306 1221.36   1
  -8   0 -25-78.2695 1658.52   2
  -8   0  26-173.849 1291.82   1
  -8   0  27 633.172 1251.59   1
  -8   0 -27-264.021 1758.71   2
  -8   0  28 470.069 1225.27   1
  -8   0 -28-303.502 1935.80   2
  -8   0 -29-362.152 2091.46   2
  -9   0   0 165.798 303.834   1
  -9   0   0-135.285 561.011   0
  -9   0   0 228.432 312.496   2
  -9   0  -1-62.8090 324.877   2
  -9   0   1-33.9011 536.858   0
  -9   0  -1-16.7532 295.071   1
  -9   0  -1-222.161 502.781   0
  -9   0   1 22.5383 308.243   2
  -9   0   1 53.0027 308.020   1
  -9   0   2 792.400 323.836   2
  -9   0   2 881.569 357.775   1
  -9   0  -2 854.938 465.768   0
  -9   0   2 750.539 486.933   0
  -9   0  -2 758.096 365.163   2
  -9   0   3 108.288 377.534   1
  -9   0  -3 21.4810 398.204   2
  -9   0  -3 36.0653 459.184   0
  -9   0  -4 11643.0 535.295   2
  -9   0  -4 10700.7 623.910   0
  -9   0   4 10480.8 543.009   1
  -9   0  -5 63.2919 475.101   2
  -9   0  -5 144.873 486.653   0
  -9   0   5-151.536 449.266   1
  -9   0   6 2355.34 513.758   1
  -9   0  -6 2751.93 564.299   2
  -9   0  -6 3131.04 588.482   0
  -9   0  -7-62.6599 576.405   2
  -9   0  -7-190.291 515.305   0
  -9   0   7 29.9526 537.331   1
  -9   0  -8 25443.7 885.544   0
  -9   0  -8 25470.6 916.501   2
  -9   0   8 26710.9 894.437   1
  -9   0  -9 40.8013 591.633   0
  -9   0   9-52.7530 620.117   1
  -9   0  -9-60.3296 702.909   2
   9   0  10 2019.20 433.159   1
  -9   0  10 2307.52 654.802   1
  -9   0 -10 2324.27 794.491   2
  -9   0 -10 2380.99 630.985   0
   9   0  11 152.234 444.396   1
  -9   0 -11 386.066 583.516   0
  -9   0 -11 178.355 842.088   2
  -9   0  11-108.400 651.223   1
  -9   0  12 1545.21 796.175   1
  -9   0 -12 1713.27 882.977   2
   9   0  12 1835.66 488.902   1
  -9   0 -12 1679.01 603.320   0
  -9   0 -13-252.631 603.839   0
  -9   0  13 48.0344 686.796   1
   9   0  13-100.213 478.981   1
  -9   0 -14 4762.41 662.309   0
  -9   0 -14 5689.00 1073.50   2
   9   0  14 5671.87 569.327   1
  -9   0  14 4712.20 843.708   1
  -9   0  15 152.676 824.526   1
  -9   0 -15-146.352 1091.25   2
  -9   0 -15-2.16074 608.796   0
   9   0  15-208.050 527.221   1
  -9   0 -16-101.019 661.642   0
   9   0  16 240.977 563.437   1
  -9   0 -16 296.373 1098.51   2
  -9   0  16 1028.42 871.581   1
  -9   0  17 93.7961 896.667   1
   9   0  17 126.747 571.190   1
   9   0  18 3733.89 661.658   1
  -9   0  18 3897.86 905.093   1
  -9   0 -18 3633.94 746.568   0
  -9   0 -18 4230.50 1319.18   2
  -9   0 -19 545.256 1292.49   2
  -9   0  19 71.8438 971.435   1
  -9   0 -19 194.337 673.587   0
  -9   0 -20 425.838 713.976   0
  -9   0  20 1103.30 1088.33   1
  -9   0 -20 255.416 1377.81   2
  -9   0 -21-267.346 734.689   0
  -9   0  21 119.336 947.545   1
  -9   0 -21 737.778 1532.01   2
  -9   0 -22 4406.27 1703.82   2
  -9   0  22 3355.71 1239.50   1
  -9   0 -23 1127.30 1642.81   2
  -9   0  24 1319.43 1159.21   1
  -9   0 -24 1573.05 1632.02   2
  -9   0 -25 765.418 1841.61   2
  -9   0  25 718.204 1254.62   1
  -9   0  26 472.749 1184.16   1
  -9   0 -26 302.898 1703.04   2
  -9   0 -27 1218.23 1887.71   2
  -9   0  27 95.9973 1164.81   1
  -9   0 -28 1089.34 1937.46   2
  -9   0  28 1732.16 1337.27   1
 -10   0   0 184925. 1941.79   0
 -10   0   0 190299. 1252.35   1
 -10   0   0 190784. 1318.85   2
 -10   0   1 776.639 370.125   2
 -10   0   1 830.384 389.017   1
 -10   0   1 948.433 565.857   0
 -10   0   2 49651.8 787.315   1
 -10   0  -2 49965.4 1128.30   0
 -10   0   2 49783.1 732.474   2
 -10   0   2 50809.9 1135.33   0
 -10   0  -3 590.072 410.770   2
 -10   0   3 237.516 405.225   1
 -10   0  -4 357.296 432.056   2
 -10   0  -4 195.616 531.952   0
 -10   0   4 115.085 411.849   1
 -10   0  -5 80.2233 563.806   0
 -10   0   5 61.2842 451.792   1
 -10   0  -5 18.7273 486.119   2
 -10   0  -6 9825.99 668.564   0
 -10   0   6 10101.8 641.153   1
 -10   0  -6 10347.2 663.414   2
 -10   0  -7 123.964 567.692   2
 -10   0  -7 192.322 586.767   0
 -10   0   7 36.9419 547.830   1
 -10   0   8 14575.9 779.563   1
 -10   0  -8 15946.4 796.642   2
 -10   0  -8 14579.6 801.912   0
 -10   0  -9-138.648 625.524   0
 -10   0  -9 135.392 684.371   2
 -10   0   9-146.025 602.977   1
  10   0   9 32.0245 335.954   1
 -10   0 -10 36552.6 1123.81   2
 -10   0  10 37584.4 1127.42   1
 -10   0 -10 36505.2 1054.52   0
  10   0  10 37725.1 677.363   1
 -10   0 -11 64.9357 606.107   0
  10   0  11-74.1123 410.245   1
 -10   0 -11 126.649 775.886   2
 -10   0 -12 11115.9 792.246   0
 -10   0  12 11679.4 931.288   1
 -10   0 -12 11958.2 978.583   2
  10   0  12 12083.9 557.447   1
 -10   0  13-21.6700 693.400   1
 -10   0 -13 288.537 877.352   2
 -10   0  14 491.987 809.296   1
 -10   0 -14 392.043 633.437   0
 -10   0 -14 614.256 935.209   2
 -10   0 -15-261.557 1006.15   2
 -10   0 -15 359.591 645.863   0
 -10   0 -16 2387.76 694.009   0
 -10   0 -16 1723.18 1088.20   2
 -10   0  16 2366.59 890.661   1
 -10   0  17-309.954 909.206   1
 -10   0 -17-38.4807 675.095   0
 -10   0 -18 9537.28 1361.78   2
 -10   0 -18 7934.86 823.901   0
 -10   0  18 9595.67 1160.89   1
 -10   0  19 198.693 1074.55   1
 -10   0 -19 148.197 747.085   0
 -10   0 -19 793.910 1331.33   2
 -10   0 -20 16826.1 1694.55   2
 -10   0  20 17468.3 1310.96   1
 -10   0 -20 16074.2 1033.09   0
 -10   0  21 9.25516 1114.89   1
 -10   0  22 8660.27 1343.56   1
 -10   0 -22 6946.95 1706.35   2
 -10   0 -23 56.1959 1550.90   2
 -10   0 -24-149.622 1551.51   2
 -10   0  24-74.2218 1195.51   1
 -10   0  25-49.2868 1246.29   1
 -10   0 -25 151.586 1726.96   2
 -10   0 -26 24.0434 1650.10   2
 -10   0  26 696.778 1151.91   1
 -10   0  27-224.013 1280.91   1
 -10   0 -27-136.436 1851.56   2
 -10   0 -28 1651.53 1820.27   2
 -10   0  28 1773.90 1455.78   1
 -11   0   0 1067.94 706.693   0
 -11   0   0 1004.72 375.550   1
 -11   0   0 1243.51 381.432   2
 -11   0  -1 174.166 564.528   0
 -11   0   1-105.374 378.653   1
 -11   0  -1 148.257 361.192   2
 -11   0   1 6.74770 348.985   2
 -11   0   1 307.437 630.514   0
 -11   0   2 240.618 393.727   1
 -11   0  -2 591.670 642.814   0
 -11   0   2 209.052 578.180   0
 -11   0  -2-14.7823 385.423   2
 -11   0  -3 273.978 404.383   2
 -11   0  -3-216.560 571.112   0
 -11   0   3 52.4100 402.157   1
 -11   0   4 30.2327 430.137   1
 -11   0  -4 129.372 445.930   2
 -11   0  -4 172.056 623.002   0
 -11   0  -5-44.4648 484.007   2
 -11   0  -5-77.2833 593.674   0
 -11   0  -6 4431.89 539.439   2
 -11   0   6 4366.60 563.779   1
 -11   0  -6 3904.22 632.538   0
 -11   0  -7 71.8266 567.653   0
 -11   0   7-268.704 544.346   1
 -11   0  -7-204.428 563.399   2
 -11   0   8 2905.25 603.518   1
 -11   0  -8 1929.71 609.470   0
 -11   0  -8 2497.75 622.008   2
 -11   0  -9 114.531 622.024   0
 -11   0   9-187.798 638.963   1
 -11   0 -10 15528.3 886.312   2
 -11   0  10 15133.3 878.144   1
 -11   0 -10 14397.2 864.595   0
 -11   0 -11 190.424 644.496   0
 -11   0  11 423.062 697.741   1
 -11   0 -11 256.661 765.043   2
 -11   0 -12 11667.1 815.854   0
 -11   0 -12 11252.9 957.980   2
 -11   0  12 10346.4 894.121   1
 -11   0  13 91.1280 728.633   1
 -11   0 -13-194.408 863.268   2
 -11   0 -13 661.439 662.821   0
 -11   0  14 2789.26 872.408   1
 -11   0 -14 1633.50 932.253   2
 -11   0 -14 2187.54 708.990   0
 -11   0 -15-196.889 663.438   0
 -11   0  15 171.492 839.967   1
 -11   0 -15-28.1016 965.421   2
 -11   0  16 564.034 829.358   1
 -11   0 -16 325.831 1001.21   2
 -11   0 -16 560.576 677.876   0
 -11   0  17-104.921 852.914   1
 -11   0 -17-130.713 1076.90   2
 -11   0 -17-263.212 695.808   0
 -11   0  18-245.330 916.214   1
 -11   0 -18 22.3338 727.773   0
 -11   0 -18 551.967 1179.79   2
 -11   0 -19 192.337 1330.94   2
 -11   0 -19-273.447 727.055   0
 -11   0  19 354.671 955.638   1
 -11   0 -20 2600.47 1363.69   2
 -11   0  20 1768.77 1077.28   1
 -11   0 -20 2759.97 824.221   0
 -11   0 -21 31.8772 1399.00   2
 -11   0  22 228.249 1063.05   1
 -11   0 -22 1034.87 1478.57   2
 -11   0  23-11.6747 1157.06   1
 -11   0 -23 277.477 1518.79   2
 -11   0  24 760.714 1199.36   1
 -11   0 -24 61.6110 1545.95   2
 -11   0  25 405.193 1277.10   1
 -11   0 -26-126.938 1654.33   2
 -11   0  26-188.923 1164.38   1
 -11   0 -27 627.830 1677.59   2
 -12   0   0 57968.6 804.902   1
 -12   0   0 57683.2 1331.08   0
 -12   0   0 57531.1 841.848   2
 -12   0   1 451.255 386.630   2
 -12   0   1 797.775 783.894   0
 -12   0  -1 629.159 735.580   0
 -12   0  -1 421.445 388.404   2
 -12   0   1 223.229 409.959   1
 -12   0   2 29747.6 721.683   1
 -12   0  -2 30313.7 698.947   2
 -12   0  -3 573.929 635.854   0
 -12   0  -3 209.234 411.474   2
 -12   0   3 35.2216 444.362   1
 -12   0   4 11876.7 618.304   1
 -12   0  -4 12012.7 590.712   2
 -12   0  -4 11402.4 783.476   0
 -12   0   5-44.6146 489.512   1
 -12   0  -5 406.608 606.316   0
 -12   0  -5-84.2368 461.396   2
 -12   0  -6 2872.94 640.213   0
 -12   0   6 2947.30 538.127   1
 -12   0  -6 3254.03 560.716   2
 -12   0  -7-123.104 516.619   2
 -12   0   7 251.443 549.827   1
 -12   0  -7 112.652 618.385   0
 -12   0   8 50364.8 1177.10   1
 -12   0  -8 49444.0 1099.79   2
 -12   0  -8 49476.1 1278.49   0
 -12   0   9-124.228 691.819   1
 -12   0  -9-26.3794 698.477   0
 -12   0  -9 251.452 678.740   2
 -12   0 -10 65394.9 1365.82   2
 -12   0 -10 61855.6 1406.25   0
 -12   0  10 63926.7 1420.92   1
 -12   0  11-26.5666 743.678   1
 -12   0 -11-69.0892 762.089   2
 -12   0 -11-81.6982 694.534   0
 -12   0 -12 22411.8 1104.27   2
 -12   0 -12 20722.9 1016.83   0
 -12   0  12 22383.0 1088.61   1
 -12   0  13-123.018 788.402   1
 -12   0 -13 301.276 844.313   2
 -12   0 -14 1276.78 897.643   2
 -12   0 -14 829.963 686.210   0
 -12   0  14 737.540 834.454   1
 -12   0 -15 3.77544 917.918   2
 -12   0 -15 152.180 699.650   0
 -12   0  15 152.408 797.019   1
 -12   0 -16 2246.95 736.920   0
 -12   0  16 3009.34 900.710   1
 -12   0 -16 3468.24 1021.44   2
 -12   0 -17 447.302 1069.56   2
 -12   0 -17 145.572 704.336   0
 -12   0  17-160.291 980.197   1
 -12   0 -18 2793.71 1201.38   2
 -12   0 -18 2807.54 817.612   0
 -12   0  18 2676.15 1083.32   1
 -12   0 -19-189.074 786.782   0
 -12   0 -19 943.948 1253.95   2
 -12   0 -20 14220.1 1551.81   2
 -12   0  20 14161.2 1392.39   1
 -12   0 -21 270.635 1478.20   2
 -12   0  22 4494.09 1207.49   1
 -12   0 -22 4502.55 1579.69   2
 -12   0 -23-227.329 1516.73   2
 -12   0  23 380.872 1259.18   1
 -12   0 -24-18.1229 1599.79   2
 -12   0  24 357.932 1141.86   1
 -12   0  25-0.92678 1325.79   1
 -12   0 -25 264.974 1641.13   2
 -12   0  26 423.956 1227.05   1
 -12   0 -27 476.395 1664.53   2
 -13   0   0 616.540 377.045   2
 -13   0   0 405.264 747.072   0
 -13   0   1 134.437 658.843   0
 -13   0  -1-21.3387 378.442   2
 -13   0  -1 288.137 756.528   0
 -13   0   2 208.120 424.500   1
 -13   0  -2 35.2092 395.418   2
 -13   0  -2 417.915 720.991   0
 -13   0  -3 283.148 703.863   0
 -13   0  -3-155.166 402.616   2
 -13   0   3-62.2428 430.414   1
 -13   0  -4 1252.80 449.327   2
 -13   0  -4 778.140 702.768   0
 -13   0   4 1135.02 461.417   1
 -13   0  -5 411.265 699.867   0
 -13   0  -5 289.119 464.309   2
 -13   0  -6 3217.01 535.479   2
 -13   0   6 4073.81 565.226   1
 -13   0  -6 3260.14 760.852   0
 -13   0  -7-57.9250 559.920   2
 -13   0  -7-68.5596 659.359   0
 -13   0   7-22.5735 553.119   1
 -13   0  -8 289.255 698.082   0
 -13   0   8-50.6962 618.264   1
 -13   0  -8-184.516 597.613   2
 -13   0   9-100.966 663.100   1
 -13   0  -9-16.0025 676.360   0
 -13   0  -9-296.395 655.514   2
 -13   0  10 767.290 688.150   1
 -13   0 -10 660.616 706.221   0
 -13   0 -10 882.521 682.239   2
 -13   0  11 219.452 729.119   1
 -13   0 -11 225.683 712.651   2
 -13   0 -11 38.3219 672.060   0
 -13   0 -12 1742.14 787.293   2
 -13   0  12 1793.11 805.999   1
 -13   0 -12 1440.52 703.776   0
 -13   0  13-156.198 816.707   1
 -13   0 -13 203.486 716.198   0
 -13   0 -13 157.178 806.711   2
 -13   0  14 2908.23 893.521   1
 -13   0 -14 3461.07 923.100   2
 -13   0 -14 2793.26 762.782   0
 -13   0 -15 583.948 693.198   0
 -13   0 -15 114.758 887.322   2
 -13   0  15 47.8483 851.532   1
 -13   0 -16-27.8481 987.392   2
 -13   0 -16-230.344 734.121   0
 -13   0  16-269.324 930.045   1
 -13   0 -17 138.527 766.538   0
 -13   0 -17 546.079 1078.85   2
 -13   0  17 224.033 1004.41   1
 -13   0 -18 347.332 773.976   0
 -13   0  18 346.171 1017.37   1
 -13   0 -18 933.724 1159.15   2
 -13   0 -19 361.294 798.849   0
 -13   0  19 313.035 1051.52   1
 -13   0 -20 158.520 1293.60   2
 -13   0  20 680.233 1094.65   1
 -13   0  21 907.436 1221.05   1
 -13   0 -21 457.413 1361.42   2
 -13   0  22-187.794 1292.95   1
 -13   0 -22 421.571 1399.69   2
 -13   0 -23 1034.06 1441.85   2
 -13   0  24-98.0162 1210.81   1
 -13   0  25-201.440 1360.66   1
 -13   0  26 457.650 1260.38   1
 -14   0   0 49839.7 1442.19   0
 -14   0  -1 587.452 827.023   0
 -14   0  -2 23920.2 1140.22   0
 -14   0  -3 452.096 790.345   0
 -14   0  -4 9092.17 915.784   0
 -14   0   5-150.772 487.909   1
 -14   0   6 9675.89 700.618   1
 -14   0  -6 9618.50 885.447   0
 -14   0  -7 127.417 764.591   0
 -14   0   7 351.583 569.094   1
 -14   0   8 18485.2 901.252   1
 -14   0  -8 18177.3 1017.19   0
 -14   0  -9 28.6268 734.404   0
 -14   0   9 26.5385 656.276   1
 -14   0 -10 26580.9 1180.32   0
 -14   0  10 27659.4 1105.77   1
 -14   0 -11 431.647 758.420   0
 -14   0  11 515.543 729.904   1
 -14   0  12 13831.3 1023.04   1
 -14   0 -12 14472.3 999.049   0
 -14   0 -13-117.505 736.753   0
 -14   0  13 102.703 797.466   1
 -14   0  14-76.7176 857.197   1
 -14   0 -14 582.501 761.942   0
 -14   0 -15 469.977 736.195   0
 -14   0  15 38.8751 883.067   1
 -14   0  16 3513.69 996.746   1
 -14   0 -16 3252.98 850.412   0
 -14   0 -17-175.555 782.964   0
 -14   0  17-183.981 1031.40   1
 -14   0  18 1927.24 1053.47   1
 -14   0 -18 761.317 820.963   0
 -14   0  19-166.173 1074.37   1
 -14   0  20 6707.30 1243.89   1
 -14   0  21-255.513 1141.16   1
 -14   0  22 3897.38 1253.37   1
 -14   0  23 643.893 1282.21   1
 -14   0  24 1348.18 1393.45   1
 -14   0  25 319.814 1261.88   1
 -15   0  -1 168.225 729.538   0
 -15   0  -2 2521.61 839.846   0
 -15   0  -3 204.271 813.124   0
 -15   0  -4 239.672 751.188   0
 -15   0  -5 197.384 733.684   0
 -15   0  -6 1345.48 836.212   0
 -15   0  -7-240.377 745.762   0
 -15   0   8 1740.37 658.676   1
 -15   0  -8 1740.84 761.724   0
 -15   0   9 129.373 643.807   1
 -15   0  -9-202.158 817.327   0
 -15   0 -10 325.878 805.145   0
 -15   0  10 507.111 691.473   1
 -15   0  11 310.904 744.094   1
 -15   0 -11-99.6341 796.415   0
 -15   0  12 280.559 796.011   1
 -15   0 -12 31.5962 785.489   0
 -15   0  13 88.0602 841.175   1
 -15   0 -14 160.431 776.368   0
 -15   0  14-74.7115 880.302   1
 -15   0 -15 275.976 801.072   0
 -15   0 -16 3755.99 893.904   0
 -15   0  16 3195.07 1043.44   1
 -15   0 -17 320.012 871.818   0
 -15   0  17 100.751 1072.21   1
 -15   0  18 5719.61 1165.54   1
 -15   0 -18 4804.26 961.240   0
 -15   0  19 210.499 1075.96   1
 -15   0  21 195.274 1223.49   1
 -15   0  22-91.0254 1258.86   1
 -15   0  23 8.81016 1201.12   1
 -15   0  24 709.336 1268.58   1
 -16   0  -2 850.674 796.590   0
 -16   0  -3 313.110 864.345   0
 -16   0  -4 213.139 756.887   0
 -16   0  -5-254.184 869.656   0
 -16   0  -6 2326.71 841.345   0
 -16   0  -7 0.29732 803.745   0
 -16   0  -8 4674.91 923.618   0
 -16   0  -9 559.434 829.938   0
 -16   0 -10 9611.51 1015.50   0
 -16   0 -11 614.109 845.013   0
 -16   0  12 2191.01 856.273   1
 -16   0 -12 2285.62 911.478   0
 -16   0  13-77.7003 858.931   1
 -16   0 -14 217.104 864.904   0
 -16   0  14-108.613 877.069   1
 -16   0  15 78.4355 945.399   1
 -16   0 -15 74.2079 869.244   0
 -16   0  16-33.0148 977.608   1
 -16   0 -16 376.177 873.932   0
 -16   0 -17-56.3462 882.337   0
 -16   0  17 263.797 1077.68   1
 -16   0  18 3808.68 1159.10   1
 -16   0  19 344.351 1112.26   1
 -16   0  20 4379.60 1301.58   1
 -16   0  21 145.678 1273.23   1
 -16   0  22 1834.61 1304.84   1
 -17   0  -4 3612.55 913.766   0
 -17   0  -5 765.413 888.997   0
 -17   0  -6 439.434 930.788   0
 -17   0  -7 209.115 827.722   0
 -17   0  -8 1299.53 888.843   0
 -17   0  -9-231.392 864.037   0
 -17   0 -10-122.564 881.475   0
 -17   0 -11 99.7301 891.509   0
 -17   0 -12 2122.12 901.229   0
 -17   0 -13 285.291 899.177   0
 -17   0 -14 2527.33 932.684   0
 -17   0 -15 681.737 882.582   0
 -17   0 -16 578.517 922.153   0
 -17   0  19 578.327 1126.36   1
 -17   0  20 121.501 1194.31   1
 -17   0  21 858.436 1239.37   1
 -17   0  22-188.008 1267.09   1
 -18   0  -5 21.7042 896.903   0
 -18   0  -6 799.464 969.400   0
 -18   0  -8 4698.04 1096.44   0
 -18   0 -10 9555.00 1193.11   0
 -18   0 -11-217.597 986.225   0
 -18   0 -12 4950.94 1054.94   0
 -18   0 -13 511.409 931.141   0
 -18   0 -14 76.3211 940.426   0
 -18   0 -15 1064.17 932.323   0
 -19   0  -7-156.969 979.941   0
 -19   0  -8 276.723 975.063   0
 -19   0  -9 112.724 1013.34   0
 -19   0 -10-105.777 1026.58   0
 -19   0 -11-55.4432 1042.43   0
 -19   0 -12 593.289 1037.94   0
 -19   0 -13 290.458 1027.66   0
 -20   0  -9 729.079 1142.30   0
 -20   0 -10 8959.10 1295.25   0
 -20   0 -11 304.204 1086.64   0
 -20   0 -12 2142.17 1157.78   0
 -20   0 -13-107.847 1030.02   0
 -20   0 -14-155.816 1044.61   0
   0  -1  -3-179.337 228.302   2
   0  -1   3 707.630 220.871   1
   0  -1   4 269.795 317.455   1
   0  -1   5 118.266 375.499   1
   0  -1   6 120.811 411.210   1
   0  -1   7-223.311 418.139   1
   0  -1   8 21.1939 364.452   1
   0  -1   9 16.5387 456.720   1
   0  -1  10 4.86789 479.774   1
   0   1  10-253.016 533.612   1
   0   1  11-157.061 626.067   1
   0  -1  11-84.6115 536.193   1
   0  -1  12 464.580 578.385   1
   0   1  12 35.3566 673.991   1
   0  -1  13-231.740 546.293   1
   0   1  13-269.875 724.330   1
   0   1  14-169.482 679.403   1
   0  -1  14 41.6661 627.108   1
   0   1  15-0.19326 711.141   1
   0  -1  15 358.144 686.790   1
   0   1  16 683.505 833.632   1
   0  -1  16 0.58857 698.274   1
   0  -1 -17 407.612 988.894   0
   0   1 -17-159.309 849.109   0
   0   1  17 56.1751 782.392   1
   0  -1  17 10.4968 661.686   1
   0   1  18 44.3700 820.306   1
   0  -1  18 410.935 795.449   1
   0   1 -18-2.97763 805.001   0
   0  -1 -18 365.231 1075.61   0
   0  -1 -19 4.71073 1034.00   0
   0   1 -19-291.704 806.274   0
   0  -1  19 373.629 819.643   1
   0   1  20-158.476 878.715   1
   0  -1  20-23.6964 772.962   1
   0   1 -20 111.858 901.347   0
   0  -1 -20-261.801 1046.94   0
   0   1 -21-91.6098 881.985   0
   0  -1  21-281.666 791.137   1
   0  -1 -22-130.613 1090.43   0
   0   1 -22 105.738 862.553   0
   0   1 -23-182.843 838.207   0
   0  -1  23-29.1791 860.250   1
   0   1  23 468.258 967.113   1
   0  -1 -23 917.862 1137.52   0
   0  -1 -24 334.219 1137.16   0
   0  -1  24 637.012 936.652   1
   0   1  24-101.669 1026.13   1
   0  -1  25 312.380 955.054   1
   0  -1 -25 591.790 1192.89   0
   0  -1 -26 432.954 1210.06   0
   0  -1  26-253.304 980.268   1
   0   1  26 63.3820 1143.41   1
   0  -1 -27-65.6889 1217.67   0
   0   1  27 260.828 1067.46   1
   0  -1  28 387.627 1067.79   1
   0   1  28 46.5488 1257.81   1
   0  -1  29-66.8357 1087.63   1
   0   1  29-36.8509 1167.04   1
   0  -1  31 1046.84 1279.90   1
   0  -1  32 108.484 1239.03   1
   1  -1   3 142270. 742.458   1
  -1  -1   4 33521.1 577.827   1
  -1  -1  -4 32850.3 671.272   2
  -1  -1  -4 33677.5 718.405   0
   1  -1   4 32185.7 472.526   1
   1  -1   5 21908.0 494.662   1
  -1  -1  -5 22743.6 647.573   0
  -1  -1   5 21919.0 502.717   1
  -1  -1  -5 20943.5 731.751   2
  -1   1  -5 22916.3 372.232   0
   1  -1   6 15024.8 486.217   1
  -1  -1   6 15732.0 550.556   1
  -1   1  -6 16699.5 419.156   0
  -1  -1  -6 16456.4 756.159   0
  -1   1  -7 20894.7 502.947   0
   1  -1   7 20291.7 567.849   1
  -1  -1  -7 21509.5 805.951   0
  -1  -1   7 20665.9 638.148   1
  -1  -1   8 112465. 1215.54   1
  -1   1   8 113692. 1241.59   1
  -1  -1  -8 109032. 1313.06   0
   1  -1   8 110631. 1123.48   1
  -1   1  -8 111087. 962.285   0
  -1   1  -9 148859. 1193.48   0
  -1  -1   9 150390. 1468.30   1
  -1   1   9 151351. 1517.18   1
   1  -1   9 147796. 1387.36   1
  -1   1 -10 74921.1 975.360   0
  -1  -1 -10 72739.3 1260.34   0
  -1   1  10 75245.3 1209.46   1
  -1  -1  10 76517.2 1178.82   1
   1  -1  10 73863.2 1081.67   1
   1  -1  11 92211.3 1250.47   1
  -1  -1  11 94520.8 1335.24   1
  -1  -1 -11 91373.1 1468.27   0
   1   1  11 95826.1 1339.48   1
  -1   1  11 96956.5 1383.47   1
  -1   1 -11 95963.0 1154.90   0
  -1  -1 -12 4692.72 819.026   0
  -1   1  12 4423.93 639.146   1
   1  -1  12 5399.30 632.879   1
   1   1  12 4357.76 628.926   1
  -1   1 -12 4617.12 613.534   0
  -1  -1  12 4522.08 636.073   1
  -1  -1 -13 68199.5 1471.70   0
  -1   1 -13 68850.3 1150.76   0
   1   1  13 69740.6 1311.26   1
  -1   1  13 68738.7 1369.10   1
   1  -1  13 67159.1 1223.41   1
  -1  -1  13 68962.1 1297.96   1
  -1  -1 -14 12625.7 1084.64   0
  -1   1  14 13295.8 930.744   1
  -1   1 -14 12949.1 824.290   0
   1  -1  14 12869.0 756.334   1
   1   1  14 13086.7 883.702   1
  -1  -1  14 14525.0 874.319   1
  -1   1 -15 38216.2 1050.91   0
  -1   1  15 37788.0 1191.80   1
   1  -1  15 36492.1 1078.38   1
  -1  -1 -15 36436.7 1309.09   0
   1   1  15 36284.2 1138.30   1
  -1  -1  15 34700.3 1061.99   1
  -1   1  16 9030.45 969.051   1
   1  -1  16 8425.78 811.635   1
  -1  -1 -16 8904.81 1084.32   0
  -1  -1  16 9083.40 888.974   1
  -1   1 -16 8601.64 832.426   0
   1   1  16 8092.06 849.217   1
  -1   1  17 15815.8 1021.24   1
  -1  -1  17 15067.9 904.166   1
   1  -1  17 15052.0 881.094   1
  -1  -1 -17 16137.2 1175.18   0
  -1   1 -17 17254.1 970.224   0
   1   1  17 17519.7 1044.72   1
  -1   1  18 886.449 872.961   1
   1  -1  18 860.158 741.711   1
  -1   1 -18 715.601 820.766   0
  -1  -1 -18 227.153 1008.67   0
  -1  -1  18 1241.03 844.162   1
   1   1  18 787.794 909.688   1
   1  -1  19 43341.5 1345.19   1
  -1   1 -19 42402.5 1222.79   0
  -1   1  19 45190.6 1479.78   1
  -1  -1 -19 41970.0 1510.86   0
  -1  -1  19 41593.8 1365.31   1
   1   1  19 40724.2 1341.68   1
  -1   1 -20 17811.0 1045.62   0
  -1   1  20 18544.8 1159.81   1
   1  -1 -20 18741.0 1401.21   0
   1  -1  20 19938.3 1145.71   1
  -1  -1  20 16616.5 1057.71   1
  -1  -1 -20 19420.2 1316.49   0
   1   1  20 19801.0 1212.99   1
  -1   1 -21 14513.6 1019.62   0
   1  -1 -21 16941.7 1366.22   0
  -1  -1  21 14845.3 1124.31   1
  -1  -1 -21 15728.6 1309.85   0
   1   1  21 15528.3 1188.11   1
  -1   1  21 15123.1 1256.10   1
   1  -1  21 16477.8 1122.43   1
   1   1 -21 16550.2 1162.66   0
  -1  -1 -22 7842.66 1153.37   0
   1   1 -22 7955.51 1062.53   0
  -1   1 -22 7553.33 940.025   0
   1  -1  22 7746.92 1004.37   1
  -1  -1  22 8396.59 1076.34   1
   1  -1 -22 6766.95 1286.62   0
  -1   1  22 7995.90 1034.46   1
   1   1  22 7928.63 1045.08   1
   1  -1 -23 6953.55 1267.02   0
  -1   1  23 7893.62 1150.84   1
  -1  -1  23 9170.19 1129.83   1
  -1  -1 -23 8263.34 1200.14   0
   1   1 -23 7348.71 1077.53   0
   1   1  23 8498.61 1162.68   1
   1  -1  23 8006.00 1016.82   1
  -1  -1  24 1496.32 1036.72   1
   1   1  24 1171.45 952.682   1
   1  -1 -24 1280.22 1206.29   0
  -1   1  24 1345.16 1084.33   1
   1  -1  24 1148.67 959.092   1
  -1  -1 -24 734.927 1084.54   0
  -1  -1  25 3124.19 1112.76   1
   1  -1 -25 3744.82 1310.99   0
  -1   1  25 2499.48 1029.40   1
  -1  -1 -25 3590.71 1179.39   0
   1  -1  25 2943.63 1042.99   1
   1   1  25 3512.31 1155.08   1
   1  -1  26 748.240 1025.82   1
  -1  -1  26 1007.07 1130.69   1
   1  -1 -26 650.844 1300.77   0
  -1   1  26 593.661 1190.15   1
   1   1  26 1019.16 1037.23   1
  -1  -1 -26 726.733 1119.48   0
  -1  -1 -27 1483.12 1191.96   0
   1  -1  27 1853.82 1116.68   1
   1  -1 -27 1636.21 1319.23   0
  -1  -1  27 2139.76 1188.23   1
  -1  -1 -27 820.815 2017.34   2
  -1   1  27 1160.46 1115.43   1
   1   1  27 2269.30 1205.30   1
   1  -1  28 13.5705 1098.31   1
  -1  -1  28 371.191 1198.38   1
   1  -1 -28-262.165 1299.04   0
   1   1  28 1131.56 1124.18   1
  -1   1  28 174.386 1197.32   1
  -1   1  29 4865.40 1375.82   1
  -1  -1 -29 4411.48 2216.54   2
   1   1  29 5306.40 1362.19   1
  -1  -1  29 3496.20 1311.28   1
  -1   1  30 1101.99 1227.38   1
  -1  -1  30 971.827 1248.34   1
  -1  -1 -30 2095.63 2186.07   2
   1  -1  30 763.032 1139.77   1
   1  -1 -30 1700.39 1959.93   2
   1   1  30 821.304 1231.75   1
   1   1  31 1536.77 1371.10   1
   1  -1 -31 1647.60 2182.95   2
  -1  -1  31 832.160 1173.07   1
   1  -1  31 3032.95 1280.78   1
  -1   1  31 1856.64 1451.20   1
  -2  -1   0 11.7263 233.941   1
  -2  -1  -1 27374.4 420.082   2
  -2  -1   1 38781.5 465.183   0
  -2  -1   1 37957.1 471.045   1
   2  -1   2 106083. 543.018   0
   2  -1   2 107895. 463.831   1
  -2  -1   2 107576. 725.425   0
  -2   1  -2 109810. 468.762   1
  -2  -1   2 107969. 786.769   1
   2  -1   3 67919.3 448.743   0
  -2   1  -3 69076.6 485.663   1
  -2   1  -3 68970.6 439.368   0
  -2  -1  -3 66572.5 763.609   2
  -2  -1   3 67674.7 614.388   0
  -2  -1  -3 69813.6 762.257   0
   2  -1   3 67358.2 462.986   1
  -2  -1   3 68108.9 720.573   1
  -2   1  -4 785.998 180.710   0
   2  -1   4 822.616 219.797   0
  -2  -1  -4 724.263 472.774   0
  -2  -1   4 631.012 310.788   1
  -2  -1  -4 854.002 543.831   2
   2  -1   4 858.996 235.378   1
  -2  -1  -5 167.703 440.392   0
  -2  -1   5 163.569 424.414   1
  -2   1  -5 65.1593 221.921   0
  -2  -1  -5 33.4022 597.942   2
   2  -1   5 89.1592 280.040   1
  -2  -1   6 5873.27 504.321   1
   2  -1   6 5650.77 368.850   1
  -2  -1  -6 5662.96 568.824   0
  -2  -1  -6 6799.50 705.704   2
  -2   1   6 6447.16 544.193   1
  -2   1  -6 5631.34 304.720   0
  -2  -1  -7 972.499 527.929   0
  -2   1  -7 804.038 296.381   0
  -2   1   7 633.131 518.034   1
   2  -1   7 592.644 349.672   1
  -2  -1   7 691.841 376.501   1
  -2  -1   8-40.1895 491.460   1
  -2   1  -8 281.507 334.181   0
  -2   1   8 93.2355 513.033   1
  -2  -1  -8 304.971 573.277   0
   2  -1   8 206.680 383.647   1
  -2  -1   9 5072.51 584.749   1
  -2  -1  -9 5517.76 699.214   0
  -2   1  -9 4428.22 416.096   0
  -2   1   9 3986.45 503.858   1
   2  -1   9 4234.46 466.881   1
   2  -1  10 32733.7 765.163   1
  -2  -1  10 33730.0 901.323   1
  -2  -1 -10 31766.8 953.719   0
  -2   1  10 34218.0 965.667   1
  -2   1 -10 34023.4 705.338   0
   2  -1  11-206.348 471.459   1
  -2  -1 -11-164.681 671.203   0
  -2   1 -11 141.633 485.287   0
  -2   1  11-127.467 584.049   1
  -2  -1  11 30.9358 530.135   1
  -2   1  12 1207.22 698.539   1
   2   1  12 1531.68 579.039   1
  -2   1 -12 1452.89 544.277   0
   2  -1  12 1148.02 514.950   1
  -2  -1  12 1354.87 498.922   1
  -2  -1 -12 1740.37 769.430   0
  -2  -1 -13 2238.59 848.010   0
   2  -1  13 2418.12 606.113   1
   2   1  13 2706.25 719.304   1
  -2   1 -13 2229.36 634.331   0
  -2   1  13 2400.34 657.136   1
  -2  -1  13 2473.75 556.646   1
  -2   1  14 1695.91 810.429   1
  -2   1 -14 1330.67 661.439   0
  -2  -1 -14 934.260 890.004   0
   2   1  14 1357.28 747.734   1
   2  -1  14 1267.19 597.865   1
  -2  -1  14 1037.39 625.453   1
  -2  -1 -15 1533.09 936.277   0
  -2   1 -15 764.291 664.266   0
   2  -1  15 1089.11 609.910   1
   2   1  15 1035.65 776.255   1
  -2  -1  15 1802.21 762.668   1
  -2   1  15 1491.43 729.391   1
   2  -1  16 2961.82 721.405   1
  -2   1 -16 2912.88 751.644   0
   2   1  16 2990.38 837.003   1
  -2   1  16 2845.97 843.793   1
  -2  -1  16 3285.23 776.418   1
  -2  -1 -16 2322.06 957.152   0
  -2   1  17 876.397 894.285   1
  -2  -1  17 943.294 748.016   1
   2   1  17 1469.51 856.771   1
   2  -1  17 1767.93 719.360   1
  -2   1 -17 1380.43 745.956   0
  -2  -1 -17 1423.46 950.537   0
  -2  -1  18 347.685 788.164   1
   2   1  18 1400.53 848.141   1
  -2   1  18 982.900 764.830   1
  -2  -1 -18 538.202 940.866   0
   2  -1  18 799.726 710.282   1
  -2   1 -18 978.446 714.834   0
  -2  -1 -19 1120.30 1000.03   0
  -2  -1  19 976.272 876.491   1
  -2   1  19 666.375 890.229   1
  -2   1 -19 1028.27 731.048   0
   2   1  19 1598.80 803.612   1
   2  -1  19 845.231 717.851   1
   2  -1  20 70.3780 754.160   1
  -2  -1 -20 657.490 1031.49   0
  -2   1  20 589.267 959.637   1
  -2  -1  20-51.0999 756.541   1
   2   1  20 128.843 869.823   1
  -2   1 -20-86.2377 739.032   0
   2   1  21 158.196 946.399   1
  -2  -1 -21 525.301 1014.33   0
   2  -1  21 681.430 764.224   1
  -2   1 -21 283.133 773.155   0
  -2  -1  21-15.1493 871.819   1
   2  -1  22-233.634 777.073   1
  -2   1 -22 328.651 794.415   0
  -2  -1  22 154.141 939.398   1
  -2   1  22-281.966 927.410   1
  -2  -1 -22-19.8091 994.778   0
   2   1  22 587.860 865.088   1
  -2  -1 -23 1629.16 1007.18   0
  -2   1  23 1611.68 1086.88   1
   2   1  23 898.525 1008.62   1
  -2  -1  23 1223.63 970.079   1
   2  -1  23 1508.81 831.507   1
   2   1 -23 1591.85 1001.00   0
   2  -1 -23 1572.02 1252.61   0
  -2  -1 -24 830.846 1072.26   0
  -2  -1  24 943.839 968.007   1
  -2   1  24 806.369 1031.11   1
   2   1  24 563.268 996.936   1
   2  -1 -24 185.215 1268.44   0
   2   1 -24 455.244 1094.46   0
   2  -1  24 78.3869 860.544   1
   2  -1  25 35.7085 895.215   1
   2  -1 -25 51.3932 1343.64   0
  -2   1  25 711.797 1002.22   1
   2   1  25 445.309 1029.61   1
  -2  -1 -25 2007.54 1799.54   2
  -2  -1 -25 351.399 1043.53   0
  -2  -1  25-60.0301 965.803   1
  -2  -1 -26-148.701 1067.14   0
  -2  -1 -26-213.497 1700.43   2
   2  -1  26 486.712 999.832   1
   2  -1 -26 23.9919 1317.18   0
  -2  -1  26 264.051 996.218   1
   2  -1  27 10.4719 1024.77   1
   2   1  27 27.6176 1058.99   1
  -2  -1 -27 459.125 1748.52   2
   2  -1 -27 94.4922 1360.71   0
  -2  -1 -27 71.4983 1124.08   0
  -2   1  28 919.735 1124.97   1
  -2  -1  28 621.627 1060.41   1
   2   1  28 534.661 1203.44   1
   2  -1 -28 143.330 1383.40   0
   2  -1  28 738.119 1085.98   1
   2   1  29 970.084 1142.32   1
   2  -1  29 180.913 1071.51   1
   2  -1 -30 33.4184 1952.65   2
   2  -1  30 201.768 1093.27   1
  -2   1  30-250.314 1242.52   1
  -2  -1 -30 582.355 1887.85   2
   2   1  31 700.302 1238.94   1
   2  -1  31 1240.13 1206.38   1
   2   1  32 187.208 1279.20   1
   2  -1  32 610.602 1179.69   1
  -3  -1   0 561094. 6948.45   2
  -3  -1   0 566293. 7472.73   0
  -3  -1   1 154069. 954.060   2
  -3  -1  -1 163282. 1072.46   0
  -3  -1  -1 157956. 1009.18   2
  -3  -1   1 156670. 965.958   1
  -3   1  -1 157794. 883.713   0
  -3  -1   1 159648. 1035.57   0
  -3   1  -2 42434.7 491.998   0
  -3  -1  -2 44048.9 662.864   2
  -3  -1   2 41401.8 574.477   0
  -3  -1  -2 43277.6 638.574   0
  -3  -1   2 41835.9 587.073   2
  -3  -1   2 42995.8 601.408   1
  -3  -1   3 202105. 1177.40   0
  -3  -1   3 201311. 1226.76   1
  -3  -1  -3 195859. 1271.70   2
  -3   1  -3 194497. 2589.46   1
   3  -1   3 197821. 2436.02   1
  -3   1  -3 201530. 949.514   0
  -3  -1  -3 202324. 1292.66   0
  -3  -1   3 195622. 1166.01   2
  -3   1   3 196595. 1171.88   1
  -3   1  -4 7186.91 296.840   0
  -3  -1  -4 6804.89 455.963   0
  -3  -1  -4 7524.55 578.603   2
   3  -1   4 6802.50 245.345   1
  -3  -1   4 7296.73 457.195   1
  -3   1   4 6448.62 440.675   1
   3  -1   5 1020.54 244.559   1
  -3  -1  -5 1341.59 517.285   2
  -3  -1   5 1250.15 429.621   1
  -3   1  -5 1306.62 258.720   0
  -3   1   5 1175.07 484.777   1
  -3  -1  -5 1229.14 475.752   0
  -3  -1  -6 12476.7 634.848   2
  -3   1   6 13066.8 568.125   1
  -3   1  -6 12832.5 360.301   0
  -3  -1   6 12705.6 516.982   1
  -3  -1  -6 13328.5 622.388   0
   3  -1   6 13161.6 398.441   1
  -3   1   7 62991.1 997.843   1
  -3  -1   7 64146.5 979.028   1
  -3  -1  -7 61492.7 1065.32   2
  -3   1  -7 65222.1 679.596   0
   3  -1   7 62794.5 746.264   1
  -3  -1  -7 63385.4 982.949   0
   3  -1   8 18558.0 527.020   1
  -3   1   8 18430.0 762.930   1
  -3  -1  -8 18707.3 743.001   0
  -3  -1  -8 17809.6 873.202   2
  -3  -1   8 19319.1 645.505   1
  -3   1  -8 18672.7 472.934   0
   3  -1   9 43527.0 774.252   1
  -3   1  -9 43785.3 687.428   0
  -3  -1  -9 45578.5 1131.23   2
  -3   1   9 45330.7 987.773   1
  -3  -1   9 42513.0 938.828   1
  -3  -1  -9 43992.9 951.366   0
  -3   1 -10 120032. 1108.93   0
  -3  -1  10 119312. 1474.95   1
  -3  -1 -10 115895. 1453.12   0
   3  -1  10 117548. 1239.09   1
  -3   1  10 121879. 1507.29   1
  -3   1 -11 52327.5 858.461   0
  -3   1  11 53971.7 1190.14   1
  -3  -1  11 52440.2 1119.07   1
   3  -1  11 50358.3 948.226   1
  -3  -1 -11 50228.3 1111.68   0
  -3   1  12 1039.81 750.400   1
  -3  -1  12 926.430 545.672   1
  -3  -1 -12 1163.02 768.343   0
   3  -1  12 1427.18 528.429   1
  -3   1 -12 829.118 475.100   0
   3   1  13 22281.8 906.783   1
  -3   1  13 21714.5 987.787   1
   3  -1  13 20868.7 786.799   1
  -3  -1  13 20521.2 909.347   1
  -3  -1 -13 20740.4 1024.73   0
  -3   1 -13 21095.8 735.748   0
  -3   1  14 4010.80 722.294   1
  -3  -1 -14 4544.90 873.842   0
   3   1  14 4432.00 706.724   1
  -3  -1  14 4736.77 732.677   1
   3  -1  14 3611.02 636.675   1
  -3   1 -14 4308.06 652.772   0
  -3  -1 -15 2359.67 910.768   0
   3  -1  15 2137.73 643.581   1
  -3   1  15 1605.08 764.544   1
   3   1  15 2143.04 778.580   1
  -3   1 -15 1909.69 648.762   0
  -3  -1  15 1478.61 632.895   1
  -3   1  16 36522.7 1305.88   1
   3  -1  16 34602.4 1047.04   1
  -3   1 -16 34454.4 1000.34   0
  -3  -1 -16 33786.2 1271.24   0
   3   1  16 35933.3 1208.52   1
  -3  -1  16 35905.4 1214.96   1
  -3   1  17 3171.16 964.459   1
  -3   1 -17 3653.44 719.136   0
  -3  -1 -17 3182.10 941.468   0
  -3  -1  17 3606.75 869.813   1
   3  -1  17 3348.91 720.049   1
   3   1  17 3978.27 891.976   1
  -3   1  18 10732.3 1051.55   1
  -3  -1 -18 10403.0 1052.02   0
   3  -1  18 9543.02 808.019   1
  -3  -1  18 9916.64 886.905   1
   3   1  18 11659.0 992.426   1
  -3   1 -18 9600.08 779.593   0
  -3  -1 -19 663.775 934.361   0
  -3   1 -19 424.786 726.069   0
  -3  -1  19 128.320 895.161   1
   3  -1  19-48.2167 721.085   1
   3   1  19 149.572 825.201   1
  -3   1  19 457.833 791.819   1
   3   1  20 21596.4 1147.62   1
  -3   1 -20 20179.0 954.709   0
  -3  -1  20 19848.7 1185.86   1
  -3  -1 -20 19989.5 1231.12   0
  -3   1  20 21385.9 1208.01   1
   3  -1  20 21154.8 1055.68   1
  -3   1  21 1655.34 1026.04   1
  -3  -1 -21 1879.15 974.672   0
  -3  -1  21 2296.77 889.022   1
   3  -1  21 1360.61 803.264   1
   3   1  21 2242.12 925.720   1
  -3   1 -21 1451.34 716.811   0
  -3  -1  22 4134.80 1030.26   1
   3  -1  22 4252.81 840.844   1
   3   1  22 4946.42 1012.35   1
  -3  -1 -22 4353.47 1016.87   0
  -3   1  22 4774.02 1102.70   1
   3   1  23 129.331 891.993   1
  -3  -1 -23-145.466 1685.70   2
  -3  -1 -23 679.695 973.348   0
  -3  -1  23 90.0439 1011.38   1
  -3   1  23 686.654 979.692   1
   3  -1  23 299.694 788.447   1
   3  -1  24-11.9291 836.786   1
   3   1  24-77.6660 953.762   1
  -3   1  24 368.544 885.187   1
  -3  -1 -24 290.146 1709.79   2
  -3  -1 -24 208.285 998.876   0
  -3  -1  24 198.215 981.173   1
   3  -1 -25 798.054 1356.77   0
  -3   1  25 1204.44 1169.83   1
   3  -1  25 1196.93 902.608   1
  -3  -1 -25 1565.61 1610.18   2
  -3  -1 -25 597.634 1050.19   0
  -3  -1  25 1347.65 991.526   1
   3   1  25 794.055 1051.54   1
   3  -1  26 4676.83 1059.22   1
   3   1  26 5355.16 1136.05   1
  -3   1  26 4037.21 1284.99   1
  -3  -1  26 4775.47 1110.41   1
  -3  -1 -26 4015.37 1134.62   0
  -3  -1 -26 3628.34 1799.26   2
   3  -1 -26 6161.82 1496.22   0
  -3  -1 -27 2004.67 2067.70   2
   3  -1 -27 2649.40 1451.98   0
   3  -1  27 2262.56 1070.24   1
  -3   1  27 2038.74 1178.67   1
  -3  -1  27 2004.47 1095.99   1
   3   1  27 2204.07 1174.81   1
   3   1  28 92.8434 1156.50   1
  -3  -1  28 652.632 1108.26   1
  -3   1  28-266.869 1120.65   1
   3  -1 -28-34.1354 1444.56   0
   3  -1  28 650.607 1060.31   1
  -3  -1 -28 2379.80 2129.99   2
   3  -1  29 529.341 1044.53   1
  -3   1  29 1955.71 1352.07   1
   3   1  29 1018.46 1136.59   1
  -3  -1  29 1316.74 1140.46   1
  -3  -1  30 1020.47 1171.66   1
   3  -1  30 2003.67 1129.20   1
  -3   1  30 867.992 1332.90   1
  -3  -1 -30 1967.51 2152.77   2
   3   1  30 1255.76 1271.65   1
  -3  -1  31 2461.52 1247.49   1
  -3   1  31 2038.87 1326.11   1
   3  -1  31 1582.68 1200.85   1
   3  -1  32 1034.32 1159.87   1
   3   1  32 607.686 1328.56   1
  -4   1   0 140.472 175.057   1
  -4  -1   0 118.558 377.428   0
  -4  -1   0-49.2759 327.561   1
  -4  -1   0-38.1596 319.075   2
  -4   1  -1 51810.7 652.078   0
  -4   1   1 50401.8 527.992   1
  -4  -1   1 51625.8 647.841   1
  -4  -1  -1 51918.7 631.189   1
  -4  -1  -1 51732.7 735.216   0
  -4  -1   1 50405.2 693.735   0
  -4  -1   1 51071.1 655.454   2
  -4  -1  -1 50931.4 693.995   2
  -4  -1  -2 69808.5 817.975   2
  -4   1   2 66517.5 706.106   1
  -4  -1  -2 70657.2 867.426   0
  -4   1  -2 68642.3 714.385   0
  -4  -1   2 67987.9 744.588   1
  -4  -1   2 69998.7 744.685   2
  -4  -1   2 69874.0 834.632   0
  -4   1   3 52895.2 719.701   1
  -4  -1   3 52883.2 709.530   1
  -4  -1  -3 54451.0 806.285   2
  -4   1  -3 53050.9 634.953   0
  -4  -1   3 53677.0 696.577   2
  -4  -1  -3 56117.5 806.313   0
  -4  -1   3 53726.9 750.975   0
  -4   1   4 2107.54 433.768   1
  -4   1  -4 2333.06 293.176   0
  -4  -1   4 2008.48 407.146   1
   4  -1   4 1923.56 142.306   1
  -4  -1  -4 2144.17 498.981   2
  -4  -1   4 1849.51 356.870   0
  -4  -1  -4 2090.21 446.123   0
  -4  -1  -5 4333.06 500.586   0
  -4   1   5 4395.00 456.866   1
  -4   1  -5 4427.39 319.023   0
  -4  -1  -5 4605.89 562.442   2
   4  -1   5 4350.64 228.990   1
  -4  -1   5 4006.86 401.794   1
  -4  -1   6 318.756 379.608   1
  -4  -1  -6 739.493 540.048   2
   4  -1   6 492.552 240.348   1
  -4   1   6 399.498 492.082   1
  -4  -1  -6 608.721 404.642   0
  -4   1  -6 826.411 273.296   0
  -4   1  -7 1020.64 282.650   0
  -4  -1   7 1238.19 493.346   1
   4  -1   7 1292.03 277.742   1
  -4  -1  -7 814.275 443.519   0
  -4   1   7 947.801 493.821   1
  -4  -1  -7 759.636 618.792   2
  -4   1  -8 11367.6 417.580   0
  -4  -1  -8 11951.0 666.706   0
  -4  -1   8 12037.2 652.459   1
  -4  -1  -8 10891.7 712.393   2
   4  -1   8 11524.4 428.957   1
  -4   1   8 10674.6 608.432   1
  -4   1  -9 3931.80 366.427   0
  -4   1   9 3160.85 599.913   1
   4  -1   9 3285.29 400.328   1
  -4  -1   9 3417.64 536.064   1
  -4  -1  -9 3448.75 605.375   0
  -4  -1  -9 3084.34 644.253   2
  -4  -1 -10 3310.91 885.656   2
  -4   1  10 3403.77 680.314   1
  -4   1 -10 4180.80 430.604   0
  -4  -1  10 3748.12 583.744   1
   4  -1  10 3807.38 436.689   1
  -4  -1 -10 4018.24 605.585   0
  -4  -1  11 196.640 654.065   1
  -4   1  11-308.853 693.538   1
  -4  -1 -11 15.5993 625.954   0
  -4   1 -11 120.753 402.175   0
   4  -1  11-268.439 437.783   1
  -4  -1  12 504.494 523.224   1
  -4  -1 -12 897.451 1059.18   2
  -4   1  12 846.245 744.502   1
  -4  -1 -12 1235.32 699.269   0
  -4   1 -12 807.043 462.746   0
   4  -1  12 1029.76 496.240   1
  -4   1  13 410.651 782.556   1
  -4  -1 -13 691.145 783.803   0
  -4  -1  13 247.232 670.391   1
   4   1  13 7.78382 678.016   1
  -4   1 -13 581.387 530.464   0
  -4  -1 -13 433.783 994.408   2
   4  -1  13 546.194 529.675   1
  -4   1  14 6341.57 905.526   1
  -4  -1  14 5520.75 831.697   1
   4  -1  14 5511.18 628.773   1
  -4  -1 -14 5586.77 856.874   0
  -4   1 -14 5277.18 627.437   0
  -4  -1 -14 5208.84 1284.15   2
   4   1  14 6301.86 746.638   1
  -4   1  15 2736.63 894.201   1
  -4  -1  15 2478.92 785.056   1
  -4  -1 -15 3115.84 1279.72   2
  -4  -1 -15 1662.07 835.032   0
   4  -1  15 2094.38 620.465   1
   4   1  15 2376.20 750.521   1
  -4   1 -15 2113.05 607.924   0
   4   1  16 366.864 775.119   1
   4  -1  16 104.248 608.680   1
  -4  -1  16-109.383 689.520   1
  -4   1 -16 129.730 611.116   0
  -4  -1 -16-0.26766 1226.25   2
  -4  -1 -16-211.011 834.298   0
  -4   1  16 572.111 874.385   1
  -4  -1 -17 724.220 1305.77   2
   4   1  17 165.155 786.547   1
  -4   1  17-110.905 871.725   1
  -4  -1 -17-96.7917 838.679   0
   4  -1  17 205.850 615.178   1
  -4  -1  17 43.2255 793.002   1
  -4   1 -17 178.434 584.244   0
   4  -1  18 1245.14 668.647   1
   4   1  18 937.692 815.305   1
  -4  -1 -18 1084.43 1413.57   2
  -4   1 -18 1063.63 631.119   0
  -4  -1 -18 1045.29 863.868   0
  -4   1  18 857.527 893.071   1
  -4  -1  18 582.315 881.618   1
   4  -1  19 91.5464 672.680   1
  -4  -1 -19 345.712 881.777   0
   4   1  19 22.0531 834.710   1
  -4   1 -19 290.823 666.946   0
  -4   1  19 105.898 889.692   1
  -4  -1 -19 60.2932 1373.95   2
  -4  -1  19 343.202 732.629   1
   4  -1  20 265.770 725.116   1
   4   1  20 539.673 877.681   1
  -4  -1 -20 1449.02 916.589   0
  -4  -1  20 102.030 953.765   1
  -4   1 -20 538.909 671.260   0
  -4  -1 -20 310.199 1361.02   2
  -4   1  20 258.522 883.010   1
   4  -1  21 640.913 725.786   1
  -4  -1  21 147.224 885.278   1
   4   1  21 81.4698 867.103   1
  -4   1 -21 916.116 708.812   0
  -4   1  21 1014.33 851.163   1
  -4  -1 -21 47.2144 1581.26   2
  -4  -1 -21 424.484 912.245   0
  -4   1  22-259.466 922.081   1
  -4  -1 -22 227.659 1400.20   2
   4  -1  22-73.1075 754.337   1
   4   1  22-27.5648 865.610   1
  -4  -1 -22 643.986 917.895   0
  -4  -1  22-75.2625 897.194   1
  -4  -1 -23 898.615 947.999   0
  -4  -1 -23 78.8844 1664.91   2
   4  -1  23 289.347 799.481   1
  -4  -1  23 796.173 1057.95   1
  -4   1  23 256.194 1033.98   1
   4   1  23 1272.50 919.035   1
  -4  -1 -24-259.943 1745.62   2
  -4  -1 -24-258.716 956.230   0
  -4  -1  24-292.563 1040.00   1
   4  -1  24-35.3640 816.732   1
   4   1  24-299.998 1029.95   1
  -4   1  25 839.250 1184.38   1
  -4  -1  25 1024.00 991.788   1
  -4  -1 -25 1184.31 978.827   0
   4  -1  25 159.207 898.584   1
   4   1  25 569.121 992.277   1
  -4  -1 -25 347.842 1596.52   2
  -4   1  26 488.161 1148.42   1
  -4  -1 -26 241.118 1886.17   2
   4  -1  26 707.638 986.510   1
   4   1  26 1164.69 1034.60   1
  -4  -1  26 806.233 1034.15   1
  -4  -1 -26 534.623 997.776   0
   4   1  27 615.293 1097.01   1
   4  -1 -27-313.911 1486.76   0
  -4  -1  27 564.588 1110.92   1
  -4  -1 -27 2560.23 2081.21   2
  -4   1  27 1145.77 1094.71   1
   4   1  28 46.1685 1101.97   1
  -4  -1 -28 97.7140 2009.83   2
  -4  -1  28 807.577 1185.86   1
  -4   1  28 472.360 1254.26   1
   4  -1  28 623.983 999.077   1
  -4  -1 -29 551.508 1854.52   2
  -4  -1  29-65.5188 1235.09   1
   4  -1  29 341.867 1022.04   1
  -4   1  29 196.230 1342.76   1
   4   1  29-18.5126 1102.37   1
   4  -1 -29 30.1859 1511.70   0
   4   1  30 341.216 1243.70   1
  -4  -1 -30 414.630 1877.81   2
  -4  -1  30 324.323 1276.58   1
  -4   1  30 574.436 1320.59   1
   4  -1  30-1.94765 1070.43   1
  -4  -1  31 1183.05 1326.22   1
   4   1  31 221.602 1232.24   1
  -4   1  31 205.425 1295.66   1
   4   1  32 224.426 1266.33   1
  -5  -1   0 186891. 1146.30   1
  -5  -1   0 183857. 1213.39   2
  -5   1   0 188915. 752.754   1
  -5  -1   0 186338. 1390.68   0
  -5   1  -1 161853. 1198.38   0
  -5  -1   1 160106. 1296.35   0
  -5   1  -1 157050. 618.706   2
  -5  -1   1 163128. 1111.06   1
  -5  -1  -1 161094. 1309.76   0
  -5   1   1 161099. 895.409   1
  -5  -1   1 163466. 1130.34   2
  -5  -1  -1 157215. 1156.77   2
  -5  -1  -1 159507. 1072.46   1
  -5  -1   2 44856.0 759.360   0
  -5   1   2 46332.0 604.923   1
  -5  -1  -2 48761.3 743.370   2
  -5  -1  -2 49030.3 798.833   0
  -5   1  -2 47765.4 486.163   2
  -5   1  -2 46735.5 694.121   0
  -5  -1   2 46058.0 670.641   1
   5  -1  -2 48743.3 377.402   2
  -5  -1   2 46531.8 661.709   2
  -5  -1  -3 69262.4 890.982   2
  -5   1  -3 67102.5 794.550   0
  -5   1   3 65431.2 795.757   1
  -5   1  -3 69499.7 674.604   2
  -5  -1  -3 68920.9 915.804   0
  -5  -1   3 68348.1 835.684   1
  -5  -1   3 67474.8 890.983   0
  -5  -1   3 67766.5 792.182   2
  -5  -1   4 110523. 1083.46   1
  -5  -1   4 110623. 1138.70   0
  -5  -1  -4 112334. 1155.80   2
  -5  -1  -4 113570. 1176.50   0
  -5   1   4 110448. 1083.12   1
  -5   1  -4 109437. 972.124   0
  -5  -1  -5 61313.5 938.898   0
  -5   1   5 59488.2 901.606   1
   5  -1   5 59221.9 435.999   1
  -5  -1   5 59277.3 874.325   1
  -5   1  -5 59255.7 754.207   0
  -5  -1  -5 58698.8 932.751   2
  -5   1   6 6290.64 516.945   1
   5  -1   6 6310.85 256.048   1
  -5   1  -6 5741.15 369.824   0
  -5  -1  -6 6527.61 489.481   0
  -5  -1  -6 6825.47 637.539   2
  -5  -1   6 6476.98 512.128   1
  -5   1  -7 17113.8 486.886   0
  -5  -1  -7 18982.3 656.501   0
  -5   1   7 18695.7 673.620   1
   5  -1   7 18734.4 417.664   1
  -5  -1  -7 18797.7 787.487   2
  -5  -1   7 18884.0 669.894   1
   5  -1   8 15864.1 448.708   1
  -5  -1   8 16483.8 694.640   1
  -5   1   8 16142.0 738.995   1
  -5  -1  -8 15286.3 708.380   0
  -5  -1  -8 15872.6 821.899   2
  -5   1  -8 16039.2 502.571   0
   5  -1   9 33068.1 636.952   1
  -5   1   9 32963.4 937.407   1
  -5   1  -9 32332.8 650.188   0
  -5  -1  -9 31708.4 880.310   0
  -5  -1  -9 32117.5 1078.49   2
  -5  -1   9 32278.3 904.552   1
  -5  -1 -10 67340.4 1394.63   2
  -5  -1  10 66892.1 1252.55   1
   5  -1  10 65683.3 907.480   1
  -5  -1 -10 63603.3 1194.93   0
  -5   1 -10 65238.3 913.228   0
  -5   1  10 67809.2 1276.32   1
  -5   1  11 37199.8 1055.52   1
  -5  -1 -11 35151.7 1000.53   0
  -5  -1  11 35925.2 1039.81   1
  -5  -1 -11 37010.1 1271.32   2
  -5   1 -11 37018.2 765.371   0
   5  -1  11 36691.2 770.303   1
  -5   1  12 41999.8 1215.68   1
  -5  -1  12 40940.1 1143.74   1
  -5  -1 -12 41729.6 1121.26   0
   5  -1  12 41983.5 895.234   1
  -5  -1 -12 43688.2 1384.06   2
  -5   1 -12 43538.2 861.993   0
  -5   1  13 18769.3 1021.39   1
  -5  -1 -13 18361.7 935.036   0
  -5  -1  13 17382.3 921.460   1
  -5  -1 -13 19475.4 1320.82   2
  -5   1 -13 18314.4 679.209   0
   5  -1  13 18605.0 719.462   1
  -5  -1 -14 35129.3 1180.05   0
   5  -1  14 36048.2 919.892   1
  -5   1  14 34019.8 1187.65   1
  -5   1 -14 35233.8 897.377   0
  -5  -1  14 34198.7 1194.23   1
   5   1  14 34709.4 1060.72   1
  -5  -1 -14 35116.0 1470.45   2
   5   1  15 20098.3 976.960   1
  -5   1 -15 20201.5 805.166   0
  -5  -1 -15 19966.1 1049.59   0
  -5  -1 -15 21646.3 1496.48   2
   5  -1  15 19292.7 818.092   1
  -5  -1  15 20301.2 1093.61   1
  -5   1  15 18144.9 986.937   1
  -5  -1 -16 6591.06 896.019   0
   5   1  16 7752.87 819.158   1
  -5  -1 -16 9001.62 1321.91   2
  -5  -1  16 7553.67 941.823   1
  -5   1 -16 7272.36 655.680   0
   5  -1  16 6695.23 698.524   1
  -5   1  16 6644.62 880.027   1
   5   1  17 20538.0 1033.49   1
  -5  -1 -17 18647.4 1065.40   0
  -5  -1 -17 18882.8 1456.82   2
  -5  -1  17 19516.5 1057.96   1
  -5   1 -17 18600.7 826.553   0
  -5   1  17 20474.1 1138.10   1
   5  -1  17 18882.8 884.641   1
  -5  -1 -18 278.363 853.638   0
   5   1  18 224.403 754.792   1
  -5  -1 -18 511.728 1317.27   2
  -5   1  18 131.429 890.796   1
  -5  -1  18-164.692 841.585   1
  -5   1 -18 348.773 595.817   0
   5  -1  18 48.4334 663.858   1
   5   1  19 17804.6 1042.39   1
  -5  -1  19 18420.6 1213.67   1
  -5   1  19 18336.5 1225.46   1
  -5   1 -19 16823.0 859.269   0
  -5  -1 -19 18076.6 1678.46   2
  -5  -1 -19 17708.3 1129.74   0
   5  -1  19 17247.2 951.225   1
   5  -1  20 22016.1 1049.70   1
  -5  -1 -20 21856.1 1219.69   0
  -5   1  20 22863.7 1313.11   1
  -5  -1  20 22605.5 1189.86   1
  -5  -1 -20 22103.2 1791.58   2
  -5   1 -20 20697.5 939.085   0
   5   1  20 23857.2 1196.52   1
  -5  -1  21 13518.5 1223.62   1
  -5  -1 -21 12493.2 1116.30   0
  -5   1  21 12751.0 1194.34   1
   5   1  21 13039.4 1089.01   1
  -5  -1 -21 13137.9 1552.90   2
   5  -1  21 12517.3 963.119   1
  -5  -1 -22 3840.93 1684.33   2
  -5  -1 -22 2898.21 967.953   0
  -5   1  22 3831.72 1060.72   1
   5   1  22 4150.78 935.534   1
   5  -1  22 2640.56 802.904   1
  -5  -1  22 3535.09 1014.13   1
   5   1  23 6893.17 1050.06   1
  -5   1  23 5513.40 1069.38   1
  -5  -1  23 6097.97 1086.93   1
  -5  -1 -23 8139.38 1622.59   2
  -5  -1 -23 5614.14 1045.22   0
   5  -1  23 5267.53 883.933   1
  -5   1  24 143.420 957.801   1
   5  -1  24 173.867 832.663   1
  -5  -1 -24-32.4121 973.541   0
   5   1  24 39.9275 972.894   1
  -5  -1 -24 735.187 1820.23   2
  -5  -1  24 308.198 1106.26   1
   5   1  25 1881.36 1008.62   1
   5  -1  25 2912.82 890.446   1
  -5  -1  25 2300.49 1162.51   1
  -5  -1 -25 2294.67 1006.42   0
  -5  -1 -25 3094.09 1687.99   2
  -5   1  25 2296.25 1056.36   1
  -5  -1 -26 1309.17 1896.98   2
  -5  -1  26 2256.65 1081.25   1
  -5   1  26 973.922 1142.12   1
   5   1  26 579.535 1032.93   1
   5  -1  26 2193.46 939.819   1
   5  -1  27 1739.09 946.706   1
  -5  -1  27 2177.87 1129.95   1
  -5   1  27 1733.60 1313.92   1
  -5  -1 -27 976.518 2044.61   2
   5   1  27 2456.41 1111.00   1
  -5   1  28 18.4015 1334.31   1
   5  -1 -28 23.5614 1557.49   0
   5   1  28 414.349 1120.40   1
   5   1  29 1886.68 1167.87   1
  -5  -1 -29 2218.25 1901.43   2
  -5   1 -29 1004.28 2069.21   2
  -5  -1  29 1523.61 1266.36   1
   5  -1 -29 1663.55 1628.06   0
  -5   1  29 1210.71 1337.49   1
  -5   1 -30 2687.97 2152.15   2
  -5  -1  30 1950.31 1360.60   1
   5   1  30 3152.31 1196.55   1
  -5   1  30 1895.30 1281.92   1
  -5  -1 -30 3756.12 2038.86   2
   5   1  31 1359.63 1238.25   1
  -6   1   0 46.0232 367.037   0
  -6   1   0 1.56164 95.9011   2
  -6   1   0 59.5316 158.393   1
  -6  -1   0 0.40059 419.581   0
  -6  -1   0-77.3387 314.586   1
   6  -1   0-19.4478 166.090   2
  -6  -1   0 25.4189 325.248   2
  -6  -1  -1 106.889 340.031   2
  -6  -1   1-87.8754 323.179   1
  -6   1   1 19.9219 222.151   1
  -6  -1  -1 248.662 435.585   0
  -6   1  -1 6.78529 141.792   2
  -6  -1   1-3.03167 416.117   0
  -6  -1   1 154.962 330.639   2
   6  -1  -1 55.0492 150.699   2
  -6   1  -1-65.8521 351.585   0
  -6  -1  -1-76.3167 314.293   1
   6  -1  -2 2906.46 184.405   2
  -6  -1  -2 2794.20 437.679   0
  -6  -1   2 2870.40 357.777   2
  -6   1  -2 3602.35 403.871   0
  -6  -1   2 2809.66 368.241   1
  -6   1  -2 3173.14 245.218   2
  -6  -1  -2 3066.71 410.628   2
  -6  -1   2 2749.31 460.613   0
  -6   1   2 2963.07 310.370   1
  -6  -1  -3 3243.95 443.924   2
  -6  -1   3 3608.98 376.400   1
  -6   1   3 3553.50 381.034   1
  -6   1  -3 3670.78 398.937   0
  -6  -1   3 3519.78 385.146   2
  -6  -1  -3 3964.57 498.357   0
  -6   1  -3 3622.41 326.402   2
  -6  -1   3 4218.62 492.471   0
  -6  -1  -4 10145.2 564.056   2
  -6   1   4 10757.2 496.484   1
  -6  -1  -4 10833.4 586.393   0
  -6   1  -4 10076.6 456.010   0
  -6  -1   4 11333.9 589.439   0
  -6  -1   4 9743.88 477.828   1
  -6   1  -4 10253.8 464.396   2
  -6   1  -5 1179.65 423.449   2
  -6  -1   5 862.514 385.627   1
  -6   1  -5 1017.62 353.494   0
  -6   1   5 1215.60 435.449   1
  -6  -1  -5 1226.65 409.173   0
  -6  -1  -5 993.899 490.270   2
  -6  -1  -6 14211.9 708.645   2
  -6   1  -6 14007.4 604.800   2
  -6  -1  -6 13533.8 633.352   0
  -6  -1   6 14307.1 615.848   1
  -6   1   6 14301.9 636.211   1
  -6   1  -6 13512.9 501.241   0
   6  -1   6 13779.1 267.048   1
   6  -1   7 2491.14 238.143   1
  -6   1  -7 2902.29 381.093   0
  -6  -1  -7 2692.24 501.084   0
  -6   1   7 2809.61 510.007   1
  -6  -1  -7 2643.80 642.459   2
  -6  -1   7 2464.90 450.534   1
  -6   1   8 4398.80 595.281   1
  -6  -1  -8 4429.07 567.455   0
   6  -1   8 4433.68 320.265   1
  -6   1  -8 4323.65 413.384   0
  -6  -1  -8 3829.89 731.103   2
  -6  -1   8 3846.47 498.623   1
  -6  -1   9-190.585 601.783   1
  -6   1   9 189.501 567.740   1
  -6  -1  -9-161.745 660.095   2
  -6   1  -9 13.5042 374.228   0
   6  -1   9 133.793 318.075   1
  -6  -1  -9 394.200 524.227   0
  -6   1  10 336.105 570.187   1
  -6  -1  10 264.020 589.145   1
  -6  -1 -10 460.074 615.226   0
  -6   1 -10 301.418 401.706   0
   6  -1  10 115.063 370.740   1
  -6  -1 -10 172.095 775.151   2
   6  -1  11 1459.19 432.811   1
  -6   1 -11 1288.05 469.735   0
  -6   1  11 1600.71 726.717   1
  -6  -1 -11 1310.95 682.021   0
  -6  -1 -11 1707.40 939.224   2
  -6  -1  11 1503.10 675.716   1
   6  -1  12 499.559 428.896   1
  -6  -1  12 104.195 736.423   1
  -6  -1 -12-346.777 892.826   2
  -6   1 -12 49.2684 471.874   0
  -6   1  12-33.2903 701.426   1
  -6  -1 -12 740.593 714.618   0
   6  -1  13 4355.40 552.683   1
  -6   1  13 4172.50 863.252   1
  -6  -1 -13 4463.13 787.332   0
  -6  -1 -13 4134.88 998.623   2
  -6  -1  13 4535.19 727.444   1
  -6   1 -13 4268.61 567.537   0
  -6   1 -14 4664.95 547.707   0
  -6  -1 -14 4498.40 1170.89   2
  -6  -1 -14 3942.39 808.707   0
  -6   1  14 4740.01 775.479   1
  -6  -1  14 3943.26 807.847   1
   6  -1  14 3992.68 591.237   1
   6   1  14 4563.38 735.791   1
  -6  -1  15 777.627 825.173   1
  -6  -1 -15 529.758 1190.96   2
   6  -1  15 651.627 547.889   1
  -6   1 -15 776.077 554.497   0
  -6   1  15 1173.87 858.137   1
   6   1  15 794.966 710.652   1
  -6  -1 -15 158.102 753.698   0
  -6  -1 -16 3659.55 1290.39   2
  -6  -1  16 3261.20 891.004   1
   6   1  16 3161.21 766.292   1
  -6   1 -16 3494.38 593.780   0
   6  -1  16 3653.40 603.921   1
  -6  -1 -16 2822.31 828.420   0
  -6   1  16 3441.11 930.069   1
   6  -1  17-53.9683 586.073   1
  -6   1  17-89.0782 797.276   1
  -6   1 -17-40.6298 550.858   0
  -6  -1  17 83.5544 819.748   1
   6   1  17-302.582 712.225   1
  -6  -1 -17-210.208 1167.86   2
  -6   1  18 353.704 765.196   1
  -6  -1 -18 303.626 788.968   0
   6   1  18-217.832 771.982   1
  -6   1 -18 516.546 594.911   0
  -6  -1  18 110.646 737.119   1
   6  -1  18 529.181 616.274   1
  -6   1 -19 353.748 632.671   0
   6   1  19 38.0717 798.443   1
  -6  -1 -19-190.885 1240.39   2
  -6   1  19-110.980 893.511   1
  -6  -1 -19 415.713 825.333   0
  -6  -1 -20 841.183 881.046   0
   6   1  20 359.621 832.437   1
  -6   1 -20 651.182 642.143   0
  -6   1  20 332.448 965.663   1
   6  -1  20 19.6787 656.913   1
  -6  -1  20 9.87205 968.762   1
   6  -1  21 16.2512 687.627   1
  -6  -1 -21-188.353 858.905   0
  -6   1  21 64.3051 1040.99   1
  -6  -1 -21-234.251 1591.91   2
  -6  -1  21 154.165 874.043   1
   6   1  21-232.446 854.469   1
  -6   1  22-195.638 1093.43   1
  -6  -1 -22-379.621 1477.21   2
   6  -1  22 261.891 745.910   1
  -6  -1 -22 408.465 884.028   0
  -6  -1  22 95.5723 1049.02   1
   6   1  22 268.519 867.340   1
   6  -1  23 409.329 778.794   1
  -6   1  23 468.573 1116.35   1
  -6  -1 -23 857.495 937.332   0
   6   1  23 450.974 900.160   1
  -6  -1 -23 1159.62 1617.42   2
  -6  -1  23-184.909 1035.04   1
  -6  -1  24 1218.48 1008.07   1
  -6  -1 -24 447.443 1733.85   2
  -6   1  24-104.683 1176.68   1
  -6  -1 -24 207.614 914.620   0
   6  -1  24-200.037 795.861   1
   6   1  24 44.4383 939.734   1
  -6  -1 -25 169.582 1758.62   2
  -6   1  25 398.459 1209.69   1
  -6  -1  25-184.838 1193.31   1
  -6  -1 -25-20.7334 928.098   0
  -6   1 -26 224.698 1954.45   2
   6   1  26 267.528 1007.35   1
  -6  -1  26 308.849 1214.30   1
  -6   1  26-234.725 1215.19   1
  -6  -1 -26-77.5709 1794.58   2
   6  -1  26-41.0723 861.124   1
  -6   1 -27 808.757 2036.94   2
  -6  -1  27 43.5111 1093.52   1
  -6   1  27-259.322 1246.25   1
  -6  -1 -27 902.981 2030.94   2
   6   1  27 612.150 1027.17   1
  -6   1  28 496.991 1151.65   1
  -6  -1  28 164.337 1113.25   1
  -6  -1 -28 377.391 1831.00   2
   6   1  28 471.285 1080.48   1
  -6  -1 -29 1240.66 1825.70   2
  -6   1  29 26.3814 1229.85   1
  -6   1 -29 905.929 2075.24   2
  -6  -1  29 361.572 1240.09   1
   6   1  29-205.668 1111.38   1
  -6   1 -30 672.561 2145.95   2
  -6   1  30 108.913 1336.33   1
  -6  -1  30 163.226 1329.52   1
  -7  -1   0 56005.5 796.483   2
   7  -1   0 54607.1 483.163   2
  -7  -1   0 54887.1 964.168   0
  -7   1   0 52690.0 409.276   2
  -7  -1   0 55128.3 739.962   1
  -7   1   0 55433.6 487.745   1
  -7   1   0 57622.8 954.825   0
  -7  -1  -1 167416. 1197.87   1
  -7  -1   1 167027. 1572.70   0
  -7  -1  -1 167334. 1307.88   2
  -7   1  -1 167431. 1483.20   0
   7  -1  -1 168415. 764.835   2
  -7   1   1 166864. 965.030   1
  -7   1  -1 165748. 775.925   2
  -7  -1   1 163443. 1280.99   2
  -7  -1  -1 165819. 1534.94   0
  -7  -1   1 166059. 1251.41   1
   7  -1  -2 1797.03 215.541   2
  -7  -1   2 1837.66 384.325   1
  -7  -1  -2 3197.51 474.033   0
  -7  -1  -2 2850.97 428.981   2
  -7   1   2 1838.79 308.426   1
  -7   1  -2 3741.54 466.073   0
  -7   1  -2 1884.70 258.607   2
  -7  -1   2 1975.40 385.979   2
  -7  -1   2 1818.30 459.748   0
  -7   1  -3 31435.1 722.164   0
  -7   1   3 30952.6 592.325   1
  -7  -1   3 30294.5 662.650   1
  -7   1  -3 31537.4 530.221   2
  -7  -1  -3 31422.7 788.528   0
  -7  -1   3 31238.8 790.903   0
  -7  -1  -3 31740.8 727.465   2
  -7  -1   3 31241.8 642.843   2
  -7  -1   4 833.280 508.824   0
  -7   1  -4 1255.02 417.163   0
  -7   1   4 1397.08 380.261   1
  -7  -1   4 1556.48 396.065   1
  -7   1  -4 1586.43 376.249   2
  -7  -1  -4 1792.11 482.802   2
  -7  -1  -4 1449.11 510.132   0
  -7  -1   4 1407.28 390.556   2
  -7  -1  -5 55300.7 964.894   2
  -7  -1   5 58326.6 944.514   1
  -7   1  -5 57440.1 905.330   0
  -7  -1  -5 57748.2 1023.83   0
  -7   1   5 58636.5 917.464   1
  -7   1  -5 59248.3 855.374   2
  -7   1  -6 8400.61 495.919   0
  -7  -1  -6 9158.57 643.765   2
  -7  -1   6 9129.24 581.236   1
  -7   1   6 8938.03 564.723   1
   7  -1   6 7998.56 161.318   1
  -7  -1  -6 8717.96 621.119   0
  -7   1  -6 9410.62 594.418   2
   7  -1   7 27148.7 366.657   1
  -7   1   7 26829.9 800.865   1
  -7   1  -7 26890.4 690.589   0
  -7  -1  -7 26587.1 887.471   2
  -7  -1   7 26738.5 781.909   1
  -7   1  -7 25746.3 784.367   2
  -7  -1  -7 26656.2 820.767   0
  -7   1   8 29322.3 895.266   1
  -7  -1   8 28589.2 845.095   1
  -7   1  -8 28343.5 905.548   2
  -7  -1  -8 28926.6 881.550   0
  -7   1  -8 29431.0 742.614   0
   7  -1   8 28710.9 459.235   1
  -7  -1  -8 27524.9 932.262   2
  -7  -1  -9 70316.5 1371.93   2
  -7   1   9 67936.3 1260.07   1
  -7  -1   9 67520.5 1243.39   1
  -7  -1  -9 67078.9 1213.36   0
  -7   1  -9 66892.9 1032.73   0
   7  -1   9 70075.5 765.316   1
  -7   1  -9 70147.0 1309.16   2
  -7   1  10 60187.0 1270.43   1
   7  -1  10 58811.5 798.815   1
  -7  -1 -10 57326.7 1196.07   0
  -7  -1 -10 57216.8 1349.96   2
  -7   1 -10 56253.5 975.551   0
  -7  -1  10 58954.0 1237.14   1
  -7  -1 -11 89067.7 1460.81   0
  -7   1  11 89602.6 1530.28   1
  -7  -1  11 89205.3 1539.69   1
  -7  -1 -11 93963.9 1721.49   2
  -7   1 -11 89762.1 1231.53   0
   7  -1  11 89014.2 1029.85   1
  -7  -1 -12 7984.41 1020.17   2
   7  -1  12 7196.14 522.573   1
  -7   1  12 8163.85 815.255   1
  -7   1 -12 8323.63 627.395   0
  -7  -1 -12 8073.74 820.574   0
  -7  -1  12 8048.52 767.936   1
  -7  -1 -13 47420.0 1537.93   2
  -7  -1 -13 44093.5 1208.19   0
  -7   1  13 48245.7 1355.02   1
  -7   1 -13 45189.3 980.684   0
  -7  -1  13 44472.0 1302.39   1
   7  -1  13 45205.8 886.427   1
   7   1  14 8575.94 810.156   1
   7  -1  14 8777.53 608.642   1
  -7   1  14 8966.49 898.549   1
  -7  -1 -14 9031.45 1191.99   2
  -7   1 -14 8662.82 640.575   0
  -7  -1  14 8654.35 819.273   1
  -7  -1 -14 8650.19 861.316   0
  -7  -1  15 29158.8 1195.57   1
  -7  -1 -15 30715.2 1443.84   2
   7  -1  15 30161.8 868.133   1
  -7   1 -15 29681.4 852.826   0
  -7  -1 -15 28818.8 1124.35   0
  -7   1  15 31315.3 1276.31   1
   7   1  15 31076.4 1035.08   1
  -7  -1 -16 3823.82 833.168   0
  -7   1 -16 3721.11 575.382   0
  -7   1  16 3251.42 810.634   1
   7   1  16 4057.68 768.544   1
   7  -1  16 3806.33 594.391   1
  -7  -1  16 3875.60 927.027   1
  -7  -1 -16 4007.31 1291.66   2
   7   1  17 23119.5 1014.82   1
  -7  -1 -17 21450.1 1536.63   2
  -7  -1 -17 22739.2 1113.17   0
  -7   1  17 22876.6 1260.79   1
   7  -1  17 21576.8 834.157   1
  -7   1 -17 23080.6 867.411   0
  -7  -1  17 23446.0 1235.20   1
   7  -1  18 539.221 579.772   1
  -7  -1 -18 488.164 1194.57   2
  -7   1  18-295.857 957.917   1
  -7  -1 -18 962.150 864.750   0
  -7  -1  18 1129.36 879.034   1
   7   1  18 1364.71 787.699   1
  -7   1 -18 979.022 585.103   0
  -7   1  19 14214.3 1085.41   1
   7  -1  19 12843.7 802.888   1
  -7  -1 -19 14229.3 1065.07   0
  -7   1 -19 13541.4 818.018   0
   7   1  19 14602.6 1005.54   1
  -7  -1 -19 12877.9 1436.19   2
  -7  -1  19 13812.7 1067.17   1
  -7   1  20 8846.26 1123.10   1
  -7  -1  20 10875.4 1205.35   1
   7  -1  20 8524.84 782.062   1
   7   1  20 9012.20 937.963   1
  -7  -1 -20 8936.00 1464.38   2
  -7  -1 -20 10190.0 1033.69   0
   7   1  21 10063.9 998.019   1
  -7  -1  21 10731.9 1200.49   1
  -7   1  21 9605.52 1244.76   1
   7  -1  21 9079.01 836.223   1
  -7  -1 -21 9778.39 1017.16   0
  -7  -1 -21 11011.2 1593.56   2
  -7  -1 -22 8957.86 1788.59   2
   7   1  22 6618.94 993.413   1
   7  -1  22 6683.85 859.146   1
  -7   1  22 7598.90 1250.47   1
  -7  -1  22 6430.45 1160.13   1
  -7  -1 -22 5843.26 1023.91   0
  -7  -1  23 3257.72 1147.77   1
  -7   1 -23 3945.82 1705.57   2
  -7  -1 -23 3425.60 972.273   0
   7   1  23 3155.46 969.574   1
  -7   1  23 3431.24 1214.56   1
  -7  -1 -23 2681.92 1744.36   2
   7  -1  23 3542.40 827.403   1
  -7   1  24 2097.34 1204.48   1
  -7  -1 -24 1709.72 972.975   0
   7   1  24 1569.21 949.839   1
  -7  -1 -24 1415.35 1604.16   2
  -7  -1  24 1734.17 1200.95   1
  -7   1 -24 1685.12 1807.93   2
  -7   1  25 1772.86 1226.52   1
   7   1  25 2996.55 1005.38   1
  -7  -1 -25 3376.31 1983.06   2
  -7  -1  25 2696.36 1111.78   1
  -7   1 -25 2348.94 1765.45   2
  -7  -1  26 1654.97 1239.89   1
   7   1  26 2016.15 1007.86   1
  -7   1 -26 1334.12 1773.19   2
  -7   1  26 849.636 1274.76   1
  -7  -1 -26 1091.35 1741.78   2
  -7  -1  27 3106.48 1340.91   1
  -7   1  27 2005.80 1342.50   1
  -7  -1 -27 1799.57 2000.23   2
  -7   1 -27 2843.63 1841.88   2
  -7   1  28-44.5370 1376.09   1
  -7   1 -28 123.888 1914.13   2
  -7  -1  28 585.090 1212.36   1
  -7  -1  29 2495.40 1269.99   1
  -7   1 -29 2515.92 2066.64   2
  -7  -1 -29 3356.23 1926.69   2
  -7   1  29 3412.06 1492.97   1
  -8  -1   0-112.953 371.244   2
  -8  -1   0 86.4626 484.246   0
  -8   1   0 22.9390 177.319   1
  -8   1   0-103.761 149.737   2
  -8   1   0-73.2422 469.683   0
  -8  -1   0-90.6976 365.253   1
   8  -1   0-51.5390 261.666   2
  -8  -1  -1 2181.58 438.769   0
  -8  -1   1 2669.20 402.662   2
  -8  -1   1 2434.27 387.158   1
  -8  -1   1 2346.86 555.062   0
  -8   1  -1 2207.63 478.160   0
  -8   1   1 2370.94 259.892   1
  -8  -1  -1 2369.40 396.645   1
  -8   1  -1 2325.14 145.406   1
  -8  -1  -1 2293.19 410.417   2
   8  -1  -1 2360.83 252.901   2
  -8   1  -1 2370.49 201.185   2
  -8  -1   2 6222.40 442.579   2
  -8  -1   2 6095.85 448.124   1
  -8  -1  -2 6571.21 483.346   2
  -8   1  -2 6237.21 539.543   0
  -8   1  -2 6795.13 291.389   2
  -8   1   2 6113.95 343.659   1
  -8  -1   2 6465.08 585.624   0
  -8  -1  -2 6007.33 590.678   0
  -8  -1   3 3734.47 427.215   2
  -8   1  -3 3721.14 478.766   0
  -8  -1  -3 4529.39 505.247   2
  -8  -1  -3 4018.47 518.496   0
  -8  -1   3 4013.57 543.197   0
  -8  -1   3 3753.87 437.142   1
  -8   1  -3 4164.99 344.618   2
  -8   1   3 4484.05 358.474   1
  -8  -1   4 18698.8 715.035   0
  -8   1   4 19250.4 580.490   1
  -8  -1  -4 18325.5 681.867   2
  -8  -1   4 18083.2 627.051   1
  -8  -1   4 18889.3 589.716   2
  -8   1  -4 18272.1 656.672   0
  -8   1  -4 18575.0 529.498   2
  -8  -1  -4 18631.3 695.425   0
  -8  -1  -5 16515.7 684.014   0
  -8  -1  -5 17083.6 720.262   2
  -8   1  -5 16488.9 653.584   0
  -8   1  -5 15749.0 578.369   2
  -8  -1   5 15946.3 643.222   1
  -8   1   5 16366.9 629.085   1
  -8   1   6 94.2899 475.370   1
  -8   1  -6 6.98011 496.186   2
  -8  -1   6 4.04565 491.058   1
  -8   1  -6 28.5121 439.435   0
  -8  -1  -6 30.6682 534.049   0
  -8  -1  -6-182.362 565.241   2
   8  -1   7 590.827 106.513   1
  -8   1   7 770.629 535.558   1
  -8  -1  -7 611.783 567.134   0
  -8   1  -7 987.530 449.152   0
  -8   1  -7 762.020 605.501   2
   8  -1   7 542.445 111.024   1
  -8  -1  -7 861.171 624.061   2
  -8  -1   7 536.124 514.035   1
  -8   1  -8 6674.40 563.395   0
  -8   1   8 6156.74 672.385   1
  -8  -1  -8 7148.69 773.517   2
  -8  -1   8 6906.44 641.788   1
  -8  -1  -8 6820.98 693.075   0
  -8   1  -8 7673.12 732.224   2
   8  -1   8 6619.31 243.738   1
  -8  -1   9-243.496 555.710   1
   8  -1   9-31.8039 250.392   1
  -8   1  -9 101.547 709.746   2
  -8   1  -9 241.699 476.816   0
  -8   1   9 72.1863 593.395   1
  -8  -1  -9-137.770 632.311   0
  -8  -1  -9 128.746 710.939   2
   8  -1  10 6775.76 379.752   1
  -8  -1  10 6245.23 781.099   1
  -8  -1 -10 6511.64 725.768   0
  -8   1 -10 6492.55 578.414   0
  -8  -1 -10 6313.24 919.274   2
  -8   1 -10 6172.36 866.407   2
  -8   1  10 6379.76 769.932   1
  -8   1 -11 9035.85 994.569   2
  -8  -1 -11 9642.85 1029.25   2
  -8   1  11 8866.42 863.784   1
  -8   1 -11 9196.77 631.337   0
  -8  -1 -11 8860.95 761.171   0
  -8  -1  11 10057.9 871.546   1
   8  -1  11 9306.71 458.441   1
  -8   1 -12 5936.72 1000.16   2
  -8  -1  12 4783.40 839.723   1
  -8  -1 -12 5170.50 951.117   2
  -8  -1 -12 5175.49 752.203   0
   8  -1  12 5181.42 451.360   1
  -8   1 -12 5587.42 585.501   0
  -8   1  12 4803.98 859.511   1
  -8  -1  13 1579.93 727.666   1
  -8   1 -13 1500.85 992.355   2
  -8   1  13 1467.47 816.345   1
  -8  -1 -13 1838.35 1044.48   2
  -8   1 -13 1221.38 509.970   0
  -8  -1 -13 1451.17 723.206   0
   8  -1  13 1345.96 422.084   1
   8   1  14 102.676 647.134   1
   8  -1  14 345.377 441.885   1
  -8   1 -14 538.902 527.806   0
  -8  -1 -14 559.771 1074.63   2
  -8   1 -14 449.111 988.247   2
  -8  -1  14 286.017 811.475   1
  -8  -1 -14 417.840 714.965   0
  -8   1  14 828.623 761.064   1
   8  -1  15 1049.19 472.773   1
  -8  -1  15 1060.13 725.562   1
  -8   1  15 979.579 813.102   1
  -8  -1 -15 1756.85 1145.27   2
  -8   1 -15 161.005 1125.30   2
  -8   1 -15 1023.89 561.723   0
   8   1  15 1337.33 694.846   1
  -8  -1 -15 1043.79 718.776   0
  -8  -1  16-12.2774 791.041   1
  -8   1  16 6.63522 893.698   1
  -8  -1 -16 369.137 730.302   0
  -8  -1 -16 362.914 1081.20   2
   8   1  16 178.156 656.674   1
  -8   1 -16 323.577 1194.24   2
   8  -1  16 387.374 496.883   1
  -8   1 -16 131.832 573.679   0
  -8   1 -17 1171.95 580.783   0
   8   1  17 832.903 708.005   1
  -8  -1  17 1479.54 882.120   1
  -8   1 -17 1313.05 1267.51   2
  -8  -1 -17 1536.63 1288.98   2
  -8  -1 -17 1660.75 766.202   0
  -8   1  17 1017.42 820.272   1
   8  -1  17 1275.41 560.063   1
   8  -1  18 1875.26 602.411   1
  -8  -1 -18 1489.47 1241.46   2
  -8  -1  18 886.670 875.530   1
  -8   1  18 1338.22 968.434   1
  -8  -1 -18 1819.03 816.481   0
   8   1  18 1172.22 726.574   1
  -8   1 -18 1086.79 1331.21   2
  -8   1 -18 1002.14 576.014   0
  -8   1  19-85.8048 969.378   1
  -8   1 -19 1029.26 1306.11   2
  -8   1 -19 497.367 593.974   0
  -8  -1 -19 330.081 1245.50   2
  -8  -1  19 70.4314 832.992   1
  -8  -1 -19 415.049 805.618   0
   8  -1  19 274.082 590.928   1
   8   1  19 698.337 724.198   1
   8   1  20 329.458 779.335   1
  -8  -1 -20 524.675 819.877   0
  -8  -1  20-130.740 973.296   1
  -8   1  20 347.678 892.569   1
  -8  -1 -20 1.55776 1287.80   2
  -8   1 -20 53.4658 1349.83   2
   8   1  21 45.2394 819.011   1
  -8  -1 -21-89.2288 857.979   0
  -8  -1 -21 350.536 1363.35   2
  -8   1  21 274.717 1044.20   1
  -8   1  22 46.5779 1143.36   1
  -8  -1 -22 129.834 854.996   0
   8   1  22 36.6504 849.820   1
  -8   1 -22 568.288 1505.69   2
  -8  -1 -22 152.903 1451.65   2
  -8  -1 -23 158.698 900.517   0
  -8  -1  23 141.262 1132.48   1
   8   1  23 208.163 878.914   1
  -8   1 -23 949.317 1722.98   2
  -8   1  23 517.215 1145.25   1
   8   1  24-193.724 888.184   1
  -8   1 -24 434.773 1722.90   2
  -8  -1 -24-75.0211 907.195   0
  -8  -1 -24-2.97884 1794.13   2
  -8  -1  24 106.464 1000.43   1
  -8  -1  25 682.360 1244.10   1
  -8   1  25 86.5806 1085.28   1
  -8   1 -25 632.438 1689.91   2
  -8  -1 -25 666.703 1700.55   2
  -8   1 -26 1371.96 1891.83   2
  -8   1  26 451.485 1131.85   1
  -8  -1  26-280.750 1135.58   1
  -8   1  27-31.6678 1182.63   1
  -8  -1 -27 216.167 1765.70   2
  -8   1 -28 280.232 1843.66   2
  -8  -1  28 315.357 1327.94   1
  -8   1  28 515.028 1218.24   1
  -8  -1 -28 630.807 2013.33   2
  -8  -1  29 1320.27 1384.32   1
  -8  -1 -29 1963.08 1909.95   2
  -9  -1   0 68203.9 1189.93   0
  -9   1   0 67949.7 604.945   1
  -9   1   0 64094.6 538.112   2
  -9  -1   0 68506.0 965.441   2
  -9  -1   0 68067.8 919.433   1
  -9   1   1 77317.2 738.620   1
  -9  -1   1 78220.3 1006.15   2
  -9   1  -1 75415.1 624.988   2
  -9   1  -1 74395.7 503.467   1
  -9  -1  -1 77799.0 1038.92   2
  -9   1  -1 77511.8 1221.73   0
  -9  -1   1 75889.4 1285.06   0
  -9  -1   1 74039.4 972.138   1
  -9  -1  -1 78689.6 943.995   1
  -9  -1  -1 77201.9 1278.93   0
  -9  -1   2 14703.5 569.853   1
  -9   1   2 13865.2 449.135   1
  -9  -1   2 13719.1 551.245   2
  -9  -1  -2 17295.6 787.919   0
  -9  -1   2 13060.3 727.236   0
  -9   1  -2 13827.5 382.763   2
  -9  -1  -2 16644.2 628.608   2
  -9   1  -2 14440.5 687.977   0
  -9   1  -3 30133.2 560.252   2
  -9  -1   3 29044.6 732.133   1
  -9  -1   3 29783.8 924.339   0
  -9  -1  -3 29694.4 793.020   2
  -9   1   3 28517.9 623.658   1
  -9  -1  -3 29259.0 918.172   0
  -9  -1   3 29589.4 710.011   2
  -9   1  -3 29535.7 829.759   0
  -9   1  -4 434.124 390.663   2
  -9   1  -4 223.536 490.715   0
  -9  -1   4 184.013 591.804   0
  -9   1   4 372.045 396.817   1
  -9  -1   4 322.444 462.602   1
  -9  -1  -4 444.965 561.081   0
  -9  -1  -4 408.898 502.973   2
  -9   1   5 31337.1 762.310   1
  -9  -1  -5 30999.7 870.533   2
  -9   1  -5 29889.4 847.066   0
  -9   1  -5 30937.3 696.840   2
  -9  -1   5 30719.3 815.520   1
  -9  -1  -5 29818.6 898.735   0
  -9   1  -6 14136.0 639.207   2
  -9  -1   6 12435.3 664.688   1
  -9   1   6 13370.3 659.809   1
  -9   1  -6 14069.5 687.740   0
  -9  -1  -6 12760.9 745.348   2
  -9  -1  -6 14067.9 792.739   0
  -9   1  -7 34752.8 855.182   2
  -9   1  -7 34223.8 886.714   0
  -9  -1   7 36192.6 941.073   1
  -9  -1  -7 33874.7 988.646   0
  -9   1   7 35105.0 922.565   1
  -9  -1  -7 33911.7 972.214   2
  -9   1  -8 114.294 501.363   0
  -9   1  -8 308.633 609.982   2
  -9  -1  -8-148.334 589.115   0
  -9   1   8 229.567 582.114   1
  -9  -1  -8 479.688 655.445   2
  -9  -1   8 162.829 579.829   1
   9  -1   9 38567.4 433.830   1
  -9   1   9 37795.6 1056.15   1
  -9  -1   9 37953.8 1054.49   1
  -9  -1  -9 40638.8 1142.93   2
  -9  -1  -9 38405.6 1074.69   0
  -9   1  -9 39168.2 1067.81   2
  -9   1  -9 38432.9 965.049   0
  -9  -1 -10 18551.3 1011.33   2
  -9   1 -10 19790.3 978.057   2
  -9  -1  10 19442.0 940.405   1
  -9  -1 -10 18341.3 920.936   0
   9  -1  10 18746.6 412.252   1
  -9   1  10 19598.7 957.531   1
  -9   1 -10 17867.8 773.922   0
  -9  -1 -11 25111.5 978.833   0
  -9   1 -11 25299.0 1105.51   2
   9  -1  11 25700.2 527.503   1
  -9   1  11 24584.9 1009.50   1
  -9  -1  11 24059.9 987.367   1
  -9   1 -11 24883.3 848.027   0
  -9  -1 -11 25646.4 1142.20   2
  -9   1 -12 485.443 539.554   0
  -9   1  12 668.397 685.761   1
  -9  -1 -12 724.258 685.853   0
   9  -1  12 422.405 350.609   1
  -9  -1  12 731.054 688.276   1
  -9  -1 -12 232.324 832.233   2
  -9   1 -12 308.965 863.988   2
   9  -1  13 1872.76 391.950   1
  -9  -1 -13 2356.50 970.549   2
  -9  -1  13 2276.97 807.429   1
  -9  -1 -13 1963.97 720.721   0
  -9   1 -13 1754.01 528.511   0
  -9   1  13 2094.95 758.288   1
  -9   1 -13 2085.85 913.179   2
  -9  -1  14 155.156 773.401   1
  -9   1  14 651.797 721.917   1
  -9  -1 -14 605.529 949.740   2
   9  -1  14 138.749 406.110   1
   9   1  14 250.552 569.697   1
  -9   1 -14 262.297 554.055   0
  -9   1 -14 384.025 1002.87   2
  -9  -1 -14 355.853 705.123   0
  -9  -1  15-246.391 854.782   1
  -9   1  15 657.525 763.461   1
  -9   1 -15 456.856 562.479   0
  -9  -1 -15 169.371 1025.73   2
  -9  -1 -15 466.639 711.714   0
  -9   1 -15 367.950 1049.53   2
   9   1  15 983.554 615.952   1
  -9  -1 -16 550.075 727.592   0
   9   1  16 163.311 660.125   1
  -9   1 -16 381.755 1146.58   2
  -9   1 -16 239.756 570.291   0
  -9  -1 -16 156.076 1146.27   2
  -9   1  16 938.960 900.125   1
   9   1  17 935.292 680.074   1
  -9  -1 -17 1349.87 790.109   0
  -9  -1 -17 946.888 1123.29   2
  -9   1  17 324.207 881.851   1
  -9  -1  17 969.089 795.163   1
  -9   1 -17 791.664 576.394   0
  -9   1 -17 1542.58 1221.04   2
  -9   1 -18 1444.14 1290.85   2
  -9  -1  18 863.686 839.036   1
  -9   1  18 617.348 896.851   1
   9   1  18 392.330 709.578   1
  -9  -1 -18 300.685 1275.22   2
  -9  -1 -18 268.592 767.113   0
  -9   1 -18 218.842 593.211   0
  -9  -1 -19 2157.39 834.997   0
  -9  -1  19 2193.63 903.165   1
  -9   1  19 3052.95 1039.77   1
  -9  -1 -19 2100.01 1242.77   2
  -9   1 -19 1708.45 1375.30   2
   9   1  19 2121.44 712.879   1
  -9   1  20 4096.21 1111.98   1
  -9  -1 -20 4504.57 916.550   0
  -9  -1  20 3779.20 1041.41   1
  -9   1 -20 4381.60 1489.72   2
  -9  -1 -20 3788.75 1383.33   2
   9   1  20 4625.61 824.150   1
  -9  -1 -21 6067.04 982.852   0
  -9  -1 -21 6710.69 1496.57   2
  -9   1 -21 6177.14 1516.15   2
  -9   1  21 6327.46 1080.29   1
  -9  -1  21 6702.34 1254.89   1
  -9   1  22 1250.19 1174.83   1
  -9  -1 -22 1936.50 924.596   0
  -9  -1 -22 1109.03 1470.13   2
  -9  -1  22 2400.22 1150.53   1
  -9   1 -22 1028.74 1606.08   2
  -9  -1 -23 3081.20 949.221   0
  -9   1 -23 2939.84 1682.54   2
  -9  -1  23 2495.76 1097.10   1
  -9   1  23 1703.24 1211.36   1
  -9  -1  24 237.140 1214.34   1
  -9   1  24 873.938 1123.02   1
  -9  -1 -24 761.331 1714.50   2
  -9   1 -24-83.7750 1625.56   2
  -9   1  25 1240.22 1149.33   1
  -9   1 -25 2169.67 1694.75   2
  -9  -1  25 1463.93 1132.94   1
  -9  -1 -25 431.701 1813.13   2
  -9   1  26 247.357 1169.35   1
  -9  -1  26 689.889 1240.72   1
  -9   1 -26 931.617 1857.35   2
  -9  -1  27 1356.04 1339.96   1
  -9   1  27 882.812 1272.68   1
  -9   1 -27 372.114 1764.18   2
  -9  -1  28 282.724 1198.07   1
  -9   1  28 813.466 1353.40   1
  -9   1 -28-258.979 1837.42   2
 -10  -1   0-64.4548 408.111   1
 -10   1   0 121.570 233.628   1
 -10   1   0-14.8075 198.629   2
 -10  -1   0 10.4652 597.046   0
 -10  -1   0-83.4640 432.832   2
 -10  -1  -1 93.7897 614.916   0
 -10  -1   1-83.5122 436.836   2
 -10   1   1 200.095 283.002   1
 -10   1  -1 157.353 534.089   0
 -10  -1   1 32.3212 606.629   0
 -10  -1  -1 148.511 438.719   2
 -10  -1   1-24.2342 419.245   1
 -10   1  -1 184.242 221.720   2
 -10   1  -2 10123.2 707.372   0
 -10  -1   2 10711.0 572.129   1
 -10   1   2 9803.17 426.921   1
 -10   1  -2 10088.8 358.433   2
 -10  -1   2 9987.37 770.629   0
 -10  -1  -2 9503.57 758.701   0
 -10  -1  -2 10297.8 602.629   2
 -10  -1   2 10109.1 539.046   2
 -10   1  -3 5079.68 368.087   2
 -10   1  -3 5333.41 651.186   0
 -10  -1   3 4614.04 473.877   2
 -10  -1  -3 5208.37 569.108   2
 -10   1   3 4801.92 420.405   1
 -10  -1   3 4211.48 727.607   0
 -10  -1  -3 5066.59 646.286   0
 -10  -1   3 4644.69 527.713   1
 -10  -1  -4 7458.47 594.227   2
 -10   1  -4 8295.72 467.845   2
 -10  -1  -4 8700.28 721.999   0
 -10   1   4 8095.62 474.712   1
 -10  -1   4 7863.52 772.122   0
 -10   1  -4 8104.96 641.288   0
 -10  -1   4 7989.02 580.047   1
 -10   1   5 3149.15 498.525   1
 -10  -1   5 3509.19 549.203   1
 -10  -1  -5 3876.36 649.433   0
 -10   1  -5 3233.85 601.825   0
 -10   1  -5 3377.50 464.852   2
 -10  -1  -5 3235.88 572.456   2
 -10  -1  -6 2210.53 679.861   0
 -10   1  -6 2442.63 503.654   2
 -10   1   6 2846.83 524.214   1
 -10  -1   6 2557.96 571.763   1
 -10  -1  -6 2519.15 612.430   2
 -10   1  -6 2100.28 565.912   0
 -10  -1  -7 3587.93 682.983   0
 -10   1  -7 3551.27 597.962   0
 -10  -1   7 3415.98 601.826   1
 -10  -1  -7 3332.99 670.413   2
 -10   1  -7 3385.87 570.450   2
 -10   1   7 2918.18 583.391   1
 -10  -1  -8-281.797 638.880   2
 -10  -1   8 219.972 572.049   1
 -10   1  -8-17.7058 548.825   2
 -10  -1  -8-243.728 644.679   0
 -10   1  -8-14.1847 535.365   0
 -10   1   8 97.6745 581.439   1
 -10  -1  -9 111.968 691.365   2
 -10   1   9-94.4652 618.812   1
 -10   1  -9 122.404 532.543   0
 -10  -1   9 350.717 605.556   1
 -10  -1  -9 171.969 655.675   0
 -10   1  -9 104.452 650.488   2
 -10  -1 -10 573.188 607.934   0
 -10   1 -10 823.022 688.992   2
 -10   1 -10 665.916 545.375   0
 -10   1  10 247.086 690.212   1
 -10  -1 -10 418.019 743.198   2
 -10  -1  10 531.079 676.600   1
 -10  -1 -11 821.567 691.144   0
 -10   1  11 871.613 677.161   1
 -10  -1  11 1024.62 658.457   1
 -10  -1 -11 989.572 787.340   2
 -10   1 -11 884.443 757.590   2
 -10   1 -11 716.732 552.940   0
 -10   1 -12 139.995 831.640   2
 -10  -1 -12 723.114 828.850   2
 -10   1  12 1133.96 764.091   1
 -10  -1  12 606.035 690.223   1
 -10  -1 -12 1061.88 666.691   0
 -10   1 -12 1122.42 567.142   0
 -10  -1 -13 4205.49 972.382   2
 -10  -1 -13 3768.35 745.125   0
 -10   1 -13 3494.44 618.510   0
 -10   1  13 3564.40 814.118   1
 -10  -1  13 3720.09 769.607   1
 -10   1 -13 3372.67 930.159   2
 -10  -1  14 8807.50 963.225   1
 -10   1 -14 8053.20 681.683   0
 -10  -1 -14 7518.09 824.326   0
 -10  -1 -14 8073.21 1038.61   2
 -10   1  14 8262.53 911.257   1
 -10   1 -14 7519.93 1031.44   2
  10   1  14 9044.99 683.799   1
 -10   1 -15 191.654 1039.85   2
  10   1  15-204.411 576.389   1
 -10   1  15 516.302 772.917   1
 -10   1 -15 280.432 555.187   0
 -10  -1 -15 700.921 710.040   0
 -10  -1  15 576.221 809.125   1
 -10  -1 -15 354.036 983.045   2
 -10   1  16 246.460 874.703   1
 -10   1 -16 523.088 1089.72   2
  10   1  16 588.005 647.730   1
 -10  -1 -16 527.707 1036.63   2
 -10   1 -16 170.616 562.949   0
 -10  -1  16 1014.71 910.771   1
 -10  -1 -16 568.135 742.797   0
 -10   1  17 1347.37 971.463   1
 -10  -1 -17 1296.89 1151.86   2
 -10  -1  17 1432.42 900.000   1
 -10   1 -17 1222.71 626.532   0
 -10  -1 -17 1467.03 769.421   0
 -10   1 -17 1642.63 1192.87   2
 -10  -1 -18 1374.42 1213.22   2
 -10   1  18 1903.63 950.025   1
 -10  -1  18 815.669 864.919   1
 -10  -1 -18 1046.19 778.419   0
 -10   1 -18 388.354 1209.24   2
 -10   1 -18 1105.81 608.805   0
 -10  -1 -19-237.939 1305.47   2
 -10  -1  19 2.01940 911.376   1
 -10   1 -19-70.8226 1259.51   2
 -10   1  19 124.892 1001.99   1
 -10  -1 -19-45.5654 799.202   0
 -10   1 -20 691.099 1370.02   2
 -10  -1  20-280.686 1027.59   1
 -10  -1 -20 267.024 1277.23   2
 -10  -1 -20 195.355 832.369   0
 -10   1 -21-217.072 1488.34   2
 -10  -1 -21-20.6150 1387.75   2
 -10  -1  21 168.300 1144.27   1
 -10  -1 -21-279.298 838.986   0
 -10   1  21 576.730 1100.50   1
 -10  -1 -22 662.958 1443.52   2
 -10  -1  22-17.8750 1167.93   1
 -10  -1 -22 412.233 839.069   0
 -10  -1 -23 518.561 862.022   0
 -10  -1  23-194.593 1064.48   1
 -10   1  23 679.769 1228.78   1
 -10  -1 -23 243.084 1474.92   2
 -10   1 -23 761.008 1594.51   2
 -10  -1 -24 637.235 1529.72   2
 -10   1  24-143.348 1200.60   1
 -10  -1 -25 378.736 1681.14   2
 -10  -1  25 959.114 1133.48   1
 -10   1  25-186.900 1137.91   1
 -10   1 -25 209.411 1587.61   2
 -10   1 -26 46.1156 1804.78   2
 -10  -1  26-230.641 1324.85   1
 -10   1  26 20.2501 1214.62   1
 -10  -1 -26 1447.90 1807.93   2
 -10  -1  27-165.880 1214.19   1
 -10   1  27 359.817 1378.28   1
 -10   1  28 348.013 1405.12   1
 -10  -1  28 394.378 1381.91   1
 -10   1 -28 332.576 1860.36   2
 -11   1   0 9971.39 342.624   1
 -11  -1   0 11275.4 850.823   0
 -11  -1   0 10126.0 599.172   1
 -11  -1   0 10069.7 570.830   2
 -11   1  -1 32895.3 483.403   2
 -11  -1   1 33837.4 785.294   2
 -11  -1   1 33163.6 1026.58   0
 -11  -1   1 33649.4 790.705   1
 -11  -1  -1 34410.3 804.476   2
 -11  -1  -1 32910.2 1075.04   0
 -11   1   1 33098.1 572.779   1
 -11   1  -1 35169.0 1056.55   0
 -11   1  -2 5110.92 692.247   0
 -11  -1  -2 3942.62 675.912   0
 -11   1  -2 5046.45 320.372   2
 -11  -1   2 4322.09 481.030   2
 -11  -1   2 3733.63 698.837   0
 -11  -1  -2 4647.41 532.503   2
 -11   1   2 4078.39 381.266   1
 -11  -1   2 4289.52 528.469   1
 -11  -1  -3 12701.5 665.637   2
 -11  -1   3 12919.4 622.912   2
 -11  -1  -3 12619.3 838.503   0
 -11   1  -3 12935.6 436.521   2
 -11  -1   3 12937.1 662.508   1
 -11   1  -3 12965.7 809.296   0
 -11  -1   3 12282.2 861.171   0
 -11  -1   4 12394.5 901.988   0
 -11  -1  -4 11936.2 676.454   2
 -11  -1   4 12370.5 650.950   1
 -11  -1  -4 11520.2 819.389   0
 -11   1   4 11907.2 554.774   1
 -11   1  -4 12788.8 493.139   2
 -11   1  -4 12253.7 758.904   0
 -11  -1   5 1206.98 530.190   1
 -11  -1  -5 1175.29 600.518   0
 -11   1   5 1478.53 471.307   1
 -11   1  -5 1472.04 595.146   0
 -11  -1  -5 1165.66 582.813   2
 -11   1  -5 1295.75 427.852   2
 -11  -1   6 288.322 531.150   1
 -11   1  -6-27.6773 594.106   0
 -11  -1  -6 221.658 573.973   0
 -11  -1  -6 36.3840 569.758   2
 -11   1   6 57.6211 473.498   1
 -11   1  -6 159.649 447.600   2
 -11   1   7 3531.08 584.202   1
 -11  -1   7 3473.23 637.966   1
 -11   1  -7 2910.55 640.430   0
 -11   1  -7 3309.02 545.523   2
 -11  -1  -7 3221.01 633.418   2
 -11  -1  -7 3560.27 650.858   0
 -11  -1  -8 3024.29 681.633   2
 -11  -1  -8 3226.43 686.092   0
 -11  -1   8 3051.58 643.457   1
 -11   1   8 3038.14 626.668   1
 -11   1  -8 3396.34 595.007   2
 -11   1  -8 3300.74 630.249   0
 -11   1   9 12749.5 810.775   1
 -11  -1  -9 12383.3 886.966   0
 -11   1  -9 12069.6 744.221   2
 -11  -1  -9 11127.4 841.455   2
 -11   1  -9 11633.0 766.659   0
 -11  -1   9 11861.9 811.643   1
 -11  -1  10 16913.4 937.749   1
 -11   1 -10 16086.9 832.863   0
 -11  -1 -10 16613.7 956.808   2
 -11   1 -10 16141.6 844.301   2
 -11  -1 -10 16189.8 915.040   0
 -11   1  10 16652.5 923.453   1
 -11   1  11 16268.0 974.146   1
 -11  -1 -11 14628.8 956.240   0
 -11   1 -11 14766.2 943.394   2
 -11  -1 -11 15016.3 993.049   2
 -11  -1  11 14709.0 938.564   1
 -11   1 -11 17400.7 849.708   0
 -11   1 -12 9122.14 945.411   2
 -11  -1 -12 9004.43 874.447   0
 -11   1 -12 8705.11 740.143   0
 -11  -1  12 9310.13 933.042   1
 -11  -1 -12 9567.61 966.966   2
 -11   1  12 8610.44 889.477   1
 -11   1  13 14930.2 1039.06   1
 -11  -1 -13 13842.0 941.398   0
 -11  -1  13 14446.6 1032.71   1
 -11   1 -13 14147.8 807.431   0
 -11  -1 -13 14836.9 1099.41   2
 -11   1 -13 14824.8 1053.52   2
 -11   1  14 1880.84 858.217   1
 -11  -1 -14 1922.40 746.301   0
 -11  -1 -14 2719.79 960.144   2
 -11   1 -14 1931.71 615.941   0
 -11  -1  14 2027.24 793.398   1
 -11   1 -14 2699.24 968.950   2
 -11  -1 -15 7977.27 902.989   0
 -11   1  15 7395.73 955.915   1
 -11  -1 -15 8231.66 1117.38   2
 -11   1 -15 7413.37 1107.58   2
 -11  -1  15 8347.34 1018.98   1
 -11   1 -15 7506.47 725.132   0
 -11   1  16 954.138 907.163   1
 -11  -1  16 535.370 832.457   1
 -11   1 -16 493.913 625.958   0
 -11  -1 -16 647.168 1057.86   2
 -11  -1 -16 934.571 759.283   0
 -11   1 -16 1181.61 1065.84   2
 -11  -1  17 9814.14 1161.78   1
 -11   1  17 9885.98 1150.38   1
 -11   1 -17 9581.64 802.387   0
 -11  -1 -17 9575.35 940.968   0
 -11  -1 -17 9258.19 1224.20   2
 -11   1 -17 11377.5 1297.60   2
 -11  -1 -18 375.819 1156.12   2
 -11   1  18 506.403 1075.80   1
 -11  -1 -18 54.4440 814.588   0
 -11  -1  18 431.992 1034.94   1
 -11   1 -18-145.333 1255.27   2
 -11  -1 -19 8402.42 1427.63   2
 -11   1  19 7925.97 1131.04   1
 -11   1 -19 6937.99 1411.39   2
 -11  -1  19 8552.48 1215.96   1
 -11  -1 -19 7621.70 988.220   0
 -11  -1 -20 3890.62 1446.27   2
 -11   1  20 4959.81 1209.95   1
 -11  -1  20 4525.43 1234.50   1
 -11  -1 -20 4102.06 951.162   0
 -11   1 -20 5477.24 1480.96   2
 -11  -1  21 3252.98 1265.98   1
 -11  -1 -21 3909.95 927.656   0
 -11  -1 -21 3860.04 1472.65   2
 -11   1  21 2750.51 1174.25   1
 -11   1 -21 2753.86 1473.79   2
 -11   1 -22 509.603 1493.30   2
 -11   1  22 1043.81 1148.57   1
 -11  -1 -22 752.493 1413.64   2
 -11  -1  22 1002.58 1219.93   1
 -11  -1 -22 1040.96 888.809   0
 -11   1 -23 251.969 1607.61   2
 -11  -1 -23 526.165 1478.57   2
 -11   1  23 1316.17 1140.99   1
 -11  -1  23 1058.02 1117.84   1
 -11  -1 -24 310.941 1552.21   2
 -11   1  24-307.085 1270.32   1
 -11  -1  24 835.458 1228.54   1
 -11   1 -24 262.025 1624.84   2
 -11  -1 -25 464.767 1579.34   2
 -11   1  25 179.588 1142.79   1
 -11  -1  25 44.7958 1265.10   1
 -11   1 -25-101.291 1682.38   2
 -11   1 -26-237.657 1746.91   2
 -11   1  26 344.041 1185.68   1
 -11  -1  26 118.678 1289.24   1
 -11  -1 -26 418.655 1728.41   2
 -11   1 -27 1042.83 1719.13   2
 -11  -1  27-86.4686 1324.09   1
 -11  -1 -27 90.3552 1777.33   2
 -11   1  27 375.149 1351.69   1
 -11   1 -28-191.154 1828.45   2
 -12  -1   0 93.0693 490.807   1
 -12  -1   0 24.1942 466.851   2
 -12  -1   0 429.120 746.770   0
 -12  -1  -1 7328.12 737.694   0
 -12  -1   1 7453.82 798.053   0
 -12   1   1 7569.68 388.603   1
 -12   1  -1 7224.02 304.613   2
 -12  -1   1 7323.90 557.563   1
 -12  -1   1 7674.58 562.764   2
 -12  -1  -1 7031.04 587.197   2
 -12  -1   2 17678.0 677.512   1
 -12  -1   2 17211.5 673.476   2
 -12  -1  -2 16776.6 669.592   2
 -12  -1  -2 17769.2 977.301   0
 -12   1  -2 17354.8 423.726   2
 -12   1   2 17771.4 529.166   1
 -12   1  -2 18611.8 934.496   0
 -12  -1   2 19238.9 1028.63   0
 -12  -1   3 4463.00 531.855   2
 -12  -1  -3 4763.86 585.735   2
 -12  -1   3 3799.41 695.925   0
 -12   1  -3 4030.13 693.903   0
 -12  -1  -3 4537.22 770.690   0
 -12   1  -3 4292.70 345.044   2
 -12   1   3 4146.79 435.039   1
 -12  -1   3 4803.23 556.799   1
 -12   1  -4 12201.8 487.467   2
 -12  -1  -4 11511.7 691.545   2
 -12  -1  -4 11670.5 866.210   0
 -12  -1   4 10885.8 680.608   1
 -12   1  -4 11381.1 796.253   0
 -12   1   4 11533.5 561.414   1
 -12   1  -5 9498.40 754.106   0
 -12   1  -5 9356.07 512.393   2
 -12   1   5 9353.30 575.495   1
 -12  -1  -5 9990.85 659.544   2
 -12  -1   5 9475.24 682.406   1
 -12  -1  -5 10695.9 821.857   0
 -12  -1  -6 312.702 579.317   2
 -12   1  -6 285.083 611.488   0
 -12  -1   6 26.2797 549.956   1
 -12   1  -6-258.091 452.062   2
 -12  -1  -6 41.9609 659.030   0
 -12   1   6 78.0377 486.458   1
 -12   1  -7 4223.93 538.118   2
 -12  -1  -7 3866.85 662.693   2
 -12  -1   7 3804.75 629.135   1
 -12   1  -7 4080.68 684.264   0
 -12  -1  -7 4081.95 761.902   0
 -12   1   7 4946.51 605.484   1
 -12   1   8 9425.30 715.764   1
 -12   1  -8 9403.57 770.590   0
 -12   1  -8 9148.41 667.951   2
 -12  -1  -8 9009.61 759.246   2
 -12  -1  -8 9155.55 845.579   0
 -12  -1   8 8975.26 756.896   1
 -12   1  -9-267.781 592.303   2
 -12  -1  -9-51.2393 681.815   0
 -12   1   9-240.404 635.089   1
 -12  -1  -9 86.0135 671.633   2
 -12  -1   9 304.489 652.737   1
 -12  -1 -10 3527.01 782.335   0
 -12   1 -10 3931.19 690.819   2
 -12  -1 -10 3754.92 774.448   2
 -12   1  10 3720.50 731.156   1
 -12  -1  10 4094.26 761.644   1
 -12   1 -10 3729.60 691.021   0
 -12  -1 -11-255.269 753.328   0
 -12   1 -11 228.856 610.083   0
 -12   1 -11-42.8903 724.518   2
 -12  -1 -11 89.2986 745.922   2
 -12  -1  11 219.123 727.019   1
 -12   1  11-299.844 728.174   1
 -12   1 -12 56.4665 607.637   0
 -12  -1  12-135.019 790.541   1
 -12  -1 -12-21.8610 706.984   0
 -12   1  12 619.069 757.938   1
 -12   1 -12-0.98572 730.393   2
 -12  -1 -12 140.827 782.824   2
 -12   1 -13 406.875 800.124   2
 -12   1 -13 31.5029 607.373   0
 -12   1  13 93.0265 757.264   1
 -12  -1 -13 601.931 716.422   0
 -12  -1 -13 15.2095 857.498   2
 -12  -1  13 298.586 828.458   1
 -12   1  14 473.941 819.049   1
 -12  -1  14 666.653 869.262   1
 -12   1 -14 458.910 861.505   2
 -12  -1 -14 437.750 903.145   2
 -12  -1 -14 380.296 736.297   0
 -12   1 -14 137.573 618.286   0
 -12  -1 -15 95.9452 983.561   2
 -12   1  15-138.805 876.822   1
 -12   1 -15 69.2386 605.880   0
 -12   1 -15-59.9150 953.907   2
 -12  -1 -15 323.610 768.544   0
 -12  -1 -16 898.903 782.267   0
 -12   1  16 384.737 903.853   1
 -12   1 -16 783.897 621.577   0
 -12   1 -16 910.036 1027.73   2
 -12  -1 -16 671.385 1048.43   2
 -12  -1  16 590.035 955.892   1
 -12  -1  17 105.951 893.143   1
 -12  -1 -17-174.687 805.649   0
 -12   1 -17 359.182 1076.52   2
 -12   1 -17 143.269 671.722   0
 -12   1  17 99.9262 949.926   1
 -12  -1 -17 763.630 1131.20   2
 -12  -1 -18 1560.34 1202.00   2
 -12  -1 -18 762.715 845.937   0
 -12   1 -18 1732.94 1179.28   2
 -12   1  18 69.7571 1041.66   1
 -12  -1  18 997.220 1006.55   1
 -12  -1 -19 338.244 866.236   0
 -12  -1  19 2.92182 1127.24   1
 -12   1  19 634.520 1105.76   1
 -12  -1 -19-244.672 1226.08   2
 -12   1 -20-256.274 1342.26   2
 -12  -1 -20 797.244 895.906   0
 -12  -1 -20 615.595 1360.92   2
 -12  -1  20 1062.72 1197.97   1
 -12   1  20 263.142 1050.81   1
 -12  -1 -21 347.893 1407.17   2
 -12   1 -21 515.171 1372.24   2
 -12  -1 -21-218.523 883.498   0
 -12   1  21-8.28178 1158.72   1
 -12  -1  21 79.3499 1185.32   1
 -12  -1  22 182.078 1159.11   1
 -12   1 -22 659.924 1447.64   2
 -12   1  22 106.532 1185.94   1
 -12  -1 -22 1647.27 1407.64   2
 -12  -1 -22 660.883 894.937   0
 -12   1 -23 491.312 1503.58   2
 -12  -1  23-146.178 1174.93   1
 -12  -1 -23 425.553 1472.77   2
 -12   1  23 316.474 1195.44   1
 -12  -1 -24 929.947 1510.56   2
 -12   1 -24 238.880 1523.99   2
 -12   1  24 152.993 1246.13   1
 -12  -1  24 46.7646 1328.43   1
 -12   1  25 393.964 1324.14   1
 -12  -1 -25-274.411 1558.55   2
 -12  -1  25 916.954 1354.98   1
 -12   1  26-126.845 1241.61   1
 -12  -1  26 689.670 1231.73   1
 -12  -1 -26 620.819 1596.67   2
 -12  -1 -27 2002.42 1787.53   2
 -13  -1   0 56134.5 1455.07   0
 -13  -1   0 57628.6 1049.56   2
 -13  -1  -1 15247.6 670.600   2
 -13  -1  -1 14884.0 937.503   0
 -13  -1   1 15573.4 683.614   2
 -13  -1   1 15387.3 704.947   1
 -13  -1   1 16330.5 1037.66   0
 -13  -1   2 10226.9 852.543   0
 -13  -1   2 9475.40 591.666   2
 -13  -1  -2 9534.65 825.606   0
 -13  -1   2 9220.47 658.559   1
 -13  -1  -2 9514.15 626.024   2
 -13   1  -2 9026.97 862.570   0
 -13  -1  -3 21731.5 791.053   2
 -13  -1   3 22556.3 803.726   1
 -13  -1  -3 20940.7 1001.41   0
 -13  -1   3 22968.0 1132.28   0
 -13   1  -3 22117.1 1028.12   0
 -13  -1  -4 2739.10 560.513   2
 -13  -1  -4 2045.50 712.594   0
 -13  -1   4 1913.67 555.017   1
 -13   1  -4 2255.89 710.806   0
 -13   1   4 1945.65 449.530   1
 -13  -1  -5 15451.5 771.370   2
 -13   1  -5 15522.9 907.845   0
 -13  -1  -5 16150.1 934.435   0
 -13   1   5 15103.6 664.923   1
 -13  -1   5 16032.0 765.791   1
 -13  -1  -6 4943.30 641.472   2
 -13   1  -6 5092.45 753.910   0
 -13   1   6 5198.55 580.175   1
 -13  -1  -6 5295.00 827.571   0
 -13  -1   6 5586.24 691.175   1
 -13  -1  -7 30368.0 985.547   2
 -13  -1   7 28415.5 989.548   1
 -13   1  -7 29302.2 1113.13   0
 -13   1   7 29749.9 900.719   1
 -13  -1  -7 28896.8 1164.87   0
 -13  -1   8 880.801 674.906   1
 -13   1   8 505.694 625.735   1
 -13  -1  -8 461.177 679.928   0
 -13  -1  -8 267.901 653.510   2
 -13   1  -8 391.418 676.588   0
 -13   1   9 25982.6 999.416   1
 -13   1  -9 25777.0 1062.69   0
 -13  -1  -9 25969.1 1156.60   0
 -13  -1   9 26625.9 1051.16   1
 -13  -1  -9 25604.1 1057.51   2
 -13  -1 -10 7927.32 888.830   0
 -13   1 -10 7359.10 824.332   0
 -13  -1  10 9371.95 879.157   1
 -13  -1 -10 7988.17 846.943   2
 -13   1  10 7594.52 797.036   1
 -13  -1 -11 14205.7 990.700   0
 -13   1  11 12355.2 915.089   1
 -13   1 -11 13149.5 898.566   0
 -13  -1  11 14205.6 967.992   1
 -13  -1 -11 12654.4 941.676   2
 -13   1  12 2758.38 783.904   1
 -13  -1  12 2779.24 859.645   1
 -13   1 -12 3172.36 720.736   0
 -13  -1 -12 3079.14 800.636   0
 -13  -1 -12 3192.77 849.565   2
 -13  -1  13 6901.90 941.485   1
 -13   1 -13 5552.79 750.661   0
 -13   1  13 6786.53 881.389   1
 -13  -1 -13 5734.19 853.438   0
 -13  -1 -13 6615.23 910.706   2
 -13  -1 -14 529.092 763.393   0
 -13   1  14-219.992 805.734   1
 -13   1 -14 421.236 650.550   0
 -13  -1  14-13.1925 878.644   1
 -13  -1 -14-72.4023 882.307   2
 -13  -1  15 3190.07 972.834   1
 -13  -1 -15 2865.33 1000.45   2
 -13  -1 -15 2223.23 841.957   0
 -13   1  15 2680.27 902.910   1
 -13   1 -15 3465.76 733.855   0
 -13  -1  16 3884.97 981.186   1
 -13  -1 -16 4273.80 905.713   0
 -13   1 -16 3888.54 774.083   0
 -13   1  16 4335.03 1033.38   1
 -13  -1 -16 3208.11 1039.34   2
 -13  -1  17 2545.02 1082.54   1
 -13   1  17 2418.87 1052.00   1
 -13  -1 -17 2623.39 880.222   0
 -13  -1 -18 2501.99 1204.82   2
 -13   1  18 2463.30 1087.58   1
 -13  -1  18 2259.07 1123.64   1
 -13  -1 -18 2636.52 906.288   0
 -13  -1 -19 5477.49 1016.40   0
 -13  -1  19 4292.01 1130.47   1
 -13  -1 -19 4892.32 1314.78   2
 -13   1  19 4345.70 1203.57   1
 -13  -1 -20 2255.29 1313.76   2
 -13  -1  20 400.125 1127.55   1
 -13   1  20 1564.45 1202.55   1
 -13  -1 -20 1138.96 918.528   0
 -13   1  21 5343.31 1206.62   1
 -13  -1  21 3651.53 1206.93   1
 -13  -1 -21 6211.22 1474.29   2
 -13  -1 -21 5233.23 1028.87   0
 -13  -1 -22-60.4075 1434.16   2
 -13  -1  22-23.3341 1156.48   1
 -13   1  22-293.869 1189.37   1
 -13   1  23 2535.89 1328.46   1
 -13  -1 -23 2992.52 1483.41   2
 -13  -1  23 3952.82 1330.46   1
 -13  -1  24-136.922 1352.80   1
 -13  -1 -25 2522.05 1556.77   2
 -13  -1  25 3229.39 1334.46   1
 -13   1  25 2361.32 1386.52   1
 -13   1  26 495.652 1370.33   1
 -13  -1 -26 1215.87 1633.40   2
 -14  -1   0 437.729 501.783   2
 -14  -1   0 433.097 790.883   0
 -14  -1   1 162.670 835.416   0
 -14  -1  -1 273.500 499.546   2
 -14  -1  -1 909.633 763.030   0
 -14  -1   1 366.301 487.548   2
 -14  -1   2 1258.09 528.091   1
 -14  -1   2 1383.41 493.911   2
 -14  -1  -2 669.376 756.481   0
 -14  -1  -2 1506.23 521.045   2
 -14  -1   2 1297.23 865.370   0
 -14  -1  -3 487.707 792.509   0
 -14   1  -3 501.073 779.002   0
 -14  -1   3 274.817 525.446   1
 -14  -1  -3 881.478 522.979   2
 -14  -1  -4 3713.97 560.415   2
 -14   1  -4 3641.18 805.716   0
 -14  -1   4 3085.20 619.091   1
 -14  -1  -4 2881.22 852.750   0
 -14  -1  -5 1639.03 786.778   0
 -14  -1  -5 1692.11 581.515   2
 -14   1  -5 1238.91 710.246   0
 -14  -1   5 1316.22 616.784   1
 -14   1  -6 450.166 727.679   0
 -14  -1  -6 249.817 572.683   2
 -14  -1   6 83.5394 592.455   1
 -14  -1  -6-236.950 682.446   0
 -14   1  -7 404.633 693.186   0
 -14  -1   7 892.659 623.089   1
 -14  -1  -7 372.310 603.270   2
 -14  -1  -7 462.689 796.390   0
 -14   1   7 477.425 555.430   1
 -14  -1  -8 5661.72 730.655   2
 -14  -1  -8 4362.14 802.813   0
 -14   1  -8 5863.82 809.686   0
 -14   1   8 4978.04 659.742   1
 -14  -1   8 4789.56 745.880   1
 -14  -1  -9 1498.25 673.880   2
 -14   1   9 1496.49 627.054   1
 -14  -1   9 608.997 689.195   1
 -14  -1  -9 1039.42 786.315   0
 -14   1  -9 1370.80 728.965   0
 -14   1 -10-252.073 691.317   0
 -14  -1  10 487.485 709.479   1
 -14   1  10 101.816 675.500   1
 -14  -1 -10 74.2091 697.493   2
 -14  -1 -11 491.161 807.601   0
 -14   1  11 459.330 712.815   1
 -14   1 -11 401.753 702.227   0
 -14  -1  11 389.013 742.455   1
 -14  -1 -11 390.029 732.361   2
 -14  -1 -12 336.189 789.184   2
 -14   1 -12 435.098 699.035   0
 -14  -1  12 587.342 830.338   1
 -14   1  12 55.3913 757.548   1
 -14  -1 -12 606.192 808.166   0
 -14  -1 -13 408.461 826.803   0
 -14   1 -13 42.0610 714.036   0
 -14  -1  13 463.323 859.203   1
 -14  -1 -13 206.952 824.705   2
 -14   1  13 327.995 798.436   1
 -14   1  14 175.851 846.232   1
 -14   1 -14 494.452 705.138   0
 -14  -1 -14 1153.25 867.047   0
 -14  -1  14 216.804 909.901   1
 -14  -1 -14 441.843 900.937   2
 -14  -1 -15-85.4999 825.850   0
 -14   1  15 182.505 877.267   1
 -14  -1 -15-283.091 944.219   2
 -14   1 -15 622.598 752.677   0
 -14  -1 -16-140.348 850.257   0
 -14  -1  16 575.579 939.073   1
 -14   1  16-301.972 932.784   1
 -14  -1 -16 116.975 963.056   2
 -14   1 -16 138.619 698.494   0
 -14  -1  17-42.8371 1038.06   1
 -14  -1 -17 380.654 870.033   0
 -14   1  17 175.242 1019.71   1
 -14  -1 -17 392.135 1054.09   2
 -14  -1  18 479.216 1032.10   1
 -14   1  18 900.359 1076.27   1
 -14  -1 -18 36.7942 1141.22   2
 -14  -1 -18 548.361 909.905   0
 -14   1  19 90.3169 1118.42   1
 -14  -1 -20 605.506 1255.71   2
 -14  -1  20 7.73705 1215.91   1
 -14   1  20 709.420 1189.74   1
 -14  -1 -20 220.129 939.893   0
 -14   1  21-3.30530 1179.09   1
 -14  -1 -21 224.072 1296.14   2
 -14  -1  21 130.590 1217.81   1
 -14   1  22 373.355 1165.93   1
 -14  -1  22 190.613 1270.15   1
 -14  -1  23-252.544 1347.79   1
 -14   1  23 215.445 1267.15   1
 -14  -1  24 815.081 1319.30   1
 -14   1  25-302.695 1271.11   1
 -15  -1   0 9660.47 985.426   0
 -15  -1  -1 9480.18 1030.91   0
 -15  -1   1 10232.0 993.073   0
 -15  -1  -2 7413.32 997.373   0
 -15  -1  -3 10158.8 1022.19   0
 -15   1  -4 3119.89 894.856   0
 -15  -1  -4 2732.37 789.049   0
 -15  -1   5 6390.92 698.919   1
 -15   1  -5 7872.18 891.202   0
 -15  -1  -5 7319.03 939.824   0
 -15   1  -6 6392.57 916.181   0
 -15  -1   6 5415.66 717.967   1
 -15  -1  -6 6377.81 913.690   0
 -15  -1   7 8111.26 795.340   1
 -15  -1  -7 8321.83 984.839   0
 -15   1  -7 8289.21 903.388   0
 -15  -1   8 1523.40 684.328   1
 -15  -1  -8 1164.46 787.321   0
 -15   1  -8 1301.53 797.653   0
 -15  -1  -9 8286.63 989.994   0
 -15  -1   9 9356.62 880.214   1
 -15   1  -9 8913.37 927.564   0
 -15   1 -10 6569.34 869.122   0
 -15  -1  10 5522.48 863.403   1
 -15  -1 -10 4680.06 986.254   0
 -15   1  11 5585.97 814.575   1
 -15   1 -11 4552.33 827.683   0
 -15  -1  11 5250.50 869.433   1
 -15  -1 -11 5524.12 971.639   0
 -15   1 -12 1891.99 790.751   0
 -15  -1  12 1983.95 855.496   1
 -15   1  12 2141.58 814.812   1
 -15  -1 -12 1470.89 883.396   0
 -15   1  13 3531.02 898.636   1
 -15  -1  13 3624.89 958.727   1
 -15  -1 -13 2859.16 898.716   0
 -15   1 -13 3005.03 799.786   0
 -15   1 -14 332.078 744.907   0
 -15   1  14 313.711 849.155   1
 -15  -1 -14-29.0297 857.586   0
 -15  -1 -15 2835.17 943.281   0
 -15   1 -15 2493.20 835.742   0
 -15   1  15 2710.01 964.872   1
 -15  -1  15 3694.72 1066.34   1
 -15   1  16 1160.57 979.215   1
 -15  -1  16 336.640 1029.67   1
 -15  -1 -16 156.410 902.159   0
 -15  -1 -17 1932.71 940.947   0
 -15  -1  17 1715.25 1061.54   1
 -15   1  17 1508.98 1013.78   1
 -15  -1 -18 682.825 939.029   0
 -15   1  18 79.6001 1117.61   1
 -15  -1  18 360.536 1148.36   1
 -15  -1 -19 3465.05 1001.55   0
 -15   1  19 3240.91 1200.82   1
 -15  -1  19 3720.01 1200.98   1
 -15  -1 -20 2089.43 1002.32   0
 -15   1  20 1858.49 1213.16   1
 -15  -1  20 1507.27 1191.05   1
 -15   1  21 1933.72 1284.90   1
 -15  -1  21 1126.84 1193.50   1
 -15  -1  22 841.013 1218.84   1
 -15   1  22 662.598 1228.85   1
 -15  -1  23 1250.73 1295.61   1
 -15   1  23 1086.75 1263.36   1
 -15   1  24 121.139 1333.35   1
 -15  -1  24-127.882 1307.71   1
 -16  -1   0 41.3859 781.850   0
 -16  -1  -1 1420.80 910.019   0
 -16  -1   1 1000.09 810.719   0
 -16  -1  -2 392.031 920.104   0
 -16  -1  -3 74.5377 764.216   0
 -16  -1  -4 1110.68 867.094   0
 -16  -1  -5 178.071 800.395   0
 -16  -1  -6-32.9212 874.542   0
 -16   1  -6-210.293 811.708   0
 -16  -1  -7-218.853 793.085   0
 -16   1  -7-87.8706 816.249   0
 -16   1  -8 481.634 792.523   0
 -16  -1  -8 352.622 845.650   0
 -16  -1  -9 63.5929 892.328   0
 -16  -1   9-148.081 721.681   1
 -16   1 -10-105.925 798.740   0
 -16  -1 -10 661.686 904.619   0
 -16  -1  10 407.111 791.198   1
 -16  -1 -11 138.761 905.114   0
 -16  -1  11 295.860 806.038   1
 -16   1 -11 18.8094 814.898   0
 -16  -1  12 183.888 872.533   1
 -16   1 -12 147.033 810.277   0
 -16  -1 -12 188.865 907.196   0
 -16  -1 -13 317.461 863.261   0
 -16   1 -13 104.545 779.061   0
 -16  -1  13 333.722 898.336   1
 -16  -1  14 56.6879 950.696   1
 -16   1 -14 147.770 793.959   0
 -16  -1 -14 604.301 892.100   0
 -16   1 -15 244.492 846.369   0
 -16  -1  15 187.185 994.039   1
 -16   1  16 808.259 992.530   1
 -16  -1 -16 25.2700 904.956   0
 -16  -1  16-111.181 1043.40   1
 -16  -1 -17 455.674 961.171   0
 -16   1  17-17.7511 1022.27   1
 -16  -1 -18 544.864 942.797   0
 -16   1  19 946.701 1117.18   1
 -16  -1  19-232.541 1147.01   1
 -16  -1 -19 412.963 966.282   0
 -16   1  20 569.276 1180.46   1
 -16  -1  20 178.521 1200.62   1
 -16   1  22 62.1231 1271.46   1
 -16  -1  22 5.11339 1306.14   1
 -17  -1  -1 4925.82 1031.81   0
 -17  -1  -2 1181.40 977.194   0
 -17  -1  -3 2688.21 916.439   0
 -17  -1  -4 1442.01 956.132   0
 -17  -1  -5 570.100 917.128   0
 -17  -1  -6 1884.95 858.739   0
 -17  -1  -7 1950.70 981.190   0
 -17   1  -7 2074.08 922.796   0
 -17   1  -8 802.413 875.805   0
 -17  -1  -8 131.076 969.016   0
 -17  -1  -9 2586.90 1026.17   0
 -17   1  -9 3133.34 912.120   0
 -17   1 -10 2888.72 935.503   0
 -17  -1 -10 2440.61 1020.98   0
 -17   1 -11 1169.79 901.177   0
 -17  -1 -11 1448.52 1027.83   0
 -17  -1 -12 940.102 1002.76   0
 -17   1 -12 648.325 871.128   0
 -17   1 -13 1824.94 916.010   0
 -17  -1 -13 1611.94 949.182   0
 -17   1 -14 392.368 859.449   0
 -17  -1 -15 536.080 962.945   0
 -17  -1  15 1588.79 1007.03   1
 -17  -1 -16-309.244 948.286   0
 -17  -1  16 654.058 1030.12   1
 -17  -1 -17 950.084 991.692   0
 -17  -1  17 1295.48 1106.43   1
 -17  -1 -18 141.906 988.471   0
 -17  -1  18-198.577 1142.36   1
 -17  -1  19 1859.35 1160.32   1
 -17  -1  20 236.708 1254.80   1
 -17  -1  21 542.135 1222.54   1
 -17  -1  22 382.672 1224.18   1
 -18  -1  -2 1956.96 1034.18   0
 -18  -1  -3 1127.49 1015.87   0
 -18  -1  -4-185.208 903.935   0
 -18  -1  -5 1624.71 1027.77   0
 -18  -1  -6 107.753 1019.36   0
 -18  -1  -7 1078.47 965.014   0
 -18  -1  -8 514.276 907.600   0
 -18  -1  -9 1098.34 952.747   0
 -18   1  -9-102.684 959.593   0
 -18   1 -10 334.266 909.804   0
 -18  -1 -10 988.285 969.708   0
 -18  -1 -11 70.4913 973.798   0
 -18   1 -11 205.514 917.844   0
 -18  -1 -12 133.231 1014.79   0
 -18   1 -13 262.235 927.454   0
 -18  -1 -13 171.145 962.659   0
 -18  -1 -14 602.242 970.850   0
 -18  -1 -15 211.794 988.191   0
 -18  -1 -16 231.721 1003.58   0
 -18  -1 -17 202.826 1018.33   0
 -19  -1  -3 4415.47 1229.25   0
 -19  -1  -4 86.9966 1035.24   0
 -19  -1  -5 3463.21 1081.14   0
 -19  -1  -6 481.700 1040.86   0
 -19  -1  -7 5422.43 1196.05   0
 -19  -1  -8 1044.14 1106.51   0
 -19  -1  -9 5430.65 1193.69   0
 -19  -1 -10-181.067 1025.28   0
 -19  -1 -11 3450.93 1094.67   0
 -19  -1 -12 698.139 1067.38   0
 -19  -1 -13 543.398 1040.25   0
 -19  -1 -14 90.4139 1015.28   0
 -19  -1 -15 527.233 1045.66   0
 -19  -1 -16-70.7875 1051.51   0
 -19  -1 -17-117.644 1060.46   0
 -20  -1  -5 1438.14 1160.02   0
 -20  -1  -6 470.630 1051.33   0
 -20  -1  -7 1215.57 1092.01   0
 -20  -1  -8 382.117 1082.91   0
 -20  -1  -9 102.824 1128.25   0
 -20  -1 -10-53.7755 1150.73   0
 -20  -1 -11 78.0811 1123.33   0
 -20  -1 -12 497.476 1102.72   0
 -20  -1 -14 890.846 1133.60   0
 -20  -1 -16 450.170 1119.56   0
 -21  -1  -7 1735.42 1224.04   0
 -21  -1  -8 374.432 1178.49   0
 -21  -1  -9 1341.75 1142.78   0
 -21  -1 -10 497.165 1176.17   0
 -21  -1 -11 2803.51 1271.36   0
 -21  -1 -12 729.887 1182.61   0
 -21  -1 -13 1337.98 1230.74   0
 -21  -1 -14-169.167 1201.13   0
   0  -2   0 31201.8 500.168   2
   0  -2   0 32335.3 537.037   0
   0  -2   1 178.687 368.181   1
   0  -2   1 286.871 284.277   0
   0  -2   1 473.976 286.501   2
   0  -2  -1 647.753 318.530   2
   0  -2  -1 654.955 454.422   0
   0  -2   2 573483. 7420.38   2
   0  -2   2 566128. 5101.77   0
   0  -2  -2 566616. 7603.76   2
   0   2  -2 548928. 5316.98   0
   0  -2   2 567388. 7461.15   1
   0  -2   3 31145.5 551.528   2
   0   2  -3 31798.8 333.284   0
   0  -2   3 30645.6 274.751   0
   0  -2   3 30844.7 548.196   1
   0  -2  -3 32233.8 676.296   2
   0  -2   4 999999. 10680.3   1
   0  -2  -4 995531. 11484.4   2
   0  -2   5 37905.4 672.299   1
   0  -2  -5 36432.9 808.236   2
   0   2  -6 475413. 4314.89   0
   0  -2   6 474088. 2102.48   1
   0  -2  -6 475521. 2350.22   2
   0  -2  -7 216222. 1723.96   2
   0  -2   7 217485. 1535.46   1
   0  -2   8 160932. 1409.08   1
   0  -2  -8 161761. 1646.61   2
   0  -2  -9 31511.5 1028.27   2
   0  -2   9 30262.6 760.049   1
   0  -2  10 3359.67 470.146   1
   0  -2 -10 3490.59 837.131   2
   0  -2  11 27309.2 805.019   1
   0  -2  12 7708.67 606.065   1
   0  -2  13 5456.18 678.946   1
   0  -2  14 32736.0 997.610   1
   0   2  14 34677.1 1109.06   1
   0  -2 -15 20517.6 1387.21   0
   0   2  15 20107.3 1026.04   1
   0  -2  15 19688.0 935.647   1
   0  -2  16 101315. 1666.16   1
   0   2  16 103378. 1814.85   1
   0   2 -16 107785. 1446.81   0
   0  -2 -16 104391. 2071.14   0
   0  -2 -17 2359.70 1250.02   0
   0   2  17 1748.63 852.032   1
   0   2 -17 1699.55 753.549   0
   0  -2  17 2120.34 698.211   1
   0   2  18 1709.99 795.859   1
   0  -2 -18 1669.47 1199.30   0
   0  -2  18 1883.12 719.257   1
   0   2 -18 1303.19 734.721   0
   0  -2 -19 276.501 1137.48   0
   0   2 -19 339.620 729.431   0
   0  -2  19 523.172 804.738   1
   0   2  19 5.63829 841.746   1
   0  -2 -20 1789.14 1154.48   0
   0   2  20 2833.81 1012.23   1
   0  -2  20 1261.64 759.872   1
   0   2 -20 1893.86 766.887   0
   0   2  21 17682.4 1298.19   1
   0  -2 -21 17395.5 1389.17   0
   0  -2  21 18319.6 1172.71   1
   0  -2 -22 997.212 1608.77   2
   0   2  22 1389.39 929.331   1
   0  -2 -22 711.998 1259.42   0
   0  -2  22 1247.87 828.957   1
   0  -2 -23 5071.17 1464.11   2
   0  -2  23 4298.53 983.141   1
   0   2  23 5133.03 1108.03   1
   0  -2 -23 4832.76 1267.63   0
   0   2  24 11186.5 1349.62   1
   0  -2 -24 9813.48 1831.91   2
   0  -2 -24 10423.7 1425.83   0
   0  -2  24 8578.09 1149.54   1
   0  -2  25 348.898 970.210   1
   0  -2 -25 880.176 1374.50   0
   0  -2 -25 843.030 1889.70   2
   0   2  25 727.344 1087.17   1
   0   2  26 10090.6 1420.17   1
   0  -2 -26 11871.5 2088.45   2
   0  -2 -26 11446.8 1521.35   0
   0  -2  26 11510.0 1212.13   1
   0   2  27 4452.77 1363.39   1
   0  -2 -27 2789.73 1432.55   0
   0  -2  27 3734.43 1075.37   1
   0  -2 -27 4359.45 1886.42   2
   0   2  28 4080.39 1260.49   1
   0  -2 -28 4515.89 1427.92   0
   0  -2  28 3078.41 1137.36   1
   0  -2 -28 3694.12 1918.20   2
   0  -2 -29 1268.38 1369.46   0
   0   2  29 555.198 1334.16   1
   0  -2 -29 1142.29 1825.04   2
   0  -2 -30-114.055 1942.09   2
   0   2  30-223.161 1213.01   1
   0   2  31 1130.40 1370.78   1
   0  -2  31 647.956 1160.81   1
  -1  -2   0 387.983 317.492   2
  -1  -2   0 322.695 349.329   0
   1  -2   0 206.665 259.640   2
   1  -2   1 38357.1 498.276   2
  -1  -2  -1 38317.7 620.596   0
  -1  -2  -1 39258.1 608.688   2
  -1  -2   1 39906.3 593.436   2
  -1  -2   1 38533.9 656.124   1
  -1  -2   1 38805.7 502.688   0
   1  -2  -1 37522.5 507.377   2
  -1  -2  -2 5093.15 489.451   2
  -1  -2   2 3947.98 398.795   1
  -1  -2   2 4569.84 404.120   2
  -1  -2   2 4096.04 272.649   0
  -1  -2  -2 4349.12 539.773   0
   1  -2  -2 4563.66 381.492   2
   1  -2   2 4500.87 366.509   1
   1  -2   2 4057.80 315.629   2
  -1  -2  -3 237100. 1465.70   2
  -1  -2  -3 241142. 1555.10   0
  -1  -2   3 239267. 1363.93   2
   1  -2  -3 235891. 1313.56   2
   1  -2   3 237032. 1205.84   1
  -1  -2   3 241612. 1375.37   1
  -1  -2   3 239575. 955.183   0
  -1  -2  -4 1392.18 594.309   0
  -1  -2  -4 1347.14 582.310   2
  -1  -2   4 1403.50 202.944   0
  -1  -2   4 1757.05 418.248   1
   1  -2  -4 1066.54 500.823   2
   1  -2   4 1185.98 328.722   1
  -1  -2   5 160954. 1260.53   1
  -1  -2  -5 158169. 1473.65   0
  -1  -2  -5 158137. 1394.81   2
   1  -2  -5 157560. 1299.29   2
   1  -2   5 159022. 1121.65   1
   1  -2  -6 5863.81 618.650   2
   1  -2   6 5857.17 403.940   1
  -1  -2   6 5787.45 437.633   1
  -1  -2  -6 5766.90 767.253   0
  -1  -2  -6 5841.79 607.419   2
  -1   2  -7 17936.7 240.880   0
  -1  -2  -7 19349.3 871.197   0
   1  -2   7 18787.1 548.445   1
  -1  -2  -7 18297.6 829.824   2
  -1  -2   7 19187.6 646.408   1
   1  -2  -7 18196.9 787.144   2
   1  -2   8 7609.85 489.528   1
  -1  -2  -8 7725.28 697.107   2
  -1  -2  -8 8152.96 721.098   0
   1  -2  -8 7678.52 765.306   2
  -1  -2   8 7510.91 529.635   1
  -1   2  -8 7989.24 269.223   0
   1  -2   9-141.686 422.008   1
  -1  -2   9 86.2794 485.954   1
  -1   2  -9 155.218 287.342   0
  -1  -2  -9-63.1093 725.321   0
  -1  -2 -10 2107.46 832.480   2
  -1   2 -10 2506.32 362.739   0
  -1  -2 -10 2303.46 778.458   0
   1  -2  10 2410.96 484.390   1
  -1  -2  10 2098.53 447.274   1
  -1   2 -11-126.911 402.879   0
  -1  -2 -11-140.797 745.154   0
   1  -2  11-91.3900 474.483   1
  -1  -2  11-73.3283 519.050   1
  -1  -2 -12 963.420 956.304   0
  -1  -2  12 1618.84 545.070   1
   1  -2  12 1840.04 551.840   1
  -1   2 -12 1681.93 473.601   0
  -1  -2 -12 1597.30 1002.78   2
  -1  -2 -13 2310.64 993.875   0
  -1   2 -13 2291.70 546.136   0
  -1   2  13 2698.28 677.925   1
  -1  -2 -13 2147.89 1114.11   2
  -1  -2  13 2228.48 626.636   1
   1  -2  13 2317.87 586.819   1
  -1   2  14 337.400 736.686   1
  -1   2 -14 77.4295 561.615   0
  -1  -2 -14 230.755 1067.45   0
  -1  -2 -14 118.715 1190.56   2
  -1  -2  14 354.181 624.525   1
   1  -2  14 155.262 626.537   1
  -1   2  15 215.743 789.311   1
  -1  -2 -15 763.479 1007.11   0
  -1   2 -15 472.997 592.720   0
  -1  -2  15 509.639 729.719   1
  -1  -2 -15 347.140 1117.02   2
   1   2  15 903.153 837.140   1
   1  -2  15 910.548 659.178   1
  -1  -2  16 1474.37 808.705   1
   1   2  16 1822.95 937.258   1
  -1   2 -16 1718.16 639.915   0
  -1  -2 -16 1917.48 1096.55   0
  -1  -2 -16 1667.51 1154.29   2
   1  -2  16 1708.64 704.108   1
  -1   2  16 1444.94 777.965   1
  -1  -2 -17 2134.77 1227.89   2
  -1  -2 -17 2154.69 1155.18   0
  -1   2  17 1570.53 832.346   1
   1   2  17 1615.88 949.023   1
  -1   2 -17 1621.93 639.180   0
  -1  -2  17 1165.06 787.557   1
   1  -2  17 1653.70 745.898   1
  -1   2 -18 5386.36 698.982   0
  -1  -2 -18 5724.57 1447.92   2
   1   2  18 4953.94 1026.10   1
  -1   2  18 5180.78 1021.17   1
   1  -2  18 5734.18 823.440   1
  -1  -2  18 4924.44 806.685   1
  -1  -2 -18 5126.96 1197.60   0
   1  -2 -19 487.690 1128.73   0
  -1  -2 -19 490.793 1153.65   0
  -1   2  19 795.226 963.411   1
  -1  -2 -19 1666.10 1466.26   2
  -1  -2  19 653.276 743.845   1
   1  -2  19 589.204 701.996   1
   1   2  19 487.528 955.429   1
  -1   2 -19 297.222 642.290   0
  -1  -2 -20 1090.78 1168.48   0
  -1  -2 -20 723.439 1238.35   2
  -1   2  20 1704.06 866.435   1
   1  -2 -20 1729.66 1294.10   0
   1   2 -20 642.486 784.515   0
   1  -2  20 628.063 805.637   1
   1   2  20 989.399 990.382   1
  -1  -2  20 1000.28 869.644   1
  -1  -2 -21 507.307 1566.43   2
  -1   2  21-240.374 957.630   1
  -1  -2 -21-123.613 1153.12   0
   1  -2  21-265.681 762.517   1
  -1  -2  21-188.905 766.183   1
   1   2  21-99.5116 953.894   1
   1  -2 -21-85.8472 1173.85   0
  -1  -2 -22 1797.82 1349.07   2
  -1  -2  22 2482.74 956.508   1
   1  -2 -22 2555.73 1297.52   0
  -1   2  22 2595.74 1076.24   1
   1  -2  22 2085.50 860.726   1
  -1  -2 -22 3006.87 1175.72   0
   1   2  22 2737.67 946.683   1
   1  -2 -23 328.919 1255.48   0
  -1   2  23 38.6477 925.704   1
   1  -2  23-84.1459 879.163   1
  -1  -2 -23 487.866 1158.81   0
  -1  -2  23 151.218 868.699   1
   1   2  23 274.446 997.504   1
   1  -2 -24 1213.21 1754.25   2
  -1  -2 -24-144.551 1685.45   2
   1  -2 -24 2300.88 1381.76   0
  -1  -2 -24 920.970 1191.95   0
   1  -2  24 1567.78 870.967   1
  -1  -2  24 995.208 912.622   1
   1   2  24 1529.48 1181.43   1
  -1   2  24 1052.57 1187.81   1
   1   2  25 74.1375 1122.75   1
  -1   2  25 134.043 1045.28   1
  -1  -2 -25 5.65621 1652.79   2
  -1  -2 -25 847.713 1276.78   0
   1  -2  25-175.514 904.258   1
  -1  -2  25 583.173 1044.36   1
   1  -2 -25-138.606 1328.79   0
   1  -2 -25 639.968 1719.08   2
   1  -2 -26 1043.15 1643.63   2
  -1  -2  26-137.270 1068.43   1
  -1  -2 -26 441.296 1943.49   2
   1   2  26 401.514 1098.90   1
  -1  -2 -26 106.881 1266.90   0
  -1   2  26 803.048 1262.95   1
   1  -2  26 362.320 960.626   1
   1   2  27 1467.95 1303.60   1
   1  -2 -27 1858.77 1463.18   0
  -1   2  27 1259.05 1245.40   1
  -1  -2  27 1161.30 1084.67   1
  -1  -2 -27 895.839 2040.87   2
   1  -2 -27 886.642 1790.12   2
  -1  -2 -27 489.176 1278.85   0
   1  -2  27 501.838 1034.16   1
  -1   2  28 441.848 1278.16   1
   1  -2  28 680.224 1072.20   1
  -1  -2 -28 1395.54 1931.71   2
   1   2  28 351.708 1220.66   1
   1  -2 -28 800.582 1453.23   0
  -1  -2 -28 1326.79 1304.09   0
  -1  -2  28-168.411 1052.50   1
   1  -2  29 816.927 1098.67   1
   1  -2 -29 960.230 1885.72   2
  -1  -2 -29 155.504 1299.24   0
  -1  -2  29 653.810 1088.81   1
   1   2  29 174.312 1153.92   1
   1  -2 -29-303.883 1408.33   0
  -1  -2 -29 208.063 1785.80   2
   1  -2 -30 677.180 1933.41   2
  -1  -2 -30-221.837 1874.54   2
   1   2  30 161.407 1332.33   1
   1  -2  30 244.836 1104.51   1
  -1   2  30-168.965 1284.86   1
  -1   2  31 135.679 1417.18   1
   1  -2  31-146.904 1127.08   1
   1   2  31 475.016 1280.61   1
   1  -2  32 284.614 1140.29   1
   2  -2   0 56395.2 505.762   2
  -2  -2   0 53940.0 691.334   2
  -2  -2   0 55515.5 685.592   0
  -2  -2   0 56993.6 802.580   1
  -2  -2  -1 63818.4 789.936   0
   2  -2   1 63880.8 546.803   2
  -2  -2   1 61568.7 681.724   0
  -2  -2  -1 59830.7 746.934   2
  -2  -2   1 60750.9 742.252   2
  -2  -2   1 62405.5 771.626   1
   2  -2  -1 65403.5 551.725   2
   2  -2   2 105500. 789.532   1
  -2  -2  -2 105548. 1020.40   0
  -2  -2  -2 104895. 1024.92   2
  -2  -2   2 105904. 955.767   2
  -2  -2   2 105256. 976.095   1
   2  -2  -2 107253. 759.139   2
  -2  -2   2 106486. 815.831   0
  -2  -2   3 17006.9 397.092   0
   2  -2  -3 17025.4 485.157   2
  -2  -2   3 16341.6 556.287   1
   2  -2   3 16702.4 397.096   1
   2  -2   3 15923.9 219.127   0
  -2  -2   3 16886.7 527.994   2
  -2  -2  -3 17547.1 639.645   2
  -2  -2  -3 17221.4 563.050   0
   2  -2   4 279591. 1267.97   1
  -2  -2   4 282887. 1255.98   0
   2  -2  -4 278187. 1461.07   2
  -2  -2  -4 283597. 1779.87   0
  -2  -2   4 282595. 1619.78   1
  -2  -2  -4 272568. 1706.51   2
  -2  -2   4 280394. 1607.95   2
  -2  -2   5 4984.22 410.623   1
  -2  -2   5 5799.40 310.296   0
  -2  -2  -5 6723.62 689.361   0
   2  -2  -5 6417.20 564.928   2
  -2  -2  -5 6359.73 653.730   2
   2  -2   5 5415.80 345.552   1
  -2  -2  -6 190417. 1612.80   2
  -2  -2  -6 191417. 1675.89   0
   2  -2   6 189395. 1221.57   1
  -2  -2   6 191063. 1483.07   1
   2  -2  -6 187868. 1449.19   2
   2  -2   7 661.159 339.652   1
  -2  -2  -7 412.718 581.972   0
  -2  -2   7 228.960 475.440   1
  -2  -2  -7-112.013 653.424   2
  -2   2  -7 568.087 107.863   0
  -2  -2   8 85889.4 1134.61   1
  -2  -2  -8 88407.0 1341.77   0
   2  -2   8 84925.9 966.366   1
  -2   2  -8 84666.2 531.714   0
  -2   2  -9 40866.6 457.271   0
  -2  -2  -9 38751.3 1038.16   0
  -2  -2   9 40270.5 897.115   1
  -2  -2  -9 42339.9 1092.73   2
   2  -2   9 39804.6 758.936   1
  -2  -2 -10 1027.86 861.808   2
  -2   2 -10 1527.06 273.978   0
  -2  -2 -10 1833.24 805.412   0
   2  -2  10 1929.27 454.787   1
  -2  -2  10 1687.21 505.318   1
  -2  -2 -11 38659.2 1165.70   0
  -2   2 -11 38438.3 595.796   0
   2  -2  11 37123.0 853.763   1
  -2  -2 -11 38797.1 1169.13   2
  -2  -2  11 37366.2 937.478   1
  -2   2  12 7241.89 812.065   1
  -2  -2  12 7593.96 628.043   1
   2  -2  12 7720.71 598.448   1
  -2  -2 -12 8327.76 904.628   0
  -2   2 -12 7883.14 455.572   0
  -2  -2 -12 6958.80 932.175   2
  -2  -2 -13 3681.86 1149.06   2
  -2   2 -13 3603.32 484.684   0
  -2   2  13 4193.85 834.781   1
  -2  -2  13 3535.99 705.632   1
  -2  -2 -13 4017.35 979.416   0
   2  -2  13 3562.66 604.052   1
  -2  -2  14 58286.6 1285.12   1
  -2  -2 -14 60714.0 1599.22   0
  -2   2 -14 63009.2 923.846   0
  -2   2  14 62677.6 1460.92   1
   2  -2  14 61930.6 1206.15   1
  -2  -2 -14 60288.2 1671.46   2
  -2  -2 -15 4106.42 1350.05   2
  -2   2  15 3595.95 945.105   1
  -2  -2  15 3234.28 805.257   1
  -2  -2 -15 3544.77 1036.26   0
   2  -2  15 3030.63 659.958   1
  -2   2 -15 3327.27 560.105   0
   2  -2  16 45336.9 1181.07   1
  -2  -2 -16 45903.4 1564.88   0
   2   2  16 48228.0 1340.41   1
  -2   2 -16 45218.7 930.385   0
  -2  -2 -16 48137.6 1790.94   2
  -2  -2  16 46955.0 1339.47   1
  -2   2  16 47740.8 1395.49   1
  -2   2 -17 5847.94 627.086   0
  -2  -2 -17 7133.53 1423.58   2
   2   2  17 7171.63 931.988   1
   2  -2  17 5534.85 765.982   1
  -2   2  17 5901.34 955.586   1
  -2  -2 -17 5156.55 1078.76   0
  -2  -2  17 6148.74 922.991   1
   2  -2  18 12990.5 919.606   1
  -2  -2 -18 12977.9 1251.11   0
   2   2  18 12297.5 1085.76   1
  -2   2 -18 12618.0 704.103   0
  -2  -2  18 13250.5 1020.52   1
  -2   2  18 12840.7 1146.52   1
  -2  -2 -18 12691.7 1564.76   2
   2   2  19 14363.8 1155.83   1
  -2   2  19 14911.6 1086.50   1
  -2   2 -19 14919.4 758.121   0
  -2  -2 -19 16936.1 1334.11   0
   2  -2  19 14685.3 928.580   1
  -2  -2  19 13807.1 970.712   1
  -2  -2 -19 14730.1 1630.42   2
   2   2  20 138.239 939.327   1
  -2   2  20-172.319 981.681   1
   2  -2  20 120.323 766.282   1
  -2  -2 -20 100.415 1064.67   0
  -2  -2  20-139.010 868.974   1
  -2  -2 -20-148.788 1304.41   2
  -2  -2 -21 5263.01 1559.78   2
  -2   2  21 4575.70 1035.43   1
   2   2  21 5051.57 1039.56   1
  -2  -2 -21 4837.75 1111.80   0
   2  -2  21 5111.48 833.136   1
  -2  -2  21 5288.76 957.016   1
  -2   2  22 2806.69 1067.41   1
  -2  -2 -22 1441.00 1572.98   2
   2  -2 -22 2067.33 1342.12   0
   2   2  22 1601.57 932.501   1
  -2  -2 -22 2268.54 1092.08   0
   2  -2  22 1208.88 831.226   1
  -2  -2  22 1829.33 913.196   1
  -2  -2 -23-172.163 1549.66   2
  -2   2  23 931.504 1079.54   1
   2  -2  23 354.648 852.937   1
   2   2  23 187.083 959.454   1
  -2  -2 -23 418.972 1089.75   0
  -2  -2  23 312.090 889.534   1
   2  -2 -23-118.243 1268.27   0
   2  -2 -24 10093.4 1570.25   0
  -2  -2 -24 8357.02 1780.51   2
  -2  -2 -24 9017.70 1328.16   0
   2   2  24 9340.02 1258.87   1
  -2   2  24 8989.50 1286.14   1
   2  -2  24 7907.76 1012.05   1
  -2  -2  24 8121.13 1180.77   1
   2  -2 -25 862.472 1659.80   2
   2  -2 -25 1041.61 1426.92   0
  -2  -2  25 1135.66 997.688   1
  -2  -2 -25 954.846 1931.99   2
  -2  -2 -25 1642.86 1257.53   0
   2  -2  25 942.546 933.428   1
  -2   2  25 1521.53 1193.67   1
   2   2  25 2264.47 1219.07   1
  -2  -2 -26 7774.34 1775.39   2
  -2  -2  26 5466.59 1104.75   1
   2  -2  26 6525.16 1060.98   1
   2  -2 -26 7562.84 1556.82   0
   2   2  26 7341.08 1301.58   1
  -2   2  26 6560.17 1351.44   1
  -2  -2 -26 6250.44 1322.73   0
   2  -2 -26 5955.92 1763.06   2
  -2   2  27 790.071 1229.00   1
   2   2  27-80.4538 1124.58   1
   2  -2 -27 146.703 1511.33   0
   2  -2  27 494.656 969.344   1
  -2  -2  27 1173.57 1125.94   1
   2  -2 -27 792.446 1772.49   2
   2   2  28 1049.65 1279.51   1
   2  -2 -28 1813.57 1470.77   0
  -2  -2 -28 1301.53 1254.04   0
  -2   2  28 1202.50 1318.83   1
   2  -2  28 982.775 1029.08   1
  -2  -2  28 1163.27 1189.14   1
  -2  -2 -28-107.550 2046.72   2
  -2  -2 -29 1065.76 1262.83   0
  -2   2  29 1273.31 1274.80   1
   2  -2 -29 286.665 1476.10   0
  -2  -2  29 247.082 1231.63   1
   2   2  29 418.154 1321.24   1
   2  -2  29 200.034 1042.29   1
  -2  -2 -30 647.560 2041.43   2
   2  -2 -30 411.005 1844.72   2
  -2  -2  30 16.9289 1226.51   1
  -2   2  30 528.722 1368.22   1
   2  -2 -30-94.2198 1462.32   0
   2  -2  30 16.8402 1026.69   1
   2   2  30 167.975 1201.45   1
  -2   2  31 366.178 1302.29   1
  -2  -2  31 485.444 1281.14   1
   2   2  31 261.338 1290.03   1
   2  -2  31 610.087 1078.75   1
   2  -2  32-52.9577 1153.00   1
  -3  -2   0 263.600 378.926   1
  -3  -2   0 362.359 404.024   0
   3  -2   0 197.901 167.953   2
  -3   2   0 165.357 205.649   2
  -3  -2   0-15.8296 425.069   2
  -3  -2   1 74545.2 816.211   0
  -3  -2  -1 72943.4 858.266   0
  -3   2  -1 72043.1 516.574   2
  -3  -2   1 73660.5 875.456   2
  -3  -2  -1 72975.2 903.638   2
  -3  -2   1 74800.8 883.492   1
   3  -2  -1 74530.8 493.327   2
  -3   2   1 73945.2 540.610   2
  -3  -2  -2 11725.2 531.315   0
   3  -2  -2 12618.6 331.983   2
  -3  -2   2 12258.6 537.605   1
  -3  -2   2 11727.1 445.093   0
  -3  -2   2 11695.3 506.660   2
  -3  -2  -2 12023.6 550.473   2
  -3  -2  -3 25153.1 699.575   0
   3  -2  -3 25125.3 495.126   2
  -3  -2   3 23233.5 622.634   1
   3  -2   3 23734.8 401.961   1
  -3  -2  -3 23725.8 675.388   2
  -3  -2   3 24892.5 521.845   0
  -3  -2   3 23796.9 612.315   2
  -3  -2  -4 6816.37 597.904   0
  -3  -2  -4 6680.26 597.545   2
  -3  -2   4 6713.10 469.424   1
  -3  -2   4 6544.21 421.355   2
   3  -2   4 6602.60 297.576   1
   3  -2  -4 6640.44 451.570   2
  -3  -2   4 6548.91 371.930   0
   3  -2   5 17781.0 392.736   1
  -3   2  -5 17480.1 274.725   0
  -3  -2   5 17261.3 545.495   1
  -3  -2  -5 18071.6 689.948   0
  -3  -2  -5 17610.1 623.853   2
  -3  -2   5 17726.5 463.490   0
   3  -2  -5 17108.4 592.397   2
  -3  -2   6 1144.18 349.256   1
   3  -2   6 1145.26 278.014   1
  -3  -2  -6 1130.46 628.574   2
  -3   2  -6 896.714 149.935   0
  -3  -2  -6 995.956 584.995   0
  -3   2  -7 39370.7 395.338   0
   3  -2   7 39102.3 619.242   1
  -3  -2  -7 40412.2 978.276   0
  -3  -2  -7 39795.0 935.333   2
  -3  -2   7 40851.2 847.180   1
  -3  -2   8 4353.78 521.302   1
   3  -2   8 3617.85 366.705   1
  -3  -2  -8 3810.42 595.738   0
  -3   2  -8 3713.83 213.767   0
  -3  -2  -8 3374.07 634.550   2
  -3  -2   9 526.133 473.044   1
  -3   2  -9 796.605 209.855   0
  -3  -2  -9 333.702 797.226   2
  -3  -2  -9 641.499 668.075   0
   3  -2   9 768.596 359.224   1
   3  -2  10 12918.1 546.422   1
  -3  -2 -10 14578.4 995.393   2
  -3   2 -10 13905.0 365.902   0
  -3  -2 -10 13556.4 844.244   0
  -3  -2  10 13363.9 742.245   1
  -3   2  10 14105.2 731.658   1
  -3  -2  11-280.823 588.930   1
  -3  -2 -11-165.160 856.540   2
   3  -2  11 109.111 426.250   1
  -3  -2 -11 226.583 772.992   0
  -3   2 -11 142.687 296.721   0
  -3  -2 -12 6000.92 899.901   2
   3  -2  12 6664.86 559.649   1
  -3  -2 -12 6316.82 905.432   0
  -3  -2  12 6626.68 728.589   1
  -3   2  12 6729.27 806.018   1
  -3   2 -12 6793.79 407.813   0
  -3   2  13 1820.02 825.551   1
   3  -2  13 2203.96 552.065   1
  -3  -2 -13 2294.60 970.972   0
  -3  -2  13 2484.25 720.972   1
  -3  -2 -13 3386.54 1020.29   2
  -3   2 -13 2595.01 410.194   0
  -3   2  14-138.253 744.146   1
  -3   2 -14-51.8425 422.514   0
  -3  -2 -14-66.1880 1239.03   2
   3  -2  14-124.936 552.384   1
  -3  -2 -14-231.701 980.425   0
  -3  -2  14-24.8338 640.605   1
  -3  -2 -15 3650.38 1054.79   2
  -3   2 -15 3696.63 495.093   0
   3  -2  15 3298.05 639.545   1
  -3  -2 -15 3377.37 1025.60   0
  -3  -2  15 3105.51 747.847   1
  -3   2  15 4131.24 874.285   1
  -3  -2  16 32.0644 783.970   1
  -3  -2 -16 837.768 1250.59   2
   3   2  16 874.864 883.888   1
  -3   2  16-129.396 912.016   1
  -3   2 -16 268.379 493.808   0
   3  -2  16-56.9736 604.853   1
  -3  -2 -16 212.817 921.595   0
  -3   2  17 905.358 786.582   1
  -3  -2 -17 1730.76 1006.91   0
   3  -2  17 873.650 629.377   1
  -3  -2  17 1297.14 815.507   1
  -3   2 -17 957.116 506.716   0
   3   2  17 1276.64 775.965   1
  -3  -2 -17 1739.49 1362.45   2
  -3   2 -18 435.311 514.298   0
  -3  -2 -18 296.485 1385.34   2
   3   2  18 435.244 845.704   1
  -3   2  18 835.965 954.546   1
  -3  -2  18 74.9295 793.711   1
  -3  -2 -18 916.578 982.183   0
   3  -2  18 949.913 686.926   1
  -3   2  19-135.501 830.217   1
  -3  -2 -19 367.350 1414.74   2
   3   2  19 561.248 924.461   1
   3  -2  19 163.622 693.495   1
  -3  -2  19 295.837 718.199   1
  -3   2  20 1727.30 1008.35   1
   3   2  20 1775.71 984.504   1
  -3  -2  20 1200.62 884.364   1
  -3  -2 -20 1550.15 1010.90   0
  -3  -2 -20 434.117 1320.94   2
   3  -2  20 1032.47 735.413   1
  -3  -2 -21-86.8098 1001.61   0
  -3   2  21 82.4860 924.118   1
   3   2  21 221.671 980.609   1
   3  -2  21-72.1275 715.624   1
  -3  -2 -21-288.788 1437.59   2
  -3   2  22-117.206 1019.81   1
  -3  -2 -22 591.628 1078.08   0
   3   2  22 542.067 1007.27   1
  -3  -2  22-48.6698 826.302   1
  -3  -2 -22-289.429 1595.06   2
  -3  -2 -23 320.074 1106.95   0
  -3  -2 -23 997.055 1425.30   2
  -3   2  23 618.038 1091.47   1
   3   2  23 1297.70 1050.47   1
  -3  -2  23 842.950 999.547   1
   3  -2  23 574.044 813.757   1
   3   2  24 340.474 1002.00   1
  -3  -2  24 145.333 996.071   1
  -3   2  24 10.8182 1016.93   1
  -3  -2 -24 514.664 1143.93   0
  -3  -2 -24-182.049 1788.78   2
  -3  -2 -25 370.683 1566.88   2
  -3   2  25 172.047 1227.69   1
   3   2  25-284.354 1066.57   1
   3  -2 -25 1194.32 1435.98   0
  -3  -2 -25-87.2283 1167.83   0
   3  -2  25 135.014 873.218   1
  -3  -2  25-80.6229 971.794   1
  -3  -2 -26-340.433 1164.60   0
   3   2  26-250.444 1136.22   1
  -3   2  26-32.5312 1107.23   1
   3  -2  26 216.292 905.797   1
  -3  -2  26-82.0422 1139.57   1
   3  -2 -26-80.1337 1688.24   2
   3   2  27 238.295 1223.05   1
  -3  -2  27 490.422 1153.74   1
   3  -2 -27 465.495 1674.23   2
   3  -2  27 193.939 950.444   1
  -3  -2 -27-35.0541 1201.63   0
  -3   2  27-226.125 1311.96   1
   3  -2 -27-52.7947 1549.25   0
   3  -2 -28 134.686 1787.41   2
  -3  -2 -28 1314.40 1764.93   2
   3  -2 -28 418.653 1530.33   0
  -3   2  28-174.832 1209.76   1
  -3  -2 -28-29.5353 1213.70   0
   3  -2  28 327.953 971.620   1
   3   2  28 341.289 1216.08   1
  -3  -2  28 195.335 1095.59   1
  -3   2  29 677.663 1308.04   1
  -3  -2  29 520.908 1134.06   1
   3  -2  29 544.927 1010.30   1
   3  -2 -29-100.251 1538.99   0
   3   2  29 44.5599 1180.23   1
  -3  -2 -29 160.734 1829.65   2
   3  -2 -30 245.627 1926.73   2
   3   2  30 507.045 1227.65   1
  -3   2  30-122.944 1373.82   1
   3  -2 -30 366.788 1521.57   0
   3  -2  30 68.6977 1024.25   1
  -3  -2  31 352.427 1180.72   1
   3  -2  31 300.072 1046.74   1
  -4  -2   0 11690.8 527.724   2
  -4  -2   0 12065.4 545.602   1
  -4  -2   0 12526.7 535.388   0
  -4  -2  -1 79926.4 960.743   2
  -4  -2   1 82841.7 932.534   0
  -4  -2   1 80895.2 948.540   2
  -4  -2   1 82211.1 949.520   1
  -4   2  -1 82083.4 448.943   2
  -4  -2  -1 80573.7 967.610   0
  -4  -2   2 151.156 358.248   0
  -4  -2  -2 879.983 441.774   2
  -4  -2  -2 909.202 467.387   0
  -4  -2   2 123.955 390.668   2
  -4  -2   2 77.7260 423.854   1
  -4   2  -2 382.747 182.451   2
   4  -2  -2 434.962 177.004   2
  -4  -2   3 139.845 382.910   2
  -4  -2  -3-106.474 427.971   2
  -4  -2  -3-14.9044 372.512   0
  -4  -2   3 796.515 324.147   0
   4  -2  -3 86.5922 290.006   2
  -4  -2   3-2.89979 363.418   1
   4  -2   4 49739.1 469.955   1
  -4  -2  -4 50844.7 851.820   0
  -4  -2   4 49506.9 826.691   1
  -4  -2  -4 47900.6 873.275   2
  -4  -2   4 50764.7 831.842   2
  -4  -2   4 49304.5 747.433   0
   4  -2  -4 48955.8 636.516   2
  -4  -2  -5 11607.1 683.803   2
  -4  -2   5 12532.8 561.982   1
   4  -2   5 12183.0 318.131   1
  -4   2  -5 11911.4 325.941   0
  -4  -2   5 12622.6 476.199   0
  -4  -2  -5 12919.7 660.592   0
  -4  -2  -6 196009. 1728.64   2
  -4  -2  -6 191332. 1675.39   0
   4  -2   6 193069. 1047.71   1
  -4   2  -6 189448. 995.942   0
  -4  -2   6 194504. 1616.65   1
  -4  -2  -7 17372.9 799.661   0
  -4   2  -7 16953.2 364.421   0
   4  -2   7 17420.4 432.994   1
  -4  -2   7 17127.4 688.641   1
  -4  -2  -7 17954.0 857.309   2
  -4  -2   8 3555.11 535.971   1
  -4   2   8 3798.91 599.828   1
   4  -2   8 3225.07 335.540   1
  -4  -2  -8 4208.96 683.826   0
  -4   2  -8 3648.62 261.488   0
  -4  -2  -8 2779.53 750.376   2
  -4  -2  -9 85423.6 1398.04   2
  -4  -2   9 87744.6 1294.15   1
   4  -2   9 86503.4 969.294   1
  -4  -2  -9 87566.0 1376.55   0
  -4   2   9 85916.5 1288.90   1
  -4   2  -9 88585.9 755.160   0
  -4  -2 -10 2782.66 732.231   2
   4  -2  10 3297.33 408.695   1
  -4   2  10 3234.78 693.035   1
  -4  -2 -10 3370.20 681.751   0
  -4  -2  10 2660.52 568.198   1
  -4   2 -10 3538.13 294.203   0
  -4  -2 -11 18640.7 933.551   0
  -4  -2 -11 19878.7 1177.20   2
   4  -2  11 19246.1 644.469   1
  -4  -2  11 18010.2 815.501   1
  -4   2  11 19317.0 937.889   1
  -4   2 -11 18851.7 469.166   0
  -4   2 -12 3225.88 352.643   0
  -4  -2 -12 3185.27 877.098   0
  -4  -2 -12 3203.38 912.222   2
   4  -2  12 2726.18 480.417   1
  -4  -2  12 2707.19 643.652   1
  -4   2  12 2850.75 698.843   1
  -4  -2 -13 1349.46 823.336   0
   4  -2  13 1490.48 519.253   1
  -4  -2  13 1126.40 618.555   1
  -4   2 -13 1741.07 375.842   0
  -4  -2 -13 2227.25 944.716   2
  -4   2  13 995.863 812.083   1
  -4  -2  14 23698.7 1071.74   1
  -4   2 -14 22738.2 614.810   0
  -4  -2 -14 22227.9 1195.70   0
   4  -2  14 23032.3 812.897   1
  -4   2  14 22802.6 1044.43   1
  -4  -2 -14 23541.7 1414.47   2
  -4   2  15 10130.8 1012.16   1
  -4  -2  15 10053.4 892.114   1
  -4   2 -15 9927.17 547.713   0
  -4  -2 -15 9912.13 1100.31   0
   4  -2  15 9794.65 710.020   1
  -4  -2 -15 11167.6 1368.87   2
   4  -2  16 22698.7 887.746   1
  -4  -2  16 21455.8 1004.12   1
  -4  -2 -16 23420.1 1263.13   0
  -4   2 -16 22622.9 685.822   0
  -4  -2 -16 22201.3 1496.03   2
  -4   2  16 23748.9 1183.30   1
  -4   2  17 1193.94 838.135   1
  -4  -2 -17 1040.55 1088.82   2
   4  -2  17 1091.10 635.756   1
  -4   2 -17 1609.85 486.951   0
  -4  -2  17 908.322 719.228   1
   4   2  17 1457.64 816.889   1
  -4  -2 -17 1137.51 979.199   0
  -4  -2 -18 9782.64 1090.25   0
   4   2  18 10505.6 1028.65   1
   4  -2  18 9780.62 791.124   1
  -4  -2  18 8588.17 873.832   1
  -4   2  18 10945.2 1136.72   1
  -4   2 -18 10622.0 611.989   0
  -4  -2 -18 8975.94 1281.41   2
  -4  -2 -19 15598.4 1432.83   2
  -4   2  19 15001.8 1130.85   1
  -4  -2 -19 15104.2 1226.14   0
   4  -2  19 13997.9 890.879   1
   4   2  19 15947.3 1158.01   1
  -4  -2  19 13120.3 1017.14   1
  -4  -2 -20 464.614 1231.60   2
  -4   2  20-97.8531 960.023   1
   4  -2  20 15.6598 689.591   1
   4   2  20-57.5137 917.885   1
  -4  -2 -21 10094.6 1631.92   2
   4  -2  21 9776.49 883.320   1
  -4  -2  21 9666.19 1096.10   1
  -4   2  21 10577.0 1200.02   1
   4   2  21 10907.8 1101.09   1
  -4  -2 -21 9903.84 1209.44   0
  -4  -2 -22 945.585 1641.02   2
  -4   2  22 466.812 904.483   1
   4  -2  22 500.654 741.083   1
  -4  -2 -22 598.240 1025.33   0
  -4  -2  22 639.703 841.534   1
   4   2  22 51.8389 938.822   1
  -4  -2 -23 1271.71 1450.86   2
   4   2  23 894.005 994.168   1
   4  -2  23 1880.81 823.679   1
  -4  -2  23 1313.43 1052.88   1
  -4   2  23 1710.67 1112.78   1
  -4  -2 -23 1322.15 1086.74   0
   4   2  24 9906.88 1238.10   1
  -4  -2 -24 10743.1 1950.90   2
  -4   2  24 9636.05 1368.13   1
  -4  -2 -24 10232.4 1293.23   0
  -4  -2  24 8926.91 1156.30   1
   4  -2  24 9331.78 997.490   1
  -4  -2 -25-148.871 1716.58   2
   4   2  25-5.50331 1140.18   1
   4  -2  25 543.169 912.673   1
  -4  -2  25-176.599 1113.04   1
  -4  -2 -25 1185.54 1115.29   0
  -4   2  25 783.193 1057.25   1
  -4  -2 -26 5658.09 1231.31   0
   4  -2 -26 5726.66 1712.53   0
   4   2  26 6351.08 1294.14   1
  -4   2  26 5861.93 1384.35   1
  -4  -2 -26 8939.81 2142.30   2
   4  -2  26 6566.78 1035.68   1
  -4  -2  26 5948.25 1326.99   1
   4   2  27 110.858 1180.75   1
   4  -2 -27-140.426 1589.20   0
  -4  -2 -27 231.981 1127.00   0
   4  -2  27 446.391 934.225   1
  -4  -2  27 823.293 1063.95   1
  -4  -2 -27 953.865 1793.64   2
   4  -2 -27-62.6576 1909.47   2
  -4   2  27 446.659 1295.79   1
  -4  -2 -28-277.325 2048.04   2
   4  -2 -28 2838.55 1972.25   2
  -4  -2 -28 353.208 1188.94   0
   4   2  28 102.583 1140.79   1
  -4   2  28-1.37085 1210.30   1
  -4  -2  28 574.442 1110.42   1
   4  -2  28 844.531 966.148   1
   4  -2 -28 1545.39 1622.71   0
  -4  -2 -29 745.742 2123.65   2
   4  -2 -29 917.001 2043.45   2
   4  -2 -29 1681.71 1653.33   0
  -4  -2  29 1048.26 1218.62   1
  -4   2  29 1321.20 1425.10   1
   4   2  29 1392.63 1206.98   1
   4  -2  29 1833.63 1017.11   1
   4   2  30 155.924 1241.66   1
   4  -2 -30 542.256 1622.57   0
  -4   2  30 513.939 1333.53   1
   4  -2 -30 1529.34 2084.25   2
  -4  -2  30 691.843 1316.40   1
   4   2  31 651.248 1327.33   1
  -5  -2   0-33.4036 401.824   2
  -5  -2   0 87.7256 376.032   1
  -5  -2   0-93.2206 366.095   0
  -5  -2  -1 119.208 401.171   0
  -5  -2  -1 157.073 420.976   2
  -5  -2   1-94.5020 404.094   1
  -5  -2   1 218.239 399.229   0
  -5  -2   1 394.927 367.488   2
  -5  -2  -2 1891.37 479.478   2
  -5  -2   2 1575.28 420.442   2
  -5  -2  -2 1983.10 415.694   0
  -5  -2   2 1889.91 357.734   0
  -5   2  -2 1952.04 154.661   2
  -5   2  -2 1921.86 117.556   1
  -5  -2   2 1682.45 379.294   1
  -5  -2  -3 9788.22 530.520   2
  -5   2  -3 9480.63 163.231   1
  -5  -2  -3 9641.74 490.760   0
  -5  -2   3 10343.9 523.408   2
   5  -2  -3 9796.17 283.420   2
  -5  -2   3 10199.2 489.148   1
  -5  -2   3 9949.95 471.786   0
  -5   2  -4 18707.6 447.060   0
  -5  -2  -4 20542.4 705.068   0
  -5  -2   4 18999.6 586.066   1
  -5  -2   4 20515.4 594.799   0
  -5  -2  -4 19387.8 709.138   2
  -5   2  -4 18691.6 255.609   1
  -5  -2   4 20393.8 631.587   2
   5  -2  -4 19548.8 449.647   2
  -5  -2   5 2783.61 492.072   2
  -5   2   5 2520.09 501.460   1
  -5   2  -5 2682.19 304.324   0
  -5  -2   5 2832.13 493.255   1
   5  -2   5 3006.52 188.425   1
  -5  -2   5 2859.17 401.508   0
  -5  -2  -5 3165.05 469.106   0
  -5  -2  -5 2646.36 586.475   2
  -5   2  -6 14800.2 413.091   0
  -5  -2   6 13813.8 590.574   1
  -5   2   6 14112.1 638.797   1
  -5  -2   6 14544.6 557.107   0
   5  -2   6 15455.2 322.445   1
  -5  -2  -6 14323.4 687.620   0
  -5  -2  -6 13785.9 673.749   2
  -5  -2   7 1249.97 444.234   1
  -5  -2  -7 732.920 661.696   2
  -5  -2  -7 1280.00 566.252   0
  -5   2  -7 929.556 264.567   0
   5  -2   7 1236.18 239.494   1
  -5   2   7 860.849 569.445   1
   5  -2   8 3738.83 316.674   1
  -5  -2  -8 3902.63 710.787   2
  -5  -2  -8 3922.56 665.322   0
  -5   2   8 4025.41 571.215   1
  -5  -2   8 3473.97 590.097   1
  -5   2  -8 3860.90 307.768   0
  -5  -2  -9 5755.07 866.569   2
  -5   2   9 6331.00 717.001   1
  -5  -2  -9 5837.43 655.861   0
  -5   2  -9 6318.59 348.546   0
   5  -2   9 6256.20 383.536   1
  -5  -2   9 6141.86 678.919   1
  -5   2  10 4313.57 749.848   1
   5  -2  10 4322.74 398.987   1
  -5  -2  10 4632.98 605.188   1
  -5  -2 -10 4729.83 792.041   0
  -5   2 -10 4250.30 345.466   0
  -5  -2 -10 4364.24 934.210   2
  -5  -2  11 372.847 656.347   1
  -5   2 -11 374.488 324.837   0
  -5  -2 -11 496.143 939.919   2
   5  -2  11 635.571 392.565   1
  -5   2  11 589.111 635.778   1
  -5  -2 -11 809.530 795.738   0
  -5  -2  12-228.841 716.285   1
  -5  -2 -12-132.279 996.253   2
  -5   2 -12 197.361 337.611   0
  -5   2  12-171.046 725.040   1
   5  -2  12-100.134 440.053   1
  -5  -2 -12 379.872 835.276   0
  -5  -2  13 3416.28 749.793   1
  -5   2  13 3567.60 864.695   1
   5  -2  13 3119.01 521.701   1
  -5  -2 -13 3440.14 834.180   0
  -5  -2 -13 2720.11 986.639   2
  -5   2 -13 3906.86 406.002   0
  -5  -2 -14 848.094 918.138   0
  -5  -2 -14-189.549 1077.92   2
  -5   2  14-175.907 784.284   1
   5  -2  14 200.666 496.417   1
  -5  -2  14 323.405 656.261   1
  -5   2 -14 681.098 386.714   0
  -5  -2 -15 960.161 1249.20   2
  -5  -2 -15 1996.08 853.365   0
   5  -2  15 2005.06 560.176   1
  -5   2  15 968.132 728.686   1
  -5   2 -15 1760.57 423.885   0
  -5  -2  15 1910.13 811.617   1
  -5   2 -16 3775.06 480.480   0
  -5  -2  16 4111.78 908.986   1
  -5   2  16 4087.57 945.132   1
   5  -2  16 4119.38 627.094   1
  -5  -2 -16 4050.30 919.961   0
  -5  -2 -16 2920.23 1094.70   2
  -5   2 -17-55.3135 441.398   0
  -5   2  17-114.936 920.898   1
   5   2  17 257.658 821.388   1
   5  -2  17 638.231 569.787   1
  -5  -2  17 2.04555 836.240   1
  -5  -2 -17 450.119 892.454   0
  -5  -2 -18 3509.65 1436.09   2
   5   2  18 2945.85 923.513   1
  -5   2  18 2716.29 948.750   1
  -5  -2  18 3642.77 920.488   1
  -5  -2 -18 2381.71 951.887   0
   5  -2  18 2959.26 638.953   1
  -5   2  19 491.758 810.604   1
  -5  -2 -19-374.300 1415.20   2
  -5  -2 -19 478.983 963.032   0
   5  -2  19-39.1931 639.200   1
  -5  -2  19-20.3072 923.646   1
   5   2  19-31.2273 842.516   1
  -5  -2 -20 1152.97 1486.02   2
  -5   2  20 713.287 958.683   1
   5  -2  20 194.268 652.999   1
  -5  -2  20 403.048 928.196   1
  -5  -2 -20 462.675 967.716   0
   5   2  20 840.171 889.722   1
  -5  -2 -21 369.337 1585.11   2
   5   2  21 354.565 963.535   1
  -5  -2  21 421.031 837.143   1
  -5   2  21 228.195 1037.31   1
  -5  -2 -21 255.416 961.959   0
   5  -2  21-23.5696 683.658   1
  -5  -2 -22 44.5321 1000.01   0
   5   2  22 555.347 994.460   1
  -5   2  22 488.863 1032.42   1
   5  -2  22 224.494 714.000   1
  -5  -2  22 954.375 957.613   1
  -5  -2 -22 636.621 1576.92   2
  -5   2  23 1104.02 956.387   1
  -5  -2 -23 584.377 1475.07   2
   5   2  23-6.52515 1046.27   1
  -5  -2  23 1378.91 1060.10   1
   5  -2  23 1036.66 785.431   1
  -5  -2 -23 1059.33 1057.92   0
   5  -2  24 335.678 793.639   1
  -5   2  24 379.904 1143.28   1
  -5  -2  24 307.284 1004.60   1
  -5  -2 -24 356.000 1094.04   0
   5   2  24-322.674 1091.08   1
  -5  -2 -25 73.8615 1124.74   0
   5   2  25 29.7352 1137.36   1
  -5   2  25 783.527 1254.66   1
   5  -2  25 240.731 802.662   1
  -5  -2  25 44.4834 1112.94   1
   5  -2  26 387.218 859.035   1
  -5   2  26-145.014 1173.38   1
  -5  -2 -26-162.953 1121.80   0
  -5  -2  26-194.514 1192.90   1
  -5  -2 -27-335.597 1816.73   2
  -5  -2  27 115.382 1067.12   1
   5  -2  27 262.098 895.153   1
  -5  -2 -27 372.059 1115.00   0
   5   2  28 751.866 1165.68   1
  -5   2  28 1114.24 1376.61   1
   5  -2 -28 878.459 1672.09   0
   5  -2 -28 1279.64 1830.64   2
  -5  -2  28 357.166 1220.20   1
   5  -2 -29-225.394 1635.76   0
  -5   2  29-267.873 1368.59   1
  -5  -2 -29 369.531 1938.90   2
  -5  -2  29 205.795 1314.23   1
   5   2  29-88.5287 1186.22   1
   5   2  30 1104.18 1206.59   1
  -5   2  30 299.855 1265.95   1
  -5  -2  30-207.423 1364.93   1
   5  -2 -30-1.53865 1686.76   0
   5  -2 -31 722.044 1733.26   0
   5   2  31 987.182 1284.03   1
  -6   2   0 8318.61 311.654   1
  -6  -2   0 8523.56 522.414   2
  -6  -2   0 8566.64 546.178   0
  -6  -2   0 8166.20 505.086   1
  -6  -2   1 27143.7 699.370   0
  -6  -2   1 26332.3 658.794   1
  -6   2  -1 25030.1 315.155   1
  -6  -2  -1 27212.2 731.606   0
  -6  -2  -1 26886.0 710.154   2
  -6  -2   1 27780.6 691.518   2
  -6   2   1 25172.2 490.783   1
  -6  -2  -1 26670.7 686.860   1
  -6  -2   2 191716. 1587.60   0
  -6   2   2 186046. 1248.61   1
  -6  -2   2 194013. 1517.31   2
  -6  -2   2 188204. 1493.61   1
  -6  -2  -2 190478. 1564.91   2
  -6   2  -2 180391. 2823.40   2
  -6  -2  -2 193065. 1648.96   0
  -6  -2  -3 29171.3 790.139   2
   6  -2  -3 24855.7 312.051   2
  -6   2   3 25160.0 638.505   1
  -6  -2   3 26261.6 702.565   0
  -6  -2  -3 29443.7 793.590   0
  -6  -2   3 26904.5 720.819   1
  -6  -2   3 27093.3 713.446   2
  -6  -2  -4 191701. 1674.53   2
  -6  -2  -4 183002. 1673.90   0
  -6  -2   4 189281. 1551.29   2
  -6  -2   4 187901. 1580.83   1
  -6   2  -4 185368. 1335.61   0
  -6  -2   4 187680. 1596.12   0
  -6   2   4 185261. 1457.35   1
  -6   2   5 17977.6 654.371   1
  -6  -2   5 17917.9 703.128   1
  -6  -2   5 18205.4 683.977   2
  -6   2  -5 17437.7 522.046   0
  -6  -2  -5 18754.8 765.455   2
  -6  -2   5 16991.0 645.165   0
   6  -2   6 291103. 3631.06   1
  -6   2   6 294005. 2076.03   1
  -6  -2   6 304427. 2049.18   0
  -6  -2  -6 299651. 2212.79   0
  -6  -2   6 290340. 2077.05   1
  -6   2  -6 298342. 1642.54   0
  -6  -2  -6 299538. 2208.83   2
  -6  -2  -7 27040.2 876.425   0
  -6  -2   7 26283.0 777.441   1
  -6   2   7 25380.2 821.691   1
   6  -2   7 26209.7 379.613   1
  -6   2  -7 26476.8 581.391   0
  -6  -2  -7 25216.9 885.308   2
   6  -2   8 43719.8 550.273   1
  -6   2   8 43669.8 1041.28   1
  -6  -2  -8 44401.1 1038.27   0
  -6   2  -8 45577.8 714.732   0
  -6  -2   8 44151.3 1039.73   1
  -6  -2  -8 41965.5 1102.28   2
  -6   2  -9 46805.3 731.388   0
  -6  -2  -9 43523.9 1199.47   2
  -6   2   9 47005.3 1124.70   1
  -6  -2  -9 48696.2 1159.23   0
  -6  -2   9 46066.1 1100.90   1
   6  -2   9 46561.6 636.979   1
  -6   2 -10 4869.49 399.045   0
   6  -2  10 4371.03 381.850   1
  -6  -2 -10 5015.55 795.112   0
  -6  -2  10 4779.39 680.565   1
  -6  -2 -10 4502.50 804.377   2
  -6   2  10 5136.11 767.640   1
  -6  -2  11 25944.4 1009.96   1
  -6   2 -11 25330.5 617.246   0
  -6   2  11 26254.9 1049.19   1
   6  -2  11 24617.1 616.258   1
  -6  -2 -11 24924.8 1068.97   0
  -6  -2 -11 24452.3 1091.22   2
  -6  -2  12 9330.35 848.762   1
   6  -2  12 11057.1 542.385   1
  -6   2  12 10533.2 921.010   1
  -6  -2 -12 10501.1 948.647   0
  -6   2 -12 10323.1 494.266   0
  -6  -2 -12 11070.5 1154.98   2
  -6  -2 -13 5058.84 1103.14   2
  -6  -2 -13 5283.32 930.845   0
   6  -2  13 5303.95 509.143   1
  -6   2  13 4523.16 890.563   1
  -6   2 -13 4993.55 449.471   0
  -6  -2  13 5196.92 857.674   1
  -6   2  14 39113.5 1289.21   1
  -6  -2  14 34952.3 1200.66   1
  -6   2 -14 37190.7 771.566   0
   6  -2  14 38235.6 899.622   1
  -6  -2 -14 38210.9 1519.03   2
  -6  -2 -14 36806.6 1262.60   0
  -6  -2 -15 4236.60 1269.94   2
  -6   2 -15 3167.41 469.918   0
  -6   2  15 2574.50 889.496   1
   6  -2  15 2648.61 533.550   1
  -6  -2  15 2487.73 869.920   1
  -6  -2 -15 3333.64 969.712   0
   6  -2  16 38993.5 974.020   1
  -6  -2  16 38321.5 1258.57   1
  -6  -2 -16 41477.4 1678.16   2
  -6   2 -16 38084.8 828.141   0
  -6   2  16 39219.1 1353.00   1
  -6  -2 -16 38063.6 1350.04   0
   6   2  17-203.394 855.843   1
  -6   2  17 82.9806 798.212   1
  -6  -2 -17 576.196 1312.65   2
   6  -2  17 183.776 557.198   1
  -6   2 -17 433.847 440.216   0
  -6  -2  17 587.369 799.925   1
  -6  -2 -17 245.714 890.172   0
  -6   2  18 8735.21 1004.15   1
   6   2  18 10201.2 989.943   1
   6  -2  18 9494.14 732.382   1
  -6  -2  18 8993.58 1033.07   1
  -6  -2 -18 8571.49 1030.78   0
  -6  -2 -18 9053.91 1315.80   2
  -6  -2 -19 5491.89 1376.56   2
   6   2  19 5892.75 978.958   1
  -6   2  19 5163.28 1028.99   1
   6  -2  19 5389.71 708.454   1
  -6  -2  19 4734.96 941.624   1
  -6  -2 -19 4926.25 990.563   0
   6   2  20 546.064 889.066   1
  -6  -2 -20-5.56809 962.150   0
  -6   2  20 446.749 1034.81   1
   6  -2  20 473.255 622.593   1
  -6  -2 -20 96.3212 1402.85   2
  -6  -2  20 804.035 824.096   1
   6   2  21 6617.27 996.686   1
  -6  -2 -21 8321.04 1577.47   2
  -6  -2  21 6572.77 1053.68   1
   6  -2  21 6782.91 789.740   1
  -6   2  21 6720.19 1188.47   1
  -6  -2 -21 6276.90 1085.89   0
  -6  -2 -22 1283.63 1419.68   2
  -6  -2  22 1530.90 1082.05   1
  -6   2  22 1025.00 1115.37   1
  -6  -2 -22 1959.45 1044.49   0
   6  -2  22 1647.37 721.105   1
   6   2  22 1704.57 985.085   1
  -6  -2 -23 195.097 1578.89   2
  -6  -2 -23 338.008 1027.75   0
   6   2  23 731.465 1040.02   1
   6  -2  23 507.278 724.283   1
  -6  -2  23 307.520 945.361   1
  -6   2  23 658.761 1063.79   1
  -6  -2 -24 4328.98 1116.11   0
  -6   2  24 5009.37 1135.03   1
   6  -2  24 4094.61 829.417   1
  -6  -2  24 4615.00 1235.70   1
   6   2  24 5890.28 1177.31   1
  -6  -2 -24 5744.81 1944.89   2
  -6  -2 -25-229.948 1718.41   2
  -6  -2 -25-103.518 1084.07   0
  -6   2  25 598.551 1162.64   1
   6   2  25 26.0966 1118.31   1
  -6  -2  25 239.710 1036.18   1
  -6  -2 -26 6151.74 2073.54   2
  -6   2  26 6221.05 1425.02   1
  -6  -2  26 5120.31 1372.87   1
  -6  -2 -26 5133.72 1195.74   0
   6   2  26 6682.58 1278.44   1
  -6  -2 -27-130.189 1123.45   0
  -6  -2 -27 417.721 1847.26   2
  -6   2  27 689.066 1330.98   1
  -6  -2  27 823.393 1140.00   1
  -6   2  28 718.473 1277.64   1
  -6  -2  28 480.219 1212.09   1
   6   2  28 561.394 1152.86   1
   6  -2 -28 2302.09 1935.41   2
  -6  -2 -28 1865.30 2025.85   2
   6   2  29 1529.19 1218.27   1
   6  -2 -29 2230.49 1922.26   2
  -6  -2 -29 1692.05 1826.31   2
  -6   2  29 17.5982 1272.35   1
  -6  -2  29 958.671 1377.75   1
   6  -2 -29 1022.24 1731.75   0
   6  -2 -30 1910.49 1765.46   0
   6  -2 -30-182.866 1848.03   2
   6   2  30 473.346 1213.16   1
  -6  -2  30-88.0375 1396.09   1
   6  -2 -31 2100.53 1793.18   0
  -7   2   0-47.2728 188.228   1
  -7  -2   0 356.228 407.570   0
  -7  -2   0 73.9077 398.116   2
  -7  -2   0-206.212 446.060   1
  -7  -2   1 11462.2 570.195   0
  -7  -2  -1 12296.4 573.365   2
  -7   2   1 12229.5 381.839   1
  -7  -2  -1 11426.4 556.630   0
  -7  -2   1 12092.8 579.470   2
  -7  -2   1 11572.6 553.871   1
  -7  -2  -1 11969.5 575.768   1
  -7  -2   2 10944.1 624.186   0
  -7  -2   2 10288.9 545.953   1
  -7  -2   2 10727.7 544.538   2
  -7  -2  -2 11283.1 634.333   0
  -7   2   2 10891.6 434.299   1
  -7  -2  -2 11552.9 584.990   2
  -7   2  -3 2459.10 252.636   2
  -7  -2   3 2327.86 503.105   0
  -7  -2   3 2446.71 440.521   1
  -7   2   3 2465.13 418.467   1
  -7  -2   3 2432.84 443.504   2
  -7  -2  -3 2567.52 510.159   0
  -7  -2  -3 2721.85 539.624   2
  -7   2  -4 565.250 351.272   2
  -7   2   4 584.583 433.693   1
  -7  -2   4 435.675 479.434   1
  -7  -2   4 458.105 472.406   0
  -7  -2  -4 862.176 551.289   0
  -7  -2  -4 887.204 509.733   2
   7  -2  -4 611.687 166.111   2
  -7  -2   4 414.663 437.252   2
  -7   2  -4 679.514 372.744   0
  -7   2  -5 36090.5 744.229   0
  -7  -2  -5 36495.5 962.324   2
  -7  -2   5 35666.6 869.220   1
  -7  -2  -5 35875.6 921.417   0
  -7   2   5 35392.8 838.273   1
  -7  -2   5 36675.7 854.232   2
  -7  -2   5 35521.1 890.747   0
  -7  -2   6 1703.19 514.104   0
  -7   2  -6 1577.33 382.310   0
  -7   2   6 1654.01 553.616   1
  -7  -2  -6 2217.11 577.574   0
  -7  -2   6 1700.63 485.680   1
  -7  -2  -6 1571.40 646.260   2
  -7   2   7 4666.63 631.183   1
  -7  -2  -7 4601.28 734.311   2
   7  -2   7 3855.09 143.265   1
  -7  -2  -7 4587.43 646.891   0
  -7  -2   7 4362.37 550.978   1
  -7   2  -7 4116.53 416.272   0
   7  -2   8 915.246 181.072   1
  -7  -2  -8 1390.78 658.415   0
  -7  -2   8 1084.25 627.496   1
  -7   2  -8 930.191 383.564   0
  -7   2   8 1390.94 628.037   1
  -7  -2  -8 1314.37 776.647   2
  -7   2   9 61.3345 622.516   1
  -7  -2   9-253.846 650.397   1
  -7   2  -9 218.372 374.520   0
  -7  -2  -9-6.33479 766.688   2
   7  -2   9-7.68331 234.848   1
  -7   2 -10 157.522 377.169   0
  -7  -2 -10 504.506 744.191   0
  -7  -2  10 201.082 618.105   1
  -7   2  10 93.0774 664.497   1
   7  -2  10 82.4724 284.722   1
  -7  -2 -10-249.342 882.518   2
  -7   2  11 472.631 754.571   1
  -7  -2  11 810.154 733.615   1
  -7  -2 -11 357.445 932.534   2
  -7  -2 -11 242.947 663.792   0
  -7   2 -11 355.254 401.080   0
   7  -2  11 160.447 330.281   1
  -7   2  12 428.680 740.768   1
  -7   2 -12 295.096 389.318   0
  -7  -2 -12 447.696 712.243   0
   7  -2  12 399.996 369.844   1
  -7  -2  12 169.870 730.022   1
  -7  -2 -12 576.571 890.918   2
  -7   2  13 4666.89 794.169   1
   7  -2  13 4742.97 468.068   1
  -7  -2  13 5522.69 852.971   1
  -7   2 -13 4837.19 475.070   0
  -7  -2 -13 4644.81 815.674   0
  -7  -2 -13 4775.84 1104.30   2
  -7   2  14 3578.10 827.104   1
  -7  -2 -14 4514.23 888.036   0
   7  -2  14 4291.43 502.096   1
  -7   2 -14 5263.57 503.540   0
  -7  -2  14 4288.69 881.510   1
  -7  -2 -14 4520.28 1137.79   2
  -7  -2 -15-91.7786 867.361   0
  -7   2  15 416.390 847.525   1
  -7  -2 -15-22.5201 1181.09   2
   7  -2  15 290.907 472.994   1
  -7  -2  15 497.057 750.038   1
  -7   2 -15 117.795 436.193   0
  -7  -2 -16 3244.22 903.941   0
  -7   2 -16 2643.08 484.428   0
  -7  -2  16 2257.15 867.123   1
  -7   2  16 1868.67 910.773   1
   7  -2  16 1961.62 534.612   1
  -7  -2 -16 3241.14 1241.12   2
   7   2  17 315.301 838.905   1
  -7  -2 -17 250.723 1151.23   2
  -7   2  17 241.574 943.958   1
  -7  -2  17 580.880 908.810   1
   7  -2  17 193.538 519.887   1
  -7  -2 -17-142.606 852.082   0
  -7  -2 -18 688.768 865.045   0
  -7   2  18 803.532 990.913   1
   7   2  18 693.320 858.632   1
  -7  -2  18 1275.37 942.599   1
   7  -2  18 633.596 535.229   1
  -7  -2 -18 416.789 1278.21   2
  -7  -2 -19 509.712 872.034   0
   7   2  19 244.723 863.854   1
  -7  -2 -19-26.8775 1417.51   2
  -7   2  19 1896.21 1045.02   1
   7  -2  19 517.458 573.243   1
  -7  -2  19 1855.37 956.287   1
  -7  -2 -20 341.920 932.899   0
  -7   2  20 625.678 1032.11   1
   7   2  20 698.027 875.228   1
   7  -2  20 73.9223 620.034   1
  -7  -2 -20 702.688 1435.98   2
  -7  -2  20 514.671 994.003   1
  -7  -2 -21-235.386 939.866   0
  -7  -2 -21 864.250 1491.30   2
  -7   2  21 19.3038 1061.90   1
  -7  -2  21 420.489 1026.78   1
   7  -2  21 254.284 622.623   1
   7   2  21-73.1267 894.892   1
  -7  -2 -22 1286.21 1621.16   2
  -7  -2 -22 584.519 1024.23   0
   7   2  22 934.740 958.009   1
  -7   2  22 399.497 1115.57   1
  -7  -2  22 721.156 929.124   1
   7   2  23 158.920 999.527   1
  -7   2  23 251.458 1116.75   1
  -7  -2 -23 684.594 1033.27   0
  -7  -2  23 236.130 1069.04   1
  -7  -2 -23 657.764 1736.59   2
  -7  -2 -24 1396.37 1088.34   0
  -7  -2 -24 2437.62 1756.49   2
  -7   2  24 1625.59 1159.21   1
  -7  -2  24 2056.55 1209.50   1
   7   2  24 2370.67 1072.98   1
  -7  -2 -25 140.490 1659.00   2
   7   2  25-92.3625 1050.03   1
  -7   2  25 235.241 1100.85   1
  -7  -2 -25-88.3041 1054.59   0
  -7  -2  25 95.8668 1107.93   1
   7   2  26-81.4616 1051.70   1
  -7  -2  26-29.5203 1260.98   1
  -7   2  26-292.683 1119.91   1
  -7  -2 -26 501.405 1937.49   2
  -7  -2 -26-167.459 1099.96   0
  -7  -2 -27-63.7254 1750.40   2
   7   2  27 1266.92 1109.07   1
  -7  -2  27 405.222 1274.92   1
  -7   2 -27-313.875 1964.10   2
  -7   2 -28 908.478 1995.41   2
  -7  -2  28 524.527 1152.08   1
   7   2  28 509.583 1153.81   1
   7  -2 -29 1146.53 1932.31   2
  -7   2 -29 85.6665 2076.52   2
  -7  -2 -29 896.007 1839.92   2
   7  -2 -30 1092.34 1965.61   2
   7  -2 -30 1055.64 1873.91   0
   7  -2 -31-2.83824 1909.73   0
  -8   2   0 7334.87 238.635   1
  -8  -2   0 6909.63 543.009   2
  -8  -2   0 7982.49 566.750   1
  -8  -2   0 7987.09 622.696   0
  -8  -2   1 12354.8 658.225   0
  -8   2   1 12313.6 366.232   1
  -8  -2   1 11981.5 593.156   2
  -8  -2   1 12292.7 600.470   1
  -8  -2  -1 11806.8 698.393   0
  -8  -2  -1 13207.2 638.893   2
  -8  -2   2 5295.26 520.617   2
  -8  -2   2 5614.85 548.878   1
  -8   2   2 5495.43 372.859   1
  -8  -2  -2 5547.73 630.768   0
  -8  -2   2 5409.48 625.067   0
  -8  -2  -2 5369.95 563.276   2
  -8  -2   3 13025.7 654.045   1
  -8   2   3 12653.1 504.986   1
  -8   2  -3 12374.1 297.613   2
  -8  -2  -3 12774.7 696.227   0
  -8  -2   3 12588.8 741.655   0
  -8  -2   3 12712.5 620.712   2
  -8  -2  -3 12884.1 680.109   2
  -8   2  -4 121340. 1332.40   0
  -8   2   4 123972. 1275.70   1
  -8  -2  -4 121074. 1552.99   0
  -8  -2   4 124985. 1388.51   2
  -8  -2  -4 126052. 1495.16   2
  -8  -2   4 127628. 1563.47   0
   8  -2  -4 122865. 633.372   2
  -8   2  -4 125046. 924.493   2
  -8  -2   4 125993. 1422.49   1
  -8   2   5 1866.00 513.632   1
  -8  -2   5 1481.88 627.356   0
  -8  -2   5 1676.94 548.948   2
  -8   2  -5 877.704 471.585   0
  -8   2  -5 1636.26 442.389   2
  -8  -2  -5 1511.07 640.400   2
  -8  -2   5 867.838 575.317   1
  -8   2   6 80001.5 1238.36   1
  -8   2  -6 80581.8 1027.24   2
  -8  -2   6 83922.4 1267.16   1
  -8  -2  -6 82150.1 1346.08   0
  -8   2  -6 81565.8 1117.77   0
  -8  -2  -6 81037.5 1323.70   2
  -8  -2   6 85050.0 1341.28   0
  -8   2  -7 2966.42 633.539   2
  -8   2   7 3073.41 632.998   1
  -8  -2  -7 3229.46 636.984   0
  -8   2  -7 3448.18 480.555   0
  -8  -2  -7 3268.17 745.992   2
  -8  -2   7 3243.18 621.441   1
  -8   2   8 31359.6 983.392   1
  -8  -2   8 31133.0 958.766   1
  -8   2  -8 31261.8 776.537   0
  -8  -2  -8 31711.8 1037.84   2
  -8  -2  -8 31521.1 996.531   0
  -8   2   9 18687.7 893.958   1
  -8  -2   9 16927.1 858.499   1
  -8  -2  -9 17101.0 857.098   0
   8  -2   9 17078.4 285.566   1
  -8   2  -9 18606.8 656.490   0
  -8  -2  -9 17956.4 1006.36   2
  -8  -2 -10 11331.1 906.352   2
  -8   2  10 12311.0 849.624   1
  -8  -2  10 11425.2 766.786   1
  -8  -2 -10 9986.12 888.151   0
   8  -2  10 11413.8 327.885   1
  -8   2 -10 11440.9 551.797   0
  -8   2 -11 4369.07 489.324   0
  -8  -2 -11 4210.43 762.358   0
   8  -2  11 4238.19 320.037   1
  -8  -2 -11 3902.77 858.955   2
  -8  -2  11 5433.26 809.473   1
  -8   2  11 4064.23 794.972   1
  -8  -2 -12 1819.69 927.324   2
   8  -2  12 1353.36 354.843   1
  -8   2  12 1444.34 732.283   1
  -8   2 -12 1592.71 460.412   0
  -8  -2 -12 1440.41 721.879   0
  -8  -2  12 2304.09 786.504   1
  -8  -2 -13 4328.13 809.677   0
   8  -2  13 4643.53 424.583   1
  -8   2  13 4644.17 900.907   1
  -8  -2 -13 3729.01 1009.88   2
  -8  -2  13 3919.17 880.021   1
  -8   2 -13 3994.31 506.112   0
  -8  -2  14 60601.6 1557.06   1
  -8  -2 -14 63912.9 1763.44   2
   8  -2  14 62329.2 964.188   1
  -8   2  14 62556.3 1546.63   1
  -8   2 -14 63479.4 1065.56   0
  -8  -2 -14 58836.9 1501.25   0
  -8  -2 -15 2279.06 940.667   0
  -8  -2  15 1579.94 760.159   1
   8  -2  15 1389.87 471.348   1
  -8   2  15 2124.07 922.871   1
  -8  -2 -15 2117.87 1205.59   2
  -8   2 -15 1915.91 505.688   0
  -8   2  16 27875.4 1336.70   1
  -8  -2 -16 27822.0 1236.43   0
  -8  -2  16 29433.5 1323.04   1
  -8  -2 -16 29518.4 1549.43   2
   8  -2  16 28319.0 806.192   1
  -8   2 -16 28053.5 809.863   0
  -8  -2 -17 2327.90 921.083   0
   8   2  17 2870.86 855.151   1
  -8  -2  17 2954.12 956.601   1
  -8   2  17 2476.20 992.183   1
  -8  -2 -17 2592.04 1121.07   2
  -8  -2  18 6491.39 953.206   1
   8   2  18 8208.74 967.060   1
  -8  -2 -18 7718.27 1073.38   0
  -8   2  18 6408.26 1023.12   1
  -8  -2 -18 7504.94 1459.10   2
  -8  -2  19 11958.1 1064.97   1
   8   2  19 14222.0 1050.92   1
  -8   2  19 11659.5 1105.87   1
  -8  -2 -19 12621.8 1156.30   0
  -8  -2 -19 12772.6 1491.64   2
   8   2  20-165.376 885.627   1
  -8  -2 -20 204.144 1268.86   2
  -8   2  20 135.302 919.658   1
  -8  -2  20 406.269 879.537   1
  -8  -2 -20-338.264 960.667   0
  -8   2  21 2615.17 1073.37   1
   8   2  21 3038.09 962.109   1
  -8  -2 -21 2399.55 1428.33   2
  -8  -2  21 3458.06 1075.61   1
  -8  -2 -21 2748.40 1020.70   0
  -8  -2  22 2113.59 1159.30   1
   8   2  22 2598.45 984.120   1
  -8   2  22 2635.79 1120.62   1
  -8  -2 -22 3592.20 1056.13   0
  -8  -2 -22 3012.93 1516.14   2
  -8  -2 -23 255.531 971.073   0
   8   2  23 403.826 972.064   1
  -8   2  23 606.982 1110.72   1
  -8  -2  23 644.102 1128.36   1
  -8  -2 -23 138.257 1494.52   2
  -8  -2 -24 2368.07 1590.61   2
  -8  -2 -24 4085.50 1091.59   0
   8   2  24 3014.94 1071.85   1
  -8   2 -24 4016.82 1816.49   2
  -8   2  24 4651.35 1232.70   1
  -8  -2  24 3670.69 1137.05   1
  -8   2 -25-186.495 1780.60   2
  -8  -2 -25-16.1049 1037.37   0
  -8   2  25 687.550 1189.49   1
  -8  -2 -25 1521.18 1818.47   2
   8   2  25-122.490 1055.48   1
  -8  -2  25 275.266 1295.85   1
  -8   2 -26 5708.30 1853.54   2
  -8  -2 -26 5085.79 1174.17   0
  -8  -2 -26 6470.33 1998.45   2
  -8   2  26 5888.28 1277.44   1
  -8  -2  26 6268.61 1282.54   1
  -8  -2 -27 341.291 1722.26   2
  -8  -2  27 810.396 1345.78   1
  -8   2 -27 269.395 1831.10   2
  -8  -2 -28 968.885 1983.55   2
  -8   2 -28 1818.00 1918.70   2
  -8   2  28 1403.34 1261.99   1
  -8  -2  28 2738.70 1317.30   1
   8  -2 -28 1377.59 1879.68   2
  -8   2 -29-119.832 1941.68   2
  -8  -2  29 527.866 1242.35   1
   8  -2 -29-49.5926 1918.82   2
  -8   2  29 61.6857 1382.96   1
  -9  -2   0-249.012 503.902   1
  -9  -2   0 6.07205 488.539   2
  -9  -2   0 23.6202 486.454   0
  -9   2   0 31.5691 153.593   1
  -9  -2   1-137.733 471.657   2
  -9  -2   1-7.09979 601.046   0
  -9  -2  -1-288.897 490.375   2
  -9  -2  -1 24.2114 488.654   0
  -9   2   1-13.1456 245.214   1
  -9  -2   1-73.5514 504.595   1
  -9  -2  -2 251.102 511.296   0
  -9  -2   2 179.036 518.238   1
  -9  -2   2 119.199 493.271   2
  -9  -2   2 393.710 571.280   0
  -9  -2  -2 65.2869 533.862   2
  -9   2   2 179.897 305.524   1
  -9  -2  -3 114.518 551.748   2
  -9  -2  -3 252.944 508.929   0
  -9   2   3 358.774 374.473   1
  -9   2  -3 39.4143 166.690   2
  -9  -2   3 61.7392 523.057   1
  -9  -2   3-177.742 566.870   0
  -9  -2   3 51.3961 468.690   2
  -9   2  -4 3013.83 307.638   2
  -9  -2   4 2605.95 614.437   0
  -9  -2   4 2540.36 535.658   2
  -9   2   4 2384.91 463.122   1
  -9  -2   4 2701.03 583.291   1
  -9  -2  -4 3056.98 676.806   0
  -9   2  -4 2766.97 528.673   0
   9  -2  -4 2230.44 183.083   2
   9  -2  -4 2370.42 150.156   2
  -9  -2  -4 2744.25 593.006   2
  -9  -2   5 1037.85 630.860   0
  -9   2  -5 1054.54 405.516   2
  -9   2  -5 810.548 479.994   0
  -9   2   5 745.271 482.318   1
  -9  -2   5 1010.52 569.399   1
  -9  -2  -5 1034.14 643.873   2
  -9  -2  -5 1172.98 593.709   0
  -9  -2   5 838.096 507.224   2
  -9   2  -6 33.0815 456.941   2
  -9  -2   6 149.322 584.366   1
  -9   2  -6 48.8711 481.145   0
  -9   2   6 203.559 537.506   1
  -9  -2   6 166.167 535.567   0
  -9  -2  -6 49.7392 669.853   0
  -9  -2  -6 713.006 681.176   2
  -9   2  -7 3806.63 528.907   0
  -9  -2   7 3936.27 669.954   1
  -9   2  -7 3448.25 591.648   2
  -9  -2  -7 4404.27 749.451   0
  -9   2   7 3860.74 639.961   1
  -9  -2  -7 3937.73 696.721   2
  -9  -2  -8-117.912 675.752   2
  -9   2  -8 22.3813 581.085   2
  -9   2   8 66.7799 628.024   1
  -9  -2   8 98.9350 577.548   1
  -9   2  -8 117.845 443.227   0
  -9  -2  -8-57.5632 694.425   0
  -9   2  -9 946.728 480.617   0
  -9  -2   9 1301.17 604.366   1
  -9  -2  -9 983.897 667.996   0
  -9  -2  -9 956.334 712.460   2
  -9   2  -9 1367.90 715.337   2
  -9   2   9 1490.96 670.127   1
  -9   2 -10 4889.65 829.829   2
  -9   2 -10 5252.99 551.717   0
  -9  -2 -10 5362.64 780.456   0
  -9   2  10 4958.62 744.477   1
  -9  -2 -10 5374.96 879.375   2
  -9  -2  10 5504.04 758.813   1
  -9  -2 -11 5686.22 948.048   2
  -9   2  11 5979.71 835.940   1
  -9  -2 -11 6796.73 774.519   0
  -9  -2  11 5771.79 780.645   1
  -9   2 -11 6017.82 550.073   0
  -9   2 -11 6345.33 873.292   2
  -9  -2 -12 17903.3 1131.41   2
  -9   2 -12 17512.1 706.524   0
  -9   2  12 17490.2 1032.42   1
  -9  -2  12 18117.9 1031.17   1
  -9  -2 -12 17099.5 992.922   0
  -9   2 -12 17765.4 1060.81   2
  -9   2 -13 4708.42 558.837   0
  -9   2 -13 4662.58 1037.62   2
  -9  -2 -13 4140.68 833.146   0
  -9   2  13 4048.02 823.110   1
  -9  -2 -13 4041.41 960.489   2
  -9  -2  13 4721.38 905.228   1
  -9   2 -14 1511.96 1021.64   2
  -9  -2 -14 879.366 954.795   2
  -9  -2 -14 990.256 780.860   0
  -9   2  14 1458.15 886.835   1
  -9   2 -14 1537.58 479.891   0
  -9  -2  14 1251.87 849.598   1
  -9   2  15-163.273 793.506   1
  -9   2 -15 379.290 1077.88   2
  -9   2 -15 216.147 481.629   0
  -9  -2 -15-26.2994 1053.02   2
  -9  -2 -15 158.398 811.494   0
  -9   2  16 1485.92 936.327   1
  -9  -2 -16 655.323 1064.38   2
  -9  -2 -16 633.873 841.256   0
  -9  -2  16 1037.71 940.926   1
  -9   2 -16 250.655 1135.70   2
  -9  -2 -17 3682.36 904.646   0
  -9  -2 -17 2829.83 1121.78   2
  -9   2  17 3025.70 916.641   1
  -9   2 -17 3371.49 1255.39   2
  -9  -2  17 3294.45 925.436   1
   9   2  17 2760.59 835.492   1
   9   2  18 2663.05 818.605   1
  -9  -2 -18 1622.87 1300.74   2
  -9   2  18 2303.46 922.778   1
  -9   2 -18 1593.17 1282.28   2
  -9  -2  18 2213.60 849.235   1
  -9  -2 -18 1624.58 892.054   0
  -9   2  19-308.856 1022.29   1
  -9   2 -19 1047.32 1303.76   2
  -9  -2 -19 141.005 1190.07   2
  -9  -2 -19 372.126 872.722   0
  -9  -2  19 295.432 921.816   1
   9   2  19 127.298 835.087   1
  -9  -2 -20 369.700 1383.93   2
   9   2  20 1103.67 852.011   1
  -9   2  20 1213.83 1061.75   1
  -9  -2  20 899.911 990.180   1
  -9  -2 -20 1321.61 884.789   0
  -9   2 -20 1221.45 1384.25   2
  -9  -2 -21 642.321 1539.98   2
  -9   2  21 366.756 1028.13   1
  -9  -2 -21-313.307 945.535   0
  -9  -2  21-241.879 978.862   1
   9   2  21-278.193 915.287   1
  -9   2 -21-155.000 1449.81   2
  -9  -2  22 174.356 979.328   1
  -9  -2 -22 516.656 1581.04   2
  -9   2 -22 351.424 1565.10   2
   9   2  22 578.302 900.703   1
  -9  -2 -22 350.291 963.045   0
  -9   2  22 738.051 1010.90   1
  -9   2 -23 131.931 1576.58   2
  -9  -2 -23 171.236 985.707   0
  -9   2  23 156.522 1068.28   1
  -9  -2  23 590.765 1175.56   1
  -9  -2 -23 1372.93 1647.26   2
  -9  -2 -24 486.896 1749.48   2
  -9   2 -24 688.987 1740.49   2
  -9  -2 -24-28.2485 993.719   0
  -9   2  24 425.552 1105.44   1
  -9  -2  24 282.767 1264.87   1
  -9  -2  25 190.263 1131.42   1
  -9   2  25 790.357 1162.41   1
  -9  -2 -25 33.6138 1021.90   0
  -9   2  26-147.092 1204.60   1
  -9  -2 -26 417.389 1662.52   2
  -9  -2 -27 162.166 1847.44   2
  -9   2 -27 991.246 1744.03   2
  -9   2  27 170.816 1225.77   1
  -9  -2 -28 1176.68 1876.66   2
  -9   2  28-48.0262 1270.08   1
  -9  -2  28 25.9773 1389.68   1
  -9   2 -28 87.1233 1858.55   2
 -10   2   0 3551.00 184.241   1
 -10  -2   0 3945.00 563.320   2
 -10  -2   0 3827.52 693.277   0
 -10  -2   0 4063.64 589.288   1
 -10  -2   1 17912.8 881.266   0
 -10  -2   1 18340.7 736.691   2
 -10  -2   1 18011.4 733.528   1
 -10   2   1 17836.9 398.229   1
 -10  -2  -1 17068.1 737.711   2
 -10  -2  -1 17628.5 815.810   0
 -10   2   2 9467.01 407.312   1
 -10  -2   2 8603.73 652.966   1
 -10  -2   2 9328.50 755.429   0
 -10  -2  -2 9552.06 672.806   2
 -10  -2   2 8409.55 634.507   2
 -10  -2  -2 10047.5 758.015   0
 -10  -2  -3 10269.8 817.714   0
 -10   2   3 9822.91 485.834   1
 -10  -2  -3 10377.1 698.436   2
 -10  -2   3 8709.37 671.820   1
 -10  -2   3 9636.37 713.248   0
 -10  -2   3 9676.78 639.578   2
 -10   2  -3 9174.52 212.756   2
 -10  -2  -4 38225.4 1062.93   0
 -10  -2   4 38510.3 1093.16   0
 -10  -2   4 40024.5 979.397   1
 -10   2   4 38189.6 794.384   1
 -10   2  -4 37851.8 519.320   2
 -10  -2   4 38523.3 939.429   2
 -10  -2  -4 39585.4 1009.56   2
 -10   2   5 4176.44 533.324   1
 -10  -2   5 4332.13 761.434   0
 -10  -2   5 4076.84 636.010   1
 -10   2  -5 4293.92 623.349   0
 -10   2  -5 4496.24 404.126   2
 -10  -2  -5 4002.42 737.985   0
 -10  -2  -5 4112.91 685.676   2
 -10   2  -6 35350.3 952.381   0
 -10  -2  -6 38137.8 1062.55   2
 -10   2   6 36803.6 934.049   1
 -10  -2   6 37863.3 1000.94   1
 -10  -2   6 36764.1 1123.31   0
 -10  -2  -6 36231.7 1134.52   0
 -10   2  -6 37587.1 741.163   2
 -10   2  -7 5576.96 609.167   0
 -10   2   7 5380.56 626.193   1
 -10  -2   7 5858.05 672.835   1
 -10   2  -7 5335.64 556.834   2
 -10  -2  -7 5543.62 781.525   0
 -10  -2  -7 5406.19 769.258   2
 -10  -2  -8 351.563 728.250   2
 -10   2   8 798.964 597.081   1
 -10   2  -8 640.003 587.512   2
 -10  -2  -8 806.269 672.110   0
 -10  -2   8 1019.56 648.938   1
 -10   2  -8 350.750 492.836   0
 -10   2   9 8662.89 773.622   1
 -10  -2  -9 9265.87 842.901   2
 -10  -2   9 10188.6 827.622   1
 -10  -2  -9 9057.40 796.714   0
 -10   2  -9 9171.10 621.235   0
 -10   2  -9 9129.09 723.269   2
 -10   2 -10 3702.92 765.929   2
 -10  -2 -10 4537.51 825.034   2
 -10   2  10 4931.54 761.573   1
 -10   2 -10 4600.69 556.399   0
 -10  -2  10 4474.94 762.079   1
 -10  -2 -10 4975.13 804.587   0
 -10   2 -11 3145.41 829.901   2
 -10   2 -11 3373.27 562.577   0
 -10   2  11 4234.63 796.657   1
 -10  -2 -11 3555.92 809.414   0
 -10  -2  11 3043.55 709.848   1
 -10  -2 -11 3307.24 815.153   2
 -10   2 -12 91.6831 499.961   0
 -10   2 -12 88.3390 798.195   2
 -10  -2 -12 149.128 815.868   2
 -10   2  12 127.350 763.156   1
 -10  -2 -12 490.554 713.943   0
 -10  -2  12 166.696 699.957   1
 -10   2  13 563.779 807.553   1
 -10  -2 -13-217.698 741.629   0
 -10   2 -13 323.902 486.558   0
 -10  -2  13-1.73675 764.414   1
 -10   2 -13-145.445 880.695   2
 -10  -2 -13 106.450 927.450   2
 -10   2 -14 9595.40 647.365   0
 -10   2  14 10894.1 988.333   1
 -10  -2  14 9416.38 923.425   1
 -10  -2 -14 9676.78 1086.69   2
 -10  -2 -14 10367.8 970.551   0
 -10   2 -14 10612.5 1123.80   2
 -10   2 -15-67.3960 1012.40   2
 -10   2  15 456.658 818.557   1
 -10   2 -15-6.49228 513.405   0
 -10  -2  15-30.0515 839.208   1
 -10  -2 -15-64.0509 966.701   2
 -10   2  16 23170.5 1293.29   1
 -10  -2 -16 21553.8 1380.93   2
 -10  -2  16 20633.9 1257.43   1
 -10  -2 -16 20186.4 1158.69   0
 -10   2 -16 21474.7 1405.48   2
 -10  -2 -17 39.5696 1096.62   2
 -10   2  17 338.549 863.788   1
 -10  -2 -17 298.478 861.253   0
 -10  -2  17 30.4540 913.044   1
 -10   2 -17 351.908 1136.74   2
 -10  -2 -18 1041.47 1262.42   2
 -10   2 -18 1070.79 1213.58   2
 -10  -2 -18 1382.02 884.458   0
 -10  -2  18 1182.05 873.315   1
 -10   2  18 905.616 1009.94   1
  10   2  18 955.847 787.220   1
  10   2  19 1223.64 854.091   1
 -10   2 -19 120.726 1297.21   2
 -10  -2 -19 1119.85 894.751   0
 -10   2  19 711.075 1014.80   1
 -10  -2  19 659.693 1018.01   1
 -10  -2 -19 910.793 1208.07   2
 -10  -2 -20 317.479 915.450   0
 -10  -2  20 485.091 1090.82   1
 -10   2  20 813.483 968.910   1
 -10   2 -21 697.049 1476.26   2
 -10  -2  21 748.569 1139.52   1
 -10  -2 -21 1008.05 960.554   0
 -10   2  21 1918.28 1163.40   1
 -10  -2 -21 1393.84 1484.83   2
 -10   2 -22 480.952 1491.01   2
 -10   2  22-100.652 1170.10   1
 -10  -2  22 657.050 1098.01   1
 -10  -2 -22 305.890 954.427   0
 -10  -2 -22 464.599 1406.74   2
 -10   2 -23 403.912 1593.11   2
 -10  -2 -23 458.043 1017.72   0
 -10   2  23 407.882 1146.85   1
 -10  -2  23 385.932 1076.24   1
 -10  -2 -23 634.990 1459.72   2
 -10   2 -24 2630.59 1639.85   2
 -10  -2  24 3353.55 1303.20   1
 -10  -2 -24 4152.11 1070.91   0
 -10   2  24 3715.32 1199.49   1
 -10  -2 -24 2775.29 1589.33   2
 -10  -2 -25 1322.18 1687.02   2
 -10   2 -25 647.712 1732.93   2
 -10  -2 -25-81.9707 1015.00   0
 -10  -2  25 382.370 1340.31   1
 -10   2  25 269.312 1181.08   1
 -10  -2 -26 2996.89 1870.49   2
 -10   2  26 3023.15 1250.15   1
 -10   2 -26 4355.37 1740.08   2
 -10  -2 -27 920.051 1795.74   2
 -10   2 -27 393.336 1746.74   2
 -10   2  27 683.403 1278.57   1
 -10  -2  27 139.906 1389.42   1
 -10   2 -28 1463.59 1915.06   2
 -11  -2   0 2.43212 576.607   1
 -11  -2   0 151.546 538.462   2
 -11  -2   0-47.9255 665.094   0
 -11  -2  -1 12169.3 866.570   0
 -11  -2   1 12264.2 718.059   1
 -11  -2   1 12883.8 790.274   0
 -11   2   1 12272.8 346.149   1
 -11  -2   1 12487.9 703.340   2
 -11  -2  -1 13776.6 709.899   2
 -11  -2   2 1133.85 567.807   1
 -11  -2   2 1018.59 555.278   2
 -11  -2  -2 1262.24 578.097   2
 -11  -2  -2 1490.18 629.684   0
 -11   2   2 1515.86 319.489   1
 -11  -2   2 1484.16 695.692   0
 -11  -2   3 9209.83 678.933   1
 -11   2   3 10091.9 469.860   1
 -11  -2   3 9912.56 660.004   2
 -11  -2  -3 10036.3 724.969   2
 -11  -2  -3 9395.20 817.447   0
 -11  -2   3 9159.83 845.873   0
 -11   2  -4 393.626 206.981   2
 -11  -2  -4 553.921 722.523   0
 -11   2   4 414.487 404.707   1
 -11  -2   4 123.387 551.480   2
 -11  -2   4 636.336 744.287   0
 -11  -2   4 262.792 569.086   1
 -11  -2  -4 205.600 582.115   2
 -11   2  -5 4274.53 630.625   0
 -11   2   5 4647.91 527.362   1
 -11  -2  -5 4135.49 774.420   0
 -11  -2   5 5003.94 668.054   1
 -11   2  -5 4539.73 349.074   2
 -11  -2  -5 4241.36 684.537   2
 -11  -2   5 4400.99 799.513   0
 -11  -2  -6 5470.07 716.674   2
 -11  -2  -6 5648.50 797.432   0
 -11   2   6 5574.43 592.095   1
 -11  -2   6 5105.05 699.590   1
 -11   2  -6 5070.07 655.705   0
 -11   2  -6 6020.51 458.158   2
 -11   2  -7-231.523 471.560   2
 -11  -2  -7 149.923 738.226   0
 -11   2   7 138.581 566.547   1
 -11   2  -7-82.0806 558.818   0
 -11  -2   7-68.1330 637.564   1
 -11  -2  -7 317.816 676.617   2
 -11  -2  -8 10109.7 878.732   0
 -11   2   8 10840.9 729.143   1
 -11  -2   8 10394.3 774.265   1
 -11  -2  -8 10830.9 843.790   2
 -11   2  -8 9998.18 708.693   0
 -11   2  -8 10663.8 638.241   2
 -11  -2  -9 3496.12 775.658   2
 -11   2  -9 3537.55 618.674   2
 -11   2   9 3538.12 657.752   1
 -11  -2  -9 3037.28 718.175   0
 -11  -2   9 3457.24 703.505   1
 -11   2  -9 3326.84 618.366   0
 -11   2 -10 854.883 529.722   0
 -11   2  10 779.962 676.642   1
 -11   2 -10 410.697 644.040   2
 -11  -2 -10 487.981 742.229   2
 -11  -2  10 560.981 658.794   1
 -11  -2 -10 420.583 729.887   0
 -11   2 -11 333.929 727.230   2
 -11   2 -11 226.395 520.903   0
 -11   2  11 453.462 705.122   1
 -11  -2  11 122.606 775.465   1
 -11  -2 -11 629.647 781.716   2
 -11  -2 -11 64.7605 773.668   0
 -11  -2 -12 387.475 812.927   2
 -11   2 -12 224.071 552.671   0
 -11   2 -12 429.638 813.081   2
 -11   2  12 403.174 767.120   1
 -11  -2 -12 343.052 770.294   0
 -11  -2  12 114.178 766.277   1
 -11  -2 -13 718.839 849.343   2
 -11   2 -13 271.263 550.196   0
 -11   2 -13 224.227 829.090   2
 -11  -2 -13 235.904 802.426   0
 -11  -2  13 752.912 753.549   1
 -11   2  13 788.515 794.524   1
 -11  -2  14 169.234 793.120   1
 -11   2  14 433.314 823.521   1
 -11  -2 -14 283.910 832.602   0
 -11   2 -14 313.307 922.622   2
 -11  -2 -14 649.242 973.696   2
 -11   2 -14 361.639 547.997   0
 -11  -2 -15 551.642 839.852   0
 -11   2  15 0.56707 893.349   1
 -11   2 -15 380.355 981.361   2
 -11   2 -15 191.559 554.024   0
 -11  -2  15 424.142 920.607   1
 -11  -2 -15 621.048 1033.92   2
 -11   2 -16-105.579 1089.18   2
 -11   2  16 383.958 919.960   1
 -11  -2  16 603.784 914.265   1
 -11  -2 -16 401.445 833.142   0
 -11  -2 -16 239.221 1077.66   2
 -11  -2 -17-266.208 1152.27   2
 -11   2 -17-3.89966 1124.50   2
 -11  -2  17 210.938 981.078   1
 -11   2  17 288.232 873.798   1
 -11  -2 -17-7.84828 859.206   0
 -11   2 -18 1417.08 1223.25   2
 -11   2  18 978.228 1037.09   1
 -11  -2 -18 1184.05 912.563   0
 -11  -2 -18 550.302 1218.10   2
 -11  -2  18 302.757 933.781   1
 -11  -2 -19 590.509 1210.83   2
 -11   2 -19 1130.82 1301.15   2
 -11   2  19 111.710 966.620   1
 -11  -2 -19 110.587 904.595   0
 -11  -2  19 23.3771 1061.29   1
 -11   2  20 690.461 1114.62   1
 -11   2 -20 649.104 1370.87   2
 -11  -2  20 119.122 1132.91   1
 -11  -2 -20 119.138 918.482   0
 -11  -2 -20 108.353 1397.04   2
 -11  -2  21 74.8900 1195.01   1
 -11  -2 -21 85.6445 1370.17   2
 -11   2  21-107.107 1106.10   1
 -11  -2 -21 4.80976 945.366   0
 -11   2 -21 470.653 1397.04   2
 -11  -2 -22-199.702 1404.15   2
 -11   2 -22 485.449 1479.57   2
 -11  -2 -22 786.155 984.996   0
 -11   2  22 588.768 1059.11   1
 -11   2  23-229.314 1252.90   1
 -11  -2 -23 22.7466 969.461   0
 -11   2 -23-156.441 1548.49   2
 -11  -2 -23 13.2912 1422.06   2
 -11  -2  23 247.383 1162.19   1
 -11  -2  24 619.079 1149.85   1
 -11   2  24 679.556 1279.41   1
 -11  -2 -24 158.078 1016.02   0
 -11   2 -24 126.547 1595.36   2
 -11   2  25 462.037 1252.85   1
 -11  -2  25 519.614 1339.46   1
 -11  -2 -25 4.91592 1576.25   2
 -11   2 -25-41.4463 1682.18   2
 -11  -2 -26 965.829 1669.96   2
 -11   2  26 141.310 1251.65   1
 -11  -2  26-192.506 1329.48   1
 -11   2  27 24.7242 1279.90   1
 -12  -2   0 9017.04 889.337   0
 -12  -2   0 9913.02 693.611   2
 -12  -2  -1 11514.1 873.256   0
 -12  -2   1 12674.5 860.434   0
 -12  -2   1 12454.0 761.662   1
 -12  -2   1 11821.7 705.249   2
 -12  -2  -1 12354.2 747.351   2
 -12  -2  -2 8255.16 680.517   2
 -12  -2   2 8090.45 672.177   2
 -12  -2  -2 8060.99 784.846   0
 -12  -2   2 7952.03 684.784   1
 -12  -2   2 7468.72 854.709   0
 -12  -2   3 312.297 541.272   2
 -12   2   3-131.815 357.103   1
 -12  -2   3 301.190 754.168   0
 -12  -2  -3 27.9332 571.118   2
 -12  -2   3 100.266 595.460   1
 -12  -2  -3-28.0319 747.417   0
 -12  -2   4 44072.0 1256.52   0
 -12   2   4 43346.2 824.533   1
 -12  -2   4 42615.3 1079.44   1
 -12  -2   4 44180.9 1059.74   2
 -12  -2  -4 44264.0 1141.92   2
 -12  -2  -4 43783.6 1287.12   0
 -12   2   5 466.034 466.356   1
 -12  -2  -5 321.980 653.006   2
 -12  -2  -5 94.2792 791.696   0
 -12  -2   5 450.601 633.185   1
 -12  -2   5 162.620 785.107   0
 -12   2  -6 47945.0 1191.88   0
 -12  -2  -6 45522.9 1319.41   0
 -12  -2  -6 47494.1 1192.57   2
 -12   2   6 46625.3 994.911   1
 -12  -2   6 47048.1 1175.89   1
 -12  -2  -7 379.112 692.936   2
 -12   2  -7 494.140 629.529   0
 -12   2   7 92.4840 527.403   1
 -12  -2   7 47.2015 643.466   1
 -12  -2  -7 313.439 670.328   0
 -12   2   8 12214.6 769.008   1
 -12   2  -8 11438.7 787.083   0
 -12  -2   8 11911.7 825.375   1
 -12  -2  -8 11518.9 955.890   0
 -12  -2  -8 11130.9 875.260   2
 -12  -2   9 7070.09 825.573   1
 -12   2   9 6786.82 724.905   1
 -12  -2  -9 6567.89 800.236   0
 -12   2  -9 6005.99 692.005   0
 -12  -2  -9 6793.67 812.294   2
 -12   2 -10 323.244 572.694   0
 -12   2  10 318.869 688.533   1
 -12  -2 -10-204.642 808.244   0
 -12  -2 -10-202.860 757.883   2
 -12  -2  10-49.7869 732.522   1
 -12  -2 -11 15014.1 1037.09   2
 -12   2  11 14684.7 944.424   1
 -12   2 -11 14642.7 797.695   0
 -12  -2  11 14790.2 959.940   1
 -12  -2 -11 15344.4 1034.47   0
 -12  -2  12 10931.1 981.745   1
 -12   2  12 10866.6 948.254   1
 -12  -2 -12 10826.0 965.187   0
 -12   2 -12 10907.2 773.484   0
 -12  -2 -12 11469.8 1041.24   2
 -12  -2 -13 2573.97 857.855   0
 -12   2  13 2388.69 845.673   1
 -12   2 -13 2702.21 635.256   0
 -12  -2 -13 2712.89 932.937   2
 -12  -2  13 2788.89 923.995   1
 -12   2  14 13177.6 1062.24   1
 -12   2 -14 13505.0 824.081   0
 -12  -2 -14 14240.6 1118.62   0
 -12  -2  14 14289.7 1149.07   1
 -12  -2 -14 12853.6 1119.35   2
 -12  -2 -15 1649.24 1014.23   2
 -12  -2 -15 1000.54 889.348   0
 -12   2  15 1982.80 926.852   1
 -12  -2  15 1780.35 983.690   1
 -12   2  16 13776.9 1165.59   1
 -12  -2 -16 15205.1 1324.40   2
 -12  -2 -16 13846.0 1113.95   0
 -12  -2  16 14802.5 1187.42   1
 -12  -2  17 1374.01 1088.36   1
 -12  -2 -17 709.906 1168.67   2
 -12   2  17 1431.04 992.309   1
 -12  -2 -17 1012.52 953.049   0
 -12  -2 -18 3734.30 1198.71   2
 -12   2  18 4785.94 1148.72   1
 -12  -2  18 3988.58 1063.80   1
 -12  -2 -18 3604.75 992.751   0
 -12  -2 -19 1798.17 1201.42   2
 -12  -2 -19 1214.24 962.061   0
 -12   2  19 1689.13 1039.64   1
 -12  -2  19 1738.04 1077.29   1
 -12  -2 -20-184.797 1338.26   2
 -12  -2 -20-31.4538 940.631   0
 -12  -2  20-61.2588 1152.53   1
 -12  -2 -21 829.916 1339.12   2
 -12   2  21 1925.71 1131.25   1
 -12  -2 -21 880.209 996.471   0
 -12  -2  21 1516.31 1244.68   1
 -12  -2 -22-106.446 988.995   0
 -12  -2  22 867.676 1269.06   1
 -12  -2 -22 390.396 1379.62   2
 -12   2  23-212.580 1124.24   1
 -12  -2 -23 353.107 1515.84   2
 -12  -2 -23 314.887 988.403   0
 -12  -2 -24 1756.73 1610.76   2
 -12  -2 -24 2021.38 1059.08   0
 -12   2  24 2590.88 1266.87   1
 -12  -2  24 1626.97 1208.86   1
 -12   2  25-197.069 1381.50   1
 -12  -2  25-205.695 1255.12   1
 -12  -2 -25 884.306 1684.76   2
 -12   2  26 1717.31 1378.78   1
 -12  -2  26 896.292 1454.42   1
 -12  -2 -26 2255.97 1721.79   2
 -13  -2   0-152.131 557.879   2
 -13  -2   0 16.6090 691.706   0
 -13  -2   1 3021.31 758.283   0
 -13  -2   1 3331.44 616.236   1
 -13  -2  -1 2731.27 839.634   0
 -13  -2   1 2716.34 608.429   2
 -13  -2  -1 2444.35 624.283   2
 -13  -2   2 1332.87 812.832   0
 -13  -2  -2 1630.76 592.727   2
 -13  -2   2 1522.16 640.138   1
 -13  -2  -2 2000.46 814.003   0
 -13  -2   2 1303.03 558.774   2
 -13  -2   3 858.347 566.204   2
 -13  -2   3 899.821 601.056   1
 -13  -2  -3 532.650 587.581   2
 -13  -2  -3 717.688 784.479   0
 -13  -2   3 385.881 673.487   0
 -13  -2   4-73.8004 834.615   0
 -13  -2  -4 853.945 781.929   0
 -13  -2  -4 62.8953 608.671   2
 -13  -2   4 154.192 615.153   1
 -13  -2  -5 245.662 603.455   2
 -13  -2   5-20.8825 637.849   1
 -13  -2  -6 287.508 635.160   2
 -13  -2  -6-139.281 667.070   0
 -13   2   6 201.177 478.144   1
 -13  -2   6 348.752 655.788   1
 -13   2  -7 200.671 656.210   0
 -13  -2  -7 325.143 779.558   0
 -13   2   7 464.449 552.642   1
 -13  -2  -7 299.038 664.253   2
 -13  -2   7 173.129 668.113   1
 -13  -2  -8-65.3165 733.928   0
 -13   2  -8-302.542 641.399   0
 -13  -2  -8 285.515 698.164   2
 -13   2   8 278.065 585.819   1
 -13  -2   8-122.285 705.099   1
 -13  -2  -9 3040.01 857.519   0
 -13   2   9 3228.17 644.922   1
 -13   2  -9 3766.35 694.152   0
 -13  -2  -9 3203.48 756.463   2
 -13  -2   9 3059.77 776.162   1
 -13  -2 -10 67.6459 740.614   2
 -13  -2 -10-231.114 723.516   0
 -13  -2  10 121.433 753.400   1
 -13   2  10 22.4062 680.843   1
 -13  -2 -11 38.2245 738.943   0
 -13  -2  11 189.144 731.426   1
 -13   2 -11 193.748 629.316   0
 -13  -2 -11-3.85000 766.317   2
 -13   2  11 270.610 717.551   1
 -13   2 -12 182.120 611.527   0
 -13  -2  12 664.512 825.523   1
 -13   2  12 271.848 756.423   1
 -13  -2 -12 651.543 776.378   0
 -13  -2 -12 1294.33 825.502   2
 -13  -2 -13 31.6881 865.793   2
 -13  -2  13-130.259 806.603   1
 -13   2  13 313.497 792.607   1
 -13   2 -13-9.88412 604.971   0
 -13  -2 -14-29.3917 929.607   2
 -13   2  14 13.5455 853.357   1
 -13  -2 -14-159.616 815.754   0
 -13   2 -14 137.098 622.120   0
 -13  -2  14 419.731 866.681   1
 -13   2  15 283.508 924.041   1
 -13  -2  15 279.996 919.777   1
 -13  -2 -15 35.6003 979.356   2
 -13  -2 -15 595.571 925.107   0
 -13  -2 -16 866.430 897.636   0
 -13   2  16 599.552 1001.36   1
 -13  -2  16 1075.23 1058.05   1
 -13  -2 -16 624.735 1026.90   2
 -13  -2  17 325.079 1009.24   1
 -13  -2 -17-16.1191 1084.52   2
 -13   2  18 1909.99 1096.52   1
 -13  -2  18 1485.08 1150.35   1
 -13  -2 -18 1665.13 1165.28   2
 -13  -2 -18 1856.66 1000.79   0
 -13  -2 -19 136.609 1254.62   2
 -13  -2  19-61.4437 1050.64   1
 -13   2  19-226.900 1063.56   1
 -13  -2 -19 272.526 919.491   0
 -13  -2 -20 899.084 982.498   0
 -13   2  20 148.631 1098.64   1
 -13  -2  20 331.993 1114.15   1
 -13  -2 -20 388.482 1260.40   2
 -13  -2  21 514.717 1219.86   1
 -13  -2 -21 636.009 1366.43   2
 -13   2  21 187.588 1128.64   1
 -13  -2 -21-188.280 979.198   0
 -13  -2 -22-197.215 1358.45   2
 -13   2  22 375.337 1139.20   1
 -13  -2 -22 304.920 994.559   0
 -13  -2 -23 387.744 1443.24   2
 -13  -2  23-5.03151 1303.92   1
 -13   2  23 919.039 1235.41   1
 -13  -2 -23 726.499 1019.24   0
 -13   2  24 232.307 1310.66   1
 -13  -2 -24 805.081 1537.26   2
 -13  -2  24 264.771 1255.68   1
 -13   2  25-167.718 1284.90   1
 -13  -2  25 90.3614 1274.11   1
 -13  -2 -25 462.016 1625.27   2
 -14  -2   0 10939.4 906.581   0
 -14  -2   0 10966.4 732.562   2
 -14  -2  -1 18302.3 853.300   2
 -14  -2  -1 18572.8 1026.36   0
 -14  -2   1 17152.3 1069.45   0
 -14  -2   1 19020.7 820.168   2
 -14  -2   2 8885.94 752.246   1
 -14  -2  -2 8254.46 863.582   0
 -14  -2   2 10360.4 1046.14   0
 -14  -2  -2 9186.96 758.866   2
 -14  -2   2 9576.74 716.664   2
 -14  -2  -3 780.753 728.434   0
 -14  -2   3 460.420 888.745   0
 -14  -2   3 787.114 617.725   2
 -14  -2  -3 511.461 649.851   2
 -14  -2   3 983.762 625.848   1
 -14  -2   4 30436.7 1234.27   0
 -14  -2  -4 31041.5 1276.95   0
 -14  -2  -4 30465.4 1050.31   2
 -14  -2   4 32260.3 1028.57   1
 -14  -2  -5 606.411 861.286   0
 -14  -2   5 200.473 706.640   1
 -14  -2  -5 820.394 650.376   2
 -14  -2  -6 19480.8 1065.24   0
 -14  -2   6 20677.1 970.671   1
 -14  -2  -6 20754.1 996.867   2
 -14  -2  -7 267.972 655.660   2
 -14  -2  -7 122.338 840.721   0
 -14  -2   7 103.477 705.625   1
 -14  -2  -8 7266.53 874.680   0
 -14   2  -8 6746.09 808.993   0
 -14  -2   8 7781.83 836.780   1
 -14  -2  -8 7970.08 804.947   2
 -14   2  -9 3117.26 729.403   0
 -14  -2   9 3356.92 764.520   1
 -14   2   9 2721.81 651.768   1
 -14  -2  -9 3422.22 865.316   0
 -14  -2  -9 3165.63 756.678   2
 -14   2 -10 1299.99 680.210   0
 -14  -2 -10 1303.67 876.833   0
 -14  -2  10 1768.11 775.374   1
 -14   2  10 1681.13 684.481   1
 -14  -2 -10 1255.39 759.551   2
 -14  -2 -11 4546.06 944.012   0
 -14  -2  11 5239.11 902.967   1
 -14   2  11 4373.57 772.351   1
 -14  -2 -11 4632.84 853.656   2
 -14   2 -11 4112.40 747.249   0
 -14  -2  12 5401.35 918.767   1
 -14   2 -12 5106.42 766.267   0
 -14   2  12 4876.75 831.220   1
 -14  -2 -12 5363.99 987.998   0
 -14  -2 -12 5457.26 926.798   2
 -14  -2 -13 247.454 890.685   2
 -14  -2 -13 364.038 930.825   0
 -14   2 -13 384.066 656.448   0
 -14   2  13-70.3103 815.208   1
 -14  -2  13 29.3772 870.401   1
 -14  -2 -14 10515.1 1096.06   0
 -14   2  14 11430.7 1065.29   1
 -14  -2 -14 10968.6 1116.26   2
 -14  -2  14 10231.2 1142.09   1
 -14  -2 -15 241.117 897.425   0
 -14  -2 -15 490.191 1006.54   2
 -14   2  15 192.134 922.266   1
 -14  -2 -16 7219.37 1144.16   0
 -14   2  16 6433.82 1072.61   1
 -14  -2  16 6806.13 1111.08   1
 -14  -2 -16 5828.67 1165.72   2
 -14   2  17 1563.38 1025.49   1
 -14  -2 -17 870.403 971.845   0
 -14  -2  17 1812.21 1121.09   1
 -14  -2  18 2580.29 1169.20   1
 -14   2  18 3079.86 1083.99   1
 -14  -2 -18 2431.05 1208.65   2
 -14  -2 -18 2161.54 1036.37   0
 -14  -2 -19 2785.17 1223.26   2
 -14  -2  19 1356.49 1215.85   1
 -14  -2 -19 2444.64 1061.47   0
 -14   2  19 3053.73 1117.29   1
 -14  -2 -20 275.487 1001.67   0
 -14   2  20 531.046 1151.27   1
 -14  -2 -20-276.739 1233.42   2
 -14  -2 -21 3189.15 1397.25   2
 -14  -2 -21 3518.36 1083.47   0
 -14  -2  21 3350.66 1220.82   1
 -14   2  21 3104.91 1257.47   1
 -14   2  22 922.941 1193.70   1
 -14  -2  22 1111.58 1210.34   1
 -14  -2 -22 53.8921 1075.29   0
 -14  -2 -22 642.683 1345.25   2
 -14  -2 -23 217.766 1373.65   2
 -14  -2  23-285.910 1222.26   1
 -14   2  23 600.975 1306.01   1
 -14  -2 -24 2884.44 1549.08   2
 -14   2  24 2798.75 1309.82   1
 -14  -2  24 2848.50 1372.88   1
 -14   2  25-112.211 1392.13   1
 -15  -2   0 38.3290 776.088   0
 -15  -2   0-178.208 558.983   2
 -15  -2   1 238.242 551.659   2
 -15  -2   1-217.719 805.560   0
 -15  -2  -1-1.42336 563.867   2
 -15  -2  -1 516.632 821.992   0
 -15  -2   2 2285.45 897.211   0
 -15  -2  -2 2862.43 912.761   0
 -15  -2   2 2438.04 584.178   2
 -15  -2  -2 2863.97 605.344   2
 -15  -2  -3 2388.08 908.696   0
 -15  -2   3 2902.56 944.341   0
 -15  -2  -3 2244.78 619.560   2
 -15  -2   3 2544.47 660.776   1
 -15  -2   4 8.01156 616.999   1
 -15  -2  -4-135.854 616.500   2
 -15  -2  -4-203.288 751.621   0
 -15  -2   5 231.002 684.134   1
 -15  -2  -5 347.866 855.532   0
 -15  -2  -5 336.666 646.167   2
 -15  -2   6 209.707 704.195   1
 -15  -2  -6 400.924 786.832   0
 -15  -2  -6 179.087 642.572   2
 -15  -2  -7-193.860 647.109   2
 -15  -2  -7 162.037 850.225   0
 -15  -2   7 195.484 712.538   1
 -15  -2  -8 193.878 740.253   0
 -15   2  -9 219.550 699.545   0
 -15  -2  -9 207.649 693.836   2
 -15  -2  -9 11.3003 783.892   0
 -15  -2   9 98.2196 754.319   1
 -15  -2 -10 145.196 728.380   2
 -15   2 -10 444.979 715.534   0
 -15  -2  10 229.937 796.151   1
 -15  -2 -10 374.394 875.927   0
 -15  -2 -11 299.096 918.208   0
 -15   2 -11 67.0326 722.231   0
 -15  -2 -11 448.419 795.299   2
 -15  -2  11 19.1686 861.889   1
 -15  -2 -12 3421.48 971.178   0
 -15  -2  12 4303.44 953.582   1
 -15   2 -12 4130.37 793.299   0
 -15  -2 -12 3646.76 916.639   2
 -15   2 -13 98.0000 751.188   0
 -15  -2  13 802.931 977.074   1
 -15  -2 -13 478.865 879.741   0
 -15   2  13 207.834 834.578   1
 -15  -2 -13-287.108 902.524   2
 -15  -2  14 3606.74 1056.32   1
 -15   2  14 3768.79 927.899   1
 -15  -2 -14 3465.12 986.789   2
 -15  -2 -14 3235.89 949.442   0
 -15  -2 -15 425.791 971.469   2
 -15   2  15 394.378 933.637   1
 -15  -2  15 329.997 1030.65   1
 -15  -2 -15 831.889 1008.68   0
 -15   2  16 434.759 977.390   1
 -15  -2 -16-102.457 962.082   0
 -15  -2 -16 780.452 982.421   2
 -15  -2  16 86.0939 1091.05   1
 -15   2  17 105.468 1012.57   1
 -15  -2 -17 232.880 1061.33   2
 -15  -2  17 53.5086 1051.69   1
 -15  -2 -17-238.265 1012.97   0
 -15   2  18 185.858 1043.71   1
 -15  -2  18 260.906 1112.45   1
 -15  -2 -18 275.423 983.127   0
 -15  -2 -18-77.6215 1126.81   2
 -15  -2 -19 39.3337 1019.75   0
 -15  -2  19-300.776 1111.59   1
 -15   2  19 80.7675 1089.63   1
 -15  -2 -19-3.57918 1152.59   2
 -15  -2 -20 204.313 1036.82   0
 -15  -2  20-161.042 1259.20   1
 -15   2  20 196.332 1149.86   1
 -15   2  21 519.116 1196.84   1
 -15  -2  21 37.2438 1254.82   1
 -15  -2 -22-232.196 1055.61   0
 -15  -2  22-182.359 1218.98   1
 -15   2  23 604.511 1265.74   1
 -15  -2  23-75.9041 1240.25   1
 -15   2  24 599.880 1265.88   1
 -16  -2   0 385.924 912.630   0
 -16  -2   1 8407.39 1003.41   0
 -16  -2  -1 9504.78 1104.71   0
 -16  -2   2 2196.32 858.866   0
 -16  -2  -2 2466.02 922.713   0
 -16  -2  -3 1273.47 820.508   0
 -16  -2  -4 5304.11 1027.30   0
 -16  -2  -5 445.417 813.599   0
 -16  -2  -6 3524.49 981.374   0
 -16  -2   7 82.1238 741.089   1
 -16  -2  -7 388.148 860.691   0
 -16  -2  -8 480.612 828.299   0
 -16  -2   8 877.506 792.482   1
 -16  -2  -9 2233.03 902.740   0
 -16  -2   9 1757.40 804.236   1
 -16  -2  10 225.787 839.015   1
 -16  -2 -10 209.319 903.205   0
 -16  -2  11 6284.94 991.625   1
 -16  -2 -11 5567.50 1031.00   0
 -16   2 -12-113.176 792.142   0
 -16  -2 -12-129.366 886.307   0
 -16  -2 -13 1074.01 933.262   0
 -16  -2  13 1678.38 995.194   1
 -16  -2 -14 3554.91 1094.98   0
 -16  -2  14 3762.89 1066.46   1
 -16  -2 -15-38.1449 952.445   0
 -16  -2 -16 5475.15 1158.47   0
 -16  -2  16 6307.19 1225.90   1
 -16  -2  17 733.719 1165.50   1
 -16  -2 -17 48.3376 1036.45   0
 -16  -2  18 454.105 1131.33   1
 -16  -2 -18 518.040 1074.23   0
 -16  -2 -20 650.542 1050.29   0
 -16  -2 -21 519.238 1045.31   0
 -16   2  21-235.701 1170.27   1
 -16  -2  21-233.387 1262.11   1
 -16   2  22 53.8178 1223.49   1
 -16  -2  22 374.135 1326.87   1
 -17  -2   0 465.759 965.548   0
 -17  -2  -1 381.594 981.241   0
 -17  -2  -2 561.416 875.582   0
 -17  -2   2 551.383 876.623   0
 -17  -2  -3 192.062 974.946   0
 -17  -2  -4 233.866 864.843   0
 -17  -2  -5 249.354 965.780   0
 -17  -2  -6 573.768 930.434   0
 -17  -2  -7-183.002 878.819   0
 -17  -2  -8 2568.06 983.956   0
 -17  -2  -9 746.336 969.688   0
 -17  -2 -10 270.112 958.051   0
 -17  -2 -11 184.566 962.215   0
 -17  -2  12-145.700 958.446   1
 -17  -2 -13 393.155 986.846   0
 -17  -2  13 182.933 972.982   1
 -17  -2  14 206.780 1017.77   1
 -17  -2 -14 456.897 1040.15   0
 -17  -2  15-119.949 1063.64   1
 -17  -2  16 768.769 1123.32   1
 -17  -2 -16 244.172 1085.28   0
 -17  -2  17 44.2104 1138.77   1
 -17  -2 -17-140.618 1025.30   0
 -17  -2  18 1115.16 1177.99   1
 -17  -2 -18 463.880 1047.56   0
 -17  -2 -19 242.727 1045.98   0
 -17  -2 -20 419.488 1072.68   0
 -17  -2  20 193.781 1271.38   1
 -17  -2  21 588.385 1277.90   1
 -18  -2   0 7.75911 1060.42   0
 -18  -2  -1 1089.45 1030.31   0
 -18  -2  -2 846.993 1028.94   0
 -18  -2  -3-108.115 1004.14   0
 -18  -2  -4 6193.98 1153.02   0
 -18  -2  -5-291.975 940.805   0
 -18  -2  -6 4698.91 1085.37   0
 -18  -2  -7 465.220 1066.31   0
 -18  -2  -8 451.615 1072.12   0
 -18  -2  -9 1638.70 1101.89   0
 -18  -2 -10 206.523 1064.48   0
 -18  -2 -11 745.757 1055.21   0
 -18  -2 -12 497.321 1013.99   0
 -18  -2 -13 295.184 1055.54   0
 -18  -2 -14 5408.52 1205.56   0
 -18  -2 -15 60.6328 1049.57   0
 -18  -2 -16 2717.32 1151.66   0
 -18  -2 -17 361.207 1121.06   0
 -18  -2 -18 188.347 1106.98   0
 -18  -2 -19 875.620 1098.94   0
 -18  -2  20 263.892 1323.96   1
 -19  -2  -1 412.969 1006.54   0
 -19  -2  -2 139.997 1148.70   0
 -19  -2  -3 731.464 1024.07   0
 -19  -2  -4 65.6023 1079.97   0
 -19  -2  -5 291.932 1141.23   0
 -19  -2  -6-254.963 1098.60   0
 -19  -2  -7 194.275 1061.06   0
 -19  -2  -8 445.730 1064.61   0
 -19  -2  -9 730.143 1096.31   0
 -19  -2 -10 192.870 1111.30   0
 -19  -2 -11-237.339 1127.76   0
 -19  -2 -12-284.946 1065.91   0
 -19  -2 -13-0.43979 1076.88   0
 -19  -2 -14-228.594 1155.77   0
 -19  -2 -15-138.771 1132.21   0
 -19  -2 -16 138.184 1105.80   0
 -19  -2 -17 1319.55 1184.17   0
 -19  -2 -18 162.500 1151.05   0
 -20  -2  -2 4462.42 1268.30   0
 -20  -2  -3 544.844 1209.99   0
 -20  -2  -4 4768.73 1185.58   0
 -20  -2  -6 7357.69 1264.88   0
 -20  -2  -7 823.895 1154.46   0
 -20  -2  -8 437.678 1134.98   0
 -20  -2  -9 221.159 1064.65   0
 -20  -2 -10 1021.16 1121.97   0
 -20  -2 -11 486.620 1165.13   0
 -20  -2 -12 2009.50 1200.81   0
 -20  -2 -13 1247.83 1154.62   0
 -20  -2 -14 1762.11 1245.72   0
 -20  -2 -15 986.456 1185.96   0
 -21  -2  -4 884.593 1251.92   0
 -21  -2  -5 353.521 1214.19   0
 -21  -2  -6-197.273 1204.02   0
 -21  -2  -7-207.543 1252.85   0
 -21  -2 -10 120.732 1174.60   0
 -21  -2 -11-125.695 1196.98   0
 -22  -2  -6 1512.08 1288.74   0
   0  -3   0 45.8375 405.052   0
   0  -3   0 200.031 383.718   2
   0  -3  -1 153.752 398.065   2
   0  -3   1-25.7306 371.822   2
   0  -3  -1 169.621 482.330   0
   0  -3   1-41.4744 354.976   0
   0  -3   2-10.8016 399.200   1
   0  -3  -2 209.629 400.329   2
   0  -3   2-111.637 275.474   0
   0  -3  -2 165.930 530.169   0
   0  -3   2-23.8066 333.950   2
   0  -3   3 0.73161 398.765   1
   0  -3  -3 161.858 511.582   0
   0  -3   3-56.4241 370.819   2
   0  -3   3 71.0345 219.922   0
   0  -3   4-1.19276 153.881   0
   0  -3   4 98.7601 414.668   1
   0  -3  -4-82.1533 463.133   2
   0  -3   4 257.531 362.074   2
   0  -3  -5 136.805 713.069   0
   0   3  -5-7.67926 187.133   0
   0  -3   5 163.753 105.134   0
   0  -3   5-250.344 419.003   1
   0  -3  -5-278.060 537.118   2
   0  -3  -6 140.492 638.037   2
   0   3  -6 97.2258 139.208   0
   0  -3   6 187.443 413.023   1
   0  -3  -7 253.996 683.051   2
   0  -3   7 36.0871 452.091   1
   0   3  -8 62.3283 110.366   0
   0  -3   8-31.5990 428.776   1
   0  -3  -8-203.547 717.100   2
   0  -3   9-8.95605 480.720   1
   0   3  -9 6.97564 125.375   0
   0  -3  -9 156.945 734.372   2
   0  -3  10 430.324 453.620   1
   0  -3 -10 113.048 820.704   2
   0  -3  11-8.16952 485.347   1
   0  -3  12-55.9850 585.632   1
   0  -3 -12 405.942 1130.94   0
   0  -3 -12-95.6484 973.599   2
   0  -3 -13-198.961 1047.67   2
   0  -3  13-46.1434 623.662   1
   0  -3 -13-30.4021 961.552   0
   0  -3 -14 225.816 992.957   2
   0   3 -14 201.499 467.707   0
   0  -3  14 213.034 672.718   1
   0  -3 -14 29.1439 1155.07   0
   0  -3 -15 321.922 1263.73   0
   0   3 -15-16.3661 492.273   0
   0  -3  15 24.8538 687.472   1
   0  -3 -15 50.0607 1267.77   2
   0  -3 -16-164.548 1145.04   2
   0   3 -16-28.8527 509.650   0
   0  -3  16 115.396 710.879   1
   0   3  17-8.72784 884.337   1
   0  -3 -17 179.579 1103.54   2
   0  -3 -17-251.904 1178.50   0
   0  -3  17-181.753 681.679   1
   0  -3 -18 16.6917 1160.17   0
   0  -3  18 615.413 716.766   1
   0   3  18-270.451 972.836   1
   0  -3 -19-320.759 1184.39   2
   0   3  19-111.303 982.943   1
   0  -3 -19-203.281 1208.79   0
   0  -3 -20 400.092 1229.13   2
   0   3  20 222.377 1038.39   1
   0  -3 -20 257.782 1230.38   0
   0  -3 -21-163.567 1462.68   2
   0   3  21 483.034 1037.24   1
   0  -3 -21-350.241 1287.89   0
   0  -3  21 49.7019 739.163   1
   0  -3 -22 348.462 1531.82   2
   0   3  22-235.582 1008.02   1
   0  -3 -23 464.149 1412.93   2
   0  -3 -23 557.319 1379.83   0
   0  -3 -24 963.429 1775.79   2
   0  -3  24-81.3521 917.848   1
   0  -3 -24 55.2622 1322.91   0
   0   3  24 312.807 1109.79   1
   0  -3 -25 527.657 1385.08   0
   0  -3 -25 982.646 1582.42   2
   0  -3  25 418.708 1013.98   1
   0  -3 -26 430.854 1898.82   2
   0   3  26-179.412 1342.59   1
   0  -3 -26 520.984 1519.98   0
   0  -3  26 256.885 1097.03   1
   0  -3 -27 339.937 1941.45   2
   0   3  27 154.295 1184.89   1
   0  -3 -27 739.764 1444.50   0
   0  -3  27 101.016 1008.77   1
   0  -3 -28 968.955 1776.64   2
   0   3  28 399.675 1265.29   1
   0  -3 -28-94.3335 1462.71   0
   0  -3  28 52.4157 1040.45   1
   0  -3 -29 811.315 1910.35   2
   0   3  29-21.8334 1414.59   1
   0  -3  29 310.224 1108.17   1
   0  -3 -29 421.316 1467.68   0
   0  -3  30 1.27658 1147.09   1
   0  -3 -30 319.751 2044.72   2
   0  -3 -31 81.3035 1465.21   0
   1  -3   0 13448.0 457.812   2
  -1  -3   0 13384.4 509.373   0
  -1  -3   0 13251.7 534.991   2
  -1  -3   1 22844.0 614.122   2
   1  -3   1 23331.8 542.309   0
  -1  -3  -1 22885.6 621.041   2
   1  -3   1 23596.4 537.157   2
  -1  -3   1 23319.0 533.903   0
  -1  -3  -1 23280.6 628.815   0
   1  -3  -1 23311.9 544.633   2
  -1  -3   1 22659.4 625.961   1
   1  -3  -2 56786.1 777.293   2
   1  -3   2 56003.3 609.952   0
  -1  -3  -2 55807.0 903.112   0
   1  -3   2 55881.8 741.314   2
  -1  -3  -2 54747.4 866.817   2
  -1  -3   2 55325.6 820.897   2
   1  -3   2 54700.3 803.075   1
  -1  -3   2 54063.7 834.457   1
  -1  -3   2 56063.7 656.745   0
  -1  -3  -3 96905.6 1126.94   2
   1  -3   3 98354.2 636.825   0
  -1  -3   3 99756.6 1081.91   2
  -1  -3  -3 100412. 1210.98   0
  -1  -3   3 98270.9 763.694   0
   1  -3   3 96255.1 961.086   2
   1  -3   3 96342.9 988.600   1
  -1  -3   3 99101.3 1099.11   1
   1  -3  -3 96773.2 1015.69   2
  -1  -3   4 97852.8 718.662   0
  -1  -3  -4 99137.3 1278.15   0
  -1  -3  -4 99652.2 1190.94   2
  -1  -3   4 101603. 1121.62   2
   1  -3   4 96517.7 1005.68   1
   1  -3  -4 99637.2 1093.50   2
   1  -3   4 97343.7 475.546   0
  -1  -3   4 98920.0 1110.63   1
  -1  -3  -5 315243. 2048.95   2
  -1  -3  -5 317610. 2228.45   0
  -1  -3   5 319718. 1192.34   0
  -1  -3   5 318293. 1924.83   1
   1  -3   5 316782. 1765.22   1
   1  -3  -5 325101. 1939.57   2
  -1  -3  -6 166601. 1731.49   0
  -1  -3   6 163712. 1443.92   1
   1  -3   6 165653. 1351.84   1
  -1  -3  -6 166983. 1625.23   2
   1  -3  -6 169552. 1532.73   2
  -1  -3   6 166689. 859.150   0
  -1  -3  -7 201346. 1974.35   0
  -1  -3   7 197283. 1637.00   1
   1  -3   7 197926. 1520.84   1
  -1  -3  -7 196284. 1795.97   2
   1  -3  -7 200056. 1753.89   2
   1  -3   8 19212.4 627.005   1
  -1  -3  -8 20632.8 1034.58   0
  -1  -3   8 19944.1 659.809   1
  -1  -3  -8 20138.0 902.438   2
   1  -3  -8 19355.4 865.177   2
   1  -3  -9 3813.67 798.496   2
  -1  -3  -9 3860.55 847.935   0
  -1  -3   9 3945.63 543.830   1
   1  -3   9 3708.52 462.393   1
  -1  -3  -9 3049.41 706.113   2
  -1  -3 -10-69.6580 685.632   2
   1  -3  10 119.561 479.228   1
   1  -3 -10 35.2566 851.501   2
  -1  -3  10 32.0642 471.400   1
  -1  -3 -10 642.151 787.294   0
  -1  -3 -11 3486.55 970.092   2
  -1   3 -11 2445.80 127.593   0
   1  -3 -11 2422.14 827.823   2
  -1  -3  11 3607.07 609.995   1
  -1   3 -11 2421.88 155.006   0
  -1  -3 -11 2575.48 906.308   0
   1  -3  11 2213.03 536.130   1
   1  -3 -12 3961.76 990.838   2
  -1  -3  12 3361.95 621.093   1
  -1   3 -12 3896.08 238.788   0
  -1  -3 -12 4121.59 946.341   2
  -1  -3 -12 3970.09 1086.21   0
   1  -3  12 3725.33 600.720   1
  -1   3 -13 15122.4 387.274   0
  -1  -3 -13 14855.9 1309.69   0
   1  -3  13 14903.2 786.306   1
  -1  -3  13 15588.5 855.742   1
   1  -3 -13 15211.9 1130.37   2
  -1  -3 -13 16896.9 1207.46   2
  -1  -3 -14 34889.4 1437.19   0
  -1   3 -14 36403.0 582.170   0
   1  -3  14 37008.0 1060.47   1
  -1  -3  14 37970.5 1124.93   1
  -1  -3 -14 36400.7 1411.78   2
   1  -3 -14 36840.7 1499.30   2
  -1  -3 -15 47488.8 1748.79   0
  -1   3 -15 47476.7 703.460   0
   1  -3  15 45568.0 1183.22   1
  -1  -3  15 46179.5 1222.09   1
  -1  -3 -15 46663.0 1726.41   2
   1  -3 -15 48520.2 1649.57   2
  -1  -3  16 14423.9 977.917   1
  -1   3  16 14235.0 1023.56   1
  -1  -3 -16 14453.7 1340.76   0
   1  -3  16 14565.6 866.522   1
   1  -3 -16 15302.1 1471.40   2
  -1  -3 -16 14716.1 1269.49   2
   1  -3 -17 32305.3 1660.67   2
  -1   3  17 34965.0 1289.36   1
  -1  -3 -17 33181.9 1508.22   0
  -1  -3  17 33508.1 1210.93   1
  -1  -3 -17 32936.1 1685.44   2
   1  -3  17 33814.3 1127.67   1
   1  -3 -18 10033.7 1480.81   2
  -1   3  18 11130.9 1009.25   1
   1   3  18 11204.7 1107.27   1
  -1  -3 -18 11102.6 1363.23   0
   1  -3 -18 11087.0 1344.69   0
   1  -3  18 9957.37 872.468   1
  -1  -3  18 9160.60 862.392   1
  -1  -3 -18 11267.6 1529.24   2
  -1  -3 -19 88.6733 1240.45   0
  -1  -3 -19 1591.51 1449.54   2
  -1  -3  19 886.768 701.588   1
   1  -3 -19 2248.32 1442.15   2
  -1   3  19 585.718 835.134   1
   1  -3 -19 496.009 1174.29   0
   1  -3  19 1024.26 737.389   1
   1   3  19 555.512 867.575   1
   1  -3 -20 518.248 1400.02   2
   1  -3 -20 1054.11 1262.07   0
  -1  -3 -20 839.587 1454.62   2
  -1   3  20 358.571 925.600   1
   1   3  20 975.255 899.149   1
  -1  -3 -20 524.304 1264.98   0
   1  -3  20 629.751 737.180   1
  -1  -3  20 1435.92 783.205   1
  -1  -3 -21 2140.21 1415.63   2
   1  -3 -21 2399.90 1326.17   2
  -1   3  21 1945.95 1085.42   1
  -1  -3 -21 1003.73 1281.52   0
  -1  -3  21 1764.33 878.122   1
   1  -3 -21 2467.93 1390.07   0
   1  -3  21 1613.73 762.947   1
   1   3  21 1872.40 958.131   1
   1  -3  22 70.7315 808.039   1
   1  -3 -22 694.136 1384.31   0
   1  -3 -22 372.221 1561.77   2
   1   3  22 716.164 983.104   1
  -1   3  22 401.259 1130.44   1
  -1  -3 -22 464.673 1301.02   0
  -1  -3  22 42.0096 893.330   1
  -1  -3 -23 7241.89 1748.63   2
   1  -3 -23 7768.34 1594.58   2
  -1  -3  23 7146.20 1001.15   1
   1   3  23 7358.11 1159.79   1
   1  -3 -23 7760.49 1488.26   0
  -1  -3 -23 6529.95 1455.48   0
   1  -3  23 5999.34 985.383   1
  -1   3  23 7346.49 1253.74   1
  -1  -3 -24 5166.76 1628.28   2
   1  -3 -24 4236.91 1796.75   2
  -1   3  24 3767.84 1159.85   1
   1  -3 -24 4230.21 1556.72   0
   1   3  24 5650.67 1253.75   1
  -1  -3 -24 6051.06 1488.10   0
   1  -3  24 4128.41 948.758   1
  -1  -3  24 4812.51 1118.56   1
  -1  -3 -25 9485.24 2018.51   2
  -1   3  25 8132.81 1440.62   1
   1  -3 -25 7146.61 1750.92   2
   1  -3  25 7606.12 1117.22   1
   1  -3 -25 7171.99 1648.30   0
  -1  -3  25 7273.63 1132.03   1
  -1  -3 -25 7510.69 1489.78   0
   1   3  25 8747.54 1442.32   1
   1  -3 -26 6812.35 2004.97   2
  -1  -3 -26 7805.25 1833.73   2
   1   3  26 7015.06 1508.08   1
  -1  -3  26 7385.90 1252.60   1
  -1   3  26 6049.73 1489.06   1
  -1  -3 -26 5898.15 1492.77   0
   1  -3  26 7822.22 1191.46   1
   1  -3 -26 5335.76 1583.13   0
  -1   3  27 3867.53 1305.68   1
  -1  -3 -27 5894.26 2150.06   2
   1  -3 -27 4876.92 1997.11   2
   1   3  27 5357.26 1410.51   1
  -1  -3  27 4062.72 1147.94   1
   1  -3 -27 6167.51 1685.05   0
   1  -3  27 4917.76 1109.97   1
  -1  -3 -27 4908.15 1500.72   0
   1  -3 -28 355.768 1776.71   2
   1  -3  28 383.308 1009.08   1
   1   3  28 627.204 1233.54   1
  -1   3  28 131.733 1373.78   1
   1  -3 -28 1531.38 1513.40   0
  -1  -3 -28 969.471 1449.37   0
  -1  -3  28 488.352 1046.01   1
  -1  -3 -28 273.888 1834.05   2
  -1  -3 -29 102.763 1368.05   0
   1   3  29 184.848 1301.00   1
  -1   3  29-208.367 1410.21   1
   1  -3 -29-93.6866 1564.32   0
  -1  -3 -29 1109.66 1805.65   2
  -1  -3 -30-265.639 2037.67   2
   1  -3  30-22.2921 1093.11   1
   1   3  30 1197.08 1434.73   1
  -1   3  30-124.710 1311.17   1
  -1  -3  30 468.364 1219.72   1
   1  -3 -30 384.330 2024.88   2
   1   3  31 477.917 1453.79   1
   1  -3 -31-210.823 1478.00   0
   1  -3  31 672.094 1146.23   1
  -1  -3 -31-195.420 1410.34   0
  -1  -3  31-122.492 1240.91   1
  -2  -3   0-40.9303 362.633   0
   2  -3   0 55.2781 280.435   2
  -2  -3   0 101.063 396.319   2
  -2  -3  -1 9822.02 529.546   0
  -2  -3   1 10137.0 447.769   0
   2  -3  -1 9265.05 397.863   2
   2  -3   1 9757.20 380.975   2
  -2  -3  -1 9173.02 546.235   2
  -2  -3   1 10298.5 605.500   1
  -2  -3   1 9593.45 502.308   2
  -2  -3   2 6452.85 504.391   2
  -2  -3  -2 5928.50 497.084   0
   2  -3   2 5619.72 349.578   2
  -2  -3   2 5530.76 468.108   1
  -2  -3   2 6101.91 368.350   0
   2  -3  -2 5668.89 387.819   2
  -2  -3  -2 5551.65 543.477   2
  -2  -3   3 3154.98 477.610   2
  -2  -3  -3 2902.29 492.344   2
   2  -3  -3 2829.34 400.729   2
  -2  -3   3 2863.20 419.232   1
  -2  -3   3 3001.97 308.636   0
  -2  -3  -3 2706.51 545.708   0
   2  -3   3 2942.53 388.137   1
   2  -3  -4-72.0865 429.685   2
   2  -3   4 66.4300 336.163   1
  -2  -3   4 162.690 264.769   0
  -2  -3  -4 524.106 595.591   0
  -2  -3   4 240.649 468.208   1
  -2  -3   4 166.841 358.592   2
  -2  -3  -4 399.086 551.460   2
   2  -3   4 262.268 150.026   0
  -2  -3  -5 8982.17 640.571   0
  -2  -3   5 8445.61 341.622   0
  -2  -3  -5 9217.82 698.954   2
  -2  -3   5 8374.31 518.353   1
   2  -3   5 7974.19 435.797   1
  -2  -3   5 8604.41 499.322   2
   2  -3  -5 8409.72 574.190   2
  -2  -3  -6-99.0068 528.669   2
  -2  -3  -6-301.254 671.737   0
  -2  -3   6 53.8636 241.325   0
   2  -3  -6 13.4603 545.908   2
  -2  -3   6 76.4235 478.879   1
   2  -3   6 138.973 362.430   1
  -2  -3   7 10940.0 594.278   1
  -2  -3  -7 11784.7 759.732   0
  -2  -3  -7 12004.7 804.268   2
   2  -3   7 11401.2 500.728   1
   2  -3  -7 11915.9 728.333   2
  -2  -3  -8 7616.83 778.216   0
  -2  -3   8 8358.10 570.205   1
  -2  -3  -8 7637.44 771.581   2
   2  -3  -8 6817.43 713.293   2
   2  -3   8 7897.84 479.256   1
  -2  -3  -9 52.2306 795.077   2
   2  -3  -9-144.253 735.442   2
   2  -3   9 234.696 404.503   1
  -2  -3   9 60.0960 538.644   1
  -2  -3  -9 16.8938 717.797   0
  -2  -3 -10 882.526 889.355   2
  -2  -3 -10-206.674 904.863   0
   2  -3  10 29.8021 434.048   1
   2  -3 -10-76.4611 811.100   2
   2  -3  11 858.227 475.214   1
   2  -3 -11 805.437 873.535   2
  -2  -3 -11 291.076 964.573   0
  -2  -3  11 583.863 571.372   1
  -2  -3 -11 1076.29 963.598   2
  -2  -3 -12 2555.06 1003.58   2
   2  -3 -12 2375.94 930.917   2
  -2   3 -12 2390.74 122.866   0
  -2  -3 -12 2615.34 997.270   0
   2  -3  12 2774.66 537.535   1
  -2  -3  12 3137.40 683.687   1
  -2  -3 -13 440.429 895.694   2
  -2   3 -13 580.625 169.896   0
   2  -3 -13 828.216 1047.27   2
  -2  -3  13 662.893 657.672   1
  -2  -3 -13-7.62802 1048.33   0
   2  -3  13 455.499 555.051   1
  -2   3 -14 5353.29 270.844   0
  -2  -3 -14 4832.03 1112.55   2
   2  -3  14 5667.66 678.197   1
  -2  -3 -14 5989.34 1203.22   0
  -2  -3  14 4995.74 790.651   1
   2  -3 -14 6035.57 1225.09   2
   2  -3  15 833.866 615.184   1
  -2  -3 -15 272.884 1287.60   2
  -2   3  15 1205.59 770.915   1
   2  -3 -15 676.868 1178.99   2
  -2  -3 -15 531.445 1097.66   0
  -2  -3  15 274.853 764.355   1
  -2   3 -15 762.924 274.782   0
  -2  -3  16 969.508 728.414   1
   2  -3 -16 704.239 1128.48   2
  -2   3  16 1285.75 789.693   1
   2  -3  16 995.685 670.424   1
  -2  -3 -16 992.967 1076.76   0
  -2  -3 -16 977.736 1133.44   2
  -2  -3 -17 3335.94 1379.41   2
   2  -3 -17 1180.91 1155.70   2
  -2   3  17 1487.06 805.655   1
  -2  -3 -17 1221.31 1143.04   0
   2  -3  17 1809.76 677.168   1
  -2  -3  17 1516.38 751.451   1
   2   3  18 578.218 1024.65   1
  -2   3  18 74.8430 886.173   1
  -2  -3 -18 594.912 1159.39   0
   2  -3 -18 513.340 1170.74   2
   2  -3  18 20.5333 645.722   1
  -2  -3  18 384.275 809.535   1
   2  -3  19-82.1780 668.860   1
   2  -3 -19-103.007 1284.55   2
  -2   3  19-140.665 995.829   1
  -2  -3 -19-339.633 1062.49   0
  -2  -3  19 37.4497 825.289   1
   2   3  20 324.433 935.314   1
  -2   3  20 899.536 1072.74   1
   2  -3  20 731.425 705.768   1
  -2  -3 -20 557.350 1162.74   0
   2  -3 -20 1126.19 1421.11   2
  -2  -3  20 855.684 858.119   1
  -2  -3 -20 2081.35 1445.29   2
   2  -3 -21 257.118 1313.65   2
   2  -3  21 179.963 717.968   1
   2   3  21 80.0808 926.849   1
  -2   3  21-70.0954 1028.10   1
  -2  -3  21 142.100 796.019   1
  -2  -3 -21 174.851 1528.48   2
   2  -3 -22 468.652 1514.65   2
   2   3  22 412.100 983.299   1
   2  -3 -22 430.749 1308.44   0
  -2   3  22 1081.08 941.453   1
  -2  -3 -22 406.751 1600.84   2
  -2  -3 -22 181.539 1252.29   0
  -2  -3  22 662.215 803.385   1
   2  -3  22 902.745 789.672   1
  -2  -3 -23-173.115 1441.25   2
   2  -3 -23 43.2262 1484.36   2
   2   3  23 174.003 1027.30   1
   2  -3 -23 822.327 1507.46   0
  -2   3  23 28.6782 1168.73   1
   2  -3  23-224.688 787.388   1
  -2  -3  23 330.561 979.799   1
  -2   3  24 2134.69 1243.61   1
  -2  -3 -24 1180.56 1800.32   2
   2  -3 -24 2188.39 1728.57   2
   2   3  24 1315.74 1123.36   1
   2  -3  24 1299.98 886.248   1
   2  -3 -24 787.844 1430.31   0
  -2  -3 -24-204.536 1326.98   0
  -2  -3  24 420.720 918.312   1
  -2  -3  25 555.641 1070.27   1
   2  -3 -25 424.427 1637.61   2
   2   3  25-5.56391 1159.66   1
   2  -3 -25 301.245 1588.80   0
  -2  -3 -25 542.545 1368.91   0
  -2  -3 -26 896.903 1852.02   2
   2   3  26 1169.61 1263.53   1
  -2   3  26 132.607 1356.70   1
   2  -3 -26-160.069 1521.09   0
  -2  -3 -26 1593.44 1399.87   0
  -2  -3  26 577.837 1011.48   1
   2  -3  27 490.969 980.852   1
   2   3  27 780.604 1335.75   1
  -2   3  27 609.207 1272.21   1
   2  -3 -27 672.904 1618.60   0
  -2  -3 -27 750.715 1836.34   2
  -2  -3  27 1000.23 1172.72   1
  -2  -3 -27 503.452 1306.35   0
   2  -3 -27 539.829 1953.47   2
   2   3  28 1206.22 1378.88   1
  -2   3  28 559.600 1335.91   1
   2  -3 -28 1354.08 1573.27   0
   2  -3  28 367.450 976.052   1
  -2  -3 -28 1184.60 1351.07   0
  -2  -3  28 719.553 1102.66   1
  -2  -3 -28 193.732 2031.82   2
  -2  -3 -29 1450.41 1851.13   2
  -2  -3 -29-208.343 1362.12   0
  -2   3  29 585.307 1434.73   1
   2  -3 -29 265.197 1623.68   0
   2  -3  29-23.7718 1015.01   1
  -2  -3  29 764.546 1101.53   1
  -2   3  30 991.962 1303.58   1
  -2  -3 -30 738.404 1811.85   2
   2  -3 -30 775.948 1817.93   2
   2  -3  30-37.8372 1027.58   1
  -2  -3 -30-310.436 1349.49   0
   2   3  30 696.266 1314.11   1
   2  -3 -30 515.447 1571.78   0
  -2  -3  30-245.705 1200.59   1
   2   3  31 137.758 1349.85   1
   2  -3 -31-78.2233 1602.48   0
  -2  -3  31 317.188 1268.95   1
   2  -3  32 2.12419 1120.08   1
   3  -3   0 18483.4 401.979   2
  -3  -3   0 17769.4 696.066   1
  -3  -3   0 17867.6 578.121   0
  -3  -3   0 16796.3 572.127   2
   3  -3  -1 1016.51 272.297   2
  -3  -3   1 1043.70 379.589   0
  -3  -3   1 845.210 379.301   1
   3  -3   1 1015.72 244.915   2
  -3  -3  -1 1024.78 419.840   0
  -3  -3   1 1347.24 452.875   2
  -3  -3  -1 1201.50 442.339   2
  -3  -3  -2 23810.8 698.087   0
  -3  -3   2 23334.0 561.499   0
  -3  -3   2 24101.4 685.105   2
  -3  -3   2 24200.2 662.851   1
   3  -3  -2 23942.5 477.809   2
  -3  -3  -2 22688.3 683.775   2
   3  -3  -3 12811.4 457.633   2
  -3  -3  -3 12280.8 590.508   0
  -3  -3  -3 11758.5 596.008   2
  -3  -3   3 11629.0 504.779   2
  -3  -3   3 12540.6 604.114   1
  -3  -3   3 11680.8 449.766   0
  -3  -3   4 91580.8 911.919   0
  -3  -3  -4 91812.6 1222.63   0
  -3  -3   4 93517.7 1161.15   1
  -3  -3   4 93026.9 1147.38   2
   3  -3   4 92198.0 895.363   1
  -3  -3  -4 93691.3 1250.91   2
   3  -3  -4 90116.7 952.644   2
  -3  -3  -5 246337. 1964.87   0
  -3  -3   5 249788. 1458.03   0
  -3  -3  -5 254661. 1967.69   2
  -3  -3   5 249898. 1835.17   1
   3  -3  -5 250457. 1596.02   2
   3  -3   5 250792. 1434.79   1
  -3  -3  -6 49805.2 1018.75   0
  -3  -3   6 49460.4 925.451   1
   3  -3   6 49777.5 735.641   1
  -3  -3   6 50329.3 696.148   0
   3  -3  -6 48327.3 898.323   2
  -3  -3  -7 44867.0 1108.51   0
  -3  -3   7 43540.9 952.037   1
   3  -3   7 42678.7 706.117   1
  -3  -3  -7 42381.7 1011.27   2
   3  -3  -7 42742.3 911.718   2
  -3  -3  -8 3075.65 707.028   2
   3  -3   8 3539.61 402.068   1
  -3  -3   8 3287.97 583.881   1
  -3  -3  -8 3600.83 668.395   0
   3  -3  -8 3054.65 680.240   2
  -3  -3  -9 7784.83 827.811   2
  -3  -3  -9 7384.50 808.431   0
  -3  -3   9 7848.17 637.902   1
   3  -3   9 8313.67 489.493   1
   3  -3  -9 7034.44 763.047   2
   3  -3 -10 544.378 779.076   2
  -3  -3  10 245.937 567.668   1
  -3  -3 -10 440.359 690.954   2
  -3  -3 -10 449.752 729.197   0
   3  -3  10 209.147 419.656   1
   3  -3 -11 786.527 916.664   2
  -3  -3 -11 890.419 849.413   2
  -3  -3 -11 359.679 952.591   0
  -3  -3  11 151.490 649.980   1
   3  -3  11 356.536 459.124   1
  -3  -3 -12 456.999 1043.69   2
   3  -3 -12-103.055 999.992   2
  -3  -3 -12 278.894 854.704   0
   3  -3  12 215.638 490.473   1
  -3  -3  12 137.834 582.757   1
   3  -3 -13 442.098 1043.55   2
  -3  -3 -13 192.995 1125.77   2
  -3  -3 -13 802.186 909.835   0
   3  -3  13 424.993 529.366   1
  -3  -3  13 963.108 585.981   1
  -3   3 -13 534.984 140.552   0
  -3  -3 -14 27688.4 1298.17   0
   3  -3  14 27889.3 897.655   1
  -3  -3  14 27781.4 1049.56   1
  -3   3 -14 26986.0 381.278   0
   3  -3 -14 28375.2 1378.45   2
  -3   3  14 28277.5 1234.51   1
  -3  -3 -14 30433.6 1527.38   2
  -3   3  15 14474.0 1150.96   1
  -3  -3 -15 12272.5 1138.03   0
   3  -3 -15 13222.2 1230.70   2
   3  -3  15 14501.1 800.901   1
  -3  -3  15 14086.5 997.574   1
  -3  -3 -15 16056.2 1425.07   2
  -3  -3 -16 37126.5 1493.50   0
   3  -3  16 37805.1 1078.71   1
  -3  -3  16 36017.8 1191.00   1
   3  -3 -16 37324.9 1565.03   2
  -3   3  16 40999.4 1427.18   1
  -3  -3 -16 38006.5 1517.26   2
  -3  -3 -17 906.655 1362.95   2
  -3   3  17 818.908 871.547   1
  -3  -3 -17-228.296 1146.91   0
  -3  -3  17 1075.08 837.724   1
   3  -3  17 539.162 650.633   1
  -3  -3 -18 3579.67 1368.83   2
   3  -3 -18 3551.41 1195.10   2
  -3   3  18 2826.68 885.962   1
   3  -3  18 2791.07 708.829   1
  -3  -3 -18 3225.71 1052.84   0
  -3  -3  18 3350.48 894.956   1
   3  -3 -19 779.588 1223.19   2
   3  -3  19 528.979 664.239   1
   3   3  19 349.659 1011.69   1
  -3   3  19 1023.14 1022.95   1
  -3  -3 -19-68.0461 1155.44   0
  -3  -3  19 720.041 848.811   1
  -3  -3 -19 1037.83 1255.60   2
  -3  -3 -20 1053.97 1261.83   2
  -3  -3  20 1116.62 876.276   1
   3  -3 -20 1508.66 1414.89   2
   3   3  20 1080.06 955.865   1
   3  -3  20 1436.69 702.911   1
  -3   3  20 1715.75 1028.64   1
  -3  -3 -20 1087.90 1053.50   0
  -3  -3  21 533.759 907.352   1
   3  -3  21 263.318 727.398   1
   3  -3 -21 874.224 1319.92   2
   3   3  21 127.764 939.337   1
  -3  -3 -21 338.195 1374.56   2
  -3  -3 -21 2.32378 1108.24   0
   3  -3 -22-116.164 1512.91   2
  -3  -3 -22 1054.97 1593.13   2
   3   3  22-45.7749 985.572   1
  -3   3  22 551.911 1121.55   1
  -3  -3  22-56.7640 924.711   1
  -3  -3 -22 116.515 1182.63   0
   3  -3  22 162.511 756.299   1
   3   3  23 1770.78 1101.37   1
  -3  -3 -23 2653.68 1763.45   2
  -3  -3 -23 2163.43 1265.42   0
  -3   3  23 2441.61 1100.65   1
  -3  -3  23 1473.15 926.848   1
   3  -3  23 2428.69 846.160   1
   3  -3 -23 2080.30 1453.82   2
   3  -3 -23 2289.97 1474.86   0
  -3  -3  24 1822.49 1129.44   1
   3  -3 -24 2155.86 1578.03   0
   3   3  24 2837.32 1203.86   1
  -3  -3 -24 2635.94 1279.25   0
   3  -3  24 2074.00 868.750   1
  -3  -3 -24 2235.24 1587.80   2
  -3   3  24 2641.45 1252.38   1
   3  -3 -24 3001.15 1733.23   2
  -3   3  25 3708.16 1335.04   1
  -3  -3 -25 4446.33 1886.88   2
   3  -3 -25 4115.06 1712.88   2
   3  -3 -25 3105.21 1662.50   0
   3   3  25 4357.32 1261.93   1
  -3  -3 -25 3492.56 1358.28   0
   3  -3  25 3604.30 954.630   1
  -3  -3  25 2989.20 1064.45   1
  -3  -3 -26 2654.15 1890.20   2
   3  -3 -26 2440.94 1671.18   2
   3   3  26 2863.86 1234.63   1
  -3   3  26 1893.60 1266.80   1
   3  -3  26 1401.51 945.829   1
  -3  -3 -26 1525.93 1339.17   0
  -3  -3  26 1468.12 1192.43   1
   3  -3 -26 1942.26 1592.97   0
  -3  -3  27 353.933 1087.62   1
  -3  -3 -27 481.528 1901.64   2
   3  -3 -27-334.789 1879.06   2
   3   3  27-239.222 1207.17   1
  -3   3  27 262.914 1410.29   1
   3  -3  27 114.572 928.976   1
   3  -3 -28 980.820 1956.63   2
  -3  -3 -28 528.192 1811.14   2
   3   3  28 919.873 1268.03   1
   3  -3 -28-0.97796 1619.08   0
  -3   3  28 473.269 1243.67   1
   3  -3  28 344.852 991.326   1
  -3  -3 -28 1440.96 1347.80   0
  -3  -3  28-63.3415 1202.57   1
   3  -3 -29-117.058 1898.88   2
  -3   3  29-58.8442 1409.97   1
  -3  -3  29 51.8711 1216.81   1
   3   3  29-201.813 1282.48   1
   3  -3  29 48.8281 975.760   1
   3  -3 -30 599.500 1951.92   2
  -3  -3 -30-4.44705 1283.96   0
   3   3  30 99.4224 1344.66   1
   3  -3 -30 222.339 1742.61   0
   3  -3  30 132.852 1004.89   1
   3   3  31-203.613 1444.50   1
   3  -3 -31-298.347 1675.83   0
  -4  -3   0-115.075 433.523   1
  -4  -3   0 234.562 410.440   0
  -4  -3   0 170.116 475.170   2
   4  -3   0 2.66258 204.977   2
  -4  -3   1-3.61806 382.819   0
  -4  -3  -1-7.70663 460.096   0
   4  -3  -1 125.608 210.841   2
  -4  -3   1-49.2161 440.027   2
  -4  -3  -1 50.0363 460.198   2
  -4  -3   1 168.032 393.227   1
  -4  -3   2 127.565 485.716   1
  -4  -3  -2 433.111 443.061   0
  -4  -3   2 434.890 381.197   2
  -4  -3   2 192.031 374.845   0
  -4  -3  -2 407.781 505.989   2
   4  -3  -2 325.294 247.977   2
  -4  -3  -3 30828.0 823.667   2
  -4  -3  -3 31446.6 832.823   0
  -4  -3   3 32061.3 773.294   2
  -4  -3   3 31323.6 738.798   1
  -4  -3   3 31171.4 657.588   0
   4  -3  -3 32128.1 528.231   2
   4  -3  -4 6447.36 422.054   2
  -4  -3   4 5918.24 421.048   0
  -4  -3  -4 6622.24 610.434   0
  -4  -3   4 5746.11 561.887   1
  -4  -3   4 6302.51 480.766   2
  -4  -3  -4 6690.75 656.438   2
   4  -3   4 5836.41 372.652   1
  -4  -3   5 12150.2 498.225   0
  -4  -3   5 11007.6 576.085   1
  -4  -3   5 12702.1 665.923   2
   4  -3   5 11569.1 403.060   1
   4  -3  -5 12004.7 545.979   2
  -4  -3  -5 11185.7 678.097   2
  -4  -3  -5 12300.5 747.615   0
  -4  -3  -6-112.493 551.446   2
   4  -3  -6-84.9609 512.718   2
  -4  -3  -6 297.603 561.696   0
   4  -3   6-14.6013 310.448   1
  -4  -3   6 121.836 340.205   0
   4  -3  -7 3727.60 583.883   2
  -4  -3   7 4415.05 409.829   0
   4  -3   7 4067.62 354.351   1
  -4  -3   7 3660.21 552.455   1
  -4  -3  -7 4121.14 751.114   2
  -4  -3  -7 4073.46 687.523   0
   4  -3   7 3833.06 193.980   0
   4  -3   8 5461.11 195.836   0
  -4  -3   8 5552.81 652.064   1
   4  -3   8 5967.75 413.925   1
  -4  -3  -8 5507.31 797.707   0
   4  -3  -8 4940.16 692.099   2
  -4  -3  -8 5352.98 830.092   2
  -4  -3  -9 561.072 720.510   2
   4  -3  -9 528.235 715.190   2
  -4  -3   9 450.814 522.787   1
   4  -3   9 218.139 367.882   1
  -4  -3  -9 586.372 783.778   0
   4  -3 -10 1049.77 795.072   2
  -4  -3 -10 804.948 843.103   0
   4  -3  10 342.795 389.384   1
  -4  -3  10 364.756 558.999   1
  -4  -3 -10-192.114 899.564   2
  -4  -3 -11 7288.75 1004.68   2
  -4  -3 -11 7037.91 997.696   0
  -4  -3  11 6909.75 773.194   1
   4  -3  11 7149.98 525.239   1
  -4   3 -11 6045.70 168.027   0
   4  -3 -11 7545.77 922.270   2
   4  -3  12 6440.64 540.015   1
  -4   3 -12 5920.18 189.222   0
  -4  -3 -12 7259.18 1028.45   2
  -4   3  12 6513.75 896.208   1
  -4  -3 -12 6546.27 921.464   0
  -4  -3  12 6362.25 719.240   1
   4  -3 -12 6515.10 989.431   2
   4  -3  13 463.481 496.910   1
  -4  -3 -13 35.4120 996.740   2
  -4   3  13 703.466 865.844   1
  -4   3 -13 341.340 157.238   0
  -4  -3 -13-118.255 1013.32   0
  -4  -3  13 625.347 588.768   1
   4  -3 -13 241.316 1040.04   2
  -4  -3 -14 170.218 984.896   0
   4  -3  14 124.711 523.005   1
  -4  -3  14 473.736 674.262   1
  -4   3  14 78.7790 862.245   1
  -4  -3 -15 71.9791 1012.99   2
  -4  -3 -15 74.5636 932.909   0
  -4  -3  15-63.7995 812.421   1
   4  -3  15 167.354 564.707   1
  -4   3  15-115.907 789.899   1
   4  -3 -16 2518.49 1193.24   2
  -4  -3  16 2630.89 755.384   1
  -4  -3 -16 2593.29 1008.59   0
  -4   3  16 1968.10 887.882   1
   4  -3  16 2624.11 644.658   1
  -4  -3 -16 2473.69 1217.22   2
   4  -3 -17 926.596 1175.44   2
  -4  -3 -17 1808.91 1296.10   2
  -4   3  17 384.816 984.245   1
  -4  -3  17 1124.24 876.365   1
   4  -3  17 1407.95 625.064   1
  -4  -3 -17 1759.81 1101.09   0
  -4  -3 -18 1583.49 1100.87   0
  -4  -3 -18 1788.06 1372.21   2
   4  -3  18 1395.32 635.995   1
  -4   3  18 1911.33 869.682   1
   4  -3 -18 1262.52 1193.18   2
  -4  -3  18 1504.02 854.419   1
   4   3  19-123.659 958.672   1
  -4  -3 -19 125.136 1261.41   2
   4  -3 -19 288.607 1237.32   2
  -4   3  19 409.752 977.636   1
  -4  -3  19 128.243 797.711   1
  -4  -3 -19 5.50015 999.679   0
   4  -3  19 23.3538 643.173   1
   4   3  20 45.8567 914.838   1
  -4  -3 -20 131.357 1200.16   2
   4  -3 -20 977.131 1372.43   2
  -4  -3  20 980.833 841.222   1
  -4   3  20-148.281 971.437   1
  -4  -3 -20-158.346 1122.27   0
   4  -3  20 390.783 657.008   1
   4  -3 -21 48.8778 1308.18   2
  -4  -3 -21 698.480 1026.96   0
  -4  -3  21 393.603 918.103   1
   4   3  21 656.716 1048.81   1
   4  -3  21 659.904 679.273   1
  -4  -3 -21 1285.68 1263.28   2
   4   3  22 426.150 1130.38   1
  -4  -3 -22 493.493 1445.46   2
  -4   3  22 299.909 1111.07   1
   4  -3  22 20.6948 730.281   1
  -4  -3  22 488.671 995.097   1
  -4  -3 -22 737.754 1156.46   0
   4  -3 -22 509.499 1499.51   2
   4  -3 -23 975.144 1504.95   2
   4   3  23 2.48626 1159.26   1
  -4   3  23 171.094 1083.97   1
  -4  -3  23 79.8443 1007.86   1
   4  -3  23-169.715 783.313   1
  -4  -3 -23 906.152 1228.37   0
  -4  -3 -24 605.991 1798.64   2
   4  -3 -24 1154.08 1541.45   2
   4   3  24 1247.45 1195.31   1
   4  -3  24-194.897 847.150   1
  -4   3  24 430.922 1227.81   1
  -4  -3  24 475.307 996.490   1
  -4  -3 -24 1034.58 1201.10   0
   4  -3 -25 710.148 1676.82   0
   4  -3 -25-38.6817 1783.79   2
   4   3  25-55.0551 1194.91   1
  -4   3  25 195.362 1213.68   1
  -4  -3  25-99.3388 1167.02   1
   4  -3  25-264.814 857.037   1
  -4  -3 -25-218.888 1212.39   0
  -4  -3 -26-111.979 1240.07   0
   4  -3 -26 283.542 1682.78   0
   4   3  26-167.638 1248.25   1
  -4  -3  26 75.7750 1025.23   1
  -4   3  26-263.092 1279.26   1
   4  -3  26 423.546 857.827   1
   4  -3 -26 606.587 1783.10   2
  -4  -3 -27 197.313 1261.73   0
   4  -3 -27 621.753 1778.13   2
   4  -3 -27 444.313 1739.85   0
   4  -3  27 4.24202 906.804   1
  -4  -3  27 11.3039 1208.78   1
   4  -3 -28 609.749 1737.13   0
  -4   3  28 582.184 1345.06   1
  -4  -3  28-192.698 1210.58   1
  -4  -3 -28-129.908 1273.51   0
  -4  -3 -29 213.259 1806.48   2
   4  -3 -29 483.837 1754.85   2
   4  -3 -29 564.796 1687.02   0
   4   3  29 266.441 1360.24   1
  -4  -3 -29 149.291 1259.49   0
  -4   3  29-189.461 1380.09   1
  -4  -3  29 265.089 1172.46   1
   4  -3 -30 562.772 1853.31   2
   4   3  30 1338.02 1384.08   1
  -4   3  30 457.523 1416.01   1
   4  -3 -30 270.094 1677.43   0
  -4  -3  30 558.884 1285.23   1
   4  -3 -31 1179.79 1794.78   0
  -5  -3   0 5704.76 589.899   1
  -5  -3   0 5470.76 471.187   0
  -5  -3   0 5450.33 550.834   2
  -5   3   0 5617.08 237.184   2
  -5  -3   1 203.718 532.702   1
  -5   3   1 365.109 208.557   2
  -5  -3  -1 356.384 470.565   0
  -5  -3   1 423.674 450.635   2
   5  -3  -1 461.491 149.734   2
  -5   3  -1 299.171 199.118   2
  -5  -3  -1 753.437 513.391   2
  -5  -3   1 637.639 431.171   0
  -5  -3  -2-4.13005 424.329   2
  -5  -3   2 213.760 373.004   0
   5  -3  -2 106.526 181.455   2
  -5  -3  -2 81.7118 511.773   0
  -5  -3   2 58.2764 422.019   2
  -5  -3   2 252.396 474.489   1
  -5  -3  -3 40996.4 917.151   2
  -5  -3   3 44108.3 839.957   0
  -5  -3  -3 42335.9 886.547   0
   5  -3  -3 44615.6 517.425   2
  -5  -3   3 43379.6 881.452   2
  -5  -3   3 43060.4 902.291   1
  -5  -3   4 146407. 1371.71   0
   5  -3  -4 146285. 1003.41   2
  -5  -3  -4 144503. 1574.55   0
  -5  -3  -4 145975. 1558.87   2
  -5  -3   4 148389. 1524.70   1
  -5  -3   4 148509. 1521.89   2
   5  -3  -5 62655.5 796.210   2
  -5  -3   5 59767.6 929.337   0
  -5  -3   5 58177.1 1055.26   1
  -5  -3   5 61446.7 1070.89   2
  -5  -3  -5 61150.3 1097.89   0
   5  -3   5 59507.0 669.936   1
  -5  -3  -5 62806.1 1198.01   2
   5  -3  -6 24621.8 665.561   2
  -5  -3  -6 27089.4 934.743   0
  -5  -3   6 25531.7 816.260   2
  -5  -3   6 24534.7 812.935   1
   5  -3   6 25251.0 495.783   1
  -5  -3   6 24618.3 672.242   0
  -5  -3  -6 24963.9 924.217   2
  -5  -3   7 62667.7 968.476   0
  -5  -3  -7 64142.9 1280.22   0
  -5  -3   7 64430.6 1147.79   1
   5  -3   7 64402.9 735.421   1
   5  -3  -7 61940.5 961.733   2
  -5  -3  -7 64070.2 1270.15   2
  -5  -3  -8 16298.2 948.250   2
  -5  -3  -8 17548.1 905.894   0
  -5  -3   8 16502.2 817.376   1
   5  -3   8 16497.0 482.137   1
   5  -3  -8 16147.0 784.061   2
  -5  -3  -9 8913.79 906.107   0
  -5  -3   9 9135.61 724.421   1
   5  -3   9 8104.93 440.463   1
  -5  -3  -9 8677.64 937.890   2
   5  -3  -9 7362.26 756.354   2
   5  -3 -10 176.934 773.854   2
  -5   3 -10 191.072 178.926   0
  -5  -3 -10 209.166 896.682   2
  -5  -3  10 398.698 650.571   1
   5  -3  10 391.808 379.253   1
  -5  -3 -10-82.2427 777.552   0
  -5   3  10 200.074 721.297   1
  -5  -3 -11 3150.57 1003.28   2
   5  -3 -11 2489.93 883.618   2
  -5   3  11 3305.63 791.480   1
   5  -3  11 3048.58 419.145   1
  -5   3 -11 2573.41 211.077   0
  -5  -3  11 3012.36 733.096   1
  -5  -3 -11 2760.62 857.947   0
  -5  -3 -12 1324.96 972.742   2
   5  -3 -12 1498.32 924.807   2
  -5  -3 -12 1256.18 944.860   0
  -5   3 -12 1340.87 205.096   0
   5  -3  12 1468.69 457.170   1
  -5  -3  12 1681.28 745.088   1
  -5   3  12 1440.92 713.226   1
  -5   3  13 16641.9 1041.83   1
   5  -3 -13 16978.4 1152.72   2
  -5   3 -13 15636.6 352.047   0
  -5  -3  13 15495.2 922.958   1
   5  -3  13 16891.7 685.886   1
  -5  -3 -13 16483.3 1284.33   2
  -5  -3 -13 16218.2 1063.83   0
  -5   3  14 22170.2 1160.70   1
  -5  -3 -14 22778.0 1290.23   0
   5  -3  14 23537.6 797.474   1
  -5  -3  14 23309.4 1092.30   1
  -5  -3 -14 20576.9 1345.55   2
  -5   3  15 16230.8 1048.51   1
  -5  -3 -15 15138.4 1178.11   0
   5  -3  15 15029.0 756.254   1
  -5  -3  15 15541.5 1072.92   1
  -5  -3 -15 17491.2 1378.25   2
  -5   3  16 26792.3 1322.62   1
  -5  -3 -16 23173.2 1266.17   0
   5  -3  16 24528.7 885.438   1
  -5  -3  16 24334.3 1087.62   1
  -5  -3 -16 25525.3 1553.63   2
  -5   3  17 12299.1 1052.24   1
  -5  -3 -17 13979.5 1175.16   0
   5  -3  17 13350.4 767.913   1
  -5  -3  17 13896.5 1097.05   1
  -5  -3 -17 12784.5 1285.55   2
  -5  -3 -18 1757.79 1364.04   2
   5  -3  18 1382.37 590.919   1
   5  -3 -18 1391.84 1205.28   2
  -5   3  18 1430.48 1027.92   1
  -5  -3 -18 806.784 1029.71   0
  -5  -3  18 1717.08 923.203   1
  -5  -3  19 1419.67 879.701   1
  -5  -3 -19 2716.39 1394.33   2
   5  -3 -19 2054.01 1328.51   2
   5  -3  19 2485.87 663.292   1
  -5   3  19 1423.72 928.553   1
  -5  -3 -19 2310.17 1102.21   0
  -5  -3 -20 787.858 1275.59   2
   5   3  20 1039.90 1016.41   1
  -5   3  20 599.002 1033.52   1
  -5  -3  20 271.440 851.231   1
   5  -3  20 137.231 635.802   1
  -5  -3 -20 370.717 994.000   0
   5  -3 -21 628.783 1443.57   2
  -5  -3 -21 2162.55 1129.26   0
   5   3  21 2710.10 1053.89   1
  -5  -3  21 2214.95 993.054   1
  -5   3  21 2134.20 1100.88   1
  -5  -3 -21 2614.58 1342.91   2
   5  -3  21 1821.43 687.211   1
  -5  -3 -22 1293.34 1414.68   2
   5  -3 -22 617.061 1423.96   2
   5   3  22 1255.87 1023.12   1
  -5   3  22 848.621 1065.80   1
  -5  -3 -22 181.065 1070.50   0
   5  -3  22 65.0608 694.441   1
  -5  -3  22 673.675 1070.59   1
  -5  -3 -23 4793.41 1691.14   2
   5  -3  23 2605.43 809.918   1
   5  -3 -23 4186.56 1682.93   2
   5   3  23 2476.96 1133.12   1
  -5   3  23 3296.26 1288.75   1
  -5  -3  23 1938.75 1102.56   1
  -5  -3 -23 3176.05 1240.07   0
  -5  -3 -24 3401.39 1900.78   2
  -5  -3 -24 1979.01 1190.56   0
   5  -3 -24 3214.54 1676.27   2
   5   3  24 4155.43 1249.55   1
  -5  -3  24 3118.03 1066.01   1
  -5   3  24 3264.31 1168.37   1
   5  -3  24 3422.49 864.435   1
  -5  -3 -25 3633.69 1897.37   2
   5  -3 -25 3719.45 1688.64   2
  -5   3  25 5416.65 1427.41   1
   5  -3  25 4214.27 944.694   1
  -5  -3  25 4142.95 1303.05   1
   5   3  25 4476.39 1318.14   1
  -5  -3 -25 3261.37 1276.34   0
  -5   3  26 6166.64 1369.89   1
  -5  -3 -26 6443.68 1849.29   2
   5  -3 -26 4823.59 1768.22   2
   5   3  26 6791.47 1395.51   1
  -5  -3  26 5580.34 1201.66   1
  -5  -3 -26 5676.44 1337.66   0
  -5  -3 -27-227.363 2042.69   2
   5  -3 -27-104.332 1866.17   2
   5  -3 -27 1242.34 1759.78   0
  -5   3  27 1024.20 1351.45   1
   5   3  27 1585.44 1326.53   1
  -5  -3  27 1540.34 1275.29   1
  -5  -3 -27 344.457 1271.07   0
  -5  -3 -28 2468.47 1789.36   2
   5  -3 -28 1759.55 1962.47   2
  -5  -3  28 2513.96 1207.96   1
  -5  -3 -28 2939.12 1299.40   0
   5  -3 -28 1921.52 1798.23   0
   5   3  28 3258.55 1374.22   1
  -5   3  28 3877.25 1465.77   1
  -5  -3 -29-21.9662 2040.75   2
   5  -3 -29 863.786 1867.59   2
  -5  -3 -29 161.565 1226.91   0
   5  -3 -29-242.584 1818.86   0
  -5  -3  29 258.369 1305.78   1
   5   3  29 485.002 1367.36   1
  -5   3  29-265.095 1267.76   1
   5  -3 -30-2.92204 1925.19   2
   5  -3 -30 549.326 1777.13   0
   5   3  30 436.749 1386.10   1
  -5  -3  30 946.593 1341.20   1
   5   3  31 1162.17 1434.59   1
   5  -3 -31 554.042 1812.89   0
  -6  -3   0-27.7738 473.582   1
  -6  -3   0 104.568 483.850   0
  -6  -3   1 617.938 411.573   0
  -6  -3   1 905.355 424.564   2
  -6  -3  -1 882.180 508.024   0
  -6   3  -1 641.683 119.363   2
  -6  -3  -1 845.883 460.532   2
  -6  -3   1 817.046 545.810   1
  -6  -3   2 5034.88 579.181   2
  -6  -3  -2 5326.25 520.388   0
  -6  -3   2 5523.24 602.670   1
  -6   3  -2 5268.94 208.186   2
  -6  -3   2 5528.44 547.156   0
  -6  -3  -2 5220.26 525.011   2
  -6  -3  -3 8822.29 602.521   2
   6  -3  -3 9334.04 235.558   2
  -6  -3   3 9281.35 567.974   0
  -6  -3  -3 9733.58 677.570   0
  -6  -3   3 8932.58 557.804   2
  -6  -3   3 9775.20 635.484   1
  -6  -3  -4 19484.0 841.559   2
  -6  -3   4 20123.1 694.281   0
  -6  -3  -4 19344.3 819.124   0
  -6  -3   4 18625.6 775.216   1
  -6  -3   4 18834.4 734.918   2
   6  -3  -4 19443.8 405.637   2
  -6  -3   5 3369.56 584.077   2
  -6  -3  -5 3553.47 587.598   0
  -6  -3   5 2666.42 506.418   0
  -6  -3   5 2895.55 606.916   1
   6  -3  -5 3551.90 399.282   2
  -6  -3  -5 3456.30 689.374   2
  -6  -3   6 11822.8 615.467   0
  -6  -3  -6 12334.7 831.693   0
  -6  -3   6 11792.3 729.254   1
   6  -3  -6 12129.9 562.048   2
  -6  -3   6 11232.5 640.585   2
  -6  -3  -6 11651.4 858.363   2
  -6  -3  -7 468.605 642.920   2
  -6  -3  -7 763.115 739.925   0
   6  -3  -7 53.0428 559.993   2
  -6  -3   7 300.954 626.226   1
  -6  -3   7 557.244 463.224   0
   6  -3   7 413.554 281.654   1
  -6   3   8 6890.96 743.746   1
  -6  -3  -8 7244.99 834.837   0
   6  -3  -8 6808.13 661.921   2
  -6  -3   8 7162.91 704.268   1
   6  -3   8 6268.60 363.511   1
  -6  -3  -8 6537.61 771.272   2
  -6  -3   9 359.174 678.095   1
   6  -3  -9 353.467 708.753   2
  -6   3   9 390.993 622.791   1
   6  -3   9 218.513 313.508   1
  -6  -3  -9 916.400 669.476   0
  -6  -3  -9 339.049 861.364   2
   6  -3 -10 1274.81 798.134   2
  -6  -3 -10 1485.13 862.569   2
  -6   3  10 2095.86 757.601   1
  -6  -3  10 1609.27 705.501   1
  -6   3 -10 1334.11 269.066   0
   6  -3  10 1078.16 347.750   1
  -6  -3 -10 1562.92 800.537   0
  -6   3 -11 250.501 253.058   0
  -6  -3 -11 294.917 907.446   2
   6  -3 -11 68.5826 813.600   2
  -6   3  11 267.690 658.769   1
   6  -3  11 442.051 371.185   1
  -6  -3  11 283.928 567.224   1
  -6  -3 -11 509.646 857.371   0
  -6  -3 -12 593.388 995.859   2
   6  -3 -12 727.319 886.948   2
  -6  -3  12 1180.47 750.716   1
  -6   3  12 1221.48 831.896   1
  -6  -3 -12 709.758 853.026   0
  -6   3 -12 833.295 260.883   0
   6  -3  12 900.321 424.337   1
  -6   3  13 8336.70 856.070   1
  -6  -3 -13 8430.75 923.330   0
  -6  -3  13 10195.5 950.005   1
   6  -3  13 8657.38 539.124   1
  -6  -3 -13 9600.78 1038.41   2
  -6   3 -13 8351.01 355.228   0
  -6  -3 -14 102.659 958.092   2
  -6   3  14 139.095 877.543   1
   6  -3  14-153.819 457.770   1
  -6  -3 -14-126.132 958.318   0
  -6  -3 -15 1039.94 1018.94   2
   6  -3  15 899.085 512.600   1
  -6   3  15 1466.21 871.441   1
  -6  -3  15 614.974 746.061   1
  -6  -3 -15 1720.33 908.579   0
  -6  -3 -16 3225.74 1080.19   2
  -6   3  16 1885.75 884.820   1
   6  -3  16 2665.98 566.460   1
  -6  -3  16 2246.53 891.608   1
  -6  -3 -16 2021.73 905.622   0
  -6  -3 -17 1727.86 1311.01   2
  -6  -3  17 1525.22 824.176   1
  -6   3  17 2400.66 1021.48   1
   6  -3  17 1612.36 547.886   1
  -6  -3 -17 1585.81 974.950   0
   6  -3  18 218.663 571.904   1
  -6  -3 -18-38.0466 1124.31   2
  -6   3  18 1.49334 862.309   1
  -6  -3  18 11.6606 921.725   1
  -6  -3 -18 66.2750 969.303   0
  -6  -3 -19 1578.08 1403.32   2
  -6   3  19 463.726 953.870   1
  -6  -3  19 812.866 947.691   1
   6  -3  19 856.351 602.816   1
  -6  -3 -19 828.031 983.919   0
  -6  -3 -20-254.511 1389.24   2
   6  -3 -20-58.7865 1315.45   2
  -6   3  20-8.34646 1076.88   1
   6  -3  20 87.5517 612.731   1
  -6  -3  20-160.309 963.514   1
  -6  -3 -20 548.636 981.446   0
   6   3  20 116.953 938.553   1
   6  -3 -21 111.026 1354.81   2
   6   3  21 459.533 1054.03   1
  -6  -3  21 987.569 1028.42   1
   6  -3  21-92.6152 673.317   1
  -6  -3 -21 617.686 1415.37   2
  -6   3  21 682.615 1027.71   1
  -6  -3 -21 441.730 1114.93   0
   6   3  22 525.450 1076.34   1
  -6   3  22 666.491 1072.57   1
  -6  -3 -22 233.806 1473.29   2
  -6  -3  22 311.649 1089.30   1
   6  -3  22 603.670 705.968   1
  -6  -3 -22 309.432 1078.85   0
  -6  -3 -23 1091.60 1620.08   2
   6  -3 -23 1551.59 1576.78   2
  -6  -3  23 304.964 1089.88   1
  -6   3  23 991.690 1248.19   1
   6   3  23 685.138 1088.39   1
  -6  -3 -23-267.719 1193.34   0
  -6   3  24-6.53407 1179.07   1
  -6  -3  24 445.239 1020.08   1
  -6  -3 -24-328.591 1184.29   0
  -6  -3  25-76.6882 1252.29   1
   6   3  25-69.3024 1205.85   1
  -6   3  25 110.118 1182.37   1
  -6  -3 -25 883.040 1167.18   0
  -6  -3 -25 184.489 1896.11   2
   6  -3 -26 1038.15 1798.07   2
   6   3  26 421.870 1288.07   1
  -6   3  26 601.780 1396.63   1
  -6  -3  26 633.617 1169.57   1
  -6  -3 -26 149.126 1695.93   2
  -6  -3 -27 876.407 1251.06   0
   6  -3 -27-262.028 1851.79   2
   6   3  27-55.4846 1258.48   1
  -6   3  27 862.691 1231.40   1
  -6  -3 -27 374.462 1917.89   2
  -6  -3 -28 519.486 1217.02   0
   6  -3 -28-350.480 1827.08   2
   6  -3 -28 77.2484 1837.97   0
   6   3  28-321.360 1295.03   1
  -6   3  28-205.182 1355.32   1
  -6  -3  28 4.12696 1153.02   1
  -6  -3 -28-102.912 1864.42   2
  -6  -3 -29-116.269 1247.20   0
   6  -3 -29 1378.25 1756.84   0
   6   3  29-168.946 1344.19   1
  -6   3  29 655.805 1472.45   1
  -6  -3  29 172.881 1371.00   1
   6  -3 -29 117.809 1785.90   2
   6  -3 -30 138.352 1833.51   2
   6  -3 -30-368.148 1838.04   0
   6   3  30-157.836 1370.04   1
  -7  -3   0 253.617 518.649   0
  -7  -3   0 487.881 538.965   1
  -7  -3   0 223.216 450.261   2
  -7  -3   1 302.506 513.405   1
  -7  -3   1 286.794 529.821   0
  -7  -3   1 358.792 468.426   2
  -7  -3  -1 225.293 494.307   2
  -7  -3  -1 189.545 434.985   0
  -7  -3   2 1309.01 554.413   1
  -7  -3   2 1434.91 566.682   0
  -7  -3   2 1566.91 560.224   2
  -7  -3  -2 872.902 583.542   0
  -7  -3  -2 988.254 500.340   2
  -7  -3   3 83521.1 1237.86   0
  -7  -3  -3 84592.8 1330.44   0
  -7  -3   3 87279.0 1280.84   2
  -7  -3   3 86142.0 1282.92   1
  -7  -3  -3 86879.7 1323.12   2
  -7  -3   4 61249.8 1118.11   0
  -7  -3  -4 64362.6 1223.84   0
  -7  -3   4 62567.9 1173.77   1
  -7  -3   4 63664.1 1156.26   2
  -7   3   4 60571.6 988.719   1
   7  -3  -4 60144.7 482.097   2
  -7  -3  -4 62202.3 1195.41   2
  -7  -3  -5 90193.2 1414.63   2
  -7   3   5 87442.7 1222.58   1
  -7  -3   5 89799.2 1346.87   1
  -7  -3   5 91071.1 1347.30   2
  -7  -3   5 91147.1 1310.67   0
   7  -3  -5 90457.9 766.647   2
  -7  -3  -5 87493.2 1413.87   0
  -7   3   6 102727. 1396.47   1
  -7  -3  -6 106085. 1558.28   0
  -7  -3   6 103999. 1473.70   1
  -7  -3   6 103984. 1382.52   0
  -7  -3  -6 106705. 1573.68   2
  -7  -3   6 104399. 1441.28   2
   7  -3  -6 102317. 984.612   2
  -7   3   7 77934.9 1305.38   1
  -7  -3   7 76886.9 1325.76   1
  -7  -3  -7 78236.4 1403.36   2
  -7  -3  -7 79573.4 1446.71   0
   7  -3  -7 78076.3 1022.67   2
  -7  -3   7 78679.1 1248.20   0
   7  -3   8 20035.5 397.053   1
  -7   3   8 20597.2 915.054   1
  -7  -3  -8 21139.5 919.241   0
  -7  -3   8 19679.0 880.412   1
  -7  -3  -8 19592.1 920.989   2
   7  -3  -8 19923.5 753.976   2
  -7  -3  -9 13987.6 1002.72   2
  -7   3   9 13692.9 877.638   1
  -7  -3  -9 14351.8 980.245   0
  -7  -3   9 13630.3 765.789   1
   7  -3   9 13226.9 391.928   1
   7  -3  -9 12219.3 758.147   2
  -7   3 -10 133.985 318.062   0
  -7   3  10 543.625 692.550   1
   7  -3 -10 32.5894 712.126   2
  -7  -3 -10 164.808 689.351   0
  -7  -3  10 78.7648 630.253   1
   7  -3  10 110.837 297.509   1
  -7  -3  11 972.986 756.563   1
   7  -3 -11 314.990 840.765   2
  -7   3 -11 732.336 323.975   0
  -7   3  11 1024.93 716.781   1
  -7  -3 -11 399.860 793.112   2
  -7  -3 -11 334.220 775.948   0
   7  -3  11 589.953 341.771   1
  -7   3  12 12879.7 966.493   1
  -7  -3 -12 12224.6 984.707   0
  -7  -3  12 12519.3 894.525   1
   7  -3  12 12668.4 520.497   1
  -7   3 -12 12029.5 457.221   0
  -7  -3 -12 13231.2 1134.30   2
  -7   3  13 22856.3 1173.35   1
  -7  -3 -13 21580.5 1117.35   0
  -7  -3  13 22037.4 1009.47   1
   7  -3  13 22650.4 660.131   1
  -7   3 -13 22603.7 547.278   0
  -7  -3 -13 22834.2 1228.12   2
  -7  -3 -14 3750.50 1159.97   2
  -7  -3  14 4380.98 809.246   1
   7  -3  14 4061.83 501.359   1
  -7  -3 -14 4889.30 1019.06   0
  -7   3  14 4808.43 977.632   1
  -7  -3 -15 25683.5 1503.39   2
  -7   3  15 22913.8 1226.90   1
  -7  -3 -15 24747.1 1232.47   0
  -7  -3  15 24866.6 1219.93   1
   7  -3  15 24248.3 760.016   1
  -7  -3 -16 24666.2 1357.77   0
  -7  -3  16 24874.2 1253.08   1
   7  -3  16 24261.1 820.724   1
  -7   3  16 23690.2 1222.82   1
  -7  -3 -16 24131.7 1537.05   2
  -7   3  17 15509.2 1212.66   1
  -7  -3 -17 13137.5 1232.42   0
  -7  -3  17 14389.2 1132.81   1
   7  -3  17 13952.5 734.964   1
  -7  -3 -17 16258.2 1351.99   2
  -7  -3 -18 2613.01 1325.17   2
  -7   3  18 2291.68 1031.09   1
  -7  -3 -18 2197.62 1035.69   0
  -7  -3  18 1968.63 851.844   1
   7  -3  18 2342.79 551.514   1
  -7  -3 -19 2900.31 1074.12   0
  -7  -3 -19 3509.09 1251.65   2
  -7  -3  19 2996.78 1001.41   1
  -7   3  19 3315.27 1065.71   1
   7  -3 -20-44.1438 1258.60   2
   7   3  20 0.00000 955.522   1
  -7  -3  20 50.2621 1020.50   1
  -7  -3 -20 287.292 1074.75   0
  -7  -3 -20 129.314 1429.73   2
  -7  -3 -21 1645.51 1082.64   0
  -7  -3  21 1715.19 1077.82   1
  -7  -3 -21 1462.91 1537.66   2
   7  -3 -21 1771.51 1338.57   2
   7   3  21 2257.99 1059.65   1
  -7   3  21 2240.71 983.482   1
   7  -3 -22-175.555 1468.94   2
  -7   3  22-30.6075 1134.52   1
   7   3  22 279.515 1057.41   1
  -7  -3 -22 27.0390 1066.47   0
  -7  -3  22 414.032 1090.87   1
   7  -3 -23 6619.11 1613.88   2
  -7  -3 -23 5473.16 1275.09   0
   7   3  23 5787.42 1188.02   1
  -7   3  23 6058.64 1364.20   1
  -7  -3 -23 7007.03 1827.52   2
  -7  -3  23 4923.10 1125.92   1
  -7  -3 -24 2245.56 1203.37   0
  -7  -3 -24 1924.30 1858.54   2
   7  -3 -24 1235.87 1617.00   2
   7   3  24 3019.24 1203.65   1
  -7   3  24 2368.79 1287.35   1
  -7  -3  24 1815.53 1149.42   1
   7  -3 -25 8232.50 1852.34   2
   7   3  25 7227.22 1336.01   1
  -7   3  25 7854.59 1342.41   1
  -7  -3 -25 5711.94 1307.14   0
  -7  -3  25 6047.30 1427.56   1
  -7  -3 -25 6946.88 1953.13   2
  -7  -3 -26 1401.13 1677.75   2
  -7  -3 -26 1065.23 1232.85   0
   7  -3 -26 1351.23 1790.04   2
   7   3  26 652.454 1232.81   1
  -7   3  26 1400.61 1383.15   1
  -7  -3  26 1418.54 1183.56   1
  -7  -3 -27 2289.66 1809.78   2
   7  -3 -27 2715.63 1788.51   2
  -7  -3 -27 1817.57 1202.55   0
   7   3  27 2853.97 1257.88   1
  -7   3  27 1528.55 1453.24   1
  -7  -3  27 1644.72 1336.35   1
  -7  -3 -28 193.222 1958.55   2
   7  -3 -28 341.781 1756.27   2
  -7  -3 -28 810.945 1215.25   0
  -7   3  28 154.555 1258.74   1
  -7  -3  28-167.914 1180.30   1
   7  -3 -29 1058.76 1736.81   2
   7   3  29 156.866 1226.57   1
  -7   3  29-262.693 1308.23   1
  -7  -3  29 700.708 1376.36   1
   7  -3 -30 289.789 1886.44   0
  -8  -3   0 111.136 606.512   1
  -8  -3   0 299.285 548.764   0
  -8   3   0-77.4521 288.671   1
  -8  -3   0 71.5122 561.250   2
  -8  -3  -1 81.5337 495.022   0
  -8  -3   1 95.9100 583.291   1
  -8  -3  -1 187.410 556.737   2
  -8  -3   1 95.5243 544.221   0
  -8  -3   1 20.5958 563.280   2
  -8   3  -1 26.6823 199.499   1
  -8   3   1 150.287 357.506   1
  -8   3   2 1607.15 418.877   1
  -8  -3   2 1815.01 578.553   2
  -8  -3  -2 1753.41 574.480   0
  -8  -3   2 2037.84 600.578   0
  -8  -3  -2 1637.61 548.996   2
  -8  -3   2 1582.03 568.945   1
  -8  -3   3 2451.08 568.004   2
  -8  -3  -3 2438.91 565.401   0
  -8  -3   3 2405.53 619.185   1
  -8   3   3 2511.36 485.162   1
  -8  -3  -3 2284.49 644.972   2
  -8  -3   3 2242.06 579.797   0
  -8   3  -3 1870.67 125.006   2
  -8   3  -3 2036.45 165.593   2
  -8  -3   4 256.644 524.103   2
  -8   3  -4 239.314 302.719   2
  -8  -3   4 111.408 513.818   0
  -8   3   4 523.368 523.752   1
  -8  -3   4 266.810 567.023   1
  -8  -3  -4 300.461 629.137   0
  -8  -3  -4 613.552 672.235   2
  -8   3   5 4362.86 585.819   1
  -8  -3   5 4142.78 683.285   1
  -8  -3  -5 3199.89 655.009   0
  -8  -3   5 3964.05 569.081   0
  -8  -3  -5 4410.75 741.252   2
  -8  -3   5 3716.47 677.383   2
   8  -3  -5 3753.17 244.251   2
  -8   3   6 968.092 609.561   1
  -8  -3   6 1087.99 549.898   0
  -8  -3  -6 1364.44 714.919   0
  -8  -3   6 817.683 554.575   2
  -8  -3   6 808.341 604.915   1
  -8  -3  -6 1094.83 657.575   2
   8  -3  -6 898.762 366.558   2
  -8   3   7 5798.69 699.870   1
  -8  -3  -7 5853.71 806.620   0
  -8  -3   7 6297.07 742.585   1
  -8  -3   7 5626.58 650.834   0
   8  -3  -7 5227.87 542.925   2
  -8  -3  -7 5548.79 765.507   2
   8  -3  -8-8.57393 557.338   2
  -8   3   8 153.578 680.665   1
  -8  -3  -8-38.6949 658.373   0
  -8  -3  -8-61.8935 682.213   2
  -8  -3   8 158.303 596.093   1
   8  -3  -9 252.172 637.711   2
   8  -3   9-17.7269 175.494   1
  -8  -3  -9 115.825 740.103   0
  -8   3   9-40.7728 685.387   1
  -8  -3  -9 142.427 788.576   2
  -8  -3   9 212.973 678.624   1
  -8  -3  10 2533.28 694.587   1
   8  -3 -10 3731.83 727.982   2
   8  -3  10 3445.29 255.411   1
  -8   3  10 3608.92 746.114   1
  -8  -3 -10 2880.80 778.599   2
  -8  -3 -10 3728.83 752.719   0
  -8   3 -10 3312.41 410.202   0
  -8  -3 -11 3683.75 838.097   2
   8  -3 -11 4450.14 839.519   2
  -8  -3 -11 4025.61 882.426   0
  -8   3  11 4596.57 781.416   1
   8  -3  11 3994.15 310.208   1
  -8  -3  11 4061.18 765.129   1
  -8   3 -11 3988.56 416.445   0
  -8   3  12 6596.20 851.539   1
  -8  -3 -12 7210.17 1007.53   2
  -8  -3  12 5327.54 809.028   1
  -8  -3 -12 6918.76 959.016   0
  -8   3 -12 6581.57 453.361   0
  -8  -3 -13 2615.22 1024.42   2
  -8  -3 -13 2841.06 892.780   0
  -8   3  13 2809.83 813.166   1
  -8  -3  13 2478.24 858.365   1
  -8   3 -13 2782.81 399.331   0
  -8  -3 -14 1115.90 1096.14   2
  -8  -3 -14 455.289 827.835   0
  -8  -3  14 817.457 867.349   1
  -8   3  14 1070.48 802.851   1
  -8  -3 -15-41.2639 1085.03   2
  -8  -3 -15 291.510 963.285   0
  -8   3  15 73.6996 804.589   1
  -8  -3  15-108.390 781.310   1
  -8  -3 -16 82.6863 871.860   0
  -8  -3  16 54.6627 880.503   1
  -8   3  16 140.478 844.069   1
  -8  -3 -16-329.634 1176.20   2
  -8  -3 -17 2341.08 1276.28   2
  -8   3  17 1945.17 898.618   1
  -8  -3 -17 2396.13 965.387   0
  -8  -3  17 2866.70 949.745   1
  -8  -3 -18 2285.04 1048.74   0
  -8  -3 -18 1781.79 1155.66   2
  -8  -3  18 2823.06 1050.15   1
  -8   3  18 1617.23 910.023   1
  -8  -3 -19 2248.56 1404.26   2
  -8  -3 -19 1386.82 1040.33   0
  -8   3  19 3184.53 1020.07   1
  -8  -3  19 1926.42 943.366   1
  -8  -3 -20 657.517 1247.62   2
  -8  -3 -20 1546.91 1054.70   0
   8  -3 -20 2382.90 1279.44   2
  -8   3  20 915.148 1050.07   1
  -8  -3  20 1063.74 895.310   1
   8   3  20 912.952 987.380   1
  -8  -3 -21-36.3549 1008.87   0
  -8  -3 -21 928.574 1434.81   2
   8  -3 -21-43.5384 1358.98   2
  -8   3  21 59.9105 1127.05   1
  -8  -3  21 19.2945 931.785   1
   8   3  21 639.242 1035.55   1
   8  -3 -22 191.880 1456.15   2
  -8  -3  22 262.495 973.044   1
  -8  -3 -22 91.1779 1037.80   0
  -8  -3 -22 633.491 1605.21   2
  -8  -3 -23 856.107 1686.35   2
  -8  -3 -23 817.480 1176.96   0
   8  -3 -23 40.7186 1501.50   2
  -8   3  23 467.338 1235.29   1
   8   3  23 697.905 1093.49   1
  -8  -3  23 1152.68 1108.83   1
  -8  -3 -24 247.625 1767.25   2
  -8  -3 -24 52.1750 1150.24   0
   8  -3 -24 467.771 1602.51   2
  -8  -3  24 246.422 1283.19   1
  -8   3  24 91.9745 1185.23   1
   8   3  24 313.364 1183.06   1
  -8  -3  25 674.060 1275.19   1
   8  -3 -25 1744.57 1673.15   2
  -8  -3 -25 865.970 1220.16   0
   8   3  25 1838.76 1198.99   1
  -8   3  25 701.911 1170.95   1
  -8  -3 -25 854.981 1753.87   2
  -8  -3 -26 378.148 1158.58   0
   8   3  26 597.640 1194.65   1
  -8   3  26 271.187 1262.64   1
  -8  -3 -26-318.222 1666.31   2
  -8  -3  26-26.0612 1158.31   1
  -8  -3 -27 344.414 1816.82   2
  -8  -3 -27 22.1966 1184.08   0
  -8  -3  27 562.926 1340.37   1
  -8  -3 -28-184.080 1910.62   2
  -8   3 -28-94.7883 1856.86   2
  -8  -3 -28 677.097 1162.99   0
  -8  -3  28-84.9490 1191.42   1
  -8   3  28 1193.89 1450.02   1
  -9  -3   0 19910.0 892.371   0
  -9   3   0 18569.1 388.045   1
  -9  -3   0 19412.5 824.204   2
  -9  -3   0 18494.4 839.133   1
  -9  -3  -1 453.653 657.822   0
  -9   3   1 610.893 318.839   1
  -9   3  -1 405.225 97.2845   1
  -9  -3   1 451.757 630.224   0
  -9  -3  -1 625.361 569.045   2
  -9  -3   1 148.201 543.775   2
  -9  -3   1 556.016 618.037   1
  -9  -3  -2 11699.3 822.505   0
  -9   3   2 11627.9 510.645   1
  -9  -3   2 11405.3 709.189   0
  -9  -3   2 12862.8 762.908   2
  -9  -3   2 11984.0 771.166   1
  -9  -3  -2 12349.5 776.334   2
  -9   3   3 31877.8 762.029   1
  -9  -3   3 34534.1 1050.89   0
  -9  -3   3 34597.4 966.548   2
  -9  -3  -3 32885.2 987.111   2
  -9  -3  -3 32805.6 1013.14   0
  -9  -3   3 32546.8 956.295   1
  -9  -3  -4 29646.2 1068.66   0
  -9  -3   4 28310.9 946.924   0
  -9  -3   4 29982.4 949.408   2
  -9  -3   4 29540.7 977.613   1
  -9  -3  -4 28452.4 983.574   2
  -9   3  -4 28178.9 391.602   2
  -9   3   4 29469.4 823.078   1
  -9   3   5 66671.3 1127.59   1
  -9  -3   5 67037.1 1269.00   1
  -9  -3   5 71314.4 1282.59   2
  -9  -3   5 72872.1 1367.04   0
  -9  -3  -5 71122.0 1386.35   2
  -9  -3  -5 66890.4 1370.62   0
  -9   3  -5 66144.8 748.443   2
   9  -3  -6 30849.7 457.328   2
  -9   3   6 32143.2 933.996   1
  -9   3  -6 32507.6 724.942   2
  -9  -3  -6 32369.2 1075.88   2
  -9  -3   6 33617.2 1027.68   1
  -9  -3  -6 33520.2 1045.03   0
  -9  -3   6 32550.0 1008.36   2
  -9  -3   6 32720.6 1016.31   0
   9  -3  -7 15557.9 520.330   2
  -9  -3   7 13978.7 787.263   0
  -9   3   7 15062.1 809.506   1
  -9  -3  -7 14166.5 900.260   2
  -9  -3   7 14560.7 812.187   1
  -9  -3  -7 14305.9 870.894   0
  -9   3  -7 16272.5 709.668   2
  -9  -3  -8 204.353 683.440   2
   9  -3  -8 311.374 525.904   2
  -9   3   8 30.2920 641.463   1
  -9  -3  -8 414.511 739.532   0
  -9  -3   8 606.335 687.199   1
  -9   3   9-67.3235 651.487   1
  -9  -3  -9 65.0280 712.171   0
  -9  -3   9 477.619 724.338   1
   9  -3  -9 509.983 607.805   2
  -9   3 -10 4785.88 473.953   0
  -9   3  10 5274.59 800.742   1
  -9  -3 -10 4609.72 883.154   0
  -9  -3 -10 4367.12 789.407   2
   9  -3 -10 5092.30 701.439   2
  -9  -3  10 5043.97 800.388   1
  -9   3 -11 1732.63 430.422   0
   9  -3 -11 1490.52 717.252   2
  -9   3  11 1189.68 763.726   1
  -9  -3 -11 1938.77 804.559   0
  -9  -3  11 1844.19 688.459   1
  -9  -3 -11 1882.41 781.711   2
  -9  -3  12 1978.63 845.355   1
  -9  -3 -12 2229.29 820.624   0
  -9   3  12 2484.06 792.867   1
  -9   3 -12 1957.57 427.065   0
  -9  -3 -12 1758.53 866.817   2
  -9   3  13 8423.83 966.539   1
  -9  -3  13 7925.42 968.752   1
  -9  -3 -13 9131.12 1002.97   0
  -9  -3 -13 8677.73 1099.73   2
  -9   3  14 6831.28 1001.09   1
  -9  -3 -14 7120.05 1049.86   0
  -9  -3  14 8013.73 1030.33   1
  -9  -3 -14 7571.21 1097.72   2
  -9   3  15 22085.5 1256.66   1
  -9  -3 -15 20595.9 1203.10   0
  -9  -3  15 19898.2 1236.27   1
  -9  -3 -15 20638.7 1306.32   2
  -9  -3 -16 14797.7 1248.28   0
  -9   3  16 14390.4 1121.28   1
  -9  -3  16 13967.9 1084.24   1
  -9  -3 -16 14818.6 1270.69   2
  -9  -3 -17 5011.21 1228.43   2
  -9  -3  17 5274.29 1074.55   1
  -9  -3 -17 4620.90 1003.70   0
  -9   3  17 4045.65 972.317   1
  -9  -3 -18 4394.06 1352.71   2
  -9  -3  18 2422.00 900.925   1
  -9  -3 -18 3205.10 981.787   0
  -9   3  18 3329.03 958.023   1
  -9  -3 -19-305.367 1170.05   2
  -9  -3  19-179.591 1018.73   1
  -9  -3 -19 554.806 974.129   0
  -9   3  19 105.690 943.602   1
  -9  -3 -20 464.890 1438.47   2
   9  -3 -20 420.691 1283.40   2
  -9  -3 -20 84.3306 1003.80   0
   9   3  20 576.409 948.257   1
  -9   3  20 311.883 1001.83   1
  -9  -3  20 7.57986 1112.35   1
   9  -3 -21 1418.80 1400.16   2
  -9  -3 -21 425.825 1014.19   0
  -9  -3 -21 935.211 1417.40   2
   9   3  21 174.001 1012.53   1
  -9   3  21 161.376 1057.47   1
  -9  -3 -22 26.7031 1042.21   0
   9   3  22 319.539 1035.10   1
  -9   3  22 34.1922 1057.26   1
  -9  -3  22 63.1851 1193.35   1
  -9  -3 -23 446.050 1447.41   2
   9  -3 -23 2125.64 1519.41   2
  -9  -3 -23 204.268 1140.71   0
   9   3  23 320.663 1049.21   1
  -9   3  23 600.620 1085.50   1
  -9  -3  23 246.882 1250.92   1
  -9  -3 -24 1568.71 1569.95   2
   9  -3 -24 2319.73 1617.53   2
  -9   3 -24 3248.80 1696.11   2
  -9  -3 -24 2190.88 1164.77   0
   9   3  24 2442.25 1155.62   1
  -9   3  24 1541.48 1219.31   1
  -9  -3  24 2627.10 1268.35   1
  -9  -3 -25 2771.57 1658.46   2
  -9   3 -25 3290.10 1788.40   2
  -9  -3 -25 3848.09 1232.37   0
  -9   3  25 2365.33 1232.68   1
  -9  -3  25 3024.89 1265.13   1
  -9   3 -26 1626.13 1837.33   2
  -9  -3 -26 2114.76 1188.53   0
  -9   3  26 3106.50 1356.46   1
  -9  -3 -26 1990.49 1702.52   2
  -9  -3  26 1947.15 1392.64   1
  -9   3 -27 265.984 1815.71   2
  -9   3  27 1190.21 1413.67   1
  -9  -3 -27 975.384 1200.33   0
  -9  -3  27 779.258 1311.51   1
  -9  -3 -27 1645.52 1853.10   2
  -9   3 -28 1067.12 1863.01   2
  -9   3  28 1363.77 1475.18   1
 -10  -3   0 157.215 646.407   1
 -10   3   0 3.46672 159.860   1
 -10  -3   0 45.4703 681.049   0
 -10  -3   0-95.4582 589.771   2
 -10  -3   1-32.9426 585.386   2
 -10  -3   1 211.376 640.040   1
 -10  -3  -1-88.5431 662.572   0
 -10   3   1-33.0214 267.498   1
 -10  -3  -1 43.9505 580.280   2
 -10  -3   1 217.927 661.661   0
 -10  -3  -2 15064.5 803.838   0
 -10   3   2 14053.0 504.649   1
 -10  -3  -2 14652.4 797.184   2
 -10  -3   2 14756.6 879.394   0
 -10  -3   2 14625.9 777.366   2
 -10  -3   2 15250.3 817.664   1
 -10  -3   3 4234.50 684.881   1
 -10  -3  -3 4476.68 791.916   0
 -10   3   3 4491.06 466.557   1
 -10  -3   3 4357.90 761.421   0
 -10  -3   3 4141.37 686.359   2
 -10  -3  -3 3960.09 694.868   2
 -10   3   4 15.9837 474.071   1
 -10  -3  -4 138.209 624.925   2
 -10  -3   4-129.517 605.018   2
 -10  -3   4 100.781 675.470   0
 -10  -3   4 44.3066 622.314   1
 -10  -3  -4 167.210 670.800   0
 -10  -3  -5-146.107 698.112   2
 -10  -3   5-252.966 660.088   1
 -10  -3   5 101.883 599.438   2
 -10   3   5 7.93494 494.756   1
 -10  -3  -5-69.2920 600.231   0
 -10   3  -5-154.769 243.046   2
 -10  -3   6-217.029 676.588   1
 -10   3  -6 96.3724 370.926   2
 -10  -3  -6-228.227 604.563   0
 -10  -3  -6-1.50571 669.472   2
 -10   3   6 24.2154 569.722   1
 -10  -3   6-242.062 675.411   0
 -10   3  -7 2030.22 521.107   2
 -10  -3   7 2229.30 715.218   0
 -10   3   7 2041.09 620.391   1
 -10  -3  -7 2231.32 750.859   0
  10  -3  -7 1656.29 304.247   2
 -10  -3   7 1799.07 637.940   1
 -10  -3  -7 2322.64 700.336   2
  10  -3  -8 4946.11 469.230   2
 -10   3   8 5026.54 718.076   1
 -10  -3   8 6074.24 821.942   1
 -10  -3  -8 5238.08 781.415   2
 -10  -3  -8 4888.20 857.018   0
 -10   3  -8 5345.09 620.442   2
  10  -3  -9 70.6220 531.137   2
 -10   3  -9 349.575 634.636   2
 -10  -3  -9 608.332 792.458   2
 -10   3   9 312.230 659.768   1
 -10  -3  -9 681.436 661.078   0
 -10  -3   9 39.9100 729.384   1
 -10   3  10 10098.2 854.272   1
 -10   3 -10 9915.84 812.952   2
 -10  -3  10 10347.3 913.302   1
 -10  -3 -10 8957.21 927.835   0
 -10  -3 -10 9100.33 896.576   2
  10  -3 -10 9224.91 697.808   2
  10  -3 -11 1406.49 675.628   2
 -10   3 -11 1685.10 794.130   2
 -10   3  11 1603.61 791.979   1
 -10  -3 -11 1049.08 856.398   0
 -10   3 -11 1494.98 483.114   0
 -10  -3  11 1594.04 697.057   1
 -10  -3 -11 1861.92 805.375   2
 -10  -3 -12 1036.31 846.555   2
 -10   3 -12 2040.81 469.395   0
 -10   3 -12 2170.80 867.387   2
  10  -3 -12 1665.74 754.269   2
 -10   3  12 1422.95 778.157   1
 -10  -3 -12 1670.23 878.250   0
 -10  -3  12 1012.06 833.045   1
 -10  -3 -13 369.340 942.370   2
 -10   3 -13 256.987 927.713   2
  10  -3 -13-239.261 794.284   2
 -10   3  13 557.067 829.206   1
 -10  -3 -13 50.0616 879.720   0
 -10  -3 -14 175.168 913.305   2
 -10   3 -14-26.8210 950.739   2
 -10   3  14-60.6583 800.417   1
 -10  -3 -14-214.196 861.391   0
 -10  -3 -15 364.231 851.040   0
 -10   3  15 216.700 904.191   1
 -10  -3  15 688.433 963.887   1
 -10  -3 -15 120.268 942.965   2
 -10  -3  16 171.788 973.434   1
 -10  -3 -16 283.959 964.680   0
 -10   3  16 1267.21 931.747   1
 -10  -3 -16-112.047 1032.39   2
 -10   3 -17 589.597 1140.61   2
 -10  -3 -17 793.597 953.996   0
 -10  -3 -17 75.9025 1081.67   2
 -10   3  17 751.031 916.681   1
 -10  -3  17 746.562 913.079   1
 -10  -3  18 376.333 1002.97   1
 -10   3 -18 581.786 1239.91   2
 -10  -3 -18 251.563 925.944   0
 -10   3  18 749.480 971.337   1
 -10  -3 -18-47.8574 1196.96   2
 -10  -3 -19 22.4821 1321.91   2
 -10   3 -19 195.965 1331.89   2
 -10  -3 -19 444.643 960.926   0
 -10  -3  19 655.438 1070.29   1
 -10   3  19 776.887 1056.42   1
 -10  -3 -20 2146.95 1308.50   2
 -10   3 -20 2419.91 1383.97   2
  10   3  20 2084.98 1014.53   1
 -10  -3 -20 1958.80 1045.14   0
 -10  -3  20 2108.64 1053.58   1
 -10   3  20 2164.86 1156.27   1
 -10   3 -21 322.918 1420.20   2
  10   3  21-159.266 977.828   1
 -10  -3 -21 99.3583 1036.49   0
 -10   3  21 466.304 1168.50   1
 -10  -3 -21 1071.00 1411.56   2
 -10  -3 -22 129.417 1556.49   2
 -10   3 -22 711.784 1516.54   2
 -10  -3  22 536.254 1047.91   1
 -10  -3 -22 568.320 1074.93   0
 -10   3  22 288.679 1177.65   1
 -10  -3 -23 512.554 1632.08   2
 -10   3 -23 176.258 1592.87   2
 -10  -3 -23-199.907 1075.93   0
 -10   3  23-206.640 1211.05   1
 -10  -3  23 73.5854 1115.78   1
 -10   3 -24 1089.33 1677.58   2
 -10  -3  24 127.020 1256.56   1
 -10  -3 -24 574.198 1138.64   0
 -10   3  24 642.096 1280.63   1
 -10  -3 -25-133.925 1731.26   2
 -10   3 -25 1129.23 1739.86   2
 -10  -3 -25 168.563 1147.46   0
 -10  -3 -26 1705.95 1805.73   2
 -10  -3  26-265.181 1322.22   1
 -10  -3 -26 172.112 1164.52   0
 -10  -3 -27 277.755 1139.32   0
 -10   3  27-179.873 1453.37   1
 -10  -3 -27 1075.83 1814.67   2
 -10  -3  27-113.994 1251.70   1
 -11  -3   0 10675.8 818.017   0
 -11  -3   0 11577.4 778.648   2
 -11  -3   1 257.209 658.057   1
 -11  -3  -1 153.981 720.132   0
 -11  -3   1 459.741 626.020   0
 -11  -3  -1 468.698 598.282   2
 -11  -3   1 208.092 611.236   2
 -11  -3   2 732.141 673.366   1
 -11  -3   2 376.522 723.536   0
 -11  -3  -2 734.223 699.244   0
 -11  -3   2 609.262 597.424   2
 -11  -3  -2 554.512 622.434   2
 -11  -3  -3 9832.97 795.641   0
 -11  -3   3 10826.7 809.431   1
 -11   3   3 10275.2 499.075   1
 -11  -3   3 10512.4 751.996   2
 -11  -3   3 10982.0 901.173   0
 -11  -3  -3 9955.84 810.378   2
 -11  -3   4 14204.4 826.271   2
 -11  -3   4 15400.3 964.296   0
 -11  -3   4 14479.3 857.192   1
 -11   3   4 14560.5 621.186   1
 -11  -3  -4 15059.9 956.026   0
 -11  -3  -4 14987.4 877.990   2
 -11   3   5 30954.4 839.389   1
 -11  -3   5 30799.2 1020.08   2
 -11  -3  -5 32036.5 1083.40   2
 -11  -3   5 32397.3 1072.02   1
 -11  -3  -5 33307.6 1189.09   0
 -11  -3   5 33113.1 1164.36   0
 -11  -3   6 26522.0 1103.29   0
 -11   3   6 24679.9 867.697   1
 -11  -3   6 25316.2 1019.75   1
 -11  -3  -6 25446.1 1046.02   2
 -11  -3  -6 26733.2 1112.52   0
 -11   3   7 13524.0 796.547   1
 -11  -3   7 12696.7 955.572   0
 -11  -3   7 13804.2 889.822   1
 -11  -3  -7 13600.1 927.766   2
 -11  -3  -7 13163.2 883.565   0
 -11  -3  -8 9901.23 957.784   0
 -11   3   8 9970.56 751.143   1
 -11  -3   8 10395.3 880.981   1
 -11  -3  -8 10684.7 887.708   2
 -11  -3  -9 259.616 794.010   2
 -11  -3  -9 167.514 669.671   0
 -11   3   9 26.3649 657.843   1
 -11  -3   9-105.577 772.421   1
 -11  -3 -10 5962.55 879.803   2
 -11   3  10 5339.67 799.904   1
 -11  -3  10 6234.71 869.563   1
 -11  -3 -10 5544.59 896.851   0
 -11   3  11 44.1158 728.816   1
 -11  -3 -11-60.0361 845.002   0
 -11  -3  11-18.1026 721.793   1
 -11  -3 -11 286.829 789.615   2
 -11   3 -12 794.651 498.813   0
 -11  -3  12 292.991 856.212   1
 -11   3  12 527.817 775.345   1
 -11  -3 -12 124.635 883.362   0
 -11  -3 -12 730.458 882.939   2
 -11   3 -13 5323.52 924.137   2
 -11   3  13 4254.46 885.805   1
 -11  -3 -13 4234.03 973.358   0
 -11  -3  13 5238.10 937.992   1
 -11  -3 -13 4799.05 1002.55   2
 -11  -3  14 11946.7 1088.14   1
 -11   3  14 10880.0 1062.17   1
 -11  -3 -14 11157.7 1076.63   0
 -11  -3 -14 12237.7 1139.38   2
 -11   3 -14 12136.2 1045.41   2
 -11   3  15 12283.4 1102.47   1
 -11  -3  15 14043.2 1196.63   1
 -11  -3 -15 11580.0 1116.62   0
 -11  -3 -15 12466.7 1169.51   2
 -11   3 -15 13878.9 1216.66   2
 -11   3 -16 5194.90 1139.66   2
 -11  -3 -16 5272.87 1149.16   2
 -11   3  16 5059.40 1051.66   1
 -11  -3 -16 4612.73 1075.45   0
 -11  -3  16 5075.38 1099.14   1
 -11  -3 -17 4646.25 1187.45   2
 -11   3  17 4133.45 1048.42   1
 -11  -3 -17 4287.24 1053.67   0
 -11  -3  17 4688.83 1012.28   1
 -11   3  18 1341.34 972.543   1
 -11  -3 -18 1146.24 950.985   0
 -11  -3  18 2081.31 1137.96   1
 -11  -3 -18 1808.17 1158.95   2
 -11  -3  19-98.8151 1027.36   1
 -11   3  19 6.09514 1082.45   1
 -11  -3 -19 5.35026 996.077   0
 -11  -3 -20 261.280 1275.28   2
 -11   3  20 481.782 1108.51   1
 -11  -3  20 252.043 1015.77   1
 -11   3  21 761.086 1046.43   1
 -11  -3  21 722.544 1134.21   1
 -11  -3 -22 995.121 1389.22   2
 -11  -3 -22 1027.06 1049.29   0
 -11   3  22 1493.31 1128.31   1
 -11  -3  22 1511.43 1229.76   1
 -11  -3 -23-64.0063 1460.92   2
 -11  -3 -23 173.352 1104.90   0
 -11   3  23 768.982 1200.65   1
 -11  -3  24 764.516 1234.02   1
 -11  -3 -24 1395.71 1155.55   0
 -11   3  24 1660.66 1332.51   1
 -11  -3 -24 985.521 1572.00   2
 -11  -3 -25 2335.87 1653.98   2
 -11  -3 -25 3167.11 1182.87   0
 -11   3  25 2124.43 1405.67   1
 -11  -3  25 1695.90 1277.58   1
 -11  -3 -26 1331.21 1616.13   2
 -11   3  26 1374.98 1443.39   1
 -11  -3 -26 1628.67 1142.36   0
 -11  -3  26 1079.97 1439.38   1
 -12  -3   0-4.37593 607.253   2
 -12  -3   0 34.0946 699.841   0
 -12  -3   1 3755.90 715.456   1
 -12  -3   1 3365.91 773.511   0
 -12  -3  -1 3047.00 785.718   0
 -12  -3   1 3209.78 669.647   2
 -12  -3  -1 2832.95 670.597   2
 -12  -3   2 870.968 670.987   1
 -12  -3   2 126.511 724.057   0
 -12  -3  -2 454.459 690.060   0
 -12  -3   2 327.604 625.636   2
 -12  -3  -2 1029.36 632.122   2
 -12  -3   3 181.378 777.771   0
 -12  -3  -3 505.829 633.407   0
 -12  -3   3 585.912 633.214   2
 -12  -3  -3 89.5048 624.181   2
 -12  -3   4 229.280 671.255   0
 -12  -3  -4-170.741 670.125   2
 -12  -3   4 63.2401 662.578   1
 -12  -3  -4 174.385 644.968   0
 -12  -3   4 220.180 646.116   2
 -12  -3  -5-64.5251 670.229   0
 -12  -3   5 180.883 672.226   0
 -12   3   5 116.673 470.762   1
 -12  -3   5 259.794 666.340   2
 -12  -3  -5 551.413 648.745   2
 -12  -3   5 361.409 670.747   1
 -12  -3   6 337.746 760.540   0
 -12  -3  -6 1063.75 779.062   0
 -12   3   6 942.132 517.316   1
 -12  -3  -6 758.636 689.899   2
 -12  -3   6 1067.10 684.252   1
 -12   3   7 47.3277 573.449   1
 -12  -3  -7 486.877 690.098   2
 -12  -3  -8-13.6643 706.823   0
 -12   3   8 67.1331 615.796   1
 -12   3   9 5485.66 723.267   1
 -12  -3   9 5439.86 839.062   1
 -12  -3  -9 5636.47 894.458   0
 -12  -3  -9 4719.21 810.013   2
 -12   3  10-46.7971 672.938   1
 -12  -3 -10 19.3331 806.011   2
 -12  -3  10 220.530 735.500   1
 -12  -3 -10 291.040 854.647   0
 -12  -3  11-207.184 773.695   1
 -12  -3 -11 327.506 849.544   0
 -12   3  11-112.489 725.228   1
 -12  -3 -11-115.619 835.096   2
 -12  -3 -12 4878.09 961.408   0
 -12  -3  12 4650.00 934.636   1
 -12   3  12 5665.77 855.500   1
 -12  -3 -12 5305.98 960.589   2
 -12   3  13 568.712 797.337   1
 -12  -3 -13 702.959 912.336   2
 -12  -3 -13 919.366 942.000   0
 -12  -3  13 709.154 942.575   1
 -12   3  14 1951.60 910.914   1
 -12  -3 -14 925.755 1003.09   2
 -12  -3 -14 1435.25 967.164   0
 -12  -3  14 1534.80 984.506   1
 -12  -3 -15 315.291 990.434   2
 -12   3  15 517.799 901.782   1
 -12  -3 -15 320.054 892.601   0
 -12  -3  15-93.5690 1030.09   1
 -12  -3 -16-52.9774 1055.75   2
 -12  -3 -16 1052.64 1027.10   0
 -12   3  16 788.574 954.862   1
 -12  -3  16 206.255 1085.94   1
 -12  -3 -17 179.423 1098.06   2
 -12  -3 -17 637.286 951.197   0
 -12  -3  17-21.0780 974.457   1
 -12  -3 -18 1203.18 1178.16   2
 -12   3  18 1727.00 1030.49   1
 -12  -3  18 871.209 1153.87   1
 -12  -3 -18-72.5668 1008.30   0
 -12   3  19 1408.88 1125.60   1
 -12  -3 -19 641.344 1076.46   0
 -12  -3  19 457.737 1024.26   1
 -12  -3 -19 219.760 1285.58   2
 -12   3  20 1739.61 1130.39   1
 -12  -3 -20 2828.98 1119.94   0
 -12  -3 -20 2244.05 1405.76   2
 -12  -3  20 1474.74 1155.80   1
 -12  -3  21 8.45405 1276.49   1
 -12  -3 -21-229.605 1319.28   2
 -12   3  21 207.315 1083.63   1
 -12   3  22 627.259 1206.05   1
 -12  -3 -22 614.367 1136.60   0
 -12  -3  22 630.808 1307.17   1
 -12  -3 -22 625.051 1409.12   2
 -12  -3 -23-262.468 1104.68   0
 -12  -3  23 33.8559 1332.22   1
 -12   3  24-247.143 1235.95   1
 -12  -3 -24 18.6459 1119.44   0
 -12  -3  24 444.152 1376.23   1
 -12  -3 -25 219.416 1650.12   2
 -12   3  25-174.614 1283.24   1
 -12  -3  25 421.193 1350.30   1
 -12   3  26 62.1717 1320.43   1
 -13  -3   0 1201.71 780.805   0
 -13  -3   0 928.881 663.373   2
 -13  -3  -1 9926.68 866.769   0
 -13  -3   1 9557.65 1003.05   0
 -13  -3   1 8831.37 796.955   2
 -13  -3  -1 9520.63 787.109   2
 -13  -3  -2 24605.7 1102.51   0
 -13  -3   2 24539.8 1113.46   0
 -13  -3   2 23171.8 983.239   2
 -13  -3   2 25539.5 1019.34   1
 -13  -3  -2 26377.3 1027.33   2
 -13  -3   3 12081.2 880.525   1
 -13  -3  -3 11000.1 903.404   0
 -13  -3   3 11566.2 1018.36   0
 -13  -3  -3 11737.1 886.356   2
 -13  -3   3 11987.1 839.144   2
 -13  -3   4 18366.1 964.328   1
 -13  -3  -4 21919.0 1009.26   2
 -13  -3   4 20657.8 1112.34   0
 -13  -3   4 21330.6 950.957   2
 -13  -3  -4 19801.3 1036.56   0
 -13  -3  -5 21332.3 1153.87   0
 -13  -3   5 22158.5 1196.64   0
 -13  -3   5 20605.5 1021.65   1
 -13  -3  -5 22134.6 1028.13   2
 -13  -3  -6 11121.6 1054.46   0
 -13  -3   6 11128.0 934.311   0
 -13  -3  -6 9844.53 863.973   2
 -13  -3   6 12113.3 906.919   1
 -13  -3  -7 6638.15 854.264   0
 -13  -3   7 6991.72 884.301   1
 -13  -3  -7 6471.07 815.943   2
 -13  -3  -8 815.971 853.288   0
 -13   3   8 1568.21 610.071   1
 -13  -3   8 1290.19 746.651   1
 -13  -3  -8 1530.17 776.205   2
 -13  -3  -9 978.494 760.366   2
 -13  -3  -9 1135.53 829.934   0
 -13   3   9 937.907 617.966   1
 -13  -3   9 1290.40 755.623   1
 -13   3  10 262.893 657.532   1
 -13  -3 -10 6.45339 761.584   0
 -13  -3  10 165.452 743.409   1
 -13  -3 -10-278.972 772.117   2
 -13  -3 -11 2790.21 814.672   0
 -13  -3  11 3606.55 935.345   1
 -13   3  11 3529.76 776.455   1
 -13  -3 -11 3785.53 889.922   2
 -13   3  12 411.811 749.934   1
 -13  -3  12-119.507 824.870   1
 -13  -3 -12 544.074 801.248   0
 -13  -3 -12 424.779 871.741   2
 -13  -3 -13 6666.92 1021.48   2
 -13   3  13 6520.83 951.814   1
 -13  -3  13 8645.78 1101.68   1
 -13  -3 -13 5995.38 967.747   0
 -13  -3  14 5291.46 1117.19   1
 -13   3  14 5499.48 1023.89   1
 -13  -3 -14 5973.05 1134.18   2
 -13  -3 -14 6298.02 1101.07   0
 -13   3  15 11915.1 1165.41   1
 -13  -3 -15 12433.3 1274.88   0
 -13  -3  15 13564.6 1277.01   1
 -13  -3 -15 12911.6 1266.11   2
 -13   3  16 5262.87 1085.81   1
 -13  -3  16 4504.70 1128.04   1
 -13  -3 -16 4461.28 1077.98   0
 -13  -3 -16 4211.60 1133.90   2
 -13  -3  17 4471.82 1112.03   1
 -13   3  17 5211.33 1087.97   1
 -13  -3 -17 5606.30 1132.98   0
 -13  -3 -17 4199.43 1208.53   2
 -13   3  18 292.547 1045.38   1
 -13  -3 -18 1133.93 1083.11   0
 -13  -3 -18 483.400 1171.17   2
 -13  -3  18 941.442 1165.02   1
 -13  -3 -19 956.604 1230.44   2
 -13   3  19 1442.64 1109.67   1
 -13  -3  19 2075.70 1104.79   1
 -13  -3 -19 1838.45 1032.25   0
 -13  -3 -20 1050.57 1346.69   2
 -13  -3  20 211.722 1193.40   1
 -13   3  20 377.853 1086.30   1
 -13  -3 -20 114.380 1049.47   0
 -13   3  21 1144.26 1155.79   1
 -13  -3 -21 573.820 1071.19   0
 -13  -3 -21-302.517 1322.94   2
 -13  -3  21-118.397 1290.74   1
 -13  -3 -22-127.421 1070.22   0
 -13  -3 -23 1872.86 1120.90   0
 -13   3  23 1802.70 1247.57   1
 -13  -3 -23 3078.68 1539.21   2
 -13  -3  23 1141.71 1345.09   1
 -13  -3 -24 454.356 1456.40   2
 -13   3  24 398.615 1256.73   1
 -13  -3  24 306.159 1366.55   1
 -13  -3 -24-196.801 1147.00   0
 -13  -3 -25 1906.81 1197.70   0
 -13   3  25 1567.24 1396.60   1
 -14  -3   0 425.583 639.039   2
 -14  -3  -1 109.300 873.662   0
 -14  -3   1 357.089 829.114   0
 -14  -3   1 102.190 643.504   2
 -14  -3  -1-8.16559 658.141   2
 -14  -3   2 954.062 715.808   1
 -14  -3  -2 1161.34 850.336   0
 -14  -3   2 1562.65 773.483   0
 -14  -3   2 1265.63 683.567   2
 -14  -3  -2 1197.54 670.903   2
 -14  -3   3 433.021 746.276   1
 -14  -3   3-226.000 826.777   0
 -14  -3   3 156.216 663.700   2
 -14  -3  -3 367.465 692.209   2
 -14  -3  -3 188.243 798.529   0
 -14  -3   4 3357.56 931.932   0
 -14  -3   4 2791.51 765.673   1
 -14  -3   4 3016.80 721.429   2
 -14  -3  -4 2491.51 760.138   0
 -14  -3  -4 2826.43 746.615   2
 -14  -3   5 831.891 777.452   0
 -14  -3  -5 754.688 711.194   2
 -14  -3  -5 668.609 822.043   0
 -14  -3   5 888.522 750.788   1
 -14  -3  -6-177.572 713.989   2
 -14  -3  -7 689.467 828.829   0
 -14  -3  -7 13.3263 729.887   2
 -14  -3   7 447.564 753.845   1
 -14  -3  -8 1745.84 814.557   0
 -14  -3   8 3061.32 848.619   1
 -14  -3  -8 2370.97 757.282   2
 -14  -3  -9-46.8927 766.765   2
 -14  -3   9 795.901 859.861   1
 -14  -3 -10 409.447 918.815   0
 -14  -3 -10 88.7301 775.187   2
 -14  -3  10 184.183 855.443   1
 -14  -3  11-194.039 843.083   1
 -14  -3 -11-174.231 829.003   2
 -14  -3 -12 201.514 960.268   0
 -14   3  12 149.343 765.734   1
 -14  -3 -12 204.092 859.698   2
 -14  -3  12 516.998 923.151   1
 -14  -3 -13 96.5135 996.388   0
 -14  -3 -13-47.7050 943.478   2
 -14   3  13 352.275 829.049   1
 -14  -3  13 36.2958 923.865   1
 -14  -3 -14 342.766 919.714   0
 -14  -3  14-136.528 939.754   1
 -14  -3 -14 3.18058 960.175   2
 -14  -3  15 203.831 977.594   1
 -14   3  15-30.1785 926.338   1
 -14  -3 -15-174.534 1024.57   2
 -14   3  16 646.923 1001.03   1
 -14  -3 -16-44.1420 1059.92   0
 -14  -3  16-287.888 1022.36   1
 -14   3  17 496.991 1055.88   1
 -14  -3 -17 122.632 1105.17   2
 -14  -3  17 141.829 1103.35   1
 -14  -3 -17-136.506 1040.82   0
 -14  -3 -18 462.963 1166.22   2
 -14   3  18-234.429 1064.46   1
 -14  -3  18 265.735 1166.49   1
 -14  -3 -18 317.999 1013.96   0
 -14  -3 -19 202.000 1053.87   0
 -14   3  19-170.436 1102.85   1
 -14  -3 -20-104.002 1314.66   2
 -14   3  20 17.3337 1178.71   1
 -14  -3  20 179.822 1149.49   1
 -14  -3 -20 23.4719 1119.81   0
 -14   3  21 146.210 1132.11   1
 -14  -3  21 701.239 1298.67   1
 -14  -3 -21 289.081 1123.18   0
 -14  -3 -21-272.152 1314.73   2
 -14  -3 -22 543.970 1444.52   2
 -14  -3  22 973.070 1334.47   1
 -14   3  22 554.808 1275.07   1
 -14  -3 -22 1022.57 1154.33   0
 -14  -3 -23-120.512 1389.60   2
 -14   3  23-212.270 1269.24   1
 -14  -3 -23-277.670 1117.89   0
 -14  -3  23 595.008 1325.44   1
 -14  -3 -24 193.228 1471.89   2
 -14   3  24 176.059 1350.02   1
 -14  -3 -24-24.2255 1180.11   0
 -15  -3   0 67.7464 655.085   2
 -15  -3   0 10.4770 751.912   0
 -15  -3   1 3633.55 867.254   0
 -15  -3  -1 3466.98 688.699   2
 -15  -3  -1 3141.94 802.448   0
 -15  -3   1 3374.27 698.995   2
 -15  -3  -2 1173.89 675.834   2
 -15  -3  -2 767.233 810.518   0
 -15  -3   2 1028.83 801.646   0
 -15  -3   2 1077.43 668.460   2
 -15  -3  -3 6103.84 1008.07   0
 -15  -3  -3 6583.39 809.323   2
 -15  -3   3 6098.39 825.931   1
 -15  -3   3 6234.66 922.098   0
 -15  -3   3 6124.32 779.796   2
 -15  -3   4 4991.30 856.825   1
 -15  -3  -4 5033.54 784.571   2
 -15  -3   4 4332.25 1005.56   0
 -15  -3  -4 6177.52 984.425   0
 -15  -3  -5 8208.50 981.921   0
 -15  -3  -5 8603.41 856.407   2
 -15  -3   5 7551.20 914.069   1
 -15  -3   5 7901.15 1100.76   0
 -15  -3   6 6594.48 895.392   1
 -15  -3  -6 7156.46 1049.21   0
 -15  -3  -6 6826.38 852.837   2
 -15  -3  -7 3140.44 814.532   2
 -15  -3  -7 3062.48 955.240   0
 -15  -3   7 3386.63 850.467   1
 -15  -3   8 1727.53 842.237   1
 -15  -3  -8 1895.38 837.447   0
 -15  -3  -8 2210.97 785.350   2
 -15  -3  -9 458.943 887.790   0
 -15  -3  -9 542.427 760.919   2
 -15  -3   9 732.739 849.775   1
 -15  -3  10-153.431 880.317   1
 -15  -3 -10 804.445 944.276   0
 -15  -3 -10 412.580 802.479   2
 -15  -3 -11 1424.27 898.024   2
 -15  -3 -11 1766.97 979.721   0
 -15  -3  11 1936.36 958.832   1
 -15  -3  12 443.910 926.542   1
 -15  -3 -12 1297.04 987.308   0
 -15  -3 -12 763.377 907.324   2
 -15  -3 -13 3005.30 1011.05   0
 -15  -3  13 4000.82 1085.30   1
 -15  -3 -13 3167.32 981.020   2
 -15  -3 -14 2364.85 1081.11   0
 -15  -3  14 3631.60 1115.12   1
 -15  -3 -14 2628.43 1006.52   2
 -15  -3 -15 4462.98 1158.07   0
 -15  -3  15 4674.66 1164.81   1
 -15  -3 -15 3951.28 1085.67   2
 -15  -3 -16 2041.48 1035.78   0
 -15  -3  16 926.472 1178.89   1
 -15  -3 -16 1828.10 1139.47   2
 -15  -3 -17 2151.71 1117.42   0
 -15   3  17 2516.99 1076.56   1
 -15  -3  17 2085.63 1218.73   1
 -15  -3 -17 2669.53 1180.87   2
 -15  -3 -18 1652.60 1151.69   0
 -15   3  18 1637.57 1061.10   1
 -15  -3  18 1281.69 1174.07   1
 -15  -3 -18 1654.67 1170.24   2
 -15  -3 -19 528.801 1231.06   2
 -15  -3 -19 236.108 1076.23   0
 -15  -3  19 203.251 1251.64   1
 -15   3  19 676.444 1109.90   1
 -15  -3 -20 48.2214 1115.15   0
 -15   3  20 108.448 1123.64   1
 -15  -3  20 828.123 1194.92   1
 -15  -3  21 106.186 1291.85   1
 -15  -3 -21 418.248 1132.85   0
 -15   3  21-86.9918 1168.75   1
 -15  -3 -21-209.381 1265.72   2
 -15  -3 -22-73.3897 1109.58   0
 -15   3  22 850.329 1257.05   1
 -15  -3  22 387.670 1374.60   1
 -15  -3 -22-21.0652 1363.84   2
 -15  -3 -23 969.938 1385.02   2
 -15  -3 -23 349.996 1130.63   0
 -15   3  23 188.719 1260.24   1
 -16  -3   0 58.9171 678.357   2
 -16  -3   0-275.879 836.662   0
 -16  -3   1 643.468 836.691   0
 -16  -3  -1 366.159 647.660   2
 -16  -3   1 807.066 656.556   2
 -16  -3  -1 738.084 926.039   0
 -16  -3   2 913.470 844.501   0
 -16  -3   2 859.080 688.125   2
 -16  -3  -2-70.7858 949.628   0
 -16  -3  -2 650.732 657.922   2
 -16  -3  -3 439.841 797.524   0
 -16  -3  -3 479.840 701.932   2
 -16  -3   3 37.1601 685.837   2
 -16  -3   3 90.1263 876.022   0
 -16  -3   4 664.327 825.795   1
 -16  -3  -4 890.094 963.775   0
 -16  -3  -4 659.705 743.124   2
 -16  -3   4 1137.19 878.014   0
 -16  -3  -5-26.6098 837.146   0
 -16  -3   6 229.668 839.067   1
 -16  -3  -6 300.997 750.339   2
 -16  -3  -6 837.267 976.854   0
 -16  -3   7 156.264 834.714   1
 -16  -3  -7 263.842 742.492   2
 -16  -3  -7-53.2841 901.053   0
 -16  -3  -8 1597.09 810.398   2
 -16  -3   8 831.484 890.350   1
 -16  -3  -8 664.419 879.282   0
 -16  -3   9 478.970 872.464   1
 -16  -3  -9 662.835 802.112   2
 -16  -3  -9 510.439 893.083   0
 -16  -3 -10 215.454 807.179   2
 -16  -3 -10-67.2239 932.764   0
 -16  -3  10-12.1065 895.755   1
 -16  -3  11 567.182 964.786   1
 -16  -3 -11 852.798 930.936   0
 -16  -3 -11 892.915 882.148   2
 -16  -3 -12 162.104 959.485   0
 -16  -3 -12 226.822 867.706   2
 -16  -3  12 407.544 1017.38   1
 -16  -3 -13 793.621 1048.17   0
 -16  -3  13 391.603 1021.54   1
 -16  -3 -13 415.289 922.998   2
 -16  -3 -14 491.131 1090.41   0
 -16  -3 -15 49.3305 1059.41   0
 -16  -3  15-210.712 1112.34   1
 -16  -3  16 191.343 1093.74   1
 -16  -3  17 731.881 1154.08   1
 -16  -3 -17 538.323 1072.86   0
 -16  -3 -18 870.983 1084.03   0
 -16  -3  18-247.434 1234.75   1
 -16  -3 -19 661.819 1150.16   0
 -16  -3  19-4.85461 1208.20   1
 -16  -3 -20-294.882 1164.87   0
 -16  -3  20-5.97557 1289.04   1
 -16  -3 -21-266.668 1174.56   0
 -16  -3  21-207.166 1269.93   1
 -16  -3 -22 636.650 1184.88   0
 -16  -3 -23 866.641 1160.87   0
 -17  -3   0 797.768 1020.48   0
 -17  -3  -1 233.872 1011.45   0
 -17  -3   1 814.615 921.387   0
 -17  -3   2 245.868 901.983   0
 -17  -3  -2 479.692 895.678   0
 -17  -3   3 3952.37 1053.59   0
 -17  -3  -3 2655.94 1075.17   0
 -17  -3  -4 1242.10 928.282   0
 -17  -3  -5 3311.73 1139.83   0
 -17  -3  -6 4781.04 1102.69   0
 -17  -3  -7 1183.48 935.291   0
 -17  -3  -8 2217.54 976.852   0
 -17  -3   9 170.771 919.198   1
 -17  -3 -10 453.483 981.590   0
 -17  -3  10 449.637 958.950   1
 -17  -3 -11 234.051 943.029   0
 -17  -3 -12 1970.90 1018.09   0
 -17  -3  12 1386.60 1017.40   1
 -17  -3 -13 992.226 1106.37   0
 -17  -3  13 1255.26 1059.64   1
 -17  -3  14 1707.25 1152.59   1
 -17  -3 -14 2320.83 1169.81   0
 -17  -3 -15 3846.65 1181.29   0
 -17  -3  15 2745.15 1226.08   1
 -17  -3  16 1290.01 1240.46   1
 -17  -3 -16 1134.82 1135.60   0
 -17  -3 -17-48.2666 1148.98   0
 -17  -3  17 884.546 1257.88   1
 -17  -3 -18 662.373 1090.78   0
 -17  -3  18 48.9309 1192.61   1
 -17  -3 -19 772.867 1112.95   0
 -17  -3  19-130.198 1245.55   1
 -17  -3  20 444.493 1307.79   1
 -18  -3   0-163.731 1102.48   0
 -18  -3  -1 68.5609 968.856   0
 -18  -3   1 120.714 1009.84   0
 -18  -3   2 358.241 980.010   0
 -18  -3  -2 182.945 1051.91   0
 -18  -3  -3 536.590 956.073   0
 -18  -3  -5-9.99515 1001.64   0
 -18  -3  -6 310.889 965.281   0
 -18  -3  -8 500.179 1092.40   0
 -18  -3  -9 399.291 1107.02   0
 -18  -3 -11 232.736 1013.83   0
 -18  -3 -12 1359.55 1110.83   0
 -18  -3 -13 179.131 1206.62   0
 -18  -3 -14 164.102 1122.11   0
 -18  -3 -15 535.949 1154.25   0
 -18  -3  15 969.861 1143.36   1
 -18  -3 -16 446.252 1097.45   0
 -18  -3  16 666.609 1184.21   1
 -18  -3 -17 238.310 1202.19   0
 -18  -3  17 116.652 1218.37   1
 -18  -3  18 1756.45 1322.79   1
 -18  -3 -18 1467.40 1178.79   0
 -18  -3 -19 289.767 1158.09   0
 -18  -3  19 600.753 1265.30   1
 -19  -3   0 3855.17 1257.42   0
 -19  -3  -1 490.677 1059.94   0
 -19  -3   1 933.515 1135.43   0
 -19  -3  -2 5753.94 1263.84   0
 -19  -3  -3 1781.31 1188.22   0
 -19  -3  -4 5080.73 1188.43   0
 -19  -3  -5 5406.08 1285.19   0
 -19  -3  -6 3399.11 1290.75   0
 -19  -3  -7 2089.01 1225.50   0
 -19  -3  -9 804.614 1172.19   0
 -19  -3 -10 224.433 1191.51   0
 -19  -3 -11 1081.91 1128.91   0
 -19  -3 -13 1968.20 1284.24   0
 -19  -3 -14 101.879 1177.99   0
 -19  -3 -15 3424.48 1296.54   0
 -20  -3   0-134.688 1177.08   0
 -20  -3  -1-176.605 1206.10   0
 -20  -3  -2 134.406 1091.90   0
 -20  -3  -3-122.070 1230.02   0
 -20  -3  -4 172.411 1236.74   0
 -20  -3  -5 87.1107 1157.82   0
 -20  -3  -6 47.7928 1090.71   0
 -20  -3  -7 164.983 1101.39   0
 -20  -3  -8 1284.14 1100.01   0
 -20  -3  -9-140.088 1128.64   0
 -20  -3 -10 927.298 1230.46   0
 -20  -3 -11 684.835 1231.20   0
 -20  -3 -12-231.756 1142.49   0
 -21  -3  -2 70.3227 1218.56   0
 -21  -3  -3 1439.75 1183.40   0
 -21  -3  -4 915.054 1269.83   0
 -21  -3  -5 1636.74 1317.82   0
 -21  -3  -6 1066.03 1331.13   0
 -21  -3  -7 542.168 1291.85   0
 -21  -3  -8 887.316 1303.80   0
 -21  -3  -9 634.641 1185.33   0
   0  -4   0 25048.5 664.312   0
   0  -4   0 24453.1 686.321   2
   0  -4   1 44701.6 726.264   0
   0  -4  -1 44492.1 849.761   0
   0  -4   1 44115.4 812.367   2
   0  -4  -1 42784.3 833.435   2
   0  -4   2 51061.1 973.913   1
   0  -4  -2 51034.6 976.344   0
   0  -4   2 51312.5 711.883   0
   0  -4   2 51963.0 892.960   2
   0  -4  -2 51751.8 912.187   2
   0  -4  -3 59644.8 1112.79   0
   0  -4   3 60177.8 686.613   0
   0  -4   3 58042.7 930.431   2
   0  -4  -3 59965.3 998.347   2
   0  -4   3 60012.0 989.406   1
   0  -4  -4 42669.3 1044.81   0
   0  -4   4 43355.6 850.364   2
   0  -4   4 45569.4 545.211   0
   0  -4  -4 43376.9 939.767   2
   0  -4   4 43595.6 878.647   1
   0  -4  -5 142450. 1535.14   2
   0  -4   5 141524. 1437.37   1
   0  -4   5 143115. 799.873   0
   0  -4  -5 139729. 1685.38   0
   0  -4  -6 66061.0 1305.43   0
   0  -4  -6 67665.0 1175.42   2
   0  -4   6 65234.8 1057.90   1
   0  -4  -7 36032.7 1251.22   0
   0  -4   7 37001.3 882.011   1
   0  -4   8 159996. 1641.84   1
   0  -4  -8 158515. 1804.33   2
   0  -4  -9 4288.33 877.276   0
   0  -4  -9 4041.39 900.120   2
   0  -4   9 4077.96 645.469   1
   0  -4 -10 30787.9 1259.96   0
   0  -4  10 30469.9 890.185   1
   0  -4 -10 30886.4 1101.79   2
   0  -4 -11 2326.73 868.876   2
   0  -4  11 2044.69 587.904   1
   0  -4 -11 2010.98 1116.64   0
   0  -4 -12 47765.7 1698.68   0
   0  -4  12 45784.2 1121.20   1
   0  -4 -12 49070.6 1464.13   2
   0  -4 -13 15740.1 1257.67   0
   0  -4  13 14030.3 864.827   1
   0  -4 -13 14980.3 1168.16   2
   0  -4 -14 1125.23 1127.82   2
   0  -4 -14 1153.63 1310.01   0
   0  -4  14 553.457 667.803   1
   0  -4 -15 23717.5 1386.88   0
   0  -4  15 22654.2 988.199   1
   0  -4 -15 22306.4 1341.06   2
   0  -4 -16 681.004 1087.35   2
   0  -4 -16 918.423 1305.76   0
   0  -4  16 15.9884 725.821   1
   0  -4 -17 4346.58 1317.95   2
   0  -4 -17 2715.47 1329.28   0
   0  -4  17 3590.31 807.616   1
   0  -4 -18 10483.7 1395.96   0
   0  -4  18 10212.0 905.552   1
   0  -4 -18 9694.66 1388.09   2
   0  -4 -19-119.728 1179.48   2
   0  -4  19-219.577 722.773   1
   0   4  19 101.680 994.429   1
   0   4  20 5463.18 1065.06   1
   0  -4  20 5108.22 904.077   1
   0  -4 -20 5494.81 1295.21   0
   0  -4 -20 5148.53 1306.66   2
   0  -4 -21-36.5394 1295.52   2
   0   4  21-178.362 970.742   1
   0  -4 -21 100.661 1262.25   0
   0  -4  21-246.950 833.209   1
   0  -4 -22 8003.56 1508.46   2
   0   4  22 6609.36 1172.80   1
   0  -4 -22 7270.58 1448.25   0
   0  -4  22 7018.14 1018.05   1
   0   4  23 7280.55 1273.83   1
   0  -4 -23 6657.15 1484.79   0
   0  -4 -23 6457.35 1715.68   2
   0  -4  23 5737.64 1010.70   1
   0  -4 -24 2954.39 1843.36   2
   0   4  24 1533.31 1284.72   1
   0  -4 -24 2518.78 1489.44   0
   0  -4  24 648.852 950.148   1
   0   4  25 14029.4 1611.78   1
   0  -4 -25 13526.1 1798.27   0
   0  -4  25 13339.3 1290.14   1
   0  -4 -25 14496.9 1885.96   2
   0  -4 -26 1385.97 1859.60   2
   0  -4 -26 869.447 1643.53   0
   0  -4  26 765.312 1007.75   1
   0  -4 -27 3189.40 1848.62   2
   0   4  27 4608.88 1581.46   1
   0  -4 -27 4948.26 1633.34   0
   0  -4  27 4842.11 1141.63   1
   0  -4 -28 489.286 1959.30   2
   0  -4  28 177.383 1015.33   1
   0   4  28-106.836 1406.58   1
   0  -4 -28 479.506 1518.54   0
   0  -4 -29 1696.74 1837.21   2
   0   4  29 1907.34 1410.82   1
   0  -4 -29 2605.27 1633.98   0
   0  -4  29 1910.05 1172.32   1
   0   4  30 847.403 1431.70   1
   0  -4  30 1046.22 1113.03   1
   0  -4 -30 1259.43 1515.01   0
   0  -4  31 67.3937 1159.03   1
   0  -4 -31 238.770 1522.67   0
   1  -4   0 164.809 452.901   0
   1  -4   0-65.9057 394.611   2
  -1  -4   0 23.3239 435.321   0
  -1  -4   0 344.174 462.120   2
   1  -4   1 7044.39 481.151   2
   1  -4  -1 7366.78 582.376   0
   1  -4   1 7531.28 457.151   0
  -1  -4  -1 7357.20 550.623   0
  -1  -4   1 7064.33 464.081   0
  -1  -4   1 6685.12 562.836   2
   1  -4  -1 6607.76 476.306   2
  -1  -4  -1 6931.20 520.632   2
  -1  -4   2 3004.81 522.739   1
   1  -4  -2 3701.43 622.844   0
   1  -4   2 3162.50 384.051   0
  -1  -4   2 3069.33 370.431   0
  -1  -4  -2 3208.30 529.017   0
   1  -4  -2 3015.22 456.940   2
   1  -4   2 2790.15 449.311   2
  -1  -4   2 3335.19 510.259   2
  -1  -4  -2 2885.70 489.611   2
  -1  -4   3 40821.5 868.489   2
  -1  -4  -3 39113.3 930.495   0
   1  -4   3 39837.0 561.106   0
  -1  -4   3 38780.7 618.970   0
   1  -4   3 38039.2 758.482   2
   1  -4   3 38499.8 827.978   1
  -1  -4  -3 40229.2 913.336   2
   1  -4  -3 39897.0 823.786   2
  -1  -4   3 39434.2 889.568   1
  -1  -4  -4 4815.53 635.874   2
  -1  -4  -4 5092.29 629.605   0
   1  -4   4 4514.83 261.019   0
  -1  -4   4 3678.96 494.171   1
  -1  -4   4 4274.38 307.297   0
   1  -4   4 5096.33 486.612   2
  -1  -4   4 3695.10 537.696   2
   1  -4   4 4084.17 547.764   1
   1  -4  -4 4334.67 565.338   2
  -1  -4  -5 25362.2 981.710   0
   1  -4   5 24927.1 733.296   1
   1  -4   5 24260.4 296.356   0
  -1  -4   5 24029.7 769.749   2
  -1  -4   5 24248.8 797.327   1
  -1  -4   5 23494.7 447.324   0
   1  -4  -5 24131.4 782.727   2
  -1  -4  -5 24321.9 857.759   2
   1  -4  -6 519.936 599.761   2
  -1  -4  -6-305.060 657.683   0
  -1  -4   6 281.931 216.782   0
   1  -4   6 117.140 473.860   1
  -1  -4   7 45801.2 512.081   0
   1  -4  -7 49411.2 1086.76   2
  -1  -4  -7 45050.6 1200.73   0
  -1  -4   7 46510.9 968.848   1
   1  -4   7 46643.1 935.775   1
  -1  -4  -7 46336.6 1093.48   2
  -1  -4  -8 18429.0 1139.89   0
  -1  -4   8 19431.7 781.874   1
   1  -4   8 18091.1 693.926   1
  -1  -4  -8 18183.8 969.403   2
   1  -4  -8 17143.8 861.488   2
  -1  -4  -9 12351.0 961.982   0
  -1  -4   9 10679.2 661.380   1
   1  -4   9 11919.5 666.964   1
   1  -4  -9 11552.5 862.253   2
  -1  -4  -9 12128.4 863.755   2
  -1  -4 -10 2821.33 944.062   2
  -1  -4 -10 2774.95 1065.22   0
  -1  -4  10 2206.19 658.511   1
   1  -4  10 2127.73 550.591   1
   1  -4 -10 2562.00 908.226   2
   1  -4 -11 723.267 965.741   2
   1  -4  11 433.112 570.936   1
  -1  -4 -11 138.279 1108.70   0
  -1  -4 -11 980.911 982.927   2
  -1  -4  11 335.343 669.668   1
   1  -4 -12 4574.81 1017.50   2
  -1  -4 -12 4295.89 1204.09   0
   1  -4  12 4361.42 666.855   1
  -1  -4 -12 4040.93 982.142   2
  -1  -4  12 4129.51 722.254   1
  -1  -4 -13 692.672 1090.34   0
  -1  -4 -13 542.201 1123.43   2
   1  -4 -13 308.508 1113.78   2
   1  -4  13 266.576 593.317   1
  -1  -4  13 697.759 705.146   1
  -1  -4 -14 1002.22 1122.55   2
   1  -4 -14 606.675 1140.73   2
  -1  -4 -14 637.065 1112.98   0
   1  -4  14 673.106 685.521   1
  -1  -4  14 1107.64 638.147   1
  -1  -4 -15 926.215 1204.86   2
   1  -4 -15 1282.32 1202.10   2
   1  -4 -15 2663.42 1354.52   0
  -1  -4  15 932.571 650.917   1
   1  -4  15 1125.69 714.195   1
  -1  -4 -15 877.027 1266.57   0
   1  -4 -16 29.5016 1128.46   2
  -1  -4  16 74.4630 747.834   1
   1  -4 -16-167.903 1322.07   0
   1  -4  16 490.570 689.749   1
  -1  -4 -17 270.468 1094.67   2
   1  -4 -17 847.942 1241.83   2
   1  -4  17 143.448 665.019   1
  -1  -4 -17 201.204 1272.40   0
  -1  -4  17 221.575 769.827   1
  -1  -4 -18 430.442 1307.46   2
   1  -4 -18 401.839 1137.30   2
  -1   4  18 1106.64 1063.75   1
   1  -4  18 139.287 734.623   1
  -1  -4  18-246.846 739.830   1
   1  -4 -18 692.790 1331.28   0
  -1  -4 -18-43.9201 1254.76   0
  -1  -4 -19 551.562 1387.98   2
   1  -4 -19 313.410 1236.24   2
  -1   4  19 171.126 1074.77   1
   1  -4 -19-272.458 1327.12   0
  -1  -4 -19-14.1909 1142.27   0
  -1  -4  19-160.444 715.428   1
   1  -4  19-77.6159 687.936   1
  -1  -4 -20 124.130 1385.84   2
   1  -4 -20 161.840 1336.17   2
   1   4  20-99.2115 1134.12   1
  -1   4  20 369.488 1125.25   1
  -1  -4  20-65.9038 832.154   1
  -1  -4 -20-206.893 1224.00   0
  -1  -4 -21-78.9920 1389.74   2
   1  -4 -21 498.442 1372.13   2
  -1   4  21 212.633 1165.64   1
   1  -4 -21 214.966 1436.59   0
  -1  -4 -21 92.4542 1366.16   0
  -1  -4  21-23.6186 869.692   1
   1  -4  21 5.23080 757.378   1
   1  -4 -22-110.533 1380.70   2
  -1   4  22-311.263 1194.14   1
   1  -4  22-244.696 790.031   1
  -1  -4 -22 418.499 1428.36   0
  -1  -4  22 168.879 899.770   1
  -1  -4 -23 803.745 1710.16   2
   1  -4 -23 760.308 1516.20   2
   1   4  23-177.517 1236.77   1
  -1   4  23-13.2566 1180.81   1
   1  -4 -23 205.844 1532.37   0
   1  -4  23 160.068 852.382   1
  -1  -4  23 621.772 907.399   1
  -1  -4 -24-183.959 1728.47   2
   1  -4 -24 790.635 1767.49   2
   1   4  24 1055.74 1317.02   1
  -1   4  24-127.872 1163.20   1
   1  -4 -24-20.1811 1494.71   0
  -1  -4 -24-303.086 1551.31   0
  -1  -4  24 268.146 932.364   1
   1  -4  24 317.289 925.251   1
   1   4  25 884.406 1371.40   1
  -1  -4 -25 525.804 1606.36   2
   1  -4 -25 526.616 1631.57   2
  -1   4  25 1239.73 1268.60   1
   1  -4 -25 543.486 1499.49   0
  -1  -4 -25 2148.24 1571.26   0
  -1  -4  25 1017.27 1089.08   1
   1  -4  25 768.442 1000.27   1
   1  -4 -26 2118.58 1880.52   2
  -1  -4 -26 1637.96 1935.02   2
  -1  -4  26 1739.51 1047.24   1
   1   4  26 2750.76 1459.69   1
  -1   4  26 1137.34 1437.10   1
   1  -4 -26 1730.63 1669.93   0
  -1  -4 -26 1876.08 1555.06   0
   1  -4  26 1686.88 999.877   1
   1   4  27 675.490 1488.99   1
  -1   4  27 11.8332 1496.94   1
  -1  -4 -27 787.816 1470.82   0
   1  -4 -27 321.070 1729.43   2
  -1  -4  27 49.9816 1094.81   1
  -1  -4  28-127.805 1046.40   1
   1  -4 -28 439.830 1562.55   0
   1  -4  28 349.403 999.129   1
  -1  -4 -28-14.9268 1443.02   0
   1   4  29 197.292 1417.81   1
  -1   4  29-304.679 1343.92   1
   1  -4 -29 734.510 1682.45   0
  -1  -4 -29 864.357 1545.91   0
  -1  -4  29 33.3479 1181.04   1
   1  -4  29-49.9298 1024.19   1
   1   4  30 1116.36 1318.40   1
  -1   4  30 1122.14 1499.45   1
   1  -4  30-102.804 1131.98   1
   1  -4 -31 437.380 1715.07   0
   1  -4  31 355.185 1131.59   1
  -1  -4 -31 559.648 1529.83   0
  -2  -4   0 60989.7 919.406   0
  -2  -4   0 61487.7 1017.73   2
   2  -4   0 61649.6 846.256   2
  -2  -4  -1 11069.2 592.928   0
  -2  -4   1 10749.5 516.885   0
   2  -4   1 10278.7 494.955   2
  -2  -4   1 10295.1 629.060   2
   2  -4  -1 11043.7 484.913   2
  -2  -4  -1 10526.2 556.148   2
   2  -4   2 49305.0 732.261   0
  -2  -4  -2 47142.5 923.819   0
  -2  -4   2 49634.2 773.012   0
  -2  -4   2 49049.2 938.461   2
   2  -4   2 50363.3 795.288   2
   2  -4  -2 48591.9 791.358   2
  -2  -4  -2 50112.5 982.005   2
  -2  -4   2 50357.2 964.867   1
   2  -4   3 48518.6 638.834   0
  -2  -4  -3 47230.4 979.883   0
  -2  -4   3 48373.8 722.383   0
   2  -4   3 49437.4 809.989   2
  -2  -4   3 48031.7 908.576   2
   2  -4  -3 47518.5 832.979   2
  -2  -4   3 47551.2 970.484   1
  -2  -4  -3 48414.0 996.202   2
   2  -4   4 974.444 467.932   1
  -2  -4   4 883.560 571.408   1
   2  -4   4 1261.63 246.091   0
  -2  -4  -4 1550.08 671.532   0
   2  -4  -4 2007.35 492.777   2
  -2  -4  -4 1852.26 623.403   2
  -2  -4   4 1168.14 532.786   2
  -2  -4   4 1224.74 304.771   0
  -2  -4  -5 55530.2 1190.87   0
  -2  -4  -5 55698.5 1077.11   2
   2  -4   5 57406.9 405.883   0
  -2  -4   5 58203.7 1063.09   2
  -2  -4   5 57802.3 1077.63   1
   2  -4   5 57562.6 925.085   1
   2  -4  -5 57719.3 978.542   2
  -2  -4   5 57480.8 720.708   0
  -2  -4  -6 1397.43 582.652   2
  -2  -4  -6 1310.51 632.283   0
   2  -4   6 924.290 457.570   1
   2  -4  -6 967.298 575.476   2
  -2  -4   6 667.815 566.136   1
  -2  -4   6 1135.56 271.758   0
  -2  -4  -7 10427.5 921.319   0
  -2  -4  -7 11307.0 861.205   2
  -2  -4   7 11272.2 707.448   1
   2  -4   7 11481.5 587.290   1
  -2  -4   7 11874.7 384.471   0
   2  -4  -7 11796.8 764.028   2
  -2  -4   8 6269.25 681.603   1
  -2  -4  -8 6392.46 945.559   0
   2  -4   8 5943.54 535.951   1
  -2  -4  -8 6662.76 860.584   2
   2  -4  -8 6096.05 724.160   2
   2  -4  -9 2234.85 771.391   2
  -2  -4  -9 1524.20 867.772   2
  -2  -4  -9 1178.30 800.819   0
   2  -4   9 1466.57 521.819   1
  -2  -4   9 1946.10 635.648   1
  -2  -4 -10 14951.9 1204.88   0
  -2  -4  10 14709.2 833.686   1
   2  -4  10 14851.2 701.325   1
  -2  -4 -10 15312.5 1073.07   2
   2  -4 -10 14885.2 978.348   2
  -2  -4 -11 1901.03 983.443   2
  -2  -4  11 1471.79 719.462   1
  -2  -4 -11 1552.81 920.214   0
   2  -4 -11 2538.19 899.504   2
   2  -4  11 1786.46 555.012   1
  -2  -4 -12 7719.98 1042.97   0
  -2  -4  12 7697.36 768.894   1
   2  -4  12 7154.78 683.401   1
   2  -4 -12 7873.68 1105.36   2
  -2  -4 -12 7563.03 1133.07   2
  -2  -4 -13 54151.1 1622.76   0
  -2  -4  13 55067.2 1334.70   1
   2  -4  13 55659.1 1182.29   1
  -2  -4 -13 57097.2 1614.64   2
   2  -4 -13 56921.3 1571.96   2
   2  -4 -14 3406.75 1050.70   2
  -2  -4 -14 2522.27 1036.02   0
  -2  -4  14 2591.52 770.775   1
  -2  -4 -14 3034.25 995.297   2
   2  -4  14 3119.00 681.722   1
  -2  -4 -15 70266.0 1914.11   0
  -2  -4  15 73046.5 1564.14   1
   2  -4  15 72662.8 1388.01   1
  -2  -4 -15 71437.3 1795.44   2
   2  -4 -15 74829.0 1862.81   2
  -2  -4  16 650.808 838.839   1
   2  -4 -16 494.758 1201.21   2
  -2  -4 -16 386.153 1260.74   0
   2  -4  16-210.239 664.830   1
  -2  -4 -16 357.075 1214.39   2
  -2   4  17 34980.1 1448.05   1
  -2  -4 -17 32582.4 1517.50   0
  -2  -4  17 30615.8 1180.45   1
   2  -4  17 32866.0 1120.32   1
  -2  -4 -17 33569.0 1665.79   2
   2  -4 -17 33709.5 1603.52   2
   2  -4  18 2534.77 721.740   1
  -2  -4 -18 2673.47 1276.26   2
  -2   4  18 1994.17 1025.36   1
  -2  -4 -18 1266.80 1297.61   0
  -2  -4  18 2551.13 872.026   1
   2  -4 -18 2672.59 1201.32   2
  -2  -4 -19-42.8396 1187.31   2
   2  -4  19 153.217 720.792   1
   2  -4 -19-2.88519 1427.68   0
   2  -4 -19-182.389 1248.48   2
  -2  -4 -19 7.48651 1107.21   0
  -2  -4  19 182.445 762.388   1
  -2  -4 -20 10624.5 1525.70   2
   2  -4 -20 9307.37 1455.44   2
   2   4  20 10519.3 1270.76   1
   2  -4 -20 11754.2 1592.11   0
  -2   4  20 8671.90 1141.46   1
  -2  -4  20 9303.19 961.083   1
   2  -4  20 8872.05 913.775   1
  -2  -4 -20 9588.94 1397.99   0
  -2  -4 -21-89.7650 1485.14   2
   2  -4 -21-282.398 1341.87   2
  -2   4  21-171.373 985.718   1
   2  -4 -21 595.998 1337.20   0
  -2  -4 -21 427.262 1342.26   0
  -2  -4  21-124.713 799.869   1
   2  -4  21 659.739 777.124   1
   2   4  21 504.627 1174.54   1
  -2  -4 -22 2683.22 1608.32   2
   2   4  22 229.783 1212.44   1
  -2   4  22 1173.83 1130.26   1
   2  -4 -22 650.163 1402.79   0
  -2  -4 -22 1651.77 1333.46   0
  -2  -4  22 1112.10 870.746   1
   2  -4  22 1868.88 828.952   1
   2  -4 -22 988.563 1411.70   2
  -2  -4 -23 434.252 1590.01   2
   2  -4  23 211.646 865.102   1
   2   4  23 611.293 1220.53   1
  -2   4  23 1074.58 1309.21   1
   2  -4 -23 1163.40 1644.07   0
  -2  -4 -23 475.277 1281.29   0
  -2  -4  23-155.362 900.803   1
  -2  -4 -24 496.481 1527.97   2
   2  -4 -24 906.923 1747.52   2
   2   4  24 1460.94 1226.40   1
  -2   4  24 503.568 1336.53   1
   2  -4 -24 1260.41 1675.60   0
  -2  -4 -24 946.382 1324.44   0
   2  -4  24 744.423 889.488   1
  -2  -4  24 1393.96 1043.78   1
  -2  -4 -25 2919.85 1756.74   2
   2  -4 -25 2785.34 1665.22   2
   2   4  25 3384.81 1294.16   1
  -2   4  25 2951.21 1280.82   1
   2  -4 -25 2349.45 1600.97   0
   2  -4  25 3422.79 955.800   1
  -2  -4 -25 2968.31 1374.63   0
  -2  -4  25 3913.60 1141.49   1
  -2  -4 -26 840.855 1913.16   2
   2  -4 -26-96.6618 1845.22   2
   2   4  26 1626.42 1300.50   1
  -2   4  26 605.965 1251.05   1
   2  -4  26-46.7144 961.590   1
  -2  -4  26 138.437 1043.07   1
  -2  -4 -27 1345.23 1705.01   2
   2  -4 -27 407.679 1722.91   2
   2   4  27 1673.44 1362.66   1
  -2   4  27 2183.40 1509.05   1
   2  -4 -27 990.782 1672.09   0
  -2  -4  27 920.584 1170.58   1
   2  -4  27 1699.25 995.263   1
  -2  -4 -27 2211.58 1424.94   0
  -2  -4 -28-300.113 1972.79   2
   2  -4 -28 705.371 1867.71   2
  -2  -4 -28 1340.43 1499.67   0
   2   4  28 352.469 1391.48   1
  -2   4  28 550.923 1416.50   1
   2  -4  28 323.702 1027.99   1
   2  -4 -28 576.865 1633.35   0
  -2  -4  28 312.698 1054.08   1
  -2  -4 -29 462.846 1716.69   2
   2  -4 -29 209.248 1921.59   2
  -2  -4  29 462.997 1212.98   1
   2   4  29 771.688 1463.71   1
  -2   4  29-12.9633 1316.80   1
   2  -4 -29 470.369 1679.89   0
  -2  -4 -29 661.290 1482.99   0
   2  -4  29 366.303 1012.14   1
   2   4  30 3006.51 1558.87   1
   2  -4 -30 1073.48 1667.54   0
  -2  -4  30 714.968 1202.70   1
   2  -4  30 1091.61 1069.88   1
   3  -4   0 118.447 313.227   2
  -3  -4   0 356.569 527.900   2
  -3  -4   0 334.603 446.881   0
   3  -4  -1 21620.0 529.200   2
  -3  -4   1 21612.8 837.563   1
  -3  -4  -1 21322.2 707.637   0
  -3  -4   1 19900.9 669.535   2
  -3  -4   1 21039.2 636.121   0
  -3  -4  -1 21683.1 752.244   2
   3  -4   1 21232.9 546.422   2
  -3  -4   2-197.126 579.278   1
  -3  -4  -2 299.430 548.821   0
   3  -4   2 72.4223 338.651   2
  -3  -4   2-54.7013 373.382   0
  -3  -4   2 13.4447 528.764   2
   3  -4  -2 223.330 365.247   2
  -3  -4  -2 515.559 464.092   2
  -3  -4   3 22514.4 598.558   0
  -3  -4   3 22072.0 737.497   2
   3  -4  -3 22193.1 593.177   2
  -3  -4   3 22320.3 763.728   1
  -3  -4  -3 20785.8 784.605   2
  -3  -4  -3 22324.5 810.682   0
  -3  -4   4 508.589 535.516   1
   3  -4   4 612.052 448.728   1
  -3  -4   4 407.918 348.698   0
  -3  -4   4 67.8852 421.992   2
  -3  -4  -4 1254.97 634.303   2
  -3  -4  -4 573.443 628.615   0
   3  -4  -4 769.977 438.783   2
   3  -4   5 22367.2 344.054   0
  -3  -4  -5 22289.7 917.511   0
   3  -4   5 21263.6 649.037   1
  -3  -4  -5 21746.5 890.063   2
  -3  -4   5 21961.8 723.612   2
  -3  -4   5 21054.1 769.102   1
   3  -4  -5 21618.2 705.266   2
  -3  -4   5 20680.8 551.523   0
   3  -4   6 3049.93 474.049   1
  -3  -4   6 3283.33 355.977   0
  -3  -4   6 3430.26 594.241   2
  -3  -4  -6 3548.50 795.646   0
   3  -4  -6 3267.92 575.208   2
  -3  -4  -6 2776.69 749.700   2
  -3  -4   6 3072.05 621.585   1
   3  -4  -7 138.151 605.935   2
   3  -4   7 311.307 441.357   1
  -3  -4  -7 418.457 694.707   2
  -3  -4   7 273.556 531.038   1
  -3  -4  -7-49.5775 641.792   0
  -3  -4   7 188.722 289.805   0
  -3  -4  -8 748.219 754.111   2
   3  -4  -8 526.318 667.415   2
  -3  -4  -8 884.992 792.655   0
  -3  -4   8 572.875 614.962   1
   3  -4   8 312.638 450.443   1
  -3  -4  -9 267.871 873.234   2
   3  -4  -9 586.062 734.646   2
  -3  -4  -9 182.631 825.191   0
  -3  -4   9-90.4932 596.861   1
   3  -4   9 253.807 445.910   1
   3  -4 -10 933.277 815.782   2
  -3  -4 -10 789.924 827.531   0
  -3  -4 -10 1335.03 895.251   2
  -3  -4  10 1603.54 690.430   1
   3  -4  10 831.897 498.742   1
   3  -4  11 3234.48 559.316   1
   3  -4 -11 3720.40 901.593   2
  -3  -4 -11 3808.56 998.422   2
  -3  -4 -11 3385.72 1084.05   0
  -3  -4  11 3528.88 734.304   1
  -3  -4 -12 8875.85 1078.31   0
  -3  -4  12 7858.03 762.700   1
   3  -4  12 8209.75 643.877   1
  -3  -4 -12 8730.55 1165.26   2
   3  -4 -12 8397.60 1064.69   2
  -3  -4 -13 2141.15 985.968   2
  -3  -4  13 2028.20 758.471   1
   3  -4 -13 2175.19 1004.80   2
   3  -4  13 2525.31 580.906   1
  -3  -4 -13 2988.20 955.935   0
  -3  -4 -14 1084.14 1013.35   0
  -3  -4  14 108.531 782.722   1
  -3  -4 -14-73.7910 979.909   2
  -3  -4 -15 550.019 1035.88   2
   3  -4 -15 754.562 1111.14   2
  -3  -4 -15 444.140 990.009   0
  -3  -4  15 933.704 816.328   1
   3  -4  15 718.374 609.178   1
  -3  -4 -16 495.303 993.779   2
   3  -4 -16-28.7635 1139.09   2
  -3   4  16 59.6707 1022.81   1
   3  -4  16 89.3045 599.576   1
  -3  -4 -16 648.509 1016.16   0
  -3  -4  16 256.636 707.228   1
   3  -4 -17 450.221 1182.61   2
  -3   4  17 116.766 1009.58   1
  -3  -4  17-198.926 834.623   1
  -3  -4 -17 132.739 1168.75   0
   3  -4  17 177.658 650.931   1
  -3  -4 -17-179.122 1267.28   2
  -3  -4 -18 322.600 1122.18   2
   3  -4 -18 632.743 1150.13   2
  -3   4  18 806.378 1007.43   1
  -3  -4 -18 364.286 1174.19   0
  -3  -4  18 61.5828 754.207   1
   3  -4  18 238.731 651.018   1
  -3  -4 -19-280.837 1365.12   2
   3  -4 -19 453.145 1203.59   2
  -3  -4 -19-63.9004 1160.11   0
  -3  -4  19-7.16122 880.866   1
   3  -4  19 863.822 697.571   1
  -3   4  19 645.428 951.198   1
   3  -4 -20 2092.81 1268.43   2
  -3  -4  20 2976.05 948.624   1
  -3   4  20 3770.66 1003.88   1
  -3  -4 -20 3062.73 1241.15   0
   3  -4  20 3274.76 768.617   1
  -3  -4 -20 4606.61 1461.27   2
  -3  -4 -21-171.280 1363.85   2
   3  -4 -21 112.943 1345.02   2
   3   4  21-260.839 1174.30   1
  -3   4  21 148.923 1118.40   1
   3  -4  21-290.488 749.178   1
  -3  -4  21-17.0964 926.303   1
  -3  -4 -22 600.470 1417.04   2
   3  -4 -22 420.564 1450.15   0
   3   4  22 252.987 1149.45   1
  -3   4  22 19.5608 1239.39   1
   3  -4  22 569.643 770.092   1
   3  -4 -22 328.060 1463.58   2
  -3  -4  22 431.014 974.448   1
  -3  -4 -22 364.432 1168.51   0
   3  -4 -23 115.331 1633.87   2
   3   4  23 297.178 1137.02   1
  -3   4  23-27.6442 1187.92   1
  -3  -4 -23 553.169 1257.88   0
  -3  -4  23 288.847 1009.68   1
   3  -4  23-45.5350 809.375   1
   3  -4 -24 126.502 1572.94   2
   3   4  24 672.647 1203.06   1
   3  -4 -24 65.1082 1704.08   0
  -3   4  24 1309.29 1154.22   1
  -3  -4 -24 750.119 1375.45   0
   3  -4  24 61.2089 856.510   1
  -3  -4 -24 1357.73 1760.82   2
  -3  -4  24 1096.86 1070.73   1
   3   4  25 197.579 1246.35   1
   3  -4 -25 768.964 1744.34   2
   3  -4 -25-250.470 1586.12   0
  -3   4  25 270.825 1371.02   1
  -3  -4 -25-229.673 1812.44   2
  -3  -4 -25 24.4996 1462.26   0
   3  -4  25 302.465 848.139   1
  -3  -4 -26-213.218 1607.51   2
   3  -4  26-94.2500 918.714   1
   3  -4 -26 322.367 1685.83   2
  -3   4  26 741.207 1351.49   1
   3  -4 -26 1819.99 1819.50   0
  -3  -4 -26 411.601 1466.56   0
  -3  -4  26 90.6658 1167.33   1
  -3  -4 -27 727.882 1464.65   0
  -3  -4 -27 1229.58 1897.56   2
  -3  -4  27 505.132 1120.12   1
   3  -4 -27 785.816 1917.86   2
   3   4  27-46.9636 1342.85   1
  -3   4  27 296.083 1290.44   1
   3  -4 -27 265.722 1685.41   0
   3  -4  27 802.528 942.871   1
   3  -4 -28-146.818 1693.06   2
  -3  -4 -28 566.533 1427.96   0
  -3   4  28-232.609 1506.16   1
   3  -4 -28 1006.91 1816.48   0
  -3  -4 -28 79.0382 1846.66   2
   3  -4  28 760.364 936.738   1
  -3  -4  28 613.774 1151.87   1
   3  -4 -29 1323.76 1752.52   2
  -3   4  29 539.295 1393.51   1
  -3  -4 -29 436.785 1395.85   0
  -3  -4  29-229.612 1084.08   1
  -3  -4 -30-90.0313 1416.51   0
  -3  -4 -31 39.6669 1426.24   0
  -4  -4   0 10244.6 558.576   0
   4  -4   0 10760.0 393.315   2
  -4  -4   0 9797.49 605.889   2
  -4  -4  -1 8417.66 587.359   0
  -4  -4   1 7013.67 527.460   0
  -4  -4  -1 7722.58 592.766   2
   4  -4   1 7431.38 368.609   2
   4  -4  -1 7091.60 363.790   2
  -4  -4   1 7639.88 531.542   2
  -4  -4   1 7203.15 717.273   1
  -4  -4  -2 629.364 493.350   0
  -4  -4   2 649.273 541.713   1
  -4  -4   2 584.421 422.443   0
  -4  -4  -2 254.331 445.918   2
  -4  -4   2 220.430 495.224   2
   4  -4  -2 288.216 320.677   2
  -4  -4  -3 99654.0 1344.66   0
  -4  -4  -3 103716. 1425.78   2
   4  -4  -3 103601. 984.940   2
  -4  -4   3 103252. 1171.03   0
  -4  -4   3 102877. 1366.45   2
  -4  -4   3 104093. 1414.93   1
  -4  -4   4 466.163 401.910   0
  -4  -4  -4 752.364 622.527   0
  -4  -4   4 772.884 650.251   1
  -4  -4  -4 1848.91 594.778   2
   4  -4  -4 796.268 450.548   2
  -4  -4   4 487.226 528.359   2
  -4  -4   5 125979. 1234.69   0
  -4  -4   5 127220. 1515.62   2
  -4  -4  -5 126126. 1628.56   0
   4  -4   5 125038. 1211.15   1
  -4  -4  -5 124533. 1591.98   2
  -4  -4   5 129681. 1577.89   1
   4  -4  -5 124649. 1234.09   2
   4  -4  -6 4617.75 583.403   2
  -4  -4  -6 4850.99 788.716   0
  -4  -4   6 4225.81 442.005   0
  -4  -4   6 3927.36 684.096   2
  -4  -4  -6 5684.77 825.291   2
   4  -4   6 4514.86 488.418   1
  -4  -4   6 4598.26 687.646   1
  -4  -4  -7 34106.4 1072.93   0
  -4  -4  -7 34153.3 1055.40   2
   4  -4   7 35663.1 743.926   1
  -4  -4   7 34928.3 1002.63   1
  -4  -4   7 34203.0 718.591   0
   4  -4  -7 33120.4 883.069   2
  -4  -4   8 11565.2 520.458   0
  -4  -4  -8 11269.2 965.154   0
  -4  -4   8 12432.8 820.991   1
  -4  -4  -8 10635.3 879.422   2
   4  -4   8 11402.2 563.254   1
   4  -4  -8 11362.7 754.600   2
   4  -4  -9 866.870 709.500   2
   4  -4   9 542.814 464.058   1
  -4  -4  -9 855.272 923.277   0
  -4  -4   9 505.902 613.776   1
  -4  -4  -9 860.383 880.751   2
  -4  -4 -10 45180.3 1444.31   0
  -4  -4  10 44435.8 1124.48   1
   4  -4  10 46630.7 916.358   1
   4  -4 -10 46009.8 1187.69   2
  -4  -4 -10 46524.7 1385.16   2
   4  -4 -11 1835.30 897.405   2
  -4  -4  11 2353.00 739.636   1
  -4  -4 -11 2651.25 928.595   0
  -4  -4 -11 3147.69 1025.98   2
   4  -4  11 2734.44 543.142   1
  -4  -4 -12 589.654 1029.15   2
   4  -4 -12 1457.31 905.015   2
  -4  -4 -12 682.035 1022.51   0
  -4  -4  12 885.858 750.282   1
   4  -4  12 909.445 500.415   1
  -4  -4 -13 15621.8 1123.50   0
  -4  -4  13 16015.7 992.592   1
   4  -4  13 14585.6 727.104   1
   4  -4 -13 15728.9 1155.86   2
  -4  -4 -13 14084.8 1146.19   2
   4  -4 -14-16.8928 1048.02   2
  -4  -4 -14-79.7697 1077.49   0
  -4  -4  14 40.0537 751.491   1
   4  -4  14 133.301 554.169   1
  -4  -4 -14-308.717 953.976   2
  -4   4  15 36070.4 1308.56   1
  -4  -4 -15 35645.7 1565.55   0
  -4  -4  15 37358.1 1302.32   1
   4  -4  15 35290.5 1026.64   1
  -4  -4 -15 35068.9 1493.19   2
   4  -4 -15 35005.5 1463.17   2
  -4  -4  16 950.425 887.360   1
  -4  -4 -16 30.2264 993.300   2
   4  -4 -16 112.706 1067.39   2
  -4   4  16 279.648 924.844   1
  -4  -4 -16 385.391 1135.52   0
   4  -4  16 426.893 601.754   1
  -4  -4 -17 9764.29 1237.82   0
  -4  -4  17 9360.65 893.546   1
   4  -4  17 8620.23 759.603   1
   4  -4 -17 10409.1 1304.52   2
  -4   4  17 10706.4 1166.71   1
  -4  -4 -17 10230.7 1349.89   2
   4  -4 -18 150.031 1203.57   2
  -4   4  18 433.360 1029.93   1
  -4  -4  18 299.503 885.078   1
  -4  -4 -18 825.544 1247.02   2
  -4  -4 -18 149.841 1043.76   0
   4  -4  18 162.689 632.722   1
  -4  -4 -19 62.5013 1327.80   2
   4  -4 -19 714.176 1220.19   2
  -4   4  19-275.325 1010.15   1
   4  -4  19 582.552 652.359   1
  -4  -4 -19 494.825 1182.56   0
  -4  -4  19 356.603 836.142   1
  -4   4  20 10967.1 1189.37   1
  -4  -4 -20 11048.6 1348.24   0
  -4  -4  20 9410.99 1001.47   1
   4  -4  20 10753.7 859.343   1
  -4  -4 -20 11303.1 1421.49   2
   4  -4 -20 11042.5 1477.37   2
   4   4  21 981.456 1107.27   1
  -4   4  21 1168.58 1201.45   1
  -4  -4 -21 1300.01 1371.91   2
  -4  -4 -21 255.382 1292.69   0
   4  -4  21 931.473 747.185   1
  -4  -4  21 400.560 881.871   1
   4  -4 -21 154.421 1435.55   2
  -4  -4 -22 4693.18 1555.02   2
   4  -4 -22 5238.14 1575.90   2
   4   4  22 5906.16 1193.77   1
  -4   4  22 5527.73 1275.99   1
   4  -4  22 5111.48 863.935   1
  -4  -4  22 5584.53 1004.82   1
  -4  -4 -22 5514.41 1288.34   0
   4  -4 -23 2461.65 1538.65   2
  -4  -4 -23 1627.63 1388.67   0
   4   4  23 2575.42 1271.62   1
  -4   4  23 2007.52 1139.18   1
  -4  -4 -23 1902.63 1599.43   2
   4  -4  23 2270.28 834.039   1
  -4  -4  23 1470.10 993.293   1
   4  -4  24 129.108 814.037   1
   4  -4 -24 1599.21 1663.19   2
   4   4  24 1055.38 1326.58   1
  -4   4  24 526.276 1360.78   1
  -4  -4 -24 396.453 1522.18   2
  -4  -4 -24-61.0282 1368.84   0
   4  -4 -24 235.657 1591.68   0
  -4  -4 -25 7210.11 1769.15   2
   4  -4 -25 8389.88 1728.76   2
  -4  -4  25 6350.74 1306.65   1
   4   4  25 8395.75 1502.25   1
   4  -4 -25 8071.32 1957.39   0
  -4   4  25 6831.18 1381.52   1
  -4  -4 -25 6534.68 1428.11   0
   4  -4  25 6527.34 975.065   1
  -4  -4 -26 641.690 1903.68   2
   4  -4 -26 571.274 1796.51   2
   4  -4 -26 551.030 1719.01   0
   4   4  26 57.1383 1392.01   1
  -4  -4  26 539.897 1130.91   1
  -4  -4 -26 41.0730 1331.95   0
   4  -4  26-155.445 937.626   1
   4  -4 -27 3242.77 1786.72   2
  -4  -4 -27 3748.71 1881.72   2
  -4  -4 -27 3703.36 1429.13   0
   4   4  27 5365.13 1425.95   1
   4  -4 -27 2704.05 1897.15   0
  -4   4  27 5026.78 1538.34   1
  -4  -4  27 3684.14 1252.69   1
  -4  -4 -28-352.946 1741.23   2
   4  -4 -28 176.140 1822.58   2
   4  -4 -28-39.1925 1697.43   0
  -4   4  28 340.541 1300.51   1
  -4  -4  28-56.7404 1191.43   1
  -4  -4 -29 92.9718 1368.85   0
   4  -4 -29 868.142 1867.33   2
   4   4  29 144.783 1368.28   1
  -4   4  29-135.792 1524.79   1
  -4  -4  29-54.3008 1240.23   1
   4   4  30 634.961 1402.29   1
  -4  -4 -30 710.069 1387.97   0
  -5  -4   0 77.3093 469.870   0
   5  -4   0 3.27539 254.781   2
  -5  -4   0-149.065 571.781   2
  -5  -4   1 1965.33 554.009   1
  -5  -4  -1 2290.36 565.729   0
   5  -4  -1 1963.71 282.054   2
  -5  -4   1 2029.66 517.314   0
  -5  -4   1 2116.19 595.262   2
  -5  -4  -1 2514.59 591.630   2
  -5  -4  -2 21271.8 754.039   0
  -5  -4   2 21257.2 791.162   2
   5  -4  -2 22581.3 472.898   2
  -5  -4  -2 20745.0 797.483   2
  -5  -4   2 21997.7 707.058   0
  -5  -4   2 23257.9 907.043   1
  -5  -4  -3 7857.80 678.241   0
  -5  -4   3 6982.17 569.375   2
  -5  -4  -3 7700.96 706.763   2
   5  -4  -3 7710.24 391.079   2
  -5  -4   3 7357.93 727.576   1
  -5  -4   3 7754.73 545.639   0
  -5  -4  -4 184.770 544.153   0
  -5  -4   4 172.063 583.239   2
  -5  -4   4 283.057 440.691   0
  -5  -4   4-67.7427 663.283   1
   5  -4  -4 269.777 362.254   2
  -5  -4  -4 285.631 672.340   2
  -5  -4   5 8117.76 532.135   0
  -5  -4  -5 8130.65 792.362   0
  -5  -4   5 8274.81 709.918   2
  -5  -4   5 7330.99 684.817   1
  -5  -4  -5 7659.04 738.011   2
   5  -4  -5 7760.41 495.979   2
  -5  -4  -6 4442.23 808.578   2
  -5  -4  -6 4043.81 802.685   0
  -5  -4   6 3711.27 487.572   0
  -5  -4   6 3995.04 661.647   2
   5  -4  -6 3762.75 528.589   2
   5  -4   6 3917.77 455.982   1
  -5  -4   6 3721.91 717.133   1
   5  -4   7 43.9219 415.274   1
  -5  -4  -7 108.583 729.589   0
   5  -4  -7-108.360 553.482   2
  -5  -4   7-189.134 661.451   1
  -5  -4   7 24.6614 424.419   0
  -5  -4  -7 238.261 696.817   2
   5  -4   8 285.299 411.147   1
   5  -4  -8 213.159 631.768   2
  -5  -4   8 388.171 427.873   0
  -5  -4  -8 647.929 804.666   2
  -5  -4   8 356.987 580.622   1
  -5  -4  -8 334.327 802.214   0
   5  -4  -9 8.10152 703.995   2
  -5  -4   9 305.509 659.807   1
  -5  -4  -9-108.444 699.097   0
  -5  -4  -9-22.0835 827.325   2
   5  -4   9 37.6052 422.703   1
  -5  -4 -10 3847.96 978.737   2
   5  -4 -10 3019.75 776.842   2
  -5  -4 -10 2885.43 855.122   0
  -5  -4  10 2699.43 740.287   1
   5  -4  10 3078.20 493.105   1
   5  -4 -11 953.215 855.306   2
  -5  -4 -11 1094.12 793.867   0
  -5  -4  11 681.348 596.485   1
   5  -4  11 793.303 454.934   1
  -5  -4 -11 835.474 1006.20   2
  -5  -4 -12 3443.12 1002.51   2
   5  -4 -12 2759.44 918.604   2
  -5  -4 -12 4401.93 1036.49   0
  -5  -4  12 3425.86 822.850   1
   5  -4  12 3361.95 515.408   1
  -5  -4 -13 250.127 1010.50   2
   5  -4 -13 1340.83 967.566   2
   5  -4  13 588.106 503.136   1
  -5  -4 -13 714.711 938.593   0
  -5  -4  13 1209.77 716.682   1
  -5  -4 -14 1454.34 927.032   2
   5  -4 -14 569.267 990.334   2
  -5  -4  14 1097.08 667.853   1
  -5   4  14 1385.99 803.000   1
  -5  -4 -14 1642.99 1062.55   0
   5  -4  14 1485.20 536.331   1
  -5  -4 -15-272.376 961.671   2
   5  -4 -15 257.661 1040.29   2
  -5   4  15 244.546 946.860   1
   5  -4  15 157.994 567.146   1
  -5  -4  15-202.912 743.257   1
  -5  -4 -15 408.062 1023.17   0
  -5  -4 -16 1143.94 998.693   2
   5  -4 -16 1909.75 1112.75   2
  -5   4  16 1851.15 1018.98   1
  -5  -4  16 1348.55 866.627   1
   5  -4  16 1486.77 566.286   1
  -5  -4 -16 1487.63 1001.99   0
  -5  -4 -17 781.651 1198.66   2
   5  -4 -17 1157.28 1123.31   2
  -5   4  17 1107.45 913.434   1
   5  -4  17 1309.49 581.651   1
  -5  -4 -17 1446.11 1056.88   0
  -5  -4  17 1052.48 851.555   1
   5  -4  18 832.041 605.720   1
  -5  -4 -18 1344.58 1270.84   2
  -5   4  18 717.773 961.765   1
  -5  -4  18 1246.84 892.587   1
  -5  -4 -18 155.659 1104.05   0
   5  -4 -18 614.135 1132.90   2
  -5  -4 -19 515.569 1271.82   2
   5  -4 -19 583.107 1164.64   2
  -5   4  19 728.082 1097.28   1
  -5  -4 -19 671.099 1178.40   0
  -5  -4  19 1.84382 767.228   1
   5  -4  19 1.44970 627.996   1
   5  -4 -20 990.489 1236.40   2
  -5  -4  20 901.034 950.134   1
  -5   4  20 1344.84 960.611   1
   5  -4  20-85.7693 662.480   1
  -5  -4 -20 212.459 1097.72   0
  -5  -4 -20 1263.04 1268.06   2
  -5  -4 -21 729.618 1513.62   2
   5  -4 -21 213.865 1355.73   2
   5   4  21 457.382 1126.21   1
  -5   4  21 457.548 1195.53   1
  -5  -4  21-219.219 1015.49   1
   5  -4  21 621.599 704.398   1
  -5  -4 -21 244.621 1191.16   0
  -5  -4 -22 480.551 1631.27   2
   5  -4 -22 1099.67 1451.11   2
   5   4  22 592.631 1194.77   1
  -5   4  22 70.4443 1130.15   1
   5  -4  22-212.037 724.621   1
  -5  -4 -22 87.5261 1215.98   0
   5  -4 -23 551.129 1557.59   2
   5   4  23 312.922 1157.35   1
  -5   4  23-121.730 1216.94   1
  -5  -4 -23-141.220 1286.69   0
  -5  -4  23 338.900 1093.88   1
   5  -4  23 275.662 759.430   1
  -5  -4 -23 580.516 1683.40   2
  -5  -4 -24 1148.47 1788.70   2
   5  -4 -24-286.585 1537.16   2
   5   4  24-61.1527 1212.93   1
  -5   4  24 142.972 1286.84   1
  -5  -4  24 350.308 1008.19   1
  -5  -4 -24 666.526 1256.74   0
  -5  -4 -25 456.361 1796.39   2
   5   4  25-315.266 1335.90   1
  -5   4  25-8.01641 1325.46   1
  -5  -4  25 376.566 1086.44   1
  -5  -4 -25 557.622 1357.59   0
  -5  -4 -26-149.298 1664.63   2
   5  -4 -26 192.997 1675.76   2
   5  -4 -26 569.249 1839.61   0
  -5   4  26 436.802 1431.21   1
  -5  -4  26 236.515 1254.36   1
  -5  -4 -26 472.003 1419.76   0
  -5  -4 -27 54.0099 1852.85   2
   5   4  27 950.170 1405.26   1
  -5  -4  27 679.250 1132.43   1
   5  -4 -27 298.277 1754.62   0
  -5  -4 -27 188.388 1364.10   0
   5  -4 -28 1065.26 1805.91   2
   5   4  28-80.5049 1418.27   1
  -5   4  28-213.733 1460.87   1
  -5  -4 -28 20.1275 1345.70   0
  -5  -4 -28-316.887 1909.96   2
   5  -4 -29 788.154 1756.20   2
  -5  -4  29 140.611 1185.26   1
   5  -4 -29-106.966 1794.62   0
  -5  -4 -29 364.725 1354.70   0
  -5  -4 -30 513.205 1372.75   0
   5   4  30 416.652 1421.69   1
  -6  -4   0 91933.8 1311.74   0
  -6  -4   0 96604.6 1417.20   2
  -6  -4   1 2036.27 718.343   1
  -6  -4  -1 3175.42 632.683   2
  -6  -4   1 1713.14 548.573   2
  -6  -4   1 2147.51 544.649   0
   6  -4  -1 1464.32 211.798   2
  -6  -4  -2 47987.0 1122.88   2
  -6  -4  -2 48504.1 1050.95   0
   6  -4  -2 47815.4 522.309   2
  -6  -4   2 48374.5 1099.48   2
  -6  -4   2 50492.1 1161.38   1
  -6  -4   2 49357.0 1003.08   0
  -6  -4  -3 33464.5 962.440   0
  -6  -4   3 34666.2 958.802   2
   6  -4  -3 34686.8 506.286   2
  -6  -4   3 34678.7 1035.15   1
  -6  -4   3 34900.7 896.226   0
  -6  -4   4 11422.9 656.494   0
  -6  -4  -4 13011.2 866.477   0
  -6  -4   4 11475.7 818.274   1
  -6  -4   4 11868.5 797.209   2
   6  -4  -4 11705.4 427.431   2
  -6  -4  -4 13053.8 889.757   2
  -6  -4   5 114839. 1382.34   0
  -6  -4  -5 109496. 1587.33   0
  -6  -4   5 110297. 1506.28   2
  -6  -4   5 113146. 1587.76   1
  -6  -4  -5 109093. 1627.91   2
   6  -4  -5 113686. 1029.34   2
   6  -4  -6 14289.2 596.177   2
  -6  -4  -6 16215.0 856.155   0
  -6  -4   6 15424.7 675.375   0
  -6  -4   6 14946.9 846.475   1
  -6  -4   6 15493.7 849.048   2
  -6  -4  -6 16973.4 998.025   2
   6  -4  -7 27706.9 752.567   2
  -6  -4  -7 28144.1 1049.68   0
  -6  -4   7 27236.9 1014.98   1
  -6  -4   7 27542.1 802.164   0
  -6  -4  -7 28591.7 1107.87   2
   6  -4  -8 23854.7 795.178   2
   6  -4   8 24274.1 612.974   1
  -6  -4   8 24067.9 761.424   0
  -6  -4  -8 24910.5 1140.23   0
  -6  -4   8 25213.8 959.044   1
  -6  -4  -8 24077.8 1127.67   2
   6  -4  -9 1428.43 632.595   2
  -6  -4  -9 1756.74 795.726   0
   6  -4   9 1292.29 411.054   1
  -6  -4  -9 732.453 720.431   2
  -6  -4   9 1335.30 754.322   1
  -6  -4 -10 46934.2 1324.06   0
   6  -4  10 46208.9 816.656   1
  -6  -4  10 47381.9 1278.50   1
  -6  -4 -10 46317.3 1380.08   2
   6  -4 -10 47325.6 1108.20   2
  -6  -4 -11 488.238 900.970   2
   6  -4 -11 485.671 833.303   2
  -6  -4  11 478.195 663.674   1
  -6  -4 -11 544.367 789.652   0
   6  -4  11 417.629 435.631   1
  -6   4  12 24973.5 1168.87   1
  -6  -4 -12 23001.1 1213.99   0
  -6  -4  12 26298.9 1146.91   1
   6  -4  12 23038.5 701.090   1
  -6  -4 -12 24891.6 1165.60   2
   6  -4 -12 24346.4 1129.32   2
  -6   4  13 18722.8 1129.65   1
  -6  -4 -13 19381.0 1264.03   0
  -6  -4  13 17871.9 1003.40   1
   6  -4  13 17608.2 688.074   1
  -6  -4 -13 17808.4 1281.86   2
   6  -4 -13 18432.6 1083.62   2
  -6  -4 -14 237.102 1061.19   2
   6  -4 -14-26.3072 952.247   2
  -6   4  14 196.017 810.523   1
   6  -4  14 225.981 520.489   1
  -6  -4  14 477.009 712.906   1
  -6  -4 -14 571.690 896.222   0
  -6  -4 -15 40287.0 1554.60   0
  -6   4  15 44653.6 1534.96   1
   6  -4 -15 43086.8 1461.59   2
  -6  -4  15 42058.4 1362.80   1
   6  -4  15 42202.3 1005.92   1
  -6  -4 -15 42896.0 1573.96   2
  -6  -4 -16 394.010 1092.34   2
   6  -4 -16 475.492 1026.54   2
  -6   4  16 530.134 938.288   1
   6  -4  16 468.564 555.911   1
  -6  -4 -16 953.003 1138.48   0
  -6  -4  16 1246.90 927.840   1
  -6  -4 -17 7910.71 1344.86   2
   6  -4 -17 6635.02 1175.38   2
  -6   4  17 7575.50 1076.36   1
  -6  -4  17 6952.79 1007.35   1
   6  -4  17 7329.07 684.160   1
  -6  -4 -17 6436.57 1240.62   0
  -6  -4 -18 2350.51 1286.55   2
   6  -4 -18 1390.43 1152.20   2
  -6  -4  18 2264.03 928.176   1
  -6   4  18 2102.76 1046.99   1
   6  -4  18 2220.77 621.423   1
  -6  -4 -18 3190.14 1176.57   0
  -6  -4 -19 58.2475 1271.54   2
   6  -4 -19-51.2397 1222.33   2
  -6   4  19-193.698 986.852   1
   6  -4  19 188.263 596.344   1
  -6  -4 -19 215.343 1144.70   0
  -6  -4 -20 4629.05 1347.80   2
   6  -4 -20 4474.56 1308.93   2
  -6   4  20 4552.70 1203.04   1
  -6  -4 -20 4488.08 1186.82   0
  -6  -4  20 5020.54 1105.34   1
  -6  -4 -21 337.893 1509.09   2
  -6   4  21 364.987 1119.05   1
  -6  -4 -21-333.326 1155.15   0
  -6  -4  21 770.179 1092.35   1
  -6  -4 -22 8640.84 1750.87   2
   6  -4 -22 6303.84 1512.49   2
  -6   4  22 6928.66 1317.03   1
  -6  -4  22 6637.19 1264.98   1
   6   4  22 6859.84 1287.90   1
  -6  -4 -22 5834.33 1396.25   0
  -6  -4  23 1742.94 1204.33   1
  -6  -4 -23 2958.02 1731.63   2
   6  -4 -23 1091.18 1569.98   2
   6   4  23 3584.79 1302.70   1
  -6   4  23 3606.01 1331.05   1
  -6  -4 -23 2474.77 1266.40   0
  -6  -4 -24 338.395 1794.76   2
   6  -4 -24 590.208 1573.64   2
   6   4  24 482.347 1248.46   1
  -6   4  24-43.0362 1203.18   1
  -6  -4  24 149.649 1195.71   1
  -6  -4 -24 256.603 1343.31   0
  -6  -4 -25 12526.2 2068.79   2
   6  -4 -25 9799.13 1824.75   2
  -6   4  25 10155.3 1620.19   1
   6   4  25 10090.4 1462.51   1
  -6  -4  25 8873.40 1287.51   1
  -6  -4 -25 8582.96 1504.85   0
  -6  -4 -26-138.329 1839.10   2
   6  -4 -26 459.882 1672.48   2
   6   4  26-167.925 1311.71   1
  -6   4  26 615.048 1232.19   1
  -6  -4  26 576.867 1231.03   1
  -6  -4 -26 864.557 1302.26   0
  -6  -4 -27 3434.83 1726.33   2
   6  -4 -27 2919.89 1789.19   2
   6  -4 -27 4532.92 2051.29   0
   6   4  27 2785.27 1443.90   1
  -6   4  27 3832.46 1522.39   1
  -6  -4  27 4088.42 1374.03   1
  -6  -4 -27 3189.12 1335.94   0
  -6  -4 -28 341.885 1307.67   0
   6  -4 -28 924.435 1792.10   2
   6  -4 -28 1127.02 1875.58   0
   6   4  28 349.919 1401.05   1
  -6   4  28 560.626 1330.21   1
  -6  -4 -28 246.881 1863.57   2
  -6  -4  28 1285.14 1177.02   1
   6  -4 -29 30.9223 1893.95   0
   6   4  29-212.127 1378.75   1
  -6  -4 -29 632.314 1342.69   0
  -6  -4 -30 1235.64 1339.82   0
   6   4  30 1309.19 1428.10   1
  -7  -4   0-46.0366 651.167   2
  -7  -4   0-187.391 499.905   0
  -7  -4   1 42.0820 639.015   1
  -7  -4  -1-17.6451 605.340   2
  -7  -4  -1 142.888 591.386   0
  -7  -4   1 330.740 593.784   2
  -7   4  -1 122.711 185.989   2
  -7  -4   1 85.4618 582.429   0
  -7  -4  -2 5534.90 716.493   0
  -7  -4  -2 5764.06 643.096   2
  -7  -4   2 5512.84 661.258   2
  -7  -4   2 6016.00 750.979   1
  -7  -4   2 5479.63 650.202   0
  -7  -4   3 1422.13 580.765   0
  -7  -4  -3 467.994 594.255   0
  -7  -4   3 488.498 653.200   2
   7  -4  -3 565.985 159.202   2
  -7  -4  -3 723.480 597.429   2
  -7  -4   3 79.0537 592.562   1
  -7  -4   4 954.815 700.221   1
  -7  -4  -4 1083.73 690.928   0
  -7  -4   4 1118.27 605.499   2
  -7  -4   4 971.860 539.491   0
   7  -4  -4 805.080 227.677   2
  -7  -4  -4 839.636 723.489   2
  -7  -4   5 1222.30 528.123   0
  -7  -4  -5 1105.05 601.017   0
  -7  -4   5 1097.08 575.369   2
  -7  -4  -5 1119.55 703.292   2
  -7  -4   5 510.883 599.267   1
   7  -4  -5 941.262 313.272   2
  -7  -4  -6 1750.39 658.603   0
  -7  -4   6 1205.34 645.668   2
  -7  -4   6 864.403 552.735   0
   7  -4  -6 1132.96 404.271   2
  -7  -4  -6 1184.33 806.931   2
  -7  -4   6 1683.25 612.425   1
   7  -4  -7 2176.26 495.030   2
  -7  -4   7 2177.69 554.765   0
  -7  -4  -7 2620.31 676.726   0
  -7  -4  -7 1959.45 846.604   2
  -7  -4   7 2029.57 729.419   1
   7  -4  -8 560.013 545.085   2
  -7  -4  -8 583.732 862.099   0
  -7  -4   8 447.753 661.296   1
  -7  -4   8 787.852 521.082   0
  -7  -4  -8 198.316 764.154   2
  -7   4   9 7627.57 851.739   1
  -7  -4  -9 8895.70 829.533   0
   7  -4  -9 7406.24 675.629   2
  -7  -4   9 7856.61 849.326   1
   7  -4   9 7768.69 440.841   1
  -7  -4  -9 7810.84 955.213   2
   7  -4 -10-10.1663 707.016   2
  -7  -4 -10 181.743 816.295   0
  -7   4  10 254.458 730.086   1
  -7  -4  10 19.9114 745.473   1
  -7  -4 -10 349.833 781.352   2
   7  -4  10 327.986 366.514   1
  -7  -4 -11 595.516 827.297   2
   7  -4  11 562.350 377.481   1
  -7  -4 -11 395.919 877.804   0
   7  -4 -11 725.224 727.410   2
  -7   4  11 571.486 785.389   1
  -7  -4  11 563.862 641.739   1
  -7  -4 -12 1435.15 999.793   2
  -7  -4 -12 1340.70 850.887   0
   7  -4 -12 892.599 788.151   2
  -7   4  12 839.348 831.826   1
  -7  -4  12 693.549 846.448   1
   7  -4  12 810.198 420.527   1
  -7  -4 -13 2266.30 920.138   0
  -7  -4 -13 2021.70 945.416   2
   7  -4 -13 2089.65 901.831   2
  -7   4  13 2343.00 869.421   1
  -7  -4  13 1893.18 833.832   1
   7  -4  13 1648.03 454.447   1
  -7  -4 -14 530.803 1015.40   0
   7  -4 -14 82.0572 895.863   2
  -7   4  14 562.930 880.946   1
  -7  -4 -14 421.373 1121.70   2
  -7  -4  14 223.333 791.248   1
   7  -4  14 258.036 457.279   1
   7  -4 -15 1378.01 1003.57   2
  -7   4  15 1536.98 951.268   1
  -7  -4 -15 2124.49 985.087   0
  -7  -4  15 1262.20 895.164   1
   7  -4  15 1523.43 494.396   1
  -7  -4 -15 827.626 1172.33   2
  -7  -4 -16 253.273 1187.09   2
   7  -4 -16 1057.03 1014.78   2
  -7   4  16 93.8804 846.499   1
  -7  -4 -16 379.734 957.881   0
  -7  -4  16 187.272 944.089   1
  -7  -4 -17 130.920 1225.90   2
   7  -4 -17 19.1208 1083.41   2
  -7   4  17 1015.10 1030.11   1
  -7  -4  17 346.930 874.091   1
  -7  -4 -17 475.493 1057.39   0
  -7  -4 -18 116.323 1119.48   2
   7  -4 -18 344.551 1108.82   2
  -7   4  18 331.268 908.750   1
  -7  -4  18 581.261 973.738   1
  -7  -4 -18 127.175 1116.67   0
  -7  -4 -19 275.044 1324.02   2
  -7  -4  19-23.6690 846.584   1
   7  -4 -19 1319.29 1171.94   2
  -7   4  19-102.683 1073.49   1
  -7  -4 -19 99.8390 1170.84   0
  -7  -4 -20 1104.70 1256.22   2
   7  -4 -20 400.008 1258.79   2
  -7   4  20 848.426 1140.50   1
  -7  -4  20-110.724 1029.87   1
  -7  -4 -20 296.268 1107.33   0
   7  -4 -21 129.240 1367.99   2
  -7  -4 -21-269.334 1135.44   0
  -7  -4  21 525.798 1116.76   1
  -7  -4  22-103.809 1165.86   1
  -7  -4 -22 772.454 1639.57   2
   7  -4 -22-16.7738 1451.17   2
   7   4  22 508.017 1170.02   1
  -7   4  22 77.6430 1282.96   1
  -7  -4 -23 199.856 1202.96   0
  -7  -4 -23-268.805 1661.02   2
   7  -4 -23 96.2610 1530.77   2
   7   4  23 693.333 1266.12   1
  -7   4  23 129.225 1215.52   1
  -7  -4  23-74.5023 1220.11   1
  -7  -4 -24-364.614 1735.46   2
   7  -4 -24 33.8838 1561.20   2
  -7   4  24 92.2186 1215.05   1
  -7  -4  24-219.540 1216.24   1
  -7  -4 -24 427.031 1304.49   0
   7   4  25 175.877 1281.07   1
  -7  -4  25-54.1075 1157.34   1
  -7  -4 -26 416.857 1857.12   2
  -7  -4 -26 130.116 1337.45   0
  -7   4  26 174.723 1224.71   1
  -7  -4  26 0.00000 1181.34   1
  -7  -4 -27-28.5252 1296.70   0
   7  -4 -27-182.367 1716.51   2
   7   4  27 112.488 1353.29   1
  -7   4  27-8.92055 1399.68   1
  -7  -4  27 157.335 1339.35   1
  -7  -4 -27 1467.32 1827.71   2
  -7  -4 -28-261.732 1256.05   0
   7   4  28 727.681 1335.66   1
  -7   4  28 100.743 1424.69   1
  -7  -4 -29 656.997 1319.88   0
   7   4  29 811.405 1314.15   1
  -8  -4   0 49187.8 1170.15   0
  -8  -4   0 51666.1 1189.21   2
  -8  -4   1 2527.45 775.908   1
  -8  -4  -1 3923.21 734.052   2
  -8  -4  -1 3720.32 714.052   0
  -8  -4   1 2109.97 578.271   0
  -8  -4   1 2343.54 620.845   2
  -8  -4   2 18140.2 863.120   0
  -8  -4  -2 17382.4 896.073   2
  -8  -4  -2 17760.5 871.757   0
  -8  -4   2 17680.4 808.977   2
  -8  -4   2 18337.6 956.148   1
  -8  -4   3 25320.7 896.890   0
  -8  -4   3 26675.7 968.788   2
  -8  -4  -3 25535.1 964.478   0
  -8  -4  -3 24598.0 937.683   2
  -8  -4   3 26306.4 1021.23   1
  -8  -4  -4 1790.25 715.770   0
  -8  -4   4 304.738 680.490   1
  -8  -4   4 640.876 683.182   2
  -8  -4  -4 821.262 753.291   2
  -8  -4   4 618.422 570.855   0
  -8  -4   5 30578.0 948.019   0
  -8  -4  -5 29913.2 1105.11   0
  -8  -4   5 29987.3 1049.26   2
   8  -4  -5 29477.7 392.059   2
  -8  -4  -5 30538.8 1041.62   2
  -8  -4   5 29158.9 996.258   1
  -8  -4  -6 15493.5 939.401   2
  -8   4   6 13928.6 813.837   1
  -8  -4  -6 15693.1 995.613   0
  -8  -4   6 15039.5 775.677   0
  -8  -4   6 14286.8 831.516   1
  -8  -4   6 14916.5 893.796   2
   8  -4  -6 14672.0 421.384   2
   8  -4  -7 17394.1 540.427   2
  -8   4   7 18132.6 884.144   1
  -8  -4  -7 17445.9 956.763   2
  -8  -4  -7 18270.8 1032.64   0
  -8  -4   7 17135.0 970.904   1
  -8  -4   7 17719.9 828.070   0
   8  -4  -8 2498.65 504.280   2
  -8  -4  -8 2691.17 804.717   2
  -8   4   8 3126.88 720.033   1
  -8  -4  -8 2303.06 720.714   0
  -8  -4   8 2764.08 655.025   1
  -8  -4   8 2161.85 589.569   0
   8  -4  -9 270.454 553.071   2
  -8  -4  -9 198.175 841.970   0
  -8   4   9 242.667 697.141   1
  -8  -4   9 368.056 670.140   1
  -8  -4  -9 307.903 797.716   2
  -8   4  10 12049.1 938.762   1
  -8  -4 -10 12804.6 1058.72   0
  -8  -4  10 11870.4 849.489   1
  -8  -4 -10 12185.8 1064.41   2
   8  -4 -10 10915.1 732.313   2
  -8  -4 -11 1693.03 955.810   2
   8  -4 -11 1666.94 707.167   2
  -8  -4 -11 1651.94 912.666   0
  -8   4  11 1833.92 780.904   1
  -8  -4  11 1277.52 826.426   1
  -8   4  12 15210.5 1016.75   1
  -8  -4 -12 15014.0 1170.03   0
  -8  -4  12 15200.8 1008.41   1
  -8  -4 -12 14546.0 1098.05   2
   8  -4 -12 15568.9 944.815   2
  -8   4  13 20411.9 1193.38   1
  -8  -4 -13 17406.4 1236.32   0
  -8  -4  13 17369.2 1147.27   1
  -8  -4 -13 18461.4 1278.05   2
   8  -4 -13 18226.4 982.269   2
  -8  -4 -14 509.266 892.495   0
   8  -4 -14 82.4572 900.779   2
  -8   4  14 13.7717 937.536   1
  -8  -4 -14 516.557 933.048   2
  -8  -4  14 427.580 921.464   1
  -8   4  15 31336.3 1344.59   1
  -8  -4 -15 33710.2 1556.95   2
  -8  -4 -15 30673.7 1500.09   0
  -8  -4  15 32652.0 1419.20   1
   8  -4 -15 31388.4 1297.42   2
  -8  -4 -16 1108.12 1160.28   2
  -8  -4 -16 1028.11 965.321   0
   8  -4 -16 756.123 969.789   2
  -8   4  16 1503.06 965.287   1
  -8  -4  16 1154.85 963.337   1
  -8   4  17 16911.5 1308.48   1
  -8  -4 -17 16341.5 1279.53   0
   8  -4 -17 16837.6 1295.19   2
  -8  -4  17 15423.3 1124.90   1
  -8  -4 -17 15563.5 1372.09   2
  -8  -4 -18 4507.92 1156.57   0
   8  -4 -18 4375.66 1179.84   2
  -8   4  18 4837.19 1121.35   1
  -8  -4  18 3860.55 1100.13   1
  -8  -4 -18 4480.84 1218.01   2
  -8  -4 -19 1416.88 1379.96   2
  -8  -4 -19 991.630 1138.42   0
   8  -4 -19 1885.71 1197.32   2
  -8   4  19 1419.67 1012.76   1
  -8  -4  19 1026.58 978.765   1
  -8  -4 -20 3576.89 1319.04   2
   8  -4 -20 3904.95 1320.56   2
  -8  -4  20 3611.81 1011.74   1
  -8  -4 -20 4636.92 1205.72   0
  -8   4  20 2977.08 1147.94   1
  -8  -4 -21 676.683 1110.45   0
  -8  -4 -21-22.3330 1539.81   2
   8  -4 -21-110.427 1349.36   2
  -8   4  21 354.375 1235.88   1
  -8  -4  21-74.3122 1113.47   1
  -8  -4 -22 2372.62 1662.63   2
  -8  -4 -22 2333.81 1236.72   0
   8  -4 -22 2659.94 1430.17   2
   8   4  22 2278.60 1212.11   1
  -8   4  22 2552.22 1245.48   1
  -8  -4  22 2077.39 1209.20   1
  -8  -4 -23 552.912 1312.77   0
   8  -4 -23 1773.99 1482.33   2
   8   4  23 1570.03 1266.98   1
  -8   4  23 1219.30 1187.27   1
  -8  -4  23 859.684 1230.30   1
  -8  -4 -23 1590.71 1675.85   2
  -8  -4 -24 731.248 1690.42   2
  -8  -4  24 647.532 1202.99   1
  -8  -4 -24 536.214 1224.40   0
   8  -4 -24 581.388 1581.22   2
   8   4  24 1218.10 1250.21   1
  -8   4  24 96.4913 1326.85   1
  -8  -4 -25 1955.84 1729.38   2
  -8  -4 -25 2903.46 1339.64   0
   8   4  25 2694.18 1308.37   1
  -8   4  25 1723.39 1416.32   1
  -8  -4  25 2225.71 1179.16   1
  -8  -4 -26 216.962 1826.56   2
  -8  -4 -26 80.4282 1237.46   0
   8   4  26-142.332 1324.26   1
  -8  -4  26 48.6709 1222.57   1
   8   4  27 1809.07 1310.85   1
  -8   4  27 1348.68 1344.65   1
  -8  -4 -27 893.065 1878.38   2
  -8  -4  27 1989.28 1411.93   1
  -8  -4 -28 355.173 1301.51   0
   8   4  28 46.5453 1295.63   1
  -8  -4 -29 421.851 1288.24   0
  -9   4   0 91.6752 370.670   1
  -9  -4   0-31.1515 594.381   0
  -9  -4   0-221.115 654.002   2
  -9  -4  -1-81.5093 670.144   0
  -9  -4   1-117.378 678.168   1
  -9   4   1-165.774 425.217   1
  -9   4  -1 10.8303 294.146   1
  -9  -4   1 110.498 603.028   0
  -9  -4   1 216.111 631.703   2
  -9  -4  -1-181.430 679.661   2
  -9  -4   2 241.062 735.803   1
  -9   4   2 544.726 469.689   1
  -9  -4  -2 1238.32 719.330   2
  -9  -4   2 721.372 674.877   0
  -9  -4  -2 559.084 723.695   0
  -9  -4   2 738.634 638.047   2
  -9   4   3 22542.5 761.016   1
  -9  -4   3 25741.1 983.803   0
  -9  -4   3 25910.9 1044.92   1
  -9  -4   3 25959.2 972.441   2
  -9  -4  -3 23510.5 960.339   2
  -9  -4  -3 25896.3 989.754   0
  -9  -4  -4 7700.62 847.411   2
  -9   4   4 7208.68 663.115   1
  -9  -4   4 7060.91 691.842   0
  -9  -4   4 7101.50 712.154   2
  -9  -4  -4 7448.97 823.624   0
  -9  -4   4 7116.62 817.803   1
  -9  -4   5 3169.84 726.240   1
  -9   4   5 2438.93 602.565   1
  -9  -4   5 3338.95 689.820   0
  -9  -4  -5 3530.45 803.635   0
  -9  -4   5 3163.53 657.318   2
  -9  -4  -5 3496.71 768.346   2
  -9   4   6 5168.05 691.703   1
  -9  -4  -6 5750.17 835.041   0
  -9  -4   6 6792.52 764.774   2
  -9  -4   6 6779.81 820.059   1
  -9  -4   6 5715.55 707.978   0
  -9  -4  -6 5569.65 814.756   2
   9  -4  -6 5083.33 206.521   2
  -9  -4   7 3996.36 798.019   1
  -9   4   7 3653.53 713.690   1
  -9  -4  -7 3686.68 708.031   0
  -9  -4   7 3935.72 655.072   0
   9  -4  -7 3688.76 312.357   2
  -9  -4  -7 4573.76 851.829   2
   9  -4  -8 1472.08 393.534   2
  -9  -4   8 1543.81 613.084   0
  -9  -4  -8 1442.11 803.649   2
  -9   4   8 1734.05 694.373   1
  -9  -4  -8 1991.89 842.170   0
  -9  -4   8 1718.20 774.521   1
   9  -4  -9 302.580 477.774   2
  -9   4   9 426.469 716.850   1
  -9  -4  -9-49.3216 681.542   0
  -9  -4  -9 61.1060 823.887   2
  -9  -4   9-121.892 742.523   1
   9  -4 -10 845.218 552.675   2
  -9   4  10 1337.70 753.888   1
  -9  -4 -10 1488.95 847.358   0
  -9  -4 -10 825.678 764.630   2
  -9  -4  10 736.806 811.293   1
   9  -4 -11 450.925 621.817   2
  -9   4  11 1009.01 779.808   1
  -9  -4 -11 56.0748 884.100   0
  -9  -4  11 917.726 806.128   1
  -9  -4 -11 1339.11 845.175   2
  -9  -4 -12 557.518 904.944   0
  -9   4  12 367.145 794.492   1
  -9  -4  12-72.9409 822.847   1
  -9  -4 -12-34.2368 937.361   2
   9  -4 -13 300.330 751.192   2
  -9  -4 -13 186.260 872.655   0
  -9   4  13 425.110 816.136   1
  -9  -4 -13 681.958 951.566   2
  -9  -4  13 300.982 755.768   1
  -9  -4 -14-268.702 1044.44   2
   9  -4 -14 186.950 846.631   2
  -9  -4 -14 140.544 906.563   0
  -9   4  14-140.101 823.322   1
  -9  -4  14 84.3480 804.693   1
   9  -4 -15-295.415 914.434   2
  -9   4  15 278.679 902.395   1
  -9  -4  15 34.0812 804.008   1
  -9  -4 -15-56.4280 997.870   0
  -9  -4 -15-313.490 1015.03   2
  -9  -4 -16 73.4337 1014.87   2
   9  -4 -16-24.5444 951.875   2
  -9  -4 -16 453.509 941.825   0
  -9   4  16-107.720 959.133   1
   9  -4 -17 113.439 1036.65   2
  -9  -4 -17 286.029 1138.54   2
  -9  -4 -17 714.405 946.743   0
  -9   4  17 191.435 1015.32   1
  -9  -4  17 621.272 1039.01   1
   9  -4 -18 655.585 1043.69   2
  -9  -4 -18 515.024 1077.32   0
  -9  -4 -18 224.016 1276.72   2
  -9   4  18 825.853 1077.44   1
  -9  -4  18-118.117 879.486   1
  -9  -4 -19-78.1454 1113.82   0
  -9   4  19 38.1652 1074.07   1
  -9  -4  19 273.959 1097.23   1
  -9  -4 -20 1850.69 1438.61   2
  -9  -4 -20 1222.16 1177.68   0
  -9   4  20 1594.32 1122.24   1
  -9  -4  20 1809.11 1072.74   1
  -9  -4 -21 118.613 1355.48   2
  -9  -4 -21-63.3842 1162.17   0
  -9   4  21 310.996 1070.37   1
  -9  -4  21-12.5983 1014.02   1
  -9  -4 -22-205.261 1153.12   0
   9   4  22 261.695 1152.70   1
  -9   4  22 154.175 1127.29   1
  -9  -4  22 397.016 1046.49   1
  -9  -4 -23 927.876 1707.28   2
  -9  -4 -23 297.651 1215.46   0
   9   4  23-333.699 1177.46   1
  -9   4  23 141.108 1275.16   1
  -9  -4  23-230.430 1111.00   1
  -9  -4 -24-223.292 1249.55   0
   9   4  24-151.754 1202.87   1
  -9   4  24-209.555 1345.27   1
  -9  -4  24 52.0017 1145.32   1
  -9  -4 -25 4.50692 1738.76   2
  -9  -4 -25 67.6302 1225.79   0
   9   4  25 959.882 1243.29   1
  -9   4  25-191.305 1309.56   1
  -9  -4  25-128.240 1206.65   1
  -9  -4 -26 393.313 1818.49   2
  -9  -4 -26-284.569 1268.81   0
  -9   4  26-39.8332 1280.23   1
  -9   4  27 204.329 1358.88   1
  -9  -4 -27 528.937 1243.49   0
  -9  -4  27 710.685 1385.96   1
  -9  -4 -28-212.303 1246.51   0
 -10  -4   0 4582.66 750.267   0
 -10  -4   0 4641.92 687.766   2
 -10  -4   1 6005.09 696.443   0
 -10  -4   1 5658.38 767.874   1
 -10   4   1 5599.50 434.908   1
 -10  -4  -1 5571.02 728.653   2
 -10  -4  -1 6124.65 831.829   0
 -10  -4   1 5366.06 741.733   2
 -10  -4   2-269.656 742.044   1
 -10  -4   2 52.7594 703.295   2
 -10  -4  -2 192.709 604.594   0
 -10   4   2 26.3088 424.128   1
 -10  -4  -2 122.758 704.256   2
 -10  -4   2 122.285 596.819   0
 -10   4   3 24821.7 762.161   1
 -10  -4   3 25872.2 1005.31   0
 -10  -4   3 27888.6 1069.69   1
 -10  -4   3 27553.5 1052.33   2
 -10  -4  -3 27967.0 1037.05   2
 -10  -4  -3 25898.9 1101.08   0
 -10  -4   4 119.805 773.356   1
 -10  -4   4 279.872 657.964   0
 -10   4   4 6.10814 556.686   1
 -10  -4   4 70.1760 652.938   2
 -10  -4  -4 721.274 806.157   0
 -10  -4  -4 844.637 743.656   2
 -10   4   5 39356.7 999.746   1
 -10  -4   5 43411.5 1219.74   0
 -10  -4   5 43817.8 1202.94   2
 -10  -4   5 42007.6 1238.35   1
 -10  -4  -5 44107.6 1352.69   0
 -10  -4  -5 42237.1 1250.90   2
 -10  -4   6 50.8228 747.607   2
 -10  -4   6 345.447 689.267   0
 -10  -4  -6 362.037 787.944   2
 -10   4   6 699.335 642.405   1
 -10  -4  -6 1514.95 840.784   0
 -10  -4   6 593.166 754.942   1
 -10  -4   7 19216.2 943.146   0
 -10   4   7 19000.6 909.526   1
 -10  -4  -7 20141.6 996.836   0
 -10  -4   7 19287.9 1014.06   1
 -10  -4  -7 19852.5 1023.20   2
 -10  -4   8 1077.54 702.497   1
 -10   4   8 887.974 666.749   1
 -10  -4  -8 1376.30 859.848   0
 -10  -4   8 806.346 699.291   0
 -10  -4  -8 1435.11 807.444   2
 -10   4   9 2006.80 746.283   1
 -10  -4  -9 1634.14 717.267   0
 -10  -4   9 2040.62 777.015   1
 -10  -4  -9 1570.83 755.661   2
 -10   4  10 5268.11 823.491   1
 -10  -4 -10 5436.71 907.854   0
 -10  -4  10 5432.75 800.053   1
 -10  -4 -10 6136.92 952.849   2
 -10   4  11-223.859 796.783   1
 -10  -4 -11 126.696 872.750   0
 -10  -4  11 260.217 840.561   1
 -10  -4 -11 282.386 870.799   2
 -10  -4 -12 2181.79 869.740   2
 -10   4  12 2765.26 835.554   1
 -10  -4 -12 2526.10 928.053   0
 -10  -4  12 3027.12 859.239   1
 -10   4  13 1710.44 843.085   1
 -10  -4 -13 1423.51 856.663   0
 -10  -4  13 1531.69 932.673   1
 -10  -4 -13 1774.79 994.354   2
 -10  -4 -14 304.327 913.607   0
 -10   4  14 251.677 822.993   1
 -10  -4  14 582.602 974.374   1
 -10  -4 -14 294.205 915.505   2
 -10  -4 -15 3059.79 1107.07   2
 -10  -4  15 4881.26 1070.45   1
 -10  -4 -15 5121.31 1070.18   0
 -10   4  15 5222.50 1013.47   1
 -10  -4 -16 421.407 956.950   0
 -10   4  16-84.3355 970.542   1
 -10  -4 -16-154.319 1115.88   2
 -10  -4 -17 25.3305 989.558   0
 -10   4  17 154.248 1013.49   1
 -10  -4  17 758.870 895.074   1
 -10  -4 -17 135.484 1160.46   2
 -10  -4 -18 610.250 1124.07   0
 -10   4  18 416.485 1075.01   1
 -10  -4 -18 14.2182 1115.24   2
 -10  -4  18 1611.51 1109.41   1
 -10  -4 -19 5.00962 1168.33   0
 -10   4  19 172.610 1136.22   1
 -10  -4 -19 602.570 1298.27   2
 -10  -4  19 373.652 960.920   1
 -10  -4 -20 259.809 1400.85   2
 -10  -4 -20 1409.12 1201.91   0
 -10   4  20 127.754 1188.69   1
 -10  -4  20 738.198 1187.43   1
  10   4  21 52.8011 1099.48   1
 -10  -4 -21 355.920 1221.19   0
 -10   4  21-318.570 1218.75   1
 -10  -4 -21 145.664 1406.37   2
 -10  -4  21-229.937 1223.58   1
 -10  -4 -22 2017.57 1398.30   2
  10   4  22 889.434 1166.65   1
 -10  -4 -22 1578.13 1256.25   0
 -10   4  22 1006.48 1261.85   1
 -10  -4  22 1291.57 1243.65   1
  10   4  23 2210.07 1218.79   1
 -10  -4 -23 2149.67 1214.50   0
 -10   4  23 2238.53 1288.42   1
 -10  -4  23 1844.33 1277.26   1
 -10  -4 -23 2364.00 1646.20   2
 -10  -4 -24 397.228 1206.82   0
 -10   4  24 493.725 1213.44   1
 -10  -4 -24 879.041 1705.38   2
 -10  -4 -25 2110.95 1768.51   2
 -10  -4 -25 3091.69 1304.19   0
 -10   4  25 2586.75 1322.90   1
 -10  -4  25 1811.53 1403.86   1
 -10  -4 -26 320.909 1767.05   2
 -10  -4 -26-109.562 1184.89   0
 -10   4  26-302.440 1260.05   1
 -10  -4 -27 756.536 1223.41   0
 -11  -4   0-91.5117 651.407   0
 -11  -4  -1 1377.43 758.227   0
 -11  -4   1 1075.75 684.885   2
 -11  -4   1 1382.02 722.075   0
 -11  -4  -1 1339.68 641.864   2
 -11  -4   2 1708.68 784.559   1
 -11  -4  -2 1797.96 773.854   0
 -11  -4   2 1244.15 661.816   2
 -11  -4  -2 1729.21 737.668   2
 -11  -4   2 2005.41 762.504   0
 -11  -4   3 3771.19 798.997   1
 -11  -4   3 4321.45 766.439   0
 -11  -4  -3 3900.01 751.176   0
 -11  -4  -3 4049.96 781.931   2
 -11  -4   3 4143.47 782.921   2
 -11   4   4 9607.04 628.392   1
 -11  -4   4 9947.97 830.167   0
 -11  -4  -4 9423.87 843.588   2
 -11  -4   4 8856.85 815.398   2
 -11  -4   4 10302.9 873.118   1
 -11  -4  -4 9618.77 834.655   0
 -11  -4   5-51.0273 703.173   1
 -11  -4  -5 378.355 698.015   0
 -11  -4  -5 25.9247 695.115   2
 -11   4   5-210.740 548.928   1
 -11  -4   5 416.903 673.123   2
 -11  -4   5-49.1938 641.260   0
 -11  -4   6-177.888 775.409   1
 -11  -4   6-232.007 731.315   2
 -11   4   6 77.1368 554.946   1
 -11  -4  -6 57.7985 674.491   2
 -11  -4  -6-276.467 819.196   0
 -11  -4   7 1855.76 762.155   0
 -11   4   7 2083.27 660.221   1
 -11  -4  -7 2069.22 822.443   0
 -11  -4  -7 1392.07 811.591   2
 -11  -4   7 1729.93 763.860   1
 -11  -4  -8 4013.77 810.312   2
 -11   4   8 4035.88 737.092   1
 -11  -4   8 4661.95 824.278   0
 -11  -4  -8 4027.04 859.426   0
 -11  -4   8 4872.02 897.824   1
 -11  -4  -9 4773.83 862.007   0
 -11   4   9 4823.00 751.034   1
 -11  -4   9 5373.65 926.938   1
 -11  -4  -9 5105.72 936.336   2
 -11   4  10 525.775 732.594   1
 -11  -4 -10 570.411 880.989   0
 -11  -4 -10 785.956 886.988   2
 -11  -4  10 593.714 875.441   1
 -11  -4  11-115.661 774.025   1
 -11  -4 -11 314.866 900.818   2
 -11   4  11 55.5196 776.483   1
 -11   4  12 498.748 796.932   1
 -11  -4 -12 7.10704 940.821   2
 -11  -4 -12-3.61546 939.827   0
 -11  -4  12 275.859 908.963   1
 -11   4  13 748.615 852.919   1
 -11  -4 -13 385.934 908.447   0
 -11  -4 -13 422.086 887.488   2
 -11  -4  13 731.879 921.409   1
 -11   4  14 1528.98 917.739   1
 -11  -4 -14 2247.52 889.052   0
 -11  -4  14 1864.03 917.020   1
 -11  -4 -14 1788.52 1060.26   2
 -11   4  15 2582.79 980.691   1
 -11  -4 -15 1678.51 1062.77   0
 -11  -4 -15 1846.10 1125.35   2
 -11  -4  15 1126.23 951.141   1
 -11  -4 -16 316.744 1104.84   2
 -11   4  16 945.998 955.319   1
 -11  -4 -16 1099.68 962.791   0
 -11  -4  16 989.532 1081.62   1
 -11   4  17-285.987 984.156   1
 -11  -4 -17 319.821 1181.00   2
 -11  -4 -18 86.5899 1278.12   2
 -11   4  18-268.364 1070.20   1
 -11  -4 -18-280.392 1121.48   0
 -11  -4  18 106.622 992.046   1
 -11  -4 -19 160.263 1082.55   0
 -11   4  19 354.157 1148.78   1
 -11  -4 -20 267.892 1227.46   2
 -11  -4 -20-19.3144 1068.33   0
 -11   4  20-142.948 1175.32   1
 -11  -4 -21 416.676 1425.29   2
 -11  -4 -21 155.509 1124.44   0
 -11   4  21-57.3763 1215.27   1
 -11  -4  21 565.964 1100.55   1
 -11  -4 -22 1016.89 1501.81   2
 -11  -4 -22 229.259 1207.65   0
 -11   4  22 1862.94 1287.47   1
 -11  -4  22 619.658 1227.48   1
 -11  -4 -23 679.204 1233.74   0
 -11   4  23 193.905 1275.59   1
 -11  -4 -23 48.1434 1447.04   2
 -11  -4  23 67.2786 1303.64   1
 -11   4  24 216.494 1312.36   1
 -11  -4 -25 578.399 1623.59   2
 -11  -4 -25 123.681 1167.99   0
 -11   4  25 323.293 1372.60   1
 -11  -4  25 167.312 1232.72   1
 -11  -4 -26 600.919 1213.67   0
 -11  -4 -27-138.902 1219.23   0
 -12  -4   0 13457.8 942.455   0
 -12  -4   0 15912.2 954.825   2
 -12  -4  -1 1439.47 825.537   0
 -12  -4   1 821.734 700.981   2
 -12  -4  -1 1303.79 715.097   2
 -12  -4   1 784.397 778.246   0
 -12  -4  -2 20121.5 1109.12   0
 -12  -4   2 18663.9 1014.14   1
 -12  -4   2 18452.1 1061.69   0
 -12  -4   2 18662.8 1000.25   2
 -12  -4  -2 18740.6 971.371   2
 -12  -4   3 6301.58 897.798   0
 -12  -4   3 6147.09 781.901   2
 -12  -4   3 6778.48 869.976   1
 -12  -4  -3 7929.39 866.267   2
 -12  -4  -3 7741.47 932.122   0
 -12  -4   4 4376.62 862.224   1
 -12  -4   4 3650.19 790.916   2
 -12  -4  -4 5201.52 866.597   2
 -12  -4  -4 4630.26 913.580   0
 -12  -4   4 4002.20 756.595   0
 -12  -4   5 22596.7 1080.25   1
 -12  -4   5 23488.5 1054.82   2
 -12  -4  -5 22656.3 1106.27   2
 -12  -4   5 24408.2 1116.34   0
 -12  -4  -5 25802.0 1227.20   0
 -12  -4   6-122.248 763.631   1
 -12  -4  -6 798.603 791.309   0
 -12  -4   6-71.7678 750.459   2
 -12  -4  -6 182.245 776.806   2
 -12  -4   6 641.280 806.060   0
 -12  -4   7 10458.1 976.389   0
 -12   4   7 10571.2 732.964   1
 -12  -4  -7 11178.9 1022.74   0
 -12  -4   7 10440.2 972.882   1
 -12  -4  -7 9360.70 906.749   2
 -12   4   8 4580.84 744.279   1
 -12  -4  -8 5053.64 912.360   2
 -12  -4  -8 4928.85 885.627   0
 -12  -4   8 4948.68 911.775   1
 -12   4   9 1704.91 714.460   1
 -12  -4   9 2376.72 903.308   1
 -12  -4  -9 2168.89 865.607   2
 -12  -4  -9 2352.07 953.251   0
 -12   4  10 7650.86 850.228   1
 -12  -4  10 8066.48 1024.29   1
 -12  -4 -10 8531.23 1038.72   0
 -12  -4 -10 9208.76 999.785   2
 -12  -4  11 684.377 886.952   1
 -12   4  11 1239.30 776.897   1
 -12  -4 -11 850.066 864.855   2
 -12  -4 -11 477.059 894.238   0
 -12  -4  12 2948.66 1012.71   1
 -12   4  12 2940.33 860.274   1
 -12  -4 -12 2361.37 986.984   0
 -12  -4 -12 3658.37 1026.50   2
 -12   4  13 7768.35 1002.40   1
 -12  -4  13 7699.69 1017.42   1
 -12  -4 -13 9061.59 1177.25   0
 -12  -4 -13 7675.93 1058.09   2
 -12   4  14 962.216 968.297   1
 -12  -4 -14 2420.20 1028.64   0
 -12  -4  14 2049.91 957.624   1
 -12  -4 -14 1391.64 1119.03   2
 -12   4  15 14869.0 1226.16   1
 -12  -4  15 15079.4 1228.62   1
 -12  -4 -15 13910.6 1254.31   0
 -12  -4 -15 14077.2 1265.03   2
 -12   4  16 388.160 1028.80   1
 -12  -4 -16-280.620 1117.59   0
 -12  -4 -16 730.315 1092.62   2
 -12  -4  16 792.844 975.667   1
 -12   4  17 5997.38 1136.17   1
 -12  -4 -17 4828.46 1184.45   0
 -12  -4  17 6242.56 1237.35   1
 -12  -4 -17 5389.94 1221.49   2
 -12   4  18 908.464 1051.67   1
 -12  -4 -18-186.853 1060.29   0
 -12  -4  18 400.183 1140.72   1
 -12  -4 -18 170.197 1174.13   2
 -12   4  19-52.9065 1116.07   1
 -12  -4 -19-19.6715 1111.25   0
 -12  -4  19 105.344 1190.76   1
 -12  -4 -19 384.263 1307.63   2
 -12  -4 -20 2354.50 1425.03   2
 -12   4  20 2706.34 1241.94   1
 -12  -4 -20 1325.86 1200.18   0
 -12  -4  20 2019.65 1196.39   1
 -12  -4 -21 100.803 1329.27   2
 -12   4  21 934.709 1197.08   1
 -12  -4 -21-79.9676 1194.49   0
 -12  -4  21 239.137 1327.04   1
 -12   4  22 1293.29 1197.71   1
 -12  -4 -22 1471.41 1156.49   0
 -12  -4 -22 605.270 1431.27   2
 -12  -4  22 1567.44 1365.87   1
 -12  -4 -23 1656.62 1580.17   2
 -12   4  23 1686.18 1262.19   1
 -12  -4 -23 1149.03 1193.37   0
 -12  -4  23 1651.86 1371.52   1
 -12  -4 -24 895.088 1531.44   2
 -12   4  24 294.169 1279.75   1
 -12  -4 -24 588.939 1205.50   0
 -12  -4  24 1241.10 1394.92   1
 -12   4  25 1190.77 1293.62   1
 -12  -4 -25 527.038 1248.66   0
 -12  -4 -26 499.743 1237.35   0
 -13  -4   0 46.7164 704.602   2
 -13  -4   1 1584.67 865.059   0
 -13  -4   1 1390.83 723.665   2
 -13  -4  -1 1212.68 749.050   2
 -13  -4  -1 1747.61 839.103   0
 -13  -4   2 2886.27 777.371   0
 -13  -4  -2 3453.15 852.349   0
 -13  -4   2 2940.66 796.833   2
 -13  -4  -2 2835.45 749.331   2
 -13  -4   3 3951.79 887.906   1
 -13  -4  -3 2993.67 898.527   0
 -13  -4   3 3188.12 908.088   0
 -13  -4   3 3789.96 782.039   2
 -13  -4  -3 3632.01 792.347   2
 -13  -4   4 851.123 746.566   0
 -13  -4   4 336.320 838.299   1
 -13  -4  -4 1467.88 906.418   0
 -13  -4   4 960.850 718.717   2
 -13  -4  -4 724.448 742.287   2
 -13  -4   5 1522.89 831.006   1
 -13  -4  -5 870.634 861.834   0
 -13  -4  -5 887.377 741.383   2
 -13  -4   5 1666.41 895.635   0
 -13  -4   5 769.547 780.130   2
 -13  -4   6-233.406 794.130   0
 -13  -4  -6-209.045 774.125   0
 -13  -4  -6 11.8885 779.483   2
 -13  -4   6 96.5393 780.444   1
 -13  -4   7 959.581 846.514   1
 -13  -4  -7 1036.13 887.972   0
 -13  -4   7 600.805 765.567   0
 -13  -4  -7 720.589 754.873   2
 -13  -4  -8 965.066 862.553   0
 -13  -4   8 849.117 861.844   1
 -13  -4  -8 701.512 808.625   2
 -13  -4   9 637.379 855.851   1
 -13  -4  -9 1414.13 805.114   0
 -13  -4  -9 1297.92 801.394   2
 -13   4  10 141.483 706.903   1
 -13  -4 -10-130.437 816.136   2
 -13  -4 -10 265.000 846.642   0
 -13  -4 -11-7.33242 846.171   2
 -13  -4 -11-185.630 906.606   0
 -13  -4  11-244.173 897.838   1
 -13  -4 -12 333.509 958.323   2
 -13   4  12 708.598 781.784   1
 -13  -4 -12 886.534 907.286   0
 -13  -4  12 730.448 975.370   1
 -13   4  13 689.840 864.850   1
 -13  -4 -13 187.562 912.479   0
 -13  -4  13 32.5935 940.056   1
 -13  -4 -13 224.391 994.852   2
 -13   4  14 527.795 904.139   1
 -13  -4  14 792.768 996.321   1
 -13  -4 -14 660.872 1042.64   0
 -13  -4 -14 924.933 1023.35   2
 -13   4  15-52.4445 936.749   1
 -13  -4  15-197.485 1034.06   1
 -13  -4 -15-52.6484 1047.83   0
 -13  -4 -15-86.6411 1013.76   2
 -13   4  16 244.869 981.342   1
 -13  -4 -16 44.7850 1081.90   0
 -13  -4  16-85.7932 1050.76   1
 -13   4  17-220.986 989.179   1
 -13  -4 -17-25.3610 1063.19   0
 -13  -4  17 243.228 1117.71   1
 -13  -4 -17 83.1077 1180.95   2
 -13  -4  18 1936.87 1266.86   1
 -13  -4 -18 1350.74 1221.22   2
 -13   4  18 657.048 1107.29   1
 -13  -4 -18 881.186 1169.33   0
 -13   4  19 617.107 1112.95   1
 -13  -4 -19 1545.55 1182.58   0
 -13  -4  19 604.229 1153.03   1
 -13  -4 -19 356.373 1233.39   2
 -13   4  20-165.872 1187.38   1
 -13  -4 -20 393.928 1161.09   0
 -13   4  21 861.050 1205.57   1
 -13  -4 -21-186.901 1175.22   0
 -13  -4  21-186.645 1358.40   1
 -13  -4 -21 143.259 1351.99   2
 -13   4  22 573.083 1210.87   1
 -13  -4 -22 455.103 1195.41   0
 -13  -4 -22-216.882 1472.94   2
 -13  -4  22-177.099 1222.40   1
 -13  -4 -23-26.9164 1258.32   0
 -13  -4 -23-266.921 1452.87   2
 -13  -4 -24 207.991 1197.05   0
 -13  -4 -25 166.491 1227.92   0
 -14  -4   0 7176.13 910.127   0
 -14  -4   0 8292.62 886.816   2
 -14  -4  -1 315.762 739.242   0
 -14  -4   1 728.818 769.641   0
 -14  -4   1-95.9416 739.849   2
 -14  -4  -1 134.936 715.395   2
 -14  -4  -2 8947.61 923.297   0
 -14  -4   2 8376.41 987.965   0
 -14  -4   2 8410.92 893.133   2
 -14  -4  -2 8752.79 906.376   2
 -14  -4  -3 8736.03 934.283   2
 -14  -4  -3 9419.29 980.127   0
 -14  -4   3 9256.79 901.847   2
 -14  -4   3 9441.75 1081.29   0
 -14  -4   3 10604.0 995.077   1
 -14  -4   4 1392.48 879.008   1
 -14  -4   4 1952.65 897.590   0
 -14  -4  -4 2659.53 979.337   0
 -14  -4   4 1352.08 791.072   2
 -14  -4  -4 2554.58 839.657   2
 -14  -4  -5 20998.6 1212.21   0
 -14  -4   5 20431.5 1225.58   0
 -14  -4  -5 22497.3 1131.42   2
 -14  -4   5 22318.5 1100.09   2
 -14  -4   5 21588.0 1167.54   1
 -14  -4   6 524.955 835.234   1
 -14  -4   6 1415.38 914.369   0
 -14  -4  -6 853.675 933.318   0
 -14  -4  -6 498.923 792.798   2
 -14  -4  -7 7620.59 998.117   0
 -14  -4  -7 9136.90 980.143   2
 -14  -4   7 9335.59 1038.82   1
 -14  -4  -8 8298.14 1123.59   0
 -14  -4   8 8733.00 1059.57   1
 -14  -4  -8 8865.10 976.317   2
 -14  -4   9 401.780 933.764   1
 -14  -4  -9 395.664 972.025   0
 -14  -4  -9-212.457 822.906   2
 -14  -4 -10 6487.28 1077.36   0
 -14  -4  10 8030.65 1094.63   1
 -14  -4 -10 6990.85 979.309   2
 -14  -4 -11 401.554 981.273   0
 -14  -4 -11 186.224 895.821   2
 -14  -4  11 326.218 929.384   1
 -14  -4 -12 4619.42 1108.82   0
 -14  -4 -12 3934.61 1006.54   2
 -14  -4  12 5111.11 1124.26   1
 -14  -4 -13 2122.46 1045.74   2
 -14  -4 -13 2006.12 1114.81   0
 -14  -4  13 2074.25 1034.27   1
 -14  -4  14 956.673 1030.46   1
 -14  -4 -14 1648.21 1004.29   2
 -14  -4 -14 900.215 1048.89   0
 -14   4  15 6434.25 1084.64   1
 -14  -4  15 6117.07 1178.55   1
 -14  -4 -15 5729.77 1227.52   0
 -14  -4 -15 6463.15 1167.58   2
 -14   4  16-72.5817 1022.99   1
 -14  -4 -16 440.817 1136.87   0
 -14  -4 -16 90.8989 1152.41   2
 -14   4  17 4316.16 1145.83   1
 -14  -4 -17 5225.63 1255.18   0
 -14  -4  17 5433.22 1231.36   1
 -14  -4 -17 5438.84 1273.30   2
 -14  -4 -18 1199.74 1247.55   2
 -14   4  18 1426.41 1118.55   1
 -14  -4 -18 1734.58 1137.23   0
 -14  -4  18 1127.45 1301.33   1
 -14  -4 -19 822.319 1216.32   2
 -14  -4 -19 888.321 1164.61   0
 -14   4  19 111.154 1140.92   1
 -14  -4  19 282.736 1165.61   1
 -14  -4 -20 2667.74 1239.95   0
 -14  -4 -20 3071.67 1295.36   2
 -14   4  20 2450.03 1233.66   1
 -14  -4  20 2902.23 1409.06   1
 -14   4  21-140.471 1271.75   1
 -14  -4  21 1218.48 1287.65   1
 -14  -4 -21 1130.96 1248.43   0
 -14  -4 -21 1709.38 1409.94   2
 -14   4  22 1264.87 1265.57   1
 -14  -4 -22 1366.49 1270.49   0
 -14  -4  22 1196.18 1257.07   1
 -14  -4 -22 429.934 1383.38   2
 -14  -4  23 1638.00 1389.27   1
 -14   4  23 1692.23 1254.18   1
 -14  -4 -23 1768.44 1250.96   0
 -14  -4 -24 623.247 1246.89   0
 -15  -4   0 498.242 905.049   0
 -15  -4  -1-169.019 939.869   0
 -15  -4   1-236.743 738.334   2
 -15  -4   1-175.629 890.531   0
 -15  -4  -2 1587.72 960.247   0
 -15  -4   2 1637.13 932.108   0
 -15  -4   2 680.022 760.026   2
 -15  -4  -2 1413.95 746.176   2
 -15  -4   3 220.582 979.874   0
 -15  -4  -3 812.783 809.919   0
 -15  -4   3 885.405 777.733   2
 -15  -4  -3 563.583 744.555   2
 -15  -4   4 415.577 845.166   1
 -15  -4  -4-105.310 890.351   0
 -15  -4  -4-246.878 772.717   2
 -15  -4   4 126.502 747.787   2
 -15  -4   4 450.736 949.581   0
 -15  -4   5 58.8843 891.414   1
 -15  -4   5 95.5068 882.519   0
 -15  -4  -5 71.1954 904.315   0
 -15  -4  -5 81.0839 781.788   2
 -15  -4   6 1273.24 915.593   1
 -15  -4  -6 891.248 811.494   2
 -15  -4  -6 520.183 944.510   0
 -15  -4   6 1365.65 978.643   0
 -15  -4   7 681.424 896.989   1
 -15  -4  -7 1500.25 861.032   0
 -15  -4  -7 769.412 841.084   2
 -15  -4  -8 1284.59 1011.56   0
 -15  -4   8 2008.71 993.781   1
 -15  -4  -8 719.317 826.853   2
 -15  -4   9 371.633 963.121   1
 -15  -4  -9 522.624 1045.83   0
 -15  -4  -9-40.2405 836.935   2
 -15  -4 -10 3381.24 1105.44   0
 -15  -4  10 2112.61 976.287   1
 -15  -4 -10 2862.22 922.418   2
 -15  -4 -11 355.687 880.351   2
 -15  -4 -11-149.478 1101.84   0
 -15  -4  11 521.424 963.147   1
 -15  -4 -12-133.214 926.031   2
 -15  -4  12 350.516 1053.44   1
 -15  -4 -13 754.878 997.752   0
 -15  -4 -13 439.539 979.029   2
 -15  -4  13 330.456 1057.79   1
 -15  -4 -14 126.707 1067.76   0
 -15  -4 -14 345.635 987.869   2
 -15  -4  14 229.273 1067.58   1
 -15  -4 -15-47.7056 1171.87   0
 -15  -4 -15 33.3675 1028.04   2
 -15  -4  15 14.4399 1102.29   1
 -15  -4 -16 443.727 1066.62   0
 -15  -4  16-278.445 1125.97   1
 -15  -4 -16-163.634 1138.59   2
 -15  -4 -17 721.738 1182.84   0
 -15  -4 -17-240.333 1174.55   2
 -15  -4  17 367.908 1231.39   1
 -15  -4 -18 587.042 1240.82   0
 -15  -4 -18 315.020 1205.66   2
 -15  -4 -19 6.52991 1157.49   0
 -15  -4  19-168.285 1202.50   1
 -15  -4 -20-77.7337 1141.25   0
 -15  -4  20-157.636 1374.00   1
 -15  -4 -21 970.212 1346.68   2
 -15  -4 -21 377.811 1195.44   0
 -15  -4  21 400.193 1303.91   1
 -15  -4 -22 463.493 1312.68   2
 -16  -4   0 3713.85 1074.63   0
 -16  -4   0 4905.33 832.315   2
 -16  -4   1 454.078 1002.05   0
 -16  -4  -1 345.668 867.014   0
 -16  -4   1 72.6773 741.141   2
 -16  -4  -1-50.3487 762.535   2
 -16  -4   2 1513.70 775.395   2
 -16  -4   2 514.395 1023.91   0
 -16  -4  -2 1496.97 918.781   0
 -16  -4  -2 1043.74 797.327   2
 -16  -4  -3 3269.91 1073.02   0
 -16  -4   3 3906.50 849.620   2
 -16  -4   3 3514.11 1108.10   0
 -16  -4  -3 3212.61 853.185   2
 -16  -4  -4 726.752 902.378   0
 -16  -4   4 507.330 1064.53   0
 -16  -4  -4 149.822 795.283   2
 -16  -4   5 16633.0 1319.63   0
 -16  -4  -5 16061.0 1312.89   0
 -16  -4   5 14888.4 1160.53   1
 -16  -4  -5 14425.1 1089.37   2
 -16  -4   6 41.4843 965.941   1
 -16  -4  -6 620.738 962.885   0
 -16  -4  -6 314.586 877.992   2
 -16  -4   7 8121.97 1079.02   1
 -16  -4  -7 6119.47 1062.81   0
 -16  -4  -7 7051.76 990.461   2
 -16  -4   8 356.659 965.771   1
 -16  -4  -8 211.764 1032.40   0
 -16  -4  -8 238.588 854.507   2
 -16  -4   9 840.726 974.934   1
 -16  -4  -9 1154.63 1083.70   0
 -16  -4  -9 832.674 899.330   2
 -16  -4  10 498.098 990.456   1
 -16  -4 -10 188.097 1101.92   0
 -16  -4 -10 528.248 890.086   2
 -16  -4 -11 695.292 1105.16   0
 -16  -4 -11 109.538 864.008   2
 -16  -4  11-75.5350 1061.22   1
 -16  -4 -12 2098.09 975.368   2
 -16  -4 -12 1700.00 1049.22   0
 -16  -4  12 1882.82 1065.56   1
 -16  -4 -13 2110.54 990.202   2
 -16  -4 -13 1400.36 1049.81   0
 -16  -4  13 1532.49 1152.13   1
 -16  -4  14 484.011 1139.93   1
 -16  -4 -14-255.774 1016.58   2
 -16  -4 -14 285.437 1182.66   0
 -16  -4  15 1765.59 1178.39   1
 -16  -4 -15 1947.02 1106.51   0
 -16  -4 -15 1364.47 1060.70   2
 -16  -4 -16 525.178 1050.09   2
 -16  -4 -17 801.810 1122.47   0
 -16  -4 -17 1482.24 1166.62   2
 -16  -4  17 922.572 1291.29   1
 -16  -4 -18 451.630 1179.76   0
 -16  -4 -18 148.414 1184.67   2
 -16  -4  18 298.844 1257.41   1
 -16  -4 -19 420.504 1231.08   0
 -16  -4  19 221.099 1267.28   1
 -16  -4 -20 323.614 1233.81   0
 -16  -4  20-145.111 1363.91   1
 -16  -4 -20-75.5649 1263.72   2
 -16  -4 -21 388.621 1246.60   0
 -17  -4   0 180.668 895.337   0
 -17  -4  -1 439.739 1001.04   0
 -17  -4  -2 143.367 1051.27   0
 -17  -4   2 585.844 1085.76   0
 -17  -4  -2 88.1803 762.453   2
 -17  -4   3 326.781 1091.77   0
 -17  -4  -3-231.687 904.659   0
 -17  -4  -3 118.303 812.972   2
 -17  -4  -4 170.145 787.667   2
 -17  -4   4 142.083 1102.47   0
 -17  -4  -5-209.828 1039.86   0
 -17  -4  -5 68.9477 815.203   2
 -17  -4   6 22.8838 975.173   1
 -17  -4  -6-250.855 840.413   2
 -17  -4  -6-195.626 936.607   0
 -17  -4   7 499.104 988.982   1
 -17  -4  -7-186.851 815.713   2
 -17  -4  -7 691.107 1058.42   0
 -17  -4  -8 196.474 836.685   2
 -17  -4  -8 257.101 1088.48   0
 -17  -4   9 87.0847 1019.09   1
 -17  -4  -9 419.418 1105.85   0
 -17  -4  -9 285.782 858.990   2
 -17  -4  10 638.855 1043.89   1
 -17  -4 -10 622.786 1132.47   0
 -17  -4  11-159.589 1063.63   1
 -17  -4 -11-297.986 1095.25   0
 -17  -4  12 541.609 1123.52   1
 -17  -4 -12 657.156 1044.22   0
 -17  -4  13 290.869 1126.36   1
 -17  -4 -14 234.541 1227.88   0
 -17  -4 -15 229.640 1127.38   0
 -17  -4 -16-212.174 1249.52   0
 -17  -4  16 310.674 1211.64   1
 -17  -4 -17 228.152 1194.36   0
 -17  -4  17-140.349 1219.48   1
 -17  -4 -18-65.6726 1169.07   0
 -17  -4  18 320.493 1286.25   1
 -17  -4 -19 134.746 1216.49   0
 -18  -4   0 896.386 1046.91   0
 -18  -4  -1-183.994 1160.81   0
 -18  -4   2 358.559 1141.26   0
 -18  -4  -2 456.161 987.473   0
 -18  -4   3 669.212 1205.13   0
 -18  -4  -3 2377.56 1179.33   0
 -18  -4  -5 4365.57 1115.10   0
 -18  -4  -6 1741.78 1159.78   0
 -18  -4  -7 2911.77 1231.40   0
 -18  -4  -8 782.890 1196.45   0
 -18  -4  -9 1706.50 1213.81   0
 -18  -4 -10 1156.88 1209.28   0
 -18  -4 -11 286.392 1156.22   0
 -18  -4  12 643.261 1131.83   1
 -18  -4 -12 1026.20 1103.09   0
 -18  -4 -13 1569.71 1205.80   0
 -18  -4  13 1336.17 1169.00   1
 -18  -4 -14 320.647 1238.12   0
 -18  -4  14 616.030 1203.14   1
 -18  -4 -15 1282.74 1182.86   0
 -18  -4  15 790.309 1230.08   1
 -18  -4 -16 578.542 1230.92   0
 -18  -4  16 597.344 1256.01   1
 -18  -4 -17 1329.58 1321.48   0
 -18  -4  17 1199.72 1311.15   1
 -18  -4  18-124.916 1397.51   1
 -19  -4   0-159.955 1235.63   0
 -19  -4  -1-79.3046 1055.39   0
 -19  -4   1 88.3511 1083.86   0
 -19  -4  -2 688.403 1198.86   0
 -19  -4   2-97.3601 1246.94   0
 -19  -4  -3 95.3343 1056.90   0
 -19  -4  -4 907.040 1167.20   0
 -19  -4  -6 376.421 1185.00   0
 -19  -4  -7-135.673 1154.14   0
 -19  -4  -8 469.673 1158.72   0
 -19  -4  -9 319.272 1172.46   0
 -19  -4 -11 196.678 1242.59   0
 -19  -4 -12-19.3250 1112.09   0
 -19  -4 -14-9.51750 1345.13   0
 -20  -4   0 3873.66 1386.75   0
 -20  -4  -1 540.524 1195.15   0
 -20  -4   1 854.626 1154.77   0
 -20  -4  -2 2345.28 1251.86   0
 -20  -4  -3 2047.19 1343.85   0
 -20  -4  -4 2155.67 1238.77   0
 -20  -4  -5 1259.22 1174.70   0
 -20  -4  -6 173.231 1148.92   0
 -20  -4  -7 1574.36 1163.82   0
 -20  -4  -8 985.894 1120.54   0
 -20  -4  -9 338.299 1172.60   0
 -20  -4 -10 1218.68 1237.12   0
 -20  -4 -11-285.913 1313.79   0
 -21  -4   0-160.527 1196.33   0
 -21  -4  -1 68.8377 1311.80   0
 -21  -4  -2-132.437 1163.39   0
 -21  -4  -3-14.1358 1199.66   0
 -21  -4  -4 502.381 1260.45   0
 -21  -4  -5 461.298 1321.52   0
 -21  -4  -6 832.552 1355.93   0
   0  -5   0 428.934 516.490   0
   0  -5   0-99.7436 554.898   2
   0  -5   1-224.691 514.748   2
   0  -5  -1-91.8148 572.884   0
   0  -5  -1 130.845 497.879   2
   0  -5   1 95.4818 439.612   0
   0  -5   2-33.8342 418.115   0
   0  -5  -2 329.566 644.789   0
   0  -5   2-33.5078 475.851   2
   0  -5  -2 175.450 512.649   2
   0  -5  -3-292.531 520.157   2
   0  -5   3 77.2791 529.462   2
   0  -5   3 69.8926 359.370   0
   0  -5   4 417.099 564.217   1
   0  -5   4-92.5988 310.922   0
   0  -5  -4-214.393 786.086   0
   0  -5   4 86.4192 527.503   2
   0  -5  -4-99.4244 593.447   2
   0  -5   5 235.771 562.771   1
   0  -5  -5 279.994 811.333   0
   0  -5   5-115.935 259.183   0
   0  -5   5 7.53863 500.549   2
   0  -5  -5-115.259 580.871   2
   0  -5   6 411.426 621.408   1
   0  -5   6 16.9986 195.117   0
   0  -5  -6-117.542 617.406   2
   0  -5  -6 53.2995 884.010   0
   0  -5  -7 335.957 1015.01   0
   0  -5   7 12.4289 137.453   0
   0  -5   7 284.804 574.518   1
   0  -5  -7 35.8403 747.632   2
   0  -5  -8-121.802 879.084   0
   0  -5  -8-64.8522 730.354   2
   0  -5   8 163.241 621.914   1
   0  -5  -9 157.887 1078.74   0
   0  -5   9-224.425 593.137   1
   0  -5 -10 449.446 1191.20   0
   0  -5  10-26.4341 706.701   1
   0  -5 -11 586.523 1270.22   0
   0  -5  11-148.952 668.843   1
   0  -5  12-224.227 682.092   1
   0  -5 -13 289.575 1044.93   0
   0  -5 -13-294.835 1012.43   2
   0  -5  13 243.095 717.696   1
   0  -5 -14 239.103 907.630   2
   0  -5 -14 245.303 1247.01   0
   0  -5  14-100.328 656.884   1
   0  -5 -15 66.6565 1257.35   0
   0  -5 -15 222.956 999.153   2
   0  -5  15 338.311 676.119   1
   0  -5 -16 918.757 1300.09   0
   0  -5  16-161.109 697.075   1
   0  -5 -17 538.720 1026.94   2
   0  -5  17-195.267 697.780   1
   0  -5 -17-317.050 1195.20   0
   0  -5 -18 142.963 1230.38   2
   0  -5 -19 369.327 1117.33   2
   0  -5 -19-97.1318 1361.99   0
   0  -5 -20 218.853 1343.78   2
   0  -5 -20 768.626 1301.71   0
   0  -5  20-143.631 856.149   1
   0  -5 -21-273.571 1474.65   2
   0   5  21-237.586 1328.29   1
   0  -5 -21-106.756 1375.62   0
   0  -5 -22-16.7449 1575.71   2
   0   5  22 167.731 1372.01   1
   0  -5 -22-103.094 1484.51   0
   0  -5  22 26.4632 868.702   1
   0  -5 -23-92.7743 1608.80   2
   0  -5 -23-19.9149 1540.71   0
   0  -5  23 15.8225 898.541   1
   0   5  24 324.228 1431.95   1
   0  -5 -24 1089.57 1575.53   0
   0  -5  24 41.6787 943.129   1
   0  -5 -25 1092.84 1652.04   2
   0   5  25-87.2005 1503.50   1
   0  -5 -25 426.093 1571.61   0
   0  -5  25 368.040 931.449   1
   0  -5 -26-207.015 1581.19   2
   0  -5 -26 293.360 1510.66   0
   0  -5  26 193.953 1046.99   1
   0  -5 -27 392.753 1806.45   2
   0   5  27 1224.87 1525.72   1
   0  -5 -27-166.618 1611.75   0
   0  -5  27 62.5804 1060.59   1
   0  -5 -28 315.460 1758.51   2
   0   5  28 481.467 1473.77   1
   0  -5 -28 227.419 1646.39   0
   0  -5  28 379.185 1042.19   1
   0  -5  29 1178.30 1149.61   1
   0  -5 -29-313.167 1753.09   2
   0   5  29 250.870 1415.99   1
   0  -5  30-180.197 1104.67   1
   1  -5   0 122082. 1362.17   0
  -1  -5   0 122664. 1339.60   0
   1  -5   0 117497. 1364.45   2
  -1  -5   0 121994. 1477.55   2
   1  -5  -1 111150. 1429.62   0
   1  -5   1 112548. 1201.37   0
  -1  -5  -1 114762. 1388.22   0
  -1  -5   1 110877. 1237.61   0
  -1  -5   1 112185. 1422.02   2
   1  -5  -1 117138. 1347.01   2
  -1  -5  -1 115233. 1453.90   2
   1  -5   1 113056. 1310.33   2
  -1  -5  -2 94879.1 1361.06   2
   1  -5  -2 93016.8 1357.38   0
   1  -5   2 88988.0 1007.83   0
  -1  -5  -2 92548.1 1334.95   0
  -1  -5   2 91388.9 1076.18   0
   1  -5   2 91382.7 1223.82   2
  -1  -5   2 91928.1 1312.36   2
   1  -5  -2 92283.7 1247.49   2
  -1  -5   3 356.399 571.536   1
  -1  -5   3 433.623 377.295   0
   1  -5  -3 1036.37 730.881   0
  -1  -5  -3 1251.24 706.297   0
   1  -5   3 290.948 474.492   2
   1  -5  -3 2215.87 589.552   2
  -1  -5   3 607.591 569.236   2
   1  -5   3 205.894 369.549   0
  -1  -5  -3 1687.42 650.285   2
   1  -5   4 15102.5 793.035   1
   1  -5  -4 13392.3 896.774   0
  -1  -5  -4 14202.6 853.072   0
   1  -5   4 13920.7 442.276   0
  -1  -5   4 13745.8 473.522   0
   1  -5   4 13883.2 667.100   2
  -1  -5   4 13676.0 699.235   2
  -1  -5  -4 14167.3 815.534   2
   1  -5  -4 13434.0 741.081   2
  -1  -5   4 13610.3 747.943   1
  -1  -5  -5 8497.56 780.540   2
   1  -5  -5 8710.66 886.040   0
  -1  -5  -5 7772.11 912.470   0
   1  -5   5 8780.01 311.435   0
  -1  -5   5 8718.61 387.772   0
  -1  -5   5 8591.04 668.321   2
  -1  -5   5 8468.71 757.007   1
   1  -5  -5 7709.69 674.158   2
   1  -5   5 8099.44 693.371   1
   1  -5  -6 7663.23 1018.93   0
  -1  -5  -6 8514.54 958.105   0
   1  -5   6 7526.20 207.821   0
   1  -5   6 8535.14 697.474   1
  -1  -5  -6 8398.41 834.194   2
   1  -5  -6 8209.18 764.316   2
  -1  -5   6 8161.83 737.703   1
  -1  -5   6 8023.30 344.180   0
  -1  -5   7 1274.18 691.828   1
   1  -5   7 290.819 595.507   1
  -1  -5  -7 829.602 688.301   2
  -1  -5   7 115.210 220.161   0
   1  -5  -7-316.219 915.199   0
  -1  -5  -7-266.132 920.999   0
   1  -5  -7 260.031 660.708   2
   1  -5  -8 6164.20 1161.82   0
   1  -5   8 6662.77 697.716   1
  -1  -5  -8 7291.73 1106.46   0
  -1  -5   8 7431.59 789.215   1
  -1  -5  -8 6607.84 788.796   2
   1  -5  -8 6433.26 839.767   2
   1  -5  -9 20413.9 1401.31   0
  -1  -5  -9 23868.5 1187.71   0
   1  -5  -9 22022.5 1066.51   2
  -1  -5   9 21604.8 903.136   1
   1  -5   9 23056.1 907.577   1
  -1  -5  -9 23174.6 1120.34   2
   1  -5 -10 80500.8 1972.13   0
  -1  -5 -10 78533.4 1905.74   0
  -1  -5  10 81954.0 1478.40   1
   1  -5  10 79551.4 1384.38   1
  -1  -5 -10 75542.5 1568.65   2
   1  -5 -10 78292.3 1569.51   2
   1  -5 -11 58576.0 1759.58   0
  -1  -5 -11 58072.6 1836.29   0
  -1  -5  11 58846.8 1376.99   1
   1  -5  11 61846.1 1283.67   1
  -1  -5 -11 57921.7 1503.81   2
   1  -5 -11 57442.9 1457.09   2
   1  -5 -12 17692.8 1454.77   0
  -1  -5 -12 16934.1 1440.81   0
  -1  -5  12 18628.0 991.355   1
   1  -5  12 18585.1 904.811   1
  -1  -5 -12 18149.9 1133.12   2
   1  -5 -12 17315.6 1114.99   2
   1  -5 -13 1838.73 1021.48   2
   1  -5 -13 2948.10 1360.10   0
  -1  -5 -13 2415.38 1301.30   0
  -1  -5  13 2346.71 692.839   1
   1  -5  13 2548.45 736.536   1
  -1  -5 -13 2639.58 1094.55   2
   1  -5 -14 14658.9 1397.05   0
  -1  -5 -14 16674.7 1478.48   0
  -1  -5  14 15339.0 983.554   1
   1  -5  14 15325.5 881.450   1
  -1  -5 -14 15445.9 1183.18   2
   1  -5 -14 15969.7 1154.01   2
  -1  -5 -15 738.256 961.636   2
   1  -5 -15 783.070 1022.34   2
   1  -5 -15 1124.83 1308.79   0
  -1  -5 -15 744.809 1117.72   0
  -1  -5  15 1005.32 788.921   1
   1  -5  15 984.620 713.698   1
  -1  -5 -16 2236.65 1030.40   2
   1  -5 -16 3360.17 1072.59   2
   1  -5 -16 4106.98 1460.27   0
  -1  -5 -16 4133.10 1348.99   0
  -1  -5  16 3488.18 834.024   1
   1  -5  16 3671.64 789.156   1
  -1  -5 -17 208.109 1170.27   2
   1  -5 -17 193.234 1033.73   2
   1  -5  17 160.286 738.034   1
   1  -5 -17 373.649 1245.97   0
  -1  -5 -17 145.138 1246.46   0
  -1  -5  17 863.393 803.948   1
  -1  -5 -18 1101.84 1243.55   2
   1  -5 -18 1090.63 1233.07   2
   1  -5 -18 1454.55 1269.79   0
  -1  -5 -18 1080.89 1322.96   0
  -1  -5  18 1655.04 767.255   1
   1  -5  18 1113.92 728.429   1
  -1  -5 -19 5036.46 1286.61   2
   1  -5 -19 4720.29 1225.98   2
   1  -5 -19 6773.37 1547.55   0
  -1  -5 -19 6269.80 1329.02   0
   1  -5  19 5430.05 862.351   1
  -1  -5  19 5771.05 961.493   1
  -1  -5 -20 4744.83 1362.02   2
   1  -5 -20 5564.77 1373.21   2
  -1   5  20 5565.34 1200.94   1
   1  -5 -20 6999.85 1641.31   0
  -1  -5 -20 4790.57 1551.71   0
  -1  -5  20 5710.16 952.010   1
   1  -5  20 6025.49 932.618   1
  -1  -5 -21 6737.25 1582.83   2
   1  -5 -21 8349.27 1577.22   2
   1   5  21 6790.27 1299.58   1
  -1   5  21 6335.16 1241.10   1
   1  -5 -21 7123.51 1724.65   0
   1  -5  21 6925.65 1016.51   1
  -1  -5 -21 6384.15 1613.54   0
  -1  -5  21 6714.74 1023.03   1
  -1  -5 -22 6196.13 1654.91   2
   1  -5 -22 6318.25 1622.60   2
   1   5  22 6704.27 1403.25   1
  -1   5  22 6308.49 1302.16   1
   1  -5 -22 5952.98 1777.76   0
  -1  -5  22 6240.12 1070.20   1
  -1  -5 -22 5805.58 1526.94   0
   1  -5  22 6685.71 1005.21   1
  -1  -5 -23-323.050 1648.93   2
   1  -5 -23 1311.50 1609.37   2
   1   5  23 1054.55 1422.03   1
  -1   5  23 886.349 1290.17   1
   1  -5 -23 198.511 1694.34   0
  -1  -5 -23-221.767 1449.32   0
  -1  -5  23 797.237 1018.84   1
   1  -5  23 423.696 920.228   1
  -1  -5 -24 1294.56 1705.32   2
   1  -5 -24 1756.47 1612.93   2
   1   5  24 709.748 1435.45   1
  -1   5  24 2056.82 1385.69   1
   1  -5 -24 811.530 1704.11   0
  -1  -5 -24 776.491 1443.23   0
  -1  -5  24 461.968 1014.71   1
   1  -5  24 1427.69 955.390   1
  -1  -5 -25 1220.18 1685.36   2
   1  -5 -25 585.646 1499.77   2
   1   5  25 1514.94 1518.65   1
  -1   5  25 659.551 1441.93   1
   1  -5 -25 402.728 1596.63   0
  -1  -5 -25 368.857 1485.95   0
  -1  -5  25 719.311 973.890   1
   1  -5  25 572.229 987.360   1
  -1  -5 -26 858.846 1600.87   2
   1   5  26 690.819 1530.40   1
  -1   5  26 286.212 1538.83   1
   1  -5 -26 1249.81 1642.76   2
  -1  -5 -26 657.876 1491.53   0
  -1  -5  26 842.467 1017.25   1
   1  -5  26 42.2473 969.238   1
   1  -5 -27 772.683 1802.19   2
  -1  -5 -27-146.562 1747.99   2
  -1   5  27 12.6173 1516.13   1
   1  -5 -27 447.215 1632.01   0
  -1  -5 -27 394.307 1514.06   0
   1  -5  27 379.201 984.453   1
  -1  -5  27-239.425 1115.66   1
  -1  -5 -28 584.866 1878.17   2
   1   5  28 1025.09 1585.74   1
  -1   5  28 686.625 1471.05   1
   1  -5 -28 1296.20 1764.80   0
  -1  -5 -28 1366.06 1520.96   0
   1  -5  28 1748.75 1087.86   1
   1  -5 -28 751.715 1676.33   2
  -1  -5  28 609.439 1082.76   1
   1  -5 -29 2444.25 1889.13   2
   1   5  29 1389.23 1530.24   1
  -1   5  29 306.345 1475.54   1
[truncated: 310,496 more chars]
